# Supplementary material for: Crystal structures of seven mixed-valence gold compounds of the form [(R1R2R3PE)2AuI]+[AuIIIX4]− (R = tert-butyl or isopropyl, E = S or Se, and X = Cl or Br)
Source: Acta Crystallogr E Crystallogr Commun. 2024 Sep 30;80(Pt 10):1087–96. doi: 10.1107/S2056989024009095 (PMC11451493; doi:10.1107/S2056989024009095)
Supplement: Supplementary file 1 [file e-80-01087-sup1.cif]

##############################################################################
#                                                                            #
# This CIF contains the data in a paper accepted for publication in          #
# Acta Crystallographica Section E. It conforms to the requirements of       #
# Notes for Authors for Acta Crystallographica Section E, and has been       #
# peer reviewed under the auspices of the IUCr Commission on Journals.       #
#                                                                            #
# Full details of the Crystallographic Information File format               #
# are given in the paper "The Crystallographic Information File (CIF):       #
# a New Standard Archive File for Crystallography" by S. R. Hall, F. H.      #
# Allen and I. D. Brown [Acta Cryst. (1991), A47, 655-685].                  #
#                                                                            #
# The current version of the core CIF dictionary is obtainable from          #
# ftp://ftp.iucr.org/pub/cif_core.dic.                                       #
#                                                                            #
# Software is freely available for graphical display of the structure(s)     #
# in this CIF. For information consult the CIF software page                 #
# http://www.iucr.org/resources/cif/software.                                #
#                                                                            #
# This file may be used for bona fide research purposes within the           #
# scientific community so long as proper attribution is given to the journal # 
# article from which it was obtained.                                        #
#                                                                            #
##############################################################################
data_1
_audit_creation_method     'SHELXL-2019/3'
_chemical_name_systematic
;
Bis[tris(propan-2-yl)-\l^5^-phosphanethione-\k<i>S</i>]gold(I)
tetrachloridoaurate(III)
;
_chemical_name_common
;
Bis(triisopropylphosphane sulfide)gold(I) tetrachloridoaurate(III)
;
_chemical_formula_moiety     'C18 H42 Au P2 S2 +, Au Cl4 -'
_chemical_formula_sum     'C18 H42 Au2 Cl4 P2 S2'
_chemical_formula_iupac     '[Au (C9 H21 P1 S1)2] [Au Cl4]'
_chemical_formula_weight     920.31
_chemical_melting_point     ?
_space_group_crystal_system     monoclinic
_space_group_name_H-M_alt     'P 2/n'
_space_group_name_Hall     '-P 2yac'
loop_
    _space_group_symop_operation_xyz
    'x, y, z'
    '-x+1/2, y, -z+1/2'
    '-x, -y, -z'
    'x-1/2, -y, z-1/2'
_cell_length_a     14.2552(4)
_cell_length_b     9.0574(2)
_cell_length_c     23.0043(7)
_cell_angle_alpha     90
_cell_angle_beta     96.703(3)
_cell_angle_gamma     90
_cell_volume     2949.89(14)
_cell_formula_units_Z     4
_cell_measurement_reflns_used     13693
_cell_measurement_theta_min     2.1518
_cell_measurement_theta_max     30.8686
_cell_measurement_temperature     100(2)
_exptl_crystal_description     plate
_exptl_crystal_colour     yellow
_exptl_crystal_size_max     0.2
_exptl_crystal_size_mid     0.1
_exptl_crystal_size_min     0.01
_exptl_crystal_density_diffrn     2.072
_exptl_crystal_density_meas     ?
_exptl_crystal_density_method     'not measured'
_exptl_crystal_F_000     1752
_exptl_absorpt_coefficient_mu     10.553
_exptl_absorpt_correction_type     multi-scan
_exptl_absorpt_process_details
;
(CrysAlisPro; Rigaku OD, 2015)
;
_exptl_absorpt_correction_T_min     0.35149
_exptl_absorpt_correction_T_max     1.00000
_diffrn_ambient_temperature     100(2)
_diffrn_source     'fine-focus sealed tube'
_diffrn_radiation_type     MoK\a
_diffrn_radiation_wavelength     0.71073
_diffrn_measurement_device_type     'Oxford Diffraction Xcalibur, Eos'
_diffrn_measurement_method     '\w scans'
_diffrn_detector_area_resol_mean     16.1419
_diffrn_reflns_number     79388
_diffrn_reflns_av_R_equivalents     0.0665
_diffrn_reflns_av_unetI/netI     0.0394
_diffrn_reflns_theta_min     2.249
_diffrn_reflns_theta_max     30.032
_diffrn_reflns_theta_full     30.000
_diffrn_measured_fraction_theta_max     0.991
_diffrn_measured_fraction_theta_full     0.992
_diffrn_reflns_limit_h_min     -20
_diffrn_reflns_limit_h_max     19
_diffrn_reflns_limit_k_min     -12
_diffrn_reflns_limit_k_max     12
_diffrn_reflns_limit_l_min     -32
_diffrn_reflns_limit_l_max     32
_refine_special_details     ?
_reflns_number_total     8561
_reflns_number_gt     6768
_reflns_threshold_expression     'I > 2\s(I)'
_refine_ls_structure_factor_coef     Fsqd
_refine_ls_matrix_type     full
_refine_ls_R_factor_all     0.0463
_refine_ls_R_factor_gt     0.0282
_refine_ls_wR_factor_gt     0.0449
_refine_ls_wR_factor_ref     0.0491
_refine_ls_goodness_of_fit_ref     1.047
_refine_ls_restrained_S_all     1.047
_refine_ls_number_reflns     8561
_refine_ls_number_parameters     269
_refine_ls_number_restraints     0
_refine_ls_hydrogen_treatment     constr
_refine_ls_weighting_scheme     calc
_refine_ls_weighting_details
              'w=1/[\s^2^(Fo^2^)+(0.0115P)^2^+3.8854P] where P=(Fo^2^+2Fc^2^)/3'
_atom_sites_solution_hydrogens     geom
_atom_sites_solution_primary     direct
_atom_sites_solution_secondary     difmap
_refine_ls_shift/su_max     0.001
_refine_ls_shift/su_mean     0.000
_refine_diff_density_max     1.880
_refine_diff_density_min     -1.424
_refine_ls_extinction_method     none
_refine_ls_extinction_coef     .
loop_
    _atom_type_symbol
    _atom_type_description
    _atom_type_scat_dispersion_real
    _atom_type_scat_dispersion_imag
    _atom_type_scat_source
    'C' 'C' 0.0033 0.0016
                         'International Tables Vol C Tables 4.2.6.8 and 6.1.1.4'
    'H' 'H' 0.0000 0.0000
                         'International Tables Vol C Tables 4.2.6.8 and 6.1.1.4'
    'P' 'P' 0.1023 0.0942
                         'International Tables Vol C Tables 4.2.6.8 and 6.1.1.4'
    'S' 'S' 0.1246 0.1234
                         'International Tables Vol C Tables 4.2.6.8 and 6.1.1.4'
    'Cl' 'Cl' 0.1484 0.1585
                         'International Tables Vol C Tables 4.2.6.8 and 6.1.1.4'
    'Au' 'Au' -2.0133 8.8022
                         'International Tables Vol C Tables 4.2.6.8 and 6.1.1.4'
_computing_data_collection
;
CrysAlisPro (Rigaku OD, 2015)
;
_computing_cell_refinement
;
CrysAlisPro (Rigaku OD, 2015)
;
_computing_data_reduction
;
CrysAlisPro (Rigaku OD, 2015)
;
_computing_structure_solution
;
SHELXS97 (Sheldrick, 2008)
;
_computing_structure_refinement
;
<i>SHELXL2019/3</i> (Sheldrick, 2015)
;
_computing_molecular_graphics
;
XP (Bruker, 1998)
;
_computing_publication_material
;
publCIF (Westrip, 2010)
;
loop_
    _atom_site_type_symbol
    _atom_site_label
    _atom_site_fract_x
    _atom_site_fract_y
    _atom_site_fract_z
    _atom_site_U_iso_or_equiv
    _atom_site_adp_type
    _atom_site_calc_flag
    _atom_site_occupancy
    _atom_site_disorder_assembly
    _atom_site_disorder_group
    Au Au1 0.250000 0.16205(2) 0.750000 0.01848(5) Uani d 1 . .
    P P1 0.40748(7) 0.10509(10) 0.65390(4) 0.0155(2) Uani d 1 . .
    S S1 0.40795(7) 0.16199(11) 0.73960(4) 0.0205(2) Uani d 1 . .
    C C1 0.5290(3) 0.1275(5) 0.6355(2) 0.0308(10) Uani d 1 . .
    H H1 0.532119 0.228422 0.618203 0.037 Uiso calc 1 . .
    C C2 0.3309(3) 0.2305(5) 0.60681(19) 0.0316(10) Uani d 1 . .
    H H2 0.264765 0.205070 0.613560 0.038 Uiso calc 1 . .
    C C3 0.3638(3) -0.0800(4) 0.63756(17) 0.0231(9) Uani d 1 . .
    H H3 0.375877 -0.102080 0.596482 0.028 Uiso calc 1 . .
    C C11 0.5527(3) 0.0174(5) 0.58739(19) 0.0306(10) Uani d 1 . .
    H H11A 0.613911 0.043213 0.574737 0.046 Uiso calc 1 . .
    H H11B 0.503597 0.022832 0.553879 0.046 Uiso calc 1 . .
    H H11C 0.555460 -0.083109 0.603246 0.046 Uiso calc 1 . .
    C C12 0.6032(3) 0.1233(6) 0.6871(2) 0.0399(12) Uani d 1 . .
    H H12A 0.602198 0.026748 0.706203 0.060 Uiso calc 1 . .
    H H12B 0.590623 0.200846 0.714857 0.060 Uiso calc 1 . .
    H H12C 0.665336 0.139608 0.673958 0.060 Uiso calc 1 . .
    C C21 0.3437(3) 0.3888(5) 0.6232(2) 0.0361(12) Uani d 1 . .
    H H21A 0.408757 0.418712 0.619453 0.054 Uiso calc 1 . .
    H H21B 0.330692 0.402695 0.663722 0.054 Uiso calc 1 . .
    H H21C 0.299932 0.449242 0.597113 0.054 Uiso calc 1 . .
    C C22 0.3374(3) 0.1980(5) 0.54151(17) 0.0290(10) Uani d 1 . .
    H H22A 0.292393 0.260521 0.517277 0.044 Uiso calc 1 . .
    H H22B 0.322461 0.093894 0.533345 0.044 Uiso calc 1 . .
    H H22C 0.401610 0.218923 0.532475 0.044 Uiso calc 1 . .
    C C31 0.4205(4) -0.1933(5) 0.67700(19) 0.0393(12) Uani d 1 . .
    H H31A 0.410246 -0.176105 0.717843 0.059 Uiso calc 1 . .
    H H31B 0.487841 -0.182985 0.672941 0.059 Uiso calc 1 . .
    H H31C 0.399513 -0.293202 0.665392 0.059 Uiso calc 1 . .
    C C32 0.2585(3) -0.0991(5) 0.6398(2) 0.0382(12) Uani d 1 . .
    H H32A 0.240526 -0.201437 0.630085 0.057 Uiso calc 1 . .
    H H32B 0.223674 -0.032412 0.611456 0.057 Uiso calc 1 . .
    H H32C 0.243262 -0.075910 0.679211 0.057 Uiso calc 1 . .
    Au Au2 0.250000 0.42020(2) 0.250000 0.01671(5) Uani d 1 . .
    P P2 0.08159(7) 0.41223(10) 0.34215(4) 0.01334(18) Uani d 1 . .
    S S2 0.08998(7) 0.42528(11) 0.25477(4) 0.01859(19) Uani d 1 . .
    C C4 -0.0376(3) 0.4736(4) 0.35505(16) 0.0171(8) Uani d 1 . .
    H H4 -0.033456 0.583258 0.359869 0.020 Uiso calc 1 . .
    C C5 0.1682(3) 0.5331(4) 0.38310(16) 0.0172(8) Uani d 1 . .
    H H5 0.231986 0.495079 0.376483 0.021 Uiso calc 1 . .
    C C6 0.1028(3) 0.2246(4) 0.37055(16) 0.0182(8) Uani d 1 . .
    H H6 0.090265 0.225372 0.412414 0.022 Uiso calc 1 . .
    C C41 -0.0681(3) 0.4139(4) 0.41232(17) 0.0214(8) Uani d 1 . .
    H H41A -0.126748 0.462489 0.420171 0.032 Uiso calc 1 . .
    H H41B -0.018520 0.433737 0.444578 0.032 Uiso calc 1 . .
    H H41C -0.078608 0.307132 0.408812 0.032 Uiso calc 1 . .
    C C42 -0.1140(3) 0.4461(4) 0.30340(17) 0.0215(8) Uani d 1 . .
    H H42A -0.122633 0.339554 0.297532 0.032 Uiso calc 1 . .
    H H42B -0.094417 0.490538 0.267886 0.032 Uiso calc 1 . .
    H H42C -0.173578 0.490530 0.311818 0.032 Uiso calc 1 . .
    C C51 0.1621(3) 0.6919(4) 0.35998(18) 0.0257(9) Uani d 1 . .
    H H51A 0.100251 0.733540 0.365331 0.038 Uiso calc 1 . .
    H H51B 0.170246 0.692107 0.318262 0.038 Uiso calc 1 . .
    H H51C 0.211915 0.751577 0.381555 0.038 Uiso calc 1 . .
    C C52 0.1636(3) 0.5282(4) 0.44935(16) 0.0201(8) Uani d 1 . .
    H H52A 0.218437 0.579700 0.469577 0.030 Uiso calc 1 . .
    H H52B 0.163846 0.425200 0.462415 0.030 Uiso calc 1 . .
    H H52C 0.105526 0.576554 0.458390 0.030 Uiso calc 1 . .
    C C61 0.0345(3) 0.1131(4) 0.33827(18) 0.0224(9) Uani d 1 . .
    H H61A 0.045051 0.109188 0.296955 0.034 Uiso calc 1 . .
    H H61B -0.030649 0.143660 0.341327 0.034 Uiso calc 1 . .
    H H61C 0.045569 0.015228 0.355907 0.034 Uiso calc 1 . .
    C C62 0.2058(3) 0.1760(4) 0.36953(19) 0.0273(9) Uani d 1 . .
    H H62A 0.214190 0.076285 0.385846 0.041 Uiso calc 1 . .
    H H62B 0.247746 0.244578 0.393013 0.041 Uiso calc 1 . .
    H H62C 0.221056 0.176091 0.329094 0.041 Uiso calc 1 . .
    Au Au3 0.500000 0.500000 0.500000 0.01729(5) Uani d 1 . .
    Cl Cl1 0.42083(7) 0.44491(11) 0.41040(4) 0.0263(2) Uani d 1 . .
    Cl Cl2 0.39843(7) 0.69109(11) 0.50949(5) 0.0276(2) Uani d 1 . .
    Au Au4 0.000000 0.000000 0.500000 0.01674(5) Uani d 1 . .
    Cl Cl3 -0.14756(7) 0.08430(11) 0.51132(5) 0.0264(2) Uani d 1 . .
    Cl Cl4 0.06567(7) 0.19959(11) 0.55010(5) 0.0282(2) Uani d 1 . .
loop_
    _atom_site_aniso_label
    _atom_site_aniso_U_11
    _atom_site_aniso_U_22
    _atom_site_aniso_U_33
    _atom_site_aniso_U_12
    _atom_site_aniso_U_13
    _atom_site_aniso_U_23
    Au1 0.01698(11) 0.02131(11) 0.01830(11) 0.000 0.00687(8) 0.000
    P1 0.0137(5) 0.0176(5) 0.0158(5) -0.0032(4) 0.0039(4) 0.0001(4)
    S1 0.0168(5) 0.0270(5) 0.0183(5) -0.0012(4) 0.0044(4) -0.0043(4)
    C1 0.024(2) 0.037(3) 0.033(3) -0.0023(18) 0.008(2) -0.0043(19)
    C2 0.028(2) 0.031(2) 0.035(3) 0.0010(19) 0.003(2) 0.010(2)
    C3 0.031(2) 0.020(2) 0.018(2) -0.0065(18) 0.0019(17) -0.0022(17)
    C11 0.020(2) 0.044(3) 0.029(2) 0.0002(19) 0.0101(18) -0.011(2)
    C12 0.018(2) 0.065(3) 0.036(3) 0.001(2) 0.003(2) -0.011(2)
    C21 0.037(3) 0.032(2) 0.040(3) 0.017(2) 0.010(2) 0.012(2)
    C22 0.025(2) 0.035(2) 0.025(2) -0.0068(19) -0.0020(18) 0.0120(19)
    C31 0.071(4) 0.019(2) 0.028(3) 0.005(2) 0.007(2) 0.0081(19)
    C32 0.039(3) 0.047(3) 0.029(3) -0.027(2) 0.005(2) -0.005(2)
    Au2 0.01542(11) 0.02050(10) 0.01564(11) 0.000 0.00788(8) 0.000
    P2 0.0125(5) 0.0151(4) 0.0130(5) -0.0004(4) 0.0039(4) -0.0005(4)
    S2 0.0157(5) 0.0266(5) 0.0143(5) -0.0014(4) 0.0051(4) 0.0008(4)
    C4 0.0147(19) 0.0197(19) 0.018(2) 0.0010(14) 0.0084(15) -0.0035(15)
    C5 0.0127(19) 0.0198(19) 0.019(2) -0.0028(14) 0.0022(15) -0.0022(14)
    C6 0.019(2) 0.0180(19) 0.018(2) 0.0008(15) 0.0025(15) 0.0017(15)
    C41 0.015(2) 0.030(2) 0.020(2) -0.0040(17) 0.0068(16) -0.0021(17)
    C42 0.0113(19) 0.029(2) 0.025(2) 0.0030(15) 0.0047(16) 0.0020(17)
    C51 0.031(2) 0.019(2) 0.028(2) -0.0097(17) 0.0075(18) -0.0045(17)
    C52 0.021(2) 0.022(2) 0.017(2) -0.0046(15) -0.0008(16) 0.0006(15)
    C61 0.026(2) 0.0153(19) 0.025(2) -0.0034(15) 0.0019(18) -0.0020(15)
    C62 0.023(2) 0.022(2) 0.037(3) 0.0063(17) 0.0039(18) 0.0067(18)
    Au3 0.01436(10) 0.01801(10) 0.01919(11) -0.00544(8) 0.00067(8) 0.00143(9)
    Cl1 0.0208(5) 0.0341(5) 0.0228(5) -0.0042(4) -0.0026(4) -0.0027(4)
    Cl2 0.0228(5) 0.0242(5) 0.0349(6) 0.0010(4) -0.0006(4) -0.0031(4)
    Au4 0.02179(11) 0.01332(9) 0.01512(10) -0.00296(8) 0.00222(8) -0.00090(8)
    Cl3 0.0234(5) 0.0247(5) 0.0311(6) -0.0012(4) 0.0033(4) -0.0080(4)
    Cl4 0.0264(6) 0.0216(5) 0.0362(6) -0.0042(4) 0.0016(4) -0.0121(4)
_geom_special_details     ?
loop_
    _geom_bond_atom_site_label_1
    _geom_bond_atom_site_label_2
    _geom_bond_site_symmetry_2
    _geom_bond_distance
    _geom_bond_publ_flag
    Au1 S1 . 2.2918(10) y
    Au1 S1 2_556 2.2919(10) ?
    P1 C3 . 1.812(4) ?
    P1 C2 . 1.838(4) ?
    P1 C1 . 1.842(4) ?
    P1 S1 . 2.0369(14) y
    C1 C12 . 1.494(6) ?
    C1 C11 . 1.556(6) ?
    C1 H1 . 1.0000 ?
    C2 C21 . 1.488(6) ?
    C2 C22 . 1.544(6) ?
    C2 H2 . 1.0000 ?
    C3 C32 . 1.519(6) ?
    C3 C31 . 1.535(6) ?
    C3 H3 . 1.0000 ?
    C11 H11A . 0.9800 ?
    C11 H11B . 0.9800 ?
    C11 H11C . 0.9800 ?
    C12 H12A . 0.9800 ?
    C12 H12B . 0.9800 ?
    C12 H12C . 0.9800 ?
    C21 H21A . 0.9800 ?
    C21 H21B . 0.9800 ?
    C21 H21C . 0.9800 ?
    C22 H22A . 0.9800 ?
    C22 H22B . 0.9800 ?
    C22 H22C . 0.9800 ?
    C31 H31A . 0.9800 ?
    C31 H31B . 0.9800 ?
    C31 H31C . 0.9800 ?
    C32 H32A . 0.9800 ?
    C32 H32B . 0.9800 ?
    C32 H32C . 0.9800 ?
    Au2 S2 2 2.2970(9) ?
    Au2 S2 . 2.2970(9) y
    P2 C5 . 1.828(4) ?
    P2 C6 . 1.833(4) ?
    P2 C4 . 1.844(4) ?
    P2 S2 . 2.0310(13) y
    C4 C41 . 1.534(5) ?
    C4 C42 . 1.536(5) ?
    C4 H4 . 1.0000 ?
    C5 C51 . 1.532(5) ?
    C5 C52 . 1.534(5) ?
    C5 H5 . 1.0000 ?
    C6 C61 . 1.533(5) ?
    C6 C62 . 1.534(5) ?
    C6 H6 . 1.0000 ?
    C41 H41A . 0.9800 ?
    C41 H41B . 0.9800 ?
    C41 H41C . 0.9800 ?
    C42 H42A . 0.9800 ?
    C42 H42B . 0.9800 ?
    C42 H42C . 0.9800 ?
    C51 H51A . 0.9800 ?
    C51 H51B . 0.9800 ?
    C51 H51C . 0.9800 ?
    C52 H52A . 0.9800 ?
    C52 H52B . 0.9800 ?
    C52 H52C . 0.9800 ?
    C61 H61A . 0.9800 ?
    C61 H61B . 0.9800 ?
    C61 H61C . 0.9800 ?
    C62 H62A . 0.9800 ?
    C62 H62B . 0.9800 ?
    C62 H62C . 0.9800 ?
    Au3 Cl2 . 2.2833(10) y
    Au3 Cl2 3_666 2.2833(10) ?
    Au3 Cl1 . 2.2865(10) y
    Au3 Cl1 3_666 2.2865(10) ?
    Au4 Cl3 3_556 2.2811(10) ?
    Au4 Cl3 . 2.2811(10) y
    Au4 Cl4 3_556 2.2849(9) ?
    Au4 Cl4 . 2.2849(9) y
loop_
    _geom_angle_atom_site_label_1
    _geom_angle_atom_site_label_2
    _geom_angle_atom_site_label_3
    _geom_angle_site_symmetry_1
    _geom_angle_site_symmetry_3
    _geom_angle
    _geom_angle_publ_flag
    S1 Au1 S1 . 2_556 179.97(5) y
    C3 P1 C2 . . 106.5(2) ?
    C3 P1 C1 . . 111.3(2) ?
    C2 P1 C1 . . 107.8(2) ?
    C3 P1 S1 . . 113.40(14) ?
    C2 P1 S1 . . 110.41(15) ?
    C1 P1 S1 . . 107.31(15) y
    P1 S1 Au1 . . 102.05(5) y
    C12 C1 C11 . . 110.9(4) ?
    C12 C1 P1 . . 114.3(3) ?
    C11 C1 P1 . . 112.4(3) ?
    C12 C1 H1 . . 106.2 ?
    C11 C1 H1 . . 106.2 ?
    P1 C1 H1 . . 106.2 ?
    C21 C2 C22 . . 114.2(4) ?
    C21 C2 P1 . . 113.6(3) ?
    C22 C2 P1 . . 110.9(3) ?
    C21 C2 H2 . . 105.8 ?
    C22 C2 H2 . . 105.8 ?
    P1 C2 H2 . . 105.8 ?
    C32 C3 C31 . . 111.0(4) ?
    C32 C3 P1 . . 114.5(3) ?
    C31 C3 P1 . . 110.6(3) ?
    C32 C3 H3 . . 106.8 ?
    C31 C3 H3 . . 106.8 ?
    P1 C3 H3 . . 106.8 ?
    C1 C11 H11A . . 109.5 ?
    C1 C11 H11B . . 109.5 ?
    H11A C11 H11B . . 109.5 ?
    C1 C11 H11C . . 109.5 ?
    H11A C11 H11C . . 109.5 ?
    H11B C11 H11C . . 109.5 ?
    C1 C12 H12A . . 109.5 ?
    C1 C12 H12B . . 109.5 ?
    H12A C12 H12B . . 109.5 ?
    C1 C12 H12C . . 109.5 ?
    H12A C12 H12C . . 109.5 ?
    H12B C12 H12C . . 109.5 ?
    C2 C21 H21A . . 109.5 ?
    C2 C21 H21B . . 109.5 ?
    H21A C21 H21B . . 109.5 ?
    C2 C21 H21C . . 109.5 ?
    H21A C21 H21C . . 109.5 ?
    H21B C21 H21C . . 109.5 ?
    C2 C22 H22A . . 109.5 ?
    C2 C22 H22B . . 109.5 ?
    H22A C22 H22B . . 109.5 ?
    C2 C22 H22C . . 109.5 ?
    H22A C22 H22C . . 109.5 ?
    H22B C22 H22C . . 109.5 ?
    C3 C31 H31A . . 109.5 ?
    C3 C31 H31B . . 109.5 ?
    H31A C31 H31B . . 109.5 ?
    C3 C31 H31C . . 109.5 ?
    H31A C31 H31C . . 109.5 ?
    H31B C31 H31C . . 109.5 ?
    C3 C32 H32A . . 109.5 ?
    C3 C32 H32B . . 109.5 ?
    H32A C32 H32B . . 109.5 ?
    C3 C32 H32C . . 109.5 ?
    H32A C32 H32C . . 109.5 ?
    H32B C32 H32C . . 109.5 ?
    S2 Au2 S2 2 . 177.70(5) y
    C5 P2 C6 . . 107.35(17) ?
    C5 P2 C4 . . 108.43(17) ?
    C6 P2 C4 . . 109.83(17) ?
    C5 P2 S2 . . 111.16(13) ?
    C6 P2 S2 . . 112.35(13) ?
    C4 P2 S2 . . 107.67(13) y
    P2 S2 Au2 . . 102.69(5) y
    C41 C4 C42 . . 111.1(3) ?
    C41 C4 P2 . . 113.0(3) ?
    C42 C4 P2 . . 114.2(2) ?
    C41 C4 H4 . . 105.9 ?
    C42 C4 H4 . . 105.9 ?
    P2 C4 H4 . . 105.9 ?
    C51 C5 C52 . . 111.4(3) ?
    C51 C5 P2 . . 112.1(3) ?
    C52 C5 P2 . . 112.9(3) ?
    C51 C5 H5 . . 106.7 ?
    C52 C5 H5 . . 106.7 ?
    P2 C5 H5 . . 106.7 ?
    C61 C6 C62 . . 111.0(3) ?
    C61 C6 P2 . . 111.6(3) ?
    C62 C6 P2 . . 112.3(3) ?
    C61 C6 H6 . . 107.2 ?
    C62 C6 H6 . . 107.2 ?
    P2 C6 H6 . . 107.2 ?
    C4 C41 H41A . . 109.5 ?
    C4 C41 H41B . . 109.5 ?
    H41A C41 H41B . . 109.5 ?
    C4 C41 H41C . . 109.5 ?
    H41A C41 H41C . . 109.5 ?
    H41B C41 H41C . . 109.5 ?
    C4 C42 H42A . . 109.5 ?
    C4 C42 H42B . . 109.5 ?
    H42A C42 H42B . . 109.5 ?
    C4 C42 H42C . . 109.5 ?
    H42A C42 H42C . . 109.5 ?
    H42B C42 H42C . . 109.5 ?
    C5 C51 H51A . . 109.5 ?
    C5 C51 H51B . . 109.5 ?
    H51A C51 H51B . . 109.5 ?
    C5 C51 H51C . . 109.5 ?
    H51A C51 H51C . . 109.5 ?
    H51B C51 H51C . . 109.5 ?
    C5 C52 H52A . . 109.5 ?
    C5 C52 H52B . . 109.5 ?
    H52A C52 H52B . . 109.5 ?
    C5 C52 H52C . . 109.5 ?
    H52A C52 H52C . . 109.5 ?
    H52B C52 H52C . . 109.5 ?
    C6 C61 H61A . . 109.5 ?
    C6 C61 H61B . . 109.5 ?
    H61A C61 H61B . . 109.5 ?
    C6 C61 H61C . . 109.5 ?
    H61A C61 H61C . . 109.5 ?
    H61B C61 H61C . . 109.5 ?
    C6 C62 H62A . . 109.5 ?
    C6 C62 H62B . . 109.5 ?
    H62A C62 H62B . . 109.5 ?
    C6 C62 H62C . . 109.5 ?
    H62A C62 H62C . . 109.5 ?
    H62B C62 H62C . . 109.5 ?
    Cl2 Au3 Cl2 . 3_666 180.0 y
    Cl2 Au3 Cl1 . . 89.99(4) y
    Cl2 Au3 Cl1 3_666 . 90.01(4) ?
    Cl2 Au3 Cl1 . 3_666 90.01(4) y
    Cl2 Au3 Cl1 3_666 3_666 89.99(4) ?
    Cl1 Au3 Cl1 . 3_666 180.0 y
    Cl3 Au4 Cl3 3_556 . 180.0 y
    Cl3 Au4 Cl4 3_556 3_556 90.37(4) ?
    Cl3 Au4 Cl4 . 3_556 89.63(4) y
    Cl3 Au4 Cl4 3_556 . 89.63(4) ?
    Cl3 Au4 Cl4 . . 90.37(4) y
    Cl4 Au4 Cl4 3_556 . 180.0 y
loop_
    _geom_torsion_atom_site_label_1
    _geom_torsion_atom_site_label_2
    _geom_torsion_atom_site_label_3
    _geom_torsion_atom_site_label_4
    _geom_torsion_site_symmetry_1
    _geom_torsion_site_symmetry_2
    _geom_torsion_site_symmetry_3
    _geom_torsion_site_symmetry_4
    _geom_torsion
    _geom_torsion_publ_flag
    C3 P1 S1 Au1 . . . . -65.05(16) ?
    C2 P1 S1 Au1 . . . . 54.33(16) ?
    C1 P1 S1 Au1 . . . . 171.60(15) y
    C3 P1 C1 C12 . . . . -102.6(4) ?
    C2 P1 C1 C12 . . . . 141.0(3) ?
    S1 P1 C1 C12 . . . . 22.0(4) ?
    C3 P1 C1 C11 . . . . 24.9(4) ?
    C2 P1 C1 C11 . . . . -91.5(3) ?
    S1 P1 C1 C11 . . . . 149.5(3) ?
    C3 P1 C2 C21 . . . . 167.8(3) ?
    C1 P1 C2 C21 . . . . -72.6(4) ?
    S1 P1 C2 C21 . . . . 44.4(4) ?
    C3 P1 C2 C22 . . . . -62.0(3) ?
    C1 P1 C2 C22 . . . . 57.6(3) ?
    S1 P1 C2 C22 . . . . 174.5(2) ?
    C2 P1 C3 C32 . . . . -51.0(4) ?
    C1 P1 C3 C32 . . . . -168.3(3) ?
    S1 P1 C3 C32 . . . . 70.6(3) ?
    C2 P1 C3 C31 . . . . -177.3(3) ?
    C1 P1 C3 C31 . . . . 65.5(4) ?
    S1 P1 C3 C31 . . . . -55.7(3) ?
    C5 P2 S2 Au2 . . . . 43.70(14) ?
    C6 P2 S2 Au2 . . . . -76.62(14) ?
    C4 P2 S2 Au2 . . . . 162.32(12) y
    C5 P2 C4 C41 . . . . -82.6(3) ?
    C6 P2 C4 C41 . . . . 34.4(3) ?
    S2 P2 C4 C41 . . . . 157.0(2) ?
    C5 P2 C4 C42 . . . . 149.1(3) ?
    C6 P2 C4 C42 . . . . -93.9(3) ?
    S2 P2 C4 C42 . . . . 28.7(3) ?
    C6 P2 C5 C51 . . . . 175.7(3) ?
    C4 P2 C5 C51 . . . . -65.7(3) ?
    S2 P2 C5 C51 . . . . 52.5(3) ?
    C6 P2 C5 C52 . . . . -57.5(3) ?
    C4 P2 C5 C52 . . . . 61.1(3) ?
    S2 P2 C5 C52 . . . . 179.3(2) ?
    C5 P2 C6 C61 . . . . -179.0(3) ?
    C4 P2 C6 C61 . . . . 63.3(3) ?
    S2 P2 C6 C61 . . . . -56.5(3) ?
    C5 P2 C6 C62 . . . . -53.7(3) ?
    C4 P2 C6 C62 . . . . -171.4(3) ?
    S2 P2 C6 C62 . . . . 68.8(3) ?
loop_
    _geom_hbond_atom_site_label_D
    _geom_hbond_atom_site_label_H
    _geom_hbond_atom_site_label_A
    _geom_hbond_site_symmetry_A
    _geom_hbond_distance_DH
    _geom_hbond_distance_HA
    _geom_hbond_distance_DA
    _geom_hbond_angle_DHA
    _geom_hbond_publ_flag
    C32 H32C Au1 . 0.98 2.70 3.480(5) 137.3 yes
    C62 H62C Au2 . 0.98 2.92 3.641(4) 130.9 yes
    C12 H12B S1 . 0.98 2.75 3.180(5) 107.0 yes
    C42 H42B S2 . 0.98 2.74 3.240(4) 111.8 yes
    C21 H21A Cl1 3_666 0.98 2.88 3.840(5) 166.8 yes
    C5 H5 Cl1 . 1.00 2.75 3.670(4) 152.9 yes
    C3 H3 Cl2 1_545 1.00 2.79 3.682(4) 149.3 yes
    C52 H52A Cl2 . 0.98 2.81 3.770(4) 166.8 yes
    C32 H32B Cl3 3_556 0.98 2.94 3.649(5) 129.9 yes
    C4 H4 Cl4 3_566 1.00 2.93 3.726(4) 137.1 yes
    C6 H6 Au4 . 1.00 3.24 4.022(4) 136.4 yes
_shelx_space_group_comment
;
The symmetry employed for this shelxl refinement is uniquely defined
by the following loop, which should always be used as a source of
symmetry information in preference to the above space-group names.
They are only intended as comments.
;
_shelx_estimated_absorpt_T_min     0.227
_shelx_estimated_absorpt_T_max     0.902
_shelx_hkl_file
;
   0   0  -3 47.7928 88.9556  11
   0   0  -3 35.1234 59.4079   7
   0   0  -3 12.6677 86.8784   4
   0   0  -3 42.0866 83.7848  14
   0   0  -3 11.1948 71.6346  13
   0   0   3-11.2875 89.3989   6
   0   0   3 80.0981 59.8196  13
   0   0   3 103.232 75.5054  14
   0   0   3 287.911 74.1790   7
   0   0  -4 94083.4 2249.80  11
   0   0  -4 93906.3 2220.03  14
   0   0   4 96255.9 2242.75   4
   0   0   4 94984.1 2227.06  14
   0   0  -4 99320.0 2139.60  13
   0   0   4 94358.1 2133.35   7
   0   0   4 96512.2 2121.27  13
   0   0   4 92667.3 2283.13   6
   0   0  -4 94954.1 2286.14   6
   0   0  -4 92543.0 2120.95   7
   0   0  -4 94840.3 2241.11   4
   0   0   4 95147.3 2254.16  11
   0   0  -5-20.5547 105.769   7
   0   0  -5-75.6440 143.942   6
   0   0  -5-115.211 153.273  14
   0   0   5 0.09002 86.5459   7
   0   0   5 48.1388 102.639   4
   0   0   5 9.03507 170.314   6
   0   0  -5 45.8961 124.921  13
   0   0  -5 238.729 194.770   4
   0   0   5 79.1845 168.999  11
   0   0  -5-9.46736 112.492  11
   0   0   5 197.424 125.202  14
   0   0   5 80.0632 101.788  13
   0   0   6 2368.82 321.967   6
   0   0  -6 2308.17 300.934   4
   0   0   6 2531.29 229.062  13
   0   0   6 2578.83 277.672   4
   0   0  -6 2596.84 301.036   6
   0   0  -6 2727.67 270.415  13
   0   0   6 2733.51 280.791  14
   0   0  -6 2435.29 290.053  14
   0   0  -6 2493.30 261.739  15
   0   0   6 2186.21 220.791   7
   0   0  -6 2429.25 220.682   7
   0   0  -6 2646.12 284.213  11
   0   0   6 2306.85 305.184  11
   0   0  -7 209.583 198.716  14
   0   0  -7 49.0205 160.057   6
   0   0  -7-281.643 145.310   7
   0   0   7 206.766 238.410  11
   0   0   7 8.45158 118.052   4
   0   0  -7 151.449 231.123   4
   0   0   7 184.020 189.777   6
   0   0   7 338.066 127.464  13
   0   0  -7 185.237 145.670  13
   0   0   7-43.0948 111.675  14
   0   0   7 98.3250 116.033   7
   0   0  -7-147.407 148.187  15
   0   0  -8 221569. 4835.06  15
   0   0   8 219512. 5029.03   6
   0   0  -8 204635. 4708.59   7
   0   0   8 221034. 4982.08  11
   0   0  -8 204728. 4892.69  14
   0   0   8 216432. 4737.65   7
   0   0  -8 229133. 4759.10  13
   0   0   8 214795. 4673.73  13
   0   0  -8 213894. 4963.87   4
   0   0   9 208.078 122.448   7
   0   0  -9 121.909 133.883  15
   0   0  -9 208.292 136.114   7
   0   0   9 735.229 294.341   6
   0   0   9 258.069 130.722  13
   0   0   9 263.880 259.713  11
   0   0  -9 147.618 190.412  14
   0   0  -9 455.712 250.133   4
   0   0  -9 249.268 165.418  13
   0   0  10 5106.16 519.615   6
   0   0 -10 5843.19 448.537  15
   0   0 -10 5042.82 497.250   4
   0   0  10 5650.87 403.975   7
   0   0 -10 5161.61 400.964   7
   0   0 -10 6493.66 443.116  13
   0   0  10 5300.85 363.326  13
   0   0 -10 4966.10 469.287  14
   0   0  10 5497.63 527.395  11
   0   0 -11 127.747 186.227  13
   0   0 -11 132.611 250.019  14
   0   0  11 4.76821 92.4927  13
   0   0  11 94.4521 211.788  11
   0   0 -11-109.855 229.111   3
   0   0  11 0.80699 219.390   6
   0   0 -11-65.7379 140.362   7
   0   0 -12 134968. 3360.19   7
   0   0 -12 143244. 3375.86  13
   0   0  12 140878. 3723.25   6
   0   0 -12 131011. 3645.06   3
   0   0  12 139037. 3267.40  13
   0   0  12 136906. 3702.97  11
   0   0 -12 137835. 3624.85  14
   0   0 -13 521.269 268.316  14
   0   0  13 556.346 304.242  11
   0   0 -13 204.197 171.173  13
   0   0 -13 453.136 296.315   3
   0   0  13 683.558 346.949   6
   0   0 -13 296.721 189.883   7
   0   0 -14 212.162 213.453  14
   0   0  14 5.79176 128.428   1
   0   0 -14 25.8310 250.031   3
   0   0 -14 407.962 201.963   7
   0   0  14 165.683 210.653  11
   0   0  14 317.903 277.914   6
   0   0 -14 48.3603 151.326  13
   0   0 -15 75.2211 131.437   7
   0   0  15 146.279 267.886   6
   0   0  15 11.0761 131.564   1
   0   0 -15 126.435 275.856   3
   0   0  15-119.540 247.199  11
   0   0 -15-85.0114 162.478  13
   0   0 -15 256.971 267.376  14
   0   0 -16 65998.5 1989.29  13
   0   0 -16 64907.9 2272.46  14
   0   0 -16 66652.4 2353.80   3
   0   0  16 66305.8 2335.91   6
   0   0  16 66199.4 2032.07   1
   0   0  16 65887.0 2350.65  11
   0   0 -16 65322.6 2036.16   7
   0   0  17 339.850 323.791  11
   0   0 -17 539.340 203.551   7
   0   0  17 487.979 331.208   6
   0   0  17 194.977 165.492   1
   0   0 -17 609.150 227.655  13
   0   0 -17 451.463 312.469   3
   0   0 -17 471.215 257.973  14
   0   0  18 1027.38 365.200  11
   0   0 -18 234.593 103.414   5
   0   0  18 86.0713 272.916   6
   0   0 -18 687.322 222.774  13
   0   0 -18 376.363 154.506   7
   0   0  18 341.785 181.426   1
   0   0 -18 509.974 307.340   3
   0   0 -18 631.810 281.986  14
   0   0  19 1194.12 402.394   6
   0   0  19 186.180 196.977   1
   0   0 -19 490.857 323.771   3
   0   0 -19 64.2602 106.921   5
   0   0 -19 672.547 343.263  14
   0   0 -19 444.559 216.286   7
   0   0 -19 471.963 215.628  13
   0   0 -20 71662.3 2623.68   3
   0   0 -20 72710.6 2182.06  13
   0   0 -20 71082.3 1885.02   5
   0   0  20 72047.0 2595.80   6
   0   0 -20 73384.5 2584.54  14
   0   0  20 70676.3 2241.68   1
   0   0  21 342.556 289.086   6
   0   0 -21 981.315 372.345  14
   0   0 -21 501.926 213.993  13
   0   0  21 468.243 196.816   1
   0   0 -21 500.407 349.785   3
   0   0  22 434.037 317.215   6
   0   0 -22 364.589 185.103  13
   0   0  22 31.7671 148.326   1
   0   0 -22 191.692 263.218   3
   0   0 -22-140.200 236.221  14
   0   0  23 134.420 258.405   6
   0   0 -23 681.391 380.700   3
   0   0  23 526.793 222.041   1
   0   0  24 32012.4 1602.99   9
   0   0  24 35741.4 1474.32   1
   0   0  24 33966.4 1755.30   6
   0   0 -24 34638.5 1806.17   3
   0   0  25 368.230 251.615   9
   0   0 -25 153.662 271.118   3
   0   0  25 737.785 383.446   6
   0   0  26 343.402 301.251   6
   0   0  26-168.041 229.371   9
   0   0 -26-268.917 251.219   3
   0   0  27 236.165 221.374   9
   0   0  27-225.294 308.190   6
   0   0 -27 347.387 316.225   3
   0   0 -28 12709.1 1131.42   3
   0   0  28 9498.45 898.277   9
   0   0 -29 247.714 308.994   3
   0   0  29-321.680 296.786   2
   0   0  29 439.081 268.123   9
   0   0  30 1003.93 374.270   9
   0   0  30 729.871 328.373   2
   0   0 -30 1241.24 400.799   3
   0   0  31 501.470 244.144   2
   0   0  31 317.687 255.783   9
   0   0 -31-96.0464 192.806   3
   0   0  32 10503.4 982.907   9
   0   1   0 2597.27 136.608  10
   0   1   0 2580.48 156.000  12
   0   1   1 1665.85 107.984  10
   0   1  -1 1594.21 112.049  10
   0  -1  -1 1539.36 152.929   8
   0  -1   1 1801.86 113.721   9
   0   1   1 1455.32 128.587  12
   0  -1  -1 1470.92 144.372   7
   0  -1   1 1689.13 159.508   8
   0   1  -1 1713.67 105.862   4
   0   1  -1 1542.44 112.124  12
   0  -1  -1 1720.51 127.350  14
   0  -1  -1 1659.82 85.7259   3
   0   1   2 2279.58 140.143  10
   0  -1   2 2491.59 143.522  12
   0  -1  -2 2387.30 208.919   7
   0   1  -2 2340.58 134.368  12
   0   1  -2 2258.20 150.105   9
   0   1   2 2411.10 124.314   3
   0   1   2 2498.87 123.374   6
   0   1  -2 2630.53 155.119  11
   0  -1   2 2322.63 152.994   9
   0   1   2 2480.83 191.714   8
   0   1   2 2649.24 190.703  14
   0   1  -2 2447.44 165.922  13
   0   1  -2 2495.32 189.491   8
   0  -1  -2 2426.98 145.119  11
   0  -1  -2 2232.47 118.064   3
   0  -1  -2 2285.79 179.563  14
   0   1  -2 2371.75 154.309   4
   0  -1   2 2442.65 184.838   8
   0  -1  -2 2634.83 192.394   8
   0   1  -2 2278.52 150.447  10
   0   1   2 2456.34 153.864  11
   0  -1  -2 2500.34 144.061  10
   0  -1   2 2259.19 144.892   4
   0   1   2 2609.23 121.908  15
   0   1   2 2135.61 190.326   7
   0   1  -3 275.344 85.2744   8
   0  -1   3 440.344 102.942   8
   0   1  -3 371.306 87.9356   6
   0  -1  -3 357.293 71.3796   3
   0  -1  -3 334.013 94.9935  11
   0   1   3 342.639 112.099   7
   0   1  -3 352.740 61.0937  14
   0  -1   3 398.723 93.8136   9
   0   1   3 238.438 59.1093   6
   0   1  -3 388.258 107.184  11
   0  -1   3 295.238 81.7005   4
   0  -1   3 416.853 89.1913  11
   0  -1   3 311.209 71.5721  14
   0  -1   3 434.246 72.9412  12
   0  -1  -3 368.332 68.0567   6
   0   1   3 279.095 69.7368  10
   0  -1  -3 323.868 90.8186   8
   0  -1  -3 179.090 119.051   7
   0   1   3 216.642 85.5228   8
   0   1  -3 351.672 81.5787  13
   0  -1  -3 122.603 95.5780  14
   0  -1  -3 236.958 46.4461  15
   0   1   3 318.827 97.4057  11
   0   1   3 253.360 105.245  14
   0  -1   3 384.963 96.0542  13
   0   1  -3 248.215 53.5040  12
   0   1   3 463.175 59.5840  15
   0   1   3 319.777 63.2691   3
   0   1  -3 208.256 79.8687   4
   0  -1   4 550.692 105.331   8
   0  -1   4 407.798 123.868   6
   0  -1  -4 442.305 67.5547  15
   0  -1  -4 344.938 163.234  14
   0  -1  -4 685.900 184.562   7
   0   1   4 453.091 72.5259  15
   0  -1   4 555.770 149.264  11
   0  -1  -4 437.422 122.863  11
   0  -1   4 372.090 110.787   4
   0  -1  -4 350.298 83.2393   6
   0   1   4 432.428 127.302   7
   0   1  -4 506.205 73.2590  12
   0   1   4 493.149 97.2678   6
   0   1   4 409.794 88.9906   3
   0   1  -4 516.727 129.883   4
   0   1   4 307.895 82.5094   8
   0   1   4 589.368 138.531  14
   0   1   4 519.914 148.461  11
   0   1  -4 495.520 142.044  11
   0  -1   4 431.727 96.4561  14
   0  -1   4 381.414 91.1249  13
   0  -1  -4 555.359 108.330   8
   0   1  -4 531.733 102.052   8
   0  -1   4 602.671 85.8990  12
   0  -1  -4 441.495 96.3765   3
   0   1  -4 468.194 99.6489  14
   0   1  -4 494.668 105.544   6
   0   1   4 462.999 59.9692  13
   0   1  -4 539.302 125.615  13
   0   1  -5 10706.0 398.439   8
   0  -1  -5 10480.0 442.078   3
   0  -1   5 10749.1 512.803   6
   0   1   5 10471.3 328.708  13
   0  -1  -5 10824.7 552.934   7
   0   1  -5 10992.9 504.032   6
   0  -1  -5 10542.1 432.551   6
   0   1   5 10246.4 400.822   8
   0  -1  -5 9897.10 556.924  14
   0   1  -5 10077.7 504.977  11
   0  -1   5 10413.3 493.484   4
   0   1   5 10406.9 451.046   6
   0  -1   5 10196.2 514.093  11
   0  -1  -5 10638.6 515.587  11
   0   1  -5 9462.14 488.918   4
   0   1   5 10512.6 543.871  14
   0   1  -5 11521.6 485.834  13
   0  -1  -5 10415.5 349.275  15
   0   1   5 9695.06 516.373  11
   0  -1  -5 10704.4 397.633   8
   0  -1   5 10981.8 403.824   8
   0  -1   5 10287.1 465.036  14
   0  -1   5 10531.6 341.157  12
   0   1   5 11103.5 450.595   3
   0   1   5 10526.3 354.631  15
   0   1   5 10115.3 537.344   7
   0   1  -5 10181.0 435.544  14
   0  -1   5 11158.5 486.748  13
   0   1   6 13701.6 663.227  14
   0   1  -6 13199.4 447.499   8
   0  -1  -6 13106.0 559.309   3
   0   1  -6 12550.5 622.830   4
   0  -1   6 13252.2 400.559  12
   0   1  -6 11988.9 546.048  14
   0  -1  -6 13268.3 448.602   8
   0  -1  -6 13336.6 552.982   6
   0  -1   6 12931.7 637.603  11
   0  -1   6 13990.8 624.117   4
   0  -1  -6 12597.9 636.216   7
   0   1   6 13008.6 574.079   6
   0   1  -6 13136.0 632.123  11
   0   1   6 12947.7 442.977  15
   0  -1  -6 13176.5 623.442  11
   0  -1   6 13283.0 626.864   6
   0   1   6 12451.5 638.729  11
   0  -1  -6 13207.0 445.069  15
   0  -1   6 13316.5 453.743   8
   0  -1  -6 13597.3 687.149  14
   0   1   6 12901.6 633.494   7
   0   1   6 12387.2 404.858  13
   0   1  -6 12205.4 556.963  13
   0   1   6 13007.1 460.417   8
   0  -1   6 12810.4 430.808   7
   0  -1   6 12475.5 566.615  14
   0   1  -6 15084.0 646.692   6
   0   1  -6 12982.0 405.858   7
   0  -1   6 13160.5 574.758  13
   0  -1   7 144.435 67.3189   7
   0  -1   7 336.820 76.4311  12
   0   1  -7 291.177 142.265  13
   0  -1  -7 381.539 122.052   6
   0   1   7 256.367 81.7337  13
   0  -1   7 155.167 169.017   6
   0   1   7 236.613 168.074  11
   0  -1  -7 298.678 214.284  14
   0   1   7 236.165 83.0789   8
   0   1   7 209.126 113.194   4
   0  -1  -7 353.208 95.2053  13
   0   1  -7 248.075 144.003  14
   0  -1   7 219.161 155.511  11
   0   1   7 75.9335 144.264   6
   0   1   7 200.576 91.1197  15
   0   1   7 394.033 130.791   7
   0   1  -7 282.027 182.794   4
   0  -1  -7 364.803 91.3847   8
   0   1  -7 275.667 82.6721   8
   0  -1  -7 227.410 87.4481  15
   0  -1  -7 32.4004 181.713   7
   0   1  -7 293.732 91.8543   7
   0  -1   7 222.781 75.1243   8
   0  -1   7 238.418 106.031  13
   0  -1  -7 203.160 151.592   3
   0  -1   7 359.190 140.048  14
   0   1   8 476.592 202.610  11
   0  -1   8 647.239 95.5447  12
   0   1  -8 829.657 125.481   7
   0  -1   8 442.865 201.972  11
   0   1  -8 634.531 91.7059   8
   0   1   8 606.048 131.512  15
   0   1  -8 385.015 151.234  14
   0   1  -8 815.713 179.430  13
   0  -1   8 640.181 242.882   6
   0  -1  -8 607.324 120.797  15
   0  -1   8 635.079 112.349   7
   0   1  -8 363.829 213.822   4
   0   1   8 732.127 105.809   8
   0  -1   8 548.968 155.674  14
   0  -1   8 410.922 128.258  13
   0  -1  -8 676.017 250.459  14
   0  -1  -8 607.504 198.570   7
   0  -1  -8 787.566 134.296  13
   0  -1  -8 715.589 206.962   3
   0   1   8 749.267 116.663  13
   0   1   8 258.948 169.930   6
   0   1  -9 3841.23 346.692  13
   0   1   9 4039.24 270.585  13
   0  -1   9 4391.69 455.391   6
   0  -1  -9 3190.93 359.887   3
   0  -1   9 4467.27 288.666   7
   0   1   9 4160.55 438.923  11
   0   1  -9 3798.57 360.899  14
   0   1  -9 3613.11 402.693   4
   0  -1  -9 4076.77 278.081  13
   0   1  -9 4335.72 277.978   7
   0  -1  -9 3770.90 381.965   7
   0  -1   9 3886.44 212.285  12
   0   1  -9 3675.23 199.057   8
   0   1   9 3859.64 389.415   6
   0   1   9 3865.90 211.744   8
   0  -1  -9 4024.54 301.437  15
   0  -1  -9 3970.79 426.964  14
   0  -1   9 3682.32 406.934  11
   0  -1 -10 420.748 227.429   3
   0  -1  10 364.463 102.285   7
   0   1  10 190.671 57.4621   8
   0   1 -10 299.586 153.995  14
   0   1 -10 314.188 64.0323   8
   0   1 -10 207.797 245.341   4
   0  -1  10 502.151 247.018  11
   0  -1 -10 522.643 231.923  14
   0  -1  10 255.973 81.8322  12
   0  -1 -10 299.300 124.483  15
   0   1 -10 193.611 97.2402   7
   0  -1 -10 287.426 58.2546   5
   0   1  10 351.990 98.4601  13
   0  -1  10 434.553 229.828   6
   0   1 -10 32.9702 163.133  13
   0  -1 -10 338.152 212.046   7
   0   1  10 198.586 204.445  11
   0   1  10-77.2599 200.040   6
   0  -1 -10 264.571 123.424  13
   0   1 -11 548.905 141.427   7
   0  -1 -11 716.242 159.511  13
   0   1  11 917.318 300.585  11
   0  -1  11 593.085 100.148  12
   0   1 -11 553.786 205.272  14
   0   1  11 622.380 85.7966   8
   0  -1 -11 652.717 271.621  14
   0  -1  11 747.859 293.496   6
   0  -1  11 659.214 130.374   7
   0  -1  11 759.854 247.554  11
   0   1  11 504.366 119.864  13
   0   1 -11 809.954 300.501   4
   0  -1 -11 617.904 84.2474   5
   0   1 -11 550.641 184.050  13
   0  -1 -11 672.724 240.051   3
   0  -1 -11 443.568 145.611  15
   0   1  11 644.265 261.654   6
   0  -1 -11 492.759 192.341   7
   0  -1 -12 2064.16 361.453  14
   0  -1  12 2139.72 228.604   7
   0   1  12 2315.77 392.516   6
   0  -1  12 2063.89 404.068   6
   0   1 -12 2067.71 233.913   7
   0  -1  12 1760.34 154.012  12
   0   1 -12 1876.50 298.313  13
   0  -1  12 1447.09 333.595  11
   0  -1 -12 1721.27 241.128  13
   0   1  12 2712.16 410.476  11
   0   1  12 2336.81 230.440  13
   0  -1 -12 1794.55 294.483   7
   0   1 -12 1905.21 316.463  14
   0  -1 -12 2378.37 376.244   3
   0  -1 -12 1534.79 135.819   5
   0  -1 -12 1963.27 256.908  15
   0   1 -12 2111.60 401.547   4
   0  -1  13 101.228 118.541   1
   0   1 -13-33.8919 119.135   7
   0  -1  13 85.7808 69.3404  12
   0  -1  13 5.33065 210.639  11
   0  -1 -13 162.284 240.381  14
   0  -1  13-329.470 300.216   6
   0   1  13 244.011 101.582  13
   0   1  13-37.5179 235.441   6
   0   1 -13 14.3745 227.730   4
   0   1  13-167.031 247.437  11
   0  -1 -13 204.370 141.747  13
   0  -1 -13 194.233 225.629   3
   0   1 -13-19.5950 173.012  14
   0   1 -13 1.11468 159.226  13
   0  -1 -13 18.8202 46.4336   5
   0  -1  13 78.9410 85.4281   7
   0  -1 -13-164.678 171.432   7
   0   1 -14 2735.64 399.643  14
   0  -1  14 3024.28 299.073   1
   0   1 -14 2629.88 357.874  13
   0  -1 -14 2951.63 436.944   3
   0   1  14 2879.58 260.210  13
   0   1 -14 2690.92 454.677   4
   0   1 -14 2525.88 292.030   7
   0  -1 -14 2905.18 306.238  13
   0  -1  14 2360.80 439.022   6
   0  -1  14 2394.61 179.012  12
   0  -1  14 2803.15 443.656  11
   0  -1 -14 2570.30 362.206   7
   0  -1 -14 2335.47 163.176   5
   0  -1 -14 2055.87 171.557   5
   0  -1 -14 2846.26 443.037  14
   0   1  14 3183.45 459.336   6
   0   1  14 3064.66 480.942  11
   0  -1 -15 3294.44 222.545   5
   0   1 -15 4061.45 481.080  14
   0  -1 -15 3464.33 466.107   3
   0  -1 -15 3811.14 501.734  14
   0  -1  15 3707.62 494.389   6
   0  -1  15 3757.21 344.941   1
   0   1  15 3935.79 531.598  11
   0  -1 -15 3201.66 195.288   5
   0   1  15 3424.82 482.219   6
   0   1 -15 3522.79 482.178   4
   0   1 -15 4138.47 440.247  13
   0   1  15 3253.25 284.935  13
   0  -1 -15 3765.47 361.878  13
   0  -1 -15 3633.00 431.138   7
   0  -1  15 3512.09 483.508  11
   0   1  15 3846.26 434.357   1
   0  -1  15 3189.27 204.062  12
   0  -1 -16 181.716 63.6929   5
   0   1 -16 401.478 235.682  13
   0  -1  16 105.933 55.6415  12
   0  -1 -16 586.735 334.840  14
   0  -1  16 307.166 282.673   6
   0  -1 -16 156.450 161.712   7
   0  -1 -16 448.565 302.161   3
   0   1  16 238.054 255.936   6
   0  -1  16 378.716 151.921   1
   0   1 -16 473.511 235.189  14
   0  -1 -16 218.044 152.645  13
   0   1  16-234.799 221.061   1
   0  -1 -16 210.287 63.9538   5
   0   1  16-16.7982 251.937  11
   0  -1  16 70.6454 242.567  11
   0   1 -16 442.947 297.365   4
   0  -1  17-108.673 304.311   6
   0   1  17 375.051 270.696   6
   0  -1 -17 232.063 222.961   7
   0  -1 -17 248.767 168.911  13
   0  -1  17-61.2453 135.398   1
   0   1  17-112.883 243.208  11
   0   1 -17 17.1282 213.190  14
   0  -1 -17 188.696 68.2016   5
   0  -1 -17 197.710 261.958   3
   0  -1  17-36.3414 45.7307  12
   0   1  17-110.952 175.341   1
   0  -1 -17 31.0440 44.9368   5
   0   1 -17-347.613 345.006   3
   0  -1 -17-102.246 270.805  14
   0   1 -17 283.177 234.537  13
   0   1  18 1543.96 377.883   6
   0   1 -18 1529.78 326.075  13
   0  -1  18 1464.04 244.123   1
   0   1 -18 1713.50 357.937  14
   0  -1  18 1169.60 95.7893  12
   0  -1 -18 1737.60 268.029  13
   0  -1 -18 1498.82 132.622   5
   0   1  18 1390.02 308.726   1
   0   1 -18 1342.54 417.018   3
   0   1  18 1210.25 377.334  11
   0  -1 -18 2135.25 376.504   7
   0  -1 -18 1397.77 368.298   3
   0  -1 -18 1631.68 420.431  14
   0  -1  18 985.508 372.510   6
   0   1 -19 684.651 234.356  13
   0  -1 -19 511.959 194.412  13
   0   1  19 487.409 278.508  11
   0   1 -19 1000.41 337.611  14
   0  -1 -19 976.659 388.683  14
   0  -1  19 1198.13 383.598   6
   0  -1 -19 348.309 279.320   3
   0   1 -19 992.626 337.102   3
   0  -1 -19 277.783 217.153   7
   0   1  19 901.849 348.323   6
   0  -1  19 458.994 178.875   1
   0   1  19 924.143 274.385   1
   0  -1  20 769.535 313.554   9
   0   1 -20 481.623 174.050  13
   0  -1 -20 776.115 266.370   7
   0  -1 -20 957.034 365.347   3
   0  -1 -20 278.391 253.002  14
   0   1 -20 611.981 168.650   5
   0   1  20 347.205 174.963   1
   0  -1  20 965.012 209.013   1
   0   1  20 434.614 270.698   6
   0   1 -20 1332.88 406.626   3
   0  -1 -20 933.971 227.290  13
   0   1 -20 1230.66 339.859  14
   0  -1  20 366.121 287.830   6
   0  -1 -21 515.422 315.589  14
   0  -1 -21 610.765 246.950   7
   0   1  21 433.311 248.663   6
   0  -1 -21 600.664 325.928   3
   0   1 -21 609.307 218.191  13
   0   1 -21 309.531 135.431   5
   0   1 -21 1001.80 389.399   3
   0  -1  21 528.040 319.997   6
   0  -1  21 747.202 198.908   1
   0  -1  21 816.124 306.015   9
   0   1  21 519.208 241.419   1
   0   1  22 1254.82 367.339   6
   0  -1  22 852.997 245.435   9
   0   1  22 805.731 241.988   1
   0   1 -22 539.889 203.889  13
   0   1 -22 907.190 398.669   3
   0  -1 -22 741.132 237.532   7
   0  -1 -22 1123.91 356.871  14
   0  -1  22 1211.34 355.567   6
   0  -1 -22 1186.95 405.352   3
   0  -1  22 1086.02 230.688   1
   0   1  23 88.6371 232.856   6
   0  -1  23-3.78813 227.450   9
   0  -1 -23-30.4832 266.117  14
   0   1 -23 193.400 178.860  13
   0  -1 -23 173.549 296.669   3
   0  -1  23-160.333 292.975   6
   0   1  23-41.2775 160.193   1
   0   1 -23 282.505 317.795   3
   0  -1  24 594.667 293.480   6
   0   1  24 796.611 342.879   6
   0  -1  24 1318.72 361.239   9
   0  -1 -24 1255.11 380.055  14
   0  -1 -24 1272.72 407.810   3
   0   1 -24 1107.20 392.337   3
   0   1  24 1141.51 295.562   1
   0   1  25-18.6219 148.516   1
   0  -1 -25-337.746 321.961   3
   0  -1  25 168.571 259.234   9
   0   1  25 420.369 277.721   6
   0   1 -25 173.109 243.949   3
   0  -1 -26 146.669 210.752   3
   0   1 -26 715.972 320.970   3
   0   1  26 573.542 245.141   9
   0   1  26 633.638 241.191   1
   0  -1  26 650.725 292.740   9
   0   1  26 211.786 240.393   6
   0   1 -27 82.1162 228.291   3
   0  -1  27-51.6520 209.738   9
   0   1  27-8.53135 195.272   9
   0   1  27-189.473 226.728   6
   0  -1 -27 93.0492 217.702   3
   0  -1  27-32.1709 176.296   2
   0  -1 -28 523.501 267.166   3
   0   1  28 363.366 239.496   9
   0   1 -28-37.9562 264.132   3
   0  -1  28 151.294 219.887   2
   0   1  28-1.60753 267.504   6
   0  -1  28-139.215 207.647   9
   0  -1  29 492.156 263.488   2
   0   1  29 626.375 348.285   6
   0  -1 -29 788.437 361.942   3
   0   1 -29 794.886 390.790   3
   0   1  29 210.249 257.627   9
   0  -1  29 274.385 308.222   9
   0   1 -30 164.840 330.913   3
   0   1  30 43.0406 245.065   2
   0  -1 -30 525.199 328.294   3
   0  -1  30 889.537 345.108   9
   0  -1  30 652.574 335.797   2
   0   1  30 625.757 279.086   9
   0   1  31-194.715 224.545   2
   0  -1  31-322.014 308.619   2
   0  -1 -31 34.0217 278.785   3
   0  -1  31-644.059 327.108   9
   0  -1  32 190.964 245.108   2
   0  -1  32 1038.56 382.500   9
   0  -2   0 56251.8 1302.72   9
   0  -2   0 55472.9 1282.33   4
   0  -2   0 58230.3 1467.03  12
   0   2   0 57455.4 1371.19  10
   0   2   0 58059.4 1299.38   4
   0  -2   0 51820.8 1568.87   8
   0   2   0 58197.6 1450.14  12
   0  -2   0 55083.0 1366.86  10
   0  -2   0 51489.5 1446.23   7
   0   2   0 51875.3 1560.25   8
   0   2   0 58695.4 1417.20   7
   0   2   0 60640.3 1319.07   9
   0   2   0 56178.0 1216.01  14
   0  -2   0 55496.7 1281.55  14
   0   2   1 69290.0 1871.75   8
   0   2  -1 72850.7 1624.38   7
   0  -2  -1 62950.1 1778.95   7
   0   2   1 73531.0 1765.19  12
   0   2   1 72368.2 1577.69  14
   0   2  -1 70388.0 1615.79   1
   0   2   1 73993.5 1572.72   9
   0  -2   1 71952.0 1605.02   4
   0   2  -1 72249.1 1666.52  10
   0   2   1 71588.4 1774.51   7
   0   2   1 72517.8 1653.61  10
   0   2  -1 70432.6 1707.58  12
   0   2   1 71026.0 1554.22   4
   0  -2  -1 71672.5 1555.50   9
   0  -2   1 71087.8 1619.53   9
   0   2   1 72538.5 1548.70   3
   0   2  -1 69403.0 1606.07   4
   0  -2  -1 69460.3 1640.91  10
   0  -2   1 62232.9 1662.53   7
   0  -2  -1 68669.0 1876.06   8
   0  -2   1 64693.4 1861.10   8
   0   2  -1 67146.5 1864.22   8
   0  -2   1 71536.4 1739.96  12
   0  -2   1 72748.1 1668.82  10
   0  -2  -1 67046.7 1645.51  14
   0   2  -1 71707.7 1623.25   9
   0  -2   2 23638.3 701.563   9
   0   2   2 23571.0 615.140   3
   0   2  -2 23379.2 693.684   4
   0   2  -2 22914.0 606.700   1
   0  -2   2 22246.7 670.634   7
   0   2   2 23151.3 874.973   8
   0   2   2 23865.9 631.878  11
   0  -2  -2 22546.2 770.045  14
   0  -2  -2 22510.2 865.561   7
   0  -2   2 23397.4 757.564  12
   0  -2   2 22428.9 875.405   8
   0  -2  -2 23155.9 693.646  10
   0  -2  -2 23117.8 611.100   3
   0   2  -2 23577.4 602.079  11
   0  -2   2 23982.8 726.034  10
   0   2   2 24182.6 714.549  14
   0   2  -2 22781.0 719.923  12
   0   2   2 21518.8 823.892   7
   0   2  -2 22914.6 693.491   9
   0  -2  -2 23825.8 881.894   8
   0   2   2 25011.4 811.175  12
   0   2  -2 22528.9 607.242   7
   0   2   2 24167.3 703.847  10
   0   2  -2 23847.1 723.465  10
   0   2   2 23324.5 611.367   9
   0  -2   2 23558.0 688.899   4
   0  -2  -2 22731.5 601.596   9
   0   2  -2 23198.1 864.952   8
   0  -2  -3 30302.8 1031.65   8
   0  -2   3 28912.1 877.155   9
   0  -2   3 30293.6 871.646   4
   0  -2  -3 30952.7 862.744  10
   0   2  -3 30125.2 835.941  11
   0   2   3 31369.1 871.382  11
   0   2  -3 31839.7 906.522  10
   0  -2  -3 28699.6 1060.65   7
   0   2  -3 29767.9 856.298  12
   0  -2   3 30959.8 902.438  10
   0   2  -3 31970.5 1037.90   8
   0  -2  -3 28776.6 982.511  14
   0  -2  -3 30861.3 785.276   3
   0   2   3 31570.9 760.906   9
   0   2  -3 30523.6 885.459   9
   0   2  -3 29811.4 879.443   4
   0   2   3 30821.1 807.339  15
   0  -2   3 31019.0 907.303  12
   0  -2   3 31674.0 1061.63   8
   0   2   3 29369.9 1045.27   7
   0   2  -3 30872.1 946.528  13
   0   2   3 31994.8 793.754   3
   0   2   3 32230.0 994.489  12
   0   2   3 31440.6 945.189  14
   0   2   3 30423.2 1039.38   8
   0   2  -3 30099.5 698.398   1
   0   2   3 31458.4 870.311  10
   0  -2   3 28762.5 759.460   7
   0   2  -3 30981.6 701.297   7
   0   2   4 21561.0 612.901  15
   0  -2   4 19944.8 711.372  10
   0  -2   4 20778.6 581.476  14
   0   2   4 21403.7 628.759   6
   0   2  -4 21166.5 709.725   6
   0   2  -4 20004.3 699.693  11
   0  -2  -4 20987.3 883.156   7
   0   2   4 21597.4 626.230   3
   0  -2   4 20014.3 712.395   9
   0  -2  -4 20827.7 617.742   3
   0   2   4 20811.0 589.908   5
   0   2   4 20395.1 725.116  11
   0   2   4 21206.2 813.813   8
   0   2   4 22224.9 691.588  10
   0   2   4 21074.8 575.747   9
   0   2  -4 22044.7 811.101   8
   0   2  -4 20769.7 651.041  12
   0   2  -4 19993.8 710.535   4
   0  -2   4 21202.1 697.365  12
   0   2   4 21475.7 793.953  14
   0  -2   4 21712.5 711.867   4
   0  -2   4 21978.9 830.038   8
   0  -2  -4 19416.6 821.364  14
   0  -2  -4 21052.4 683.330  10
   0  -2  -4 21792.8 820.902   8
   0   2   4 20379.5 866.219   7
   0   2  -4 20849.2 757.150  13
   0   2   4 22160.1 799.361  12
   0  -2  -4 21091.5 672.049  11
   0   2  -5 62367.0 1690.03  11
   0  -2   5 63370.2 1588.23  12
   0  -2   5 64222.7 1666.89  10
   0   2   5 69556.7 1773.58   8
   0  -2   5 63448.8 1549.87  14
   0   2   5 64022.0 1550.78   6
   0  -2   5 67132.2 1763.37   8
   0   2  -5 64705.7 1690.92   4
   0   2  -5 64670.9 1724.45  13
   0  -2  -5 66397.8 1543.80   6
   0   2  -5 66576.8 1686.48   6
   0   2   5 66865.3 1498.53  15
   0  -2  -5 64945.7 1866.57  14
   0   2  -5 62573.6 1529.42  12
   0   2   5 64194.8 1608.41  10
   0   2   5 64371.2 1805.85  14
   0  -2   5 64016.1 1688.86   9
   0   2   5 66191.5 1560.71   3
   0   2   5 65898.0 1432.68   5
   0  -2  -5 65910.7 1496.86  15
   0   2   5 63529.7 1725.90  11
   0  -2  -5 64388.9 1908.31   7
   0  -2  -5 65330.5 1552.52   3
   0   2  -5 66295.5 1739.11   8
   0  -2  -5 66828.0 1663.47  11
   0  -2   5 64221.5 1673.23   4
   0  -2  -5 66348.7 1744.31   8
   0  -2  -6 18987.8 582.773  15
   0  -2   6 18476.4 763.534   9
   0  -2  -6 19617.5 897.626  14
   0  -2  -6 19817.8 660.282   3
   0   2   6 19736.7 506.050   5
   0   2   6 18529.6 681.459  10
   0  -2  -6 20470.3 925.843   7
   0  -2  -6 20577.3 765.377   8
   0   2   6 21541.9 782.174   8
   0   2   6 20448.7 820.712  11
   0   2  -6 20215.1 755.075   8
   0   2  -6 18938.8 773.718   4
   0   2  -6 19280.2 784.717  11
   0   2  -6 19449.0 785.562  13
   0  -2   6 20053.2 690.525  14
   0   2   6 19261.6 663.164   3
   0  -2   6 18861.9 649.862  12
   0  -2   6 19365.7 765.647   8
   0  -2   6 18822.7 735.827  10
   0   2  -6 19428.5 611.302  12
   0   2   6 20304.2 593.043  15
   0   2   6 19781.7 667.231   6
   0  -2  -6 18755.8 635.844   6
   0  -2  -6 19573.0 756.749  11
   0  -2   7 16626.6 758.848   9
   0  -2  -7 16497.3 617.563   6
   0  -2  -7 16312.8 630.934   3
   0  -2  -7 16606.2 535.329  15
   0   2   7 16744.7 643.763   3
   0   2  -7 16244.7 750.472  11
   0  -2   7 16931.6 666.409  14
   0  -2  -7 16083.9 846.751  14
   0   2   7 17036.6 514.779  13
   0   2  -7 17270.2 673.747   8
   0   2   7 17389.0 692.407   8
   0   2   7 17310.6 548.350  15
   0   2  -7 16833.2 548.142  12
   0   2  -7 17207.0 743.711  13
   0   2   7 15386.6 764.724  11
   0   2  -7 17094.3 773.240   4
   0  -2   7 16369.6 590.319  12
   0  -2   7 16830.2 685.182   8
   0  -2  -7 16927.1 677.408   8
   0   2   7 16329.9 638.670   6
   0  -2  -7 16786.8 856.559   7
   0  -2  -8 28897.0 927.602   8
   0  -2  -8 28705.9 1191.59   7
   0   2   8 27596.2 961.141   6
   0   2   8 29207.5 948.898   8
   0  -2   8 27878.6 1088.01   9
   0  -2   8 27644.7 833.407  12
   0   2   8 27192.2 1112.68  11
   0   2  -8 29027.7 1059.62  13
   0  -2   8 27900.6 934.339   8
   0   2  -8 27327.7 914.555  14
   0  -2   8 29271.3 993.202  14
   0  -2  -8 27705.6 947.364   3
   0   2   8 28583.1 765.678  13
   0  -2  -8 29123.6 1212.54  14
   0   2   8 27795.7 810.579  15
   0  -2   8 27249.8 1058.57  11
   0   2  -8 28662.5 924.896   8
   0   2  -8 29590.7 1111.25   4
   0  -2  -8 27104.6 788.466  15
   0   2   9 29849.6 852.661  15
   0   2   9 28009.9 1030.05   6
   0   2  -9 29626.9 1170.37   4
   0  -2   9 25823.5 700.890   7
   0  -2  -9 30560.6 1287.40  14
   0  -2   9 29889.2 940.310   8
   0  -2   9 29472.6 851.030  12
   0  -2   9 32033.3 1075.70  14
   0   2  -9 28493.1 1095.01  13
   0  -2   9 26571.2 706.215   1
   0   2   9 30127.8 948.403   8
   0  -2  -9 28206.0 918.771   8
   0  -2  -9 29491.0 1024.77   3
   0  -2  -9 30767.3 1240.96   7
   0   2  -9 26926.4 966.934  14
   0   2  -9 28629.9 917.293   8
   0  -2   9 29183.7 1157.67   9
   0  -2   9 28082.9 1122.98  11
   0   2   9 28442.7 788.619  13
   0   2   9 30442.0 1197.91  11
   0  -2  -9 29363.2 834.755  15
   0   2 -10 23893.1 997.529  13
   0  -2 -10 24269.7 1158.16  14
   0   2 -10 22705.8 1067.80   4
   0  -2  10 22559.0 1053.43   9
   0   2  10 22349.4 1069.77  11
   0   2  10 24406.3 815.041   8
   0  -2 -10 24684.3 1126.74   7
   0  -2  10 21861.7 635.884   1
   0  -2  10 23738.9 1051.14  11
   0   2  10 23572.6 968.206   6
   0   2 -10 21623.1 887.317  14
   0   2  10 22388.5 686.810  13
   0  -2  10 21744.1 631.700   7
   0   2 -10 22247.5 770.436   8
   0  -2  10 23213.2 1074.60   6
   0  -2 -10 25836.5 987.861   3
   0  -2 -10 22676.7 736.235  15
   0  -2  10 21195.9 704.038  12
   0   2  10 23379.6 758.424  15
   0  -2 -11 33203.5 1418.23  14
   0   2  11 29461.7 1195.19   6
   0   2 -11 31491.6 948.742   8
   0   2 -11 29162.7 1197.37  13
   0   2 -11 28554.7 1111.79  14
   0  -2  11 30825.6 1305.35   9
   0   2  11 30888.4 962.336   8
   0  -2  11 30741.2 845.003   1
   0   2  11 30970.4 887.935  13
   0  -2  11 30451.9 840.033   7
   0  -2  11 30511.5 1323.55   6
   0  -2 -11 33148.4 1358.93   7
   0  -2 -11 30659.4 944.564  15
   0   2  11 33642.8 1367.77  11
   0  -2  11 31189.2 1285.21  11
   0  -2 -11 31386.9 1194.46   3
   0   2  11 29521.6 957.462  15
   0   2 -11 31368.7 1331.45   4
   0  -2  11 29281.9 874.651  12
   0  -2  12 36406.8 1516.37   6
   0  -2 -12 37638.4 1500.24   7
   0  -2 -12 36154.1 1101.09  15
   0  -2 -12 37105.4 1396.63   3
   0   2  12 37434.5 1512.66  11
   0  -2  12 36038.9 985.151   7
   0  -2  12 35101.8 983.968  12
   0   2  12 34494.6 1380.26   6
   0   2 -12 33965.0 1348.09  13
   0  -2 -12 38842.7 1601.30  14
   0   2 -12 35028.1 1036.92   8
   0  -2  12 32561.3 1428.29   9
   0   2 -12 35573.2 1304.67  14
   0   2  12 34305.0 1014.98  13
   0   2  12 37224.1 1072.43   8
   0  -2  12 38005.0 1003.67   1
   0   2 -12 34477.2 1484.04   4
   0   2  12 34879.3 1108.01  15
   0  -2 -13 35113.4 1107.77  15
   0  -2 -13 34284.2 1387.88   3
   0   2  13 36948.8 1536.02  11
   0   2  13 31404.4 1361.83   6
   0  -2 -13 37660.4 1588.87  14
   0  -2  13 34868.8 988.526   7
   0   2 -13 35119.0 1329.25  14
   0   2 -13 33495.9 1357.26  13
   0   2 -13 33260.7 989.167   8
   0   2  13 34311.4 1013.22   8
   0   2 -13 33823.3 1507.51   4
   0  -2  13 33959.1 941.735  12
   0  -2  13 31027.0 1465.05   6
   0  -2  13 31769.7 1437.83   9
   0  -2  13 35596.2 998.901   1
   0   2  13 32172.7 1000.76  13
   0  -2 -13 38975.2 1511.73   7
   0   2  14 16187.9 640.367  13
   0  -2  14 18098.8 648.465   7
   0  -2  14 15796.3 1019.25   6
   0  -2 -14 16316.6 728.231  15
   0  -2  14 17096.9 566.510  12
   0   2  14 16715.6 617.618   8
   0  -2  14 17552.5 647.251   1
   0   2 -14 15310.8 903.182  13
   0   2 -14 17015.5 612.568   8
   0  -2 -14 19562.6 1043.88   7
   0  -2  14 17254.5 1031.08   9
   0   2 -14 17245.3 921.209  14
   0   2 -14 16793.1 1047.53   4
   0   2  14 17584.7 1043.61  11
   0   2  14 17573.6 988.568   6
   0  -2 -14 20138.0 1138.82  14
   0  -2 -14 15206.0 931.857   3
   0  -2 -15 5607.28 582.486   7
   0   2 -15 4660.26 495.862  13
   0   2  15 4988.44 325.718  13
   0   2  15 6065.31 627.111  11
   0  -2  15 5771.28 647.137   6
   0  -2  15 5314.10 343.883   1
   0   2  15 5964.92 596.518   6
   0  -2 -15 4770.05 539.591   3
   0   2  15 5952.69 579.614   1
   0   2 -15 5915.87 658.981   4
   0   2 -15 5127.91 290.251   8
   0  -2  15 4729.48 318.838   7
   0  -2  15 5443.90 591.988   9
   0  -2  15 5303.86 266.103  12
   0   2  15 5227.09 304.163   8
   0   2 -15 4770.87 489.506  14
   0  -2 -15 6103.00 660.738  14
   0  -2 -16 7209.35 680.660   3
   0  -2  16 8320.31 442.028   7
   0   2  16 8292.81 753.880  11
   0  -2 -16 9636.23 813.799  14
   0   2  16 8364.80 688.952   1
   0  -2 -16 8708.56 702.803   7
   0  -2  16 9613.57 479.170   1
   0  -2  16 8432.77 780.535   6
   0  -2  16 8414.78 759.783   9
   0   2 -16 8183.10 667.323  13
   0   2  16 8510.80 436.502  13
   0   2 -16 8284.42 763.647   4
   0  -2  16 8055.70 317.319  12
   0   2  16 8946.40 737.780   6
   0   2  16 7135.05 343.865   8
   0   2 -16 6878.83 324.126   8
   0  -2  17 10976.0 914.166   6
   0  -2  17 10301.1 844.716   9
   0  -2 -17 10098.4 824.076   3
   0  -2  17 10961.4 536.877   1
   0   2 -17 11607.4 941.065   4
   0   2  17 11230.3 881.565  11
   0  -2  17 9416.26 317.225  12
   0   2  17 10340.6 491.521  13
   0   2 -17 10221.2 770.918  13
   0  -2 -17 10974.5 894.917  14
   0   2  17 11302.0 814.624   1
   0   2  17 11093.2 838.278   6
   0  -2 -17 10722.6 801.655   7
   0  -2 -18 5797.83 646.595   3
   0  -2  18 5659.68 681.590   6
   0  -2  18 5612.63 392.331   1
   0  -2  18 5842.66 653.833   9
   0   2  18 5332.07 586.418   1
   0  -2 -18 5494.34 665.264  14
   0   2 -18 4811.86 655.769   4
   0   2  18 5123.65 597.546   6
   0   2  18 5848.54 661.096  11
   0  -2 -18 4925.92 566.412   7
   0   2 -18 5088.03 560.270  13
   0  -2 -19 13109.7 998.597   3
   0   2  19 13636.7 965.524   6
   0   2  19 12474.2 889.395   1
   0  -2  19 13909.9 652.321   1
   0  -2  19 14255.1 1016.95   9
   0   2 -19 14820.5 1090.82   4
   0   2 -19 13530.9 917.903  13
   0  -2 -19 13666.4 1033.89  14
   0   2  19 14025.9 1029.85  11
   0  -2 -19 13909.0 939.163   7
   0   2  20 14278.0 1007.98   6
   0   2 -20 13681.6 1077.50   4
   0   2 -20 12933.7 913.840  13
   0  -2 -20 14825.0 975.258   7
   0  -2  20 14943.9 1063.47   9
   0  -2 -20 13524.0 1035.85  14
   0   2  20 12691.7 905.005   1
   0  -2 -20 15261.6 1085.89   3
   0   2 -20 12359.3 1023.04   3
   0  -2  20 14230.5 678.644   1
   0   2 -21 17364.1 1074.63  13
   0  -2  21 18503.1 1219.97   9
   0  -2 -21 19334.5 1258.91   3
   0   2 -21 17395.9 1229.50   3
   0   2 -21 17677.5 950.208   5
   0   2  21 20605.2 1225.24   6
   0  -2 -21 17026.0 1192.98  14
   0  -2 -21 18891.2 1143.13   7
   0   2  21 19316.4 1143.19   1
   0   2 -22 4704.59 566.875  13
   0  -2  22 5929.16 710.809   9
   0   2 -22 5218.65 500.682   5
   0  -2 -22 5580.59 709.110   3
   0  -2 -22 5091.41 677.743  14
   0   2 -22 5295.47 730.502   3
   0   2  22 4551.41 565.883   1
   0   2  22 5013.01 624.745   6
   0  -2 -22 4690.89 587.061   7
   0  -2 -23 4742.32 669.779  14
   0   2 -23 4873.75 563.097  13
   0  -2 -23 5013.77 689.274   3
   0  -2 -23 5086.95 601.479   7
   0  -2  23 5381.96 693.262   9
   0   2  23 4997.06 646.872   6
   0   2  23 5549.46 626.282   1
   0   2 -23 5586.62 709.479   3
   0   2  24 7927.93 751.243   1
   0  -2 -24 7310.90 802.859  14
   0  -2  24 7321.47 811.590   9
   0  -2 -24 8600.08 786.600   7
   0   2 -24 9724.33 969.795   3
   0  -2 -24 7489.35 834.745   3
   0   2  24 7657.09 772.616   6
   0   2 -24 7932.66 724.855  13
   0  -2 -25 6208.33 783.808   3
   0   2 -25 6064.32 786.259   3
   0   2  25 6553.68 699.273   1
   0  -2  25 6812.46 728.145   2
   0  -2  25 6724.89 775.932   9
   0   2  25 6790.28 751.766   6
   0  -2 -25 6420.10 785.316  14
   0  -2 -26 4663.31 679.884   3
   0  -2  26 4814.54 663.660   9
   0   2 -26 4496.99 711.951   3
   0   2  26 5117.07 678.534   6
   0   2  26 4934.11 610.587   1
   0  -2  26 3673.90 543.236   2
   0   2  27 992.273 307.944   9
   0  -2  27 1189.26 383.090   9
   0   2  27 1002.91 301.726   1
   0   2 -27 744.626 350.346   3
   0  -2 -27 225.038 269.794   3
   0  -2  27 512.118 292.493   2
   0   2  27 642.034 294.746   6
   0  -2 -28 2555.43 538.235   3
   0   2  28 2917.95 474.223   1
   0   2 -28 3728.19 683.234   3
   0  -2  28 3431.14 552.415   2
   0  -2  28 2620.05 533.133   9
   0   2  28 3223.15 552.552   6
   0   2 -29 2202.43 520.348   3
   0  -2 -29 3693.58 632.210   3
   0  -2  29 3796.61 592.485   2
   0   2  29 4158.50 640.388   6
   0  -2  29 3610.92 605.167   9
   0  -2 -30 2018.91 481.917   3
   0   2 -30 1249.48 449.174   3
   0   2  30 1324.42 463.541   2
   0  -2  30 1332.73 387.364   2
   0  -2  30 2065.65 483.990   9
   0   2  30 1602.94 428.960   6
   0  -2  31 3683.14 610.293   2
   0  -2  31 4757.85 714.040   9
   0  -2 -31 3667.13 654.466   3
   0  -2  32 4190.32 690.378  10
   0   3   0 50312.1 1119.24  14
   0   3   0 49118.4 1364.43   1
   0  -3   0 46419.1 1616.00   8
   0  -3   0 49288.3 1244.59   9
   0  -3   0 48510.1 1333.04  10
   0  -3   0 41972.5 1419.80   7
   0  -3   0 49698.8 1217.68   4
   0   3   0 50935.3 1373.40   7
   0   3   0 48630.9 1236.80   4
   0  -3   0 44484.9 1217.98  14
   0   3   0 52078.0 1266.54   9
   0  -3  -1 19228.7 953.735   8
   0   3   1 20359.6 800.072   7
   0   3   1 20511.8 637.448   4
   0  -3   1 18561.6 570.633  14
   0  -3   1 21547.4 846.008  12
   0   3  -1 23123.1 727.391   7
   0   3   1 21650.5 656.590   9
   0  -3  -1 20178.3 723.961  10
   0   3  -1 20560.7 701.369   1
   0   3   1 20724.9 607.259  14
   0  -3   1 18313.7 775.019   7
   0   3  -1 21008.4 509.257  14
   0  -3   1 20129.9 739.852  10
   0   3   1 21899.7 622.816   3
   0   3  -1 22510.3 705.226   9
   0  -3  -1 18751.0 850.431   7
   0  -3  -1 18724.3 704.598  14
   0  -3   1 19798.0 966.143   8
   0   3  -1 21831.2 688.943   4
   0  -3   1 21326.6 663.813   4
   0  -3  -1 20164.5 631.684   9
   0  -3   1 21310.9 691.110   9
   0  -3   2 19490.1 660.472   4
   0  -3  -2 19259.2 695.631  10
   0  -3  -2 17967.6 900.956   8
   0   3  -2 18573.1 616.341   1
   0  -3   2 19268.0 680.976   9
   0   3  -2 19909.8 677.432   4
   0  -3  -2 17836.9 738.441  14
   0  -3   2 21378.6 749.371  10
   0  -3  -2 17862.9 860.241   7
   0   3   2 19708.6 575.409  11
   0   3   2 20546.1 612.220   9
   0  -3  -2 19165.9 592.516   9
   0   3  -2 19121.9 676.150   9
   0  -3   2 19507.8 799.525  12
   0  -3   2 18068.0 917.206   8
   0  -3   2 18309.5 712.800   7
   0   3  -2 19366.2 528.023  11
   0   3   2 18774.4 595.314   4
   0   3   2 20253.0 595.675   3
   0   3  -2 19531.8 623.106   7
   0   3   2 20188.9 643.374  14
   0  -3  -3 4416.44 429.858   8
   0   3   3 4386.33 237.604   3
   0  -3  -3 4097.25 363.064  14
   0  -3   3 4286.12 336.156  10
   0  -3   3 5015.80 372.839  12
   0   3   3 4079.52 229.422   9
   0  -3  -3 3910.63 230.314   3
   0   3   3 3963.38 258.071  11
   0   3  -3 4236.96 301.006   4
   0   3  -3 4374.63 351.560  13
   0  -3   3 3992.42 271.330   7
   0  -3   3 4314.64 284.609   4
   0  -3   3 4040.50 300.133   9
   0   3  -3 4366.75 224.118   7
   0  -3  -3 4577.58 311.791  10
   0  -3   3 4169.21 439.853   8
   0  -3  -3 3990.20 421.351   7
   0   3   3 4449.46 293.138  14
   0   3  -3 4030.97 216.281   1
   0   3  -3 4003.69 234.216  11
   0  -3  -3 4392.98 237.928   9
   0  -3  -4 3942.16 298.049  10
   0   3   4 3770.72 271.256   5
   0   3  -4 4312.13 300.533  12
   0  -3   4 4134.57 439.283   8
   0   3  -4 3848.81 351.485  13
   0   3  -4 4102.13 194.160   7
   0   3  -4 4067.28 193.550   1
   0  -3   4 4027.81 235.974   7
   0  -3  -4 3971.80 442.665   7
   0  -3  -4 4415.88 404.330  14
   0   3   4 4507.22 233.856   9
   0   3   4 3757.24 305.680  14
   0   3   4 4244.35 243.158   3
   0   3  -4 3550.91 299.136   4
   0   3   4 3681.41 287.097  11
   0  -3   4 3589.84 305.304  10
   0  -3  -4 4233.15 244.841   3
   0  -3  -4 3828.60 387.960   8
   0   3  -4 3954.98 266.265  11
   0  -3   4 4331.53 354.377  12
   0   3   4 3776.91 263.509  15
   0  -3   4 3997.99 309.926   9
   0   3   5 10551.2 449.836  15
   0  -3  -5 11447.0 724.169   7
   0   3  -5 10005.7 575.645  13
   0   3   5 10684.0 396.732   9
   0   3   5 11080.2 441.206   3
   0   3  -5 10213.4 306.628   7
   0  -3   5 10417.2 658.787   8
   0  -3  -5 9760.21 423.837   3
   0   3   5 10024.5 431.476   5
   0  -3  -5 10431.5 642.583  14
   0   3  -5 10599.4 309.057   1
   0  -3   5 10499.4 358.353  14
   0   3  -5 10416.6 537.748   4
   0  -3  -5 10469.9 501.240  10
   0   3  -5 9857.08 473.656  12
   0   3   5 10981.8 447.446   6
   0   3   5 10070.0 527.719  11
   0  -3  -5 10902.5 653.254   8
   0  -3   5 10487.7 544.105  10
   0  -3   5 10567.5 346.348   7
   0   3  -5 9655.32 487.904  11
   0  -3   5 10642.4 540.624   9
   0  -3   5 10672.1 557.934  12
   0  -3  -6 15575.2 579.041   3
   0   3   6 14458.8 703.598  11
   0   3  -6 16061.0 715.070   4
   0   3   6 16301.7 532.883   9
   0   3   6 14716.0 531.208   5
   0  -3   6 15423.2 448.779   2
   0  -3  -6 15819.2 785.890   8
   0   3  -6 15068.2 747.904  13
   0  -3   6 16261.9 713.727  10
   0   3   6 15831.4 570.291  15
   0  -3   6 15060.1 698.410   9
   0  -3   6 16784.9 827.004   8
   0   3  -6 16820.4 629.651  12
   0  -3  -6 16699.6 910.217   7
   0  -3  -6 16524.1 857.931  14
   0  -3   6 16215.3 537.563  14
   0   3  -6 15840.7 687.249  11
   0   3   6 16597.9 600.238   3
   0  -3   6 16542.0 703.430  12
   0   3   6 16483.1 600.523   6
   0   3  -7 11400.5 653.304  13
   0   3   7 11464.4 448.307   9
   0  -3   7 12656.6 684.495   8
   0  -3  -7 11496.9 782.333   7
   0  -3   7 12259.8 492.514  14
   0  -3   7 11393.6 576.219  12
   0  -3   7 11872.2 625.428  10
   0   3   7 12228.3 429.894   5
   0   3  -7 10817.4 595.562  11
   0   3   7 12003.2 475.696  15
   0  -3  -7 11548.8 509.012   3
   0   3  -7 11947.6 518.235  12
   0  -3  -7 12656.6 678.666   8
   0   3  -7 11356.3 630.844   4
   0  -3  -7 12169.4 754.556  14
   0  -3   7 11662.9 417.106   2
   0   3   7 11355.9 641.464  11
   0   3   7 11984.2 523.247   6
   0  -3   7 11692.5 638.322   9
   0  -3  -8 3561.76 359.410   8
   0  -3   8 3844.23 406.794   9
   0   3   8 3858.64 300.825   6
   0   3  -8 3998.09 404.813  13
   0   3   8 3370.89 374.240  11
   0  -3  -8 3545.75 433.522  14
   0   3  -8 3789.07 274.384  12
   0   3  -8 4074.78 405.312   4
   0  -3   8 4052.17 295.262  14
   0  -3  -8 4349.72 507.128   7
   0   3   8 3881.95 205.578   5
   0   3   8 3832.74 260.366  15
   0  -3   8 3544.19 364.951   8
   0  -3  -8 3747.19 294.721   3
   0  -3   8 3939.92 381.382  10
   0  -3   8 3763.84 321.894  12
   0  -3  -9 2752.90 426.925   7
   0  -3   9 2536.51 340.460  10
   0   3   9 2604.71 153.899   5
   0   3  -9 2660.32 364.518   4
   0   3  -9 2534.21 224.739  12
   0  -3  -9 2537.79 304.152   8
   0  -3   9 2745.07 261.149  14
   0  -3   9 2752.24 360.426   9
   0  -3   9 2643.89 280.030  12
   0   3   9 2907.36 230.553  15
   0  -3   9 2783.91 306.708   8
   0  -3  -9 2923.90 285.228   3
   0  -3  -9 2418.92 372.160  14
   0   3  -9 3183.97 379.019  13
   0   3   9 2652.96 288.526   6
   0  -3  -9 2867.05 222.375  15
   0   3   9 2665.95 340.718  11
   0  -3 -10 19028.6 827.823   8
   0  -3 -10 19572.8 682.175  15
   0  -3  10 20068.7 810.155  14
   0  -3  10 19352.7 844.234   8
   0   3  10 19759.2 836.437   6
   0   3 -10 19211.4 956.470  13
   0   3  10 20089.3 640.895  13
   0   3  10 20561.8 697.283  15
   0  -3  10 18038.0 755.013  12
   0  -3 -10 20666.8 1094.90  14
   0   3  10 19004.2 497.381   5
   0  -3  10 17735.2 951.242   9
   0   3 -10 19366.6 688.847  12
   0   3  10 19282.0 986.555  11
   0   3 -10 19923.6 995.707   4
   0  -3 -10 20718.1 1098.54   7
   0  -3 -10 19640.3 813.672   3
   0  -3  10 20356.8 945.923  10
   0  -3  11 12594.0 646.980   8
   0  -3  11 11982.0 586.924  12
   0  -3  11 12509.2 764.875  10
   0   3  11 12711.9 547.328  15
   0   3  11 12618.6 489.977  13
   0   3  11 13106.0 820.622  11
   0  -3  11 12743.9 827.944   9
   0  -3 -11 13121.1 681.068   3
   0   3 -11 12729.3 784.386  13
   0  -3 -11 15223.6 952.239  14
   0   3  11 12440.0 681.058   6
   0  -3 -11 14137.4 910.336   7
   0  -3 -11 12446.3 528.964  15
   0   3 -11 12407.0 826.061   4
   0  -3  12 3119.55 279.911  12
   0   3  12 2848.16 364.503   6
   0  -3  12 3175.30 472.376   9
   0   3 -12 3340.67 471.728   4
   0  -3 -12 2847.71 482.711  14
   0  -3  12 3233.32 435.373  10
   0   3  12 2662.87 389.841  11
   0   3  12 2900.98 222.475  13
   0  -3 -12 2627.44 449.461   7
   0   3  12 3006.42 271.949  15
   0   3 -12 2964.32 408.489  13
   0  -3 -12 2997.42 247.158  15
   0  -3 -12 3087.93 348.609   3
   0  -3  13 5039.93 339.320  12
   0  -3 -13 5252.52 345.260  15
   0  -3 -13 4789.88 568.760   7
   0  -3  13 4817.83 575.781   9
   0   3  13 4769.66 347.221  15
   0  -3 -13 5609.04 634.050  14
   0   3 -13 4763.81 523.218  13
   0  -3 -13 5365.54 488.662   3
   0  -3  13 5110.26 543.339  10
   0   3  13 3753.32 432.353   6
   0   3 -13 4215.17 538.189   4
   0   3  13 4799.49 291.465  13
   0   3  13 4942.82 533.569  11
   0   3  14 9983.73 450.461  13
   0  -3 -14 10619.8 860.749  14
   0   3  14 10078.8 794.399  11
   0   3  14 8863.63 675.651   6
   0  -3  14 10459.4 489.922  12
   0   3 -14 8285.45 695.175  13
   0  -3 -14 9406.75 490.901  15
   0  -3 -14 9910.22 687.324   3
   0   3 -14 8677.90 766.357   4
   0  -3  14 9419.54 762.175  10
   0  -3 -14 10682.5 830.027   7
   0  -3  14 8263.20 729.033   9
   0   3  14 10496.2 809.843   1
   0   3  14 9872.74 521.044  15
   0  -3 -15 4513.02 497.917   3
   0  -3  15 5341.10 323.250  12
   0  -3  15 3942.80 193.876   7
   0   3  15 4326.93 291.628  13
   0   3  15 4018.62 482.327   6
   0  -3  15 4676.42 575.253   9
   0  -3 -15 4948.93 574.101   7
   0   3 -15 3775.38 571.914   4
   0  -3  15 4734.84 207.046   1
   0   3  15 3972.35 351.706  15
   0   3 -15 3882.22 488.359  13
   0  -3 -15 4755.49 620.291  14
   0   3  15 4175.48 526.323   1
   0   3  15 3880.85 330.838   8
   0   3 -15 4183.94 340.847   8
   0   3  15 5200.90 578.138  11
   0   3  16 4065.10 541.866  11
   0   3  16 3622.85 488.819   1
   0  -3 -16 3616.22 561.485  14
   0  -3 -16 3969.03 482.920   3
   0  -3  16 3412.20 195.577   1
   0   3 -16 3793.48 516.442  13
   0  -3  16 3847.65 259.475  12
   0   3  16 3641.45 268.801  13
   0   3  16 3900.54 504.636   6
   0  -3  16 3603.05 537.854   9
   0  -3 -16 3625.31 515.714   7
   0   3 -16 3934.28 587.277   4
   0   3  17 989.521 310.292   6
   0   3 -17 591.410 349.934   4
   0   3  17 366.359 265.842  11
   0  -3  17 652.537 97.2145   1
   0  -3 -17 1239.21 357.580   7
   0  -3 -17 357.220 235.581   3
   0   3  17 540.569 260.468   1
   0   3 -17 66.0128 260.412  13
   0  -3  17 854.407 384.454   9
   0  -3 -17 1041.73 393.184  14
   0  -3  18 5117.54 662.198   9
   0   3 -18 3482.36 612.867   4
   0  -3 -18 3770.05 559.624  14
   0  -3 -18 4085.45 549.904   7
   0   3  18 3754.73 528.670   1
   0   3  18 4095.90 540.411   6
   0   3  18 3428.89 522.231  11
   0   3 -18 3883.45 535.699  13
   0  -3 -18 4315.06 561.273   3
   0   3  19 10079.0 872.404  11
   0  -3  19 10025.2 905.887   9
   0  -3 -19 9393.00 828.073   7
   0   3  19 8368.94 763.375   1
   0  -3 -19 9882.51 902.179  14
   0   3 -19 9640.39 832.251  13
   0   3  19 8673.65 773.143   6
   0  -3 -19 7688.35 761.398   3
   0   3 -19 9948.12 922.834   4
   0   3  20 4737.84 594.804   6
   0  -3 -20 3508.96 540.467   3
   0  -3 -20 3955.75 612.955  14
   0  -3  20 3730.95 598.873   9
   0   3 -20 4412.82 562.640  13
   0  -3 -20 4526.17 571.200   7
   0   3  20 4117.69 556.550   1
   0   3 -20 4529.50 662.861   4
   0  -3  21 1752.59 446.935   9
   0   3  21 1597.25 398.010   6
   0   3 -21 1762.26 469.934   4
   0   3 -21 1442.54 323.842   5
   0  -3 -21 1284.76 361.636   3
   0  -3 -21 1598.18 421.738  14
   0   3  21 1083.80 342.241   1
   0   3 -21 1419.34 365.429  13
   0  -3 -21 1742.88 403.903   7
   0   3 -22 1513.95 448.004   4
   0   3 -22 2061.59 432.118  13
   0  -3 -22 1624.94 372.570   7
   0  -3  22 1639.25 443.698   9
   0   3  22 1145.92 332.011   1
   0  -3 -22 942.503 378.254  14
   0   3  22 1271.86 370.570   6
   0  -3 -22 1234.09 375.150   3
   0   3 -22 1428.71 330.009   5
   0  -3  22 1253.45 329.628   2
   0   3 -23 3150.13 525.218  13
   0   3 -23 2634.83 545.536   3
   0  -3 -23 3406.60 596.470  14
   0   3 -23 2733.29 403.563   5
   0  -3 -23 3056.22 510.806   7
   0  -3  23 3114.40 552.146   9
   0   3  23 2561.42 449.659   1
   0  -3  23 3495.83 496.277   2
   0   3  23 3410.81 536.128   6
   0  -3 -23 3149.46 551.013   3
   0  -3 -24 1623.73 394.370   7
   0  -3 -24 2319.56 530.179  14
   0  -3 -24 1599.95 419.236   3
   0   3  24 984.595 345.181   6
   0   3  24 1915.96 387.122   1
   0  -3  24 1701.77 481.145   9
   0  -3  24 1367.91 349.820   2
   0   3 -24 2443.79 463.725  13
   0   3 -24 2002.70 506.030   3
   0   3 -25 2130.10 530.248   3
   0  -3 -25 1473.19 372.900   7
   0  -3 -25 1669.23 438.050  14
   0   3 -25 1521.85 390.249  13
   0   3  25 2409.55 473.258   6
   0  -3  25 2347.59 537.803  10
   0  -3 -25 2048.82 443.285   3
   0  -3  25 1885.04 397.250   2
   0  -3  25 2137.77 472.821   9
   0   3  25 2476.75 476.729   1
   0  -3  26 1551.67 360.119   2
   0  -3  26 2314.07 525.914   9
   0  -3 -26 1397.18 417.609   3
   0   3  26 1853.67 429.889   1
   0  -3  26 1349.62 465.338  10
   0  -3 -26 1668.77 411.705   7
   0   3  26 1864.89 437.289   6
   0   3 -26 1421.55 433.872   3
   0   3 -27 2124.45 547.758   3
   0  -3  27 1031.25 329.039   2
   0  -3  27 752.358 341.201   9
   0  -3 -27 2101.55 472.174   3
   0  -3  27 2276.75 537.971  10
   0   3  27 1488.56 389.829   6
   0   3  27 1566.10 400.029   1
   0   3  28 839.623 353.444   6
   0   3 -28 616.266 436.120   3
   0  -3 -28 880.236 370.969   3
   0  -3  28 421.957 239.545   2
   0   3  28-137.149 252.489   1
   0  -3  28 1117.99 395.482  10
   0  -3  28 350.025 336.098   9
   0  -3 -29 512.794 328.827   3
   0  -3  29 274.700 347.481  10
   0   3 -29 115.335 233.182   3
   0  -3  29 754.084 355.452   9
   0   3  29 366.097 258.941   1
   0   3  29 407.171 253.135   6
   0  -3  30 1502.93 435.897   9
   0  -3  30 890.289 426.462  10
   0   3  30 1445.71 412.078   6
   0  -3 -30 995.886 368.555   3
   0   3  31 1079.27 369.715   6
   0  -3  31 704.180 318.747  10
   0  -3 -31 1077.08 421.949   3
   0   4   0 1205.12 116.028  14
   0  -4   0 977.690 237.565   7
   0  -4   0 813.402 182.449  10
   0  -4   0 811.795 134.546  14
   0  -4   0 1219.00 331.198   8
   0   4   0 987.550 181.051   1
   0   4   0 909.603 147.695   4
   0  -4   0 955.501 159.053   9
   0   4   1 3449.76 230.646   3
   0   4   1 3390.18 256.007   4
   0  -4   1 3094.08 313.835  10
   0  -4  -1 3761.73 318.761  10
   0   4  -1 3514.82 278.579   4
   0   4   1 3459.52 334.753   1
   0  -4   1 2753.27 409.567   8
   0   4   1 3594.63 218.916  14
   0  -4  -1 3278.34 288.184  14
   0  -4   1 3450.95 279.063   9
   0   4  -1 3135.84 157.638  14
   0   4  -1 3696.74 288.393   7
   0  -4  -1 2838.23 460.220   8
   0  -4  -1 3363.30 247.362   9
   0  -4  -1 3105.26 388.594   7
   0  -4   1 3411.17 360.967   7
   0   4  -1 3339.41 283.192   1
   0  -4   1 3367.05 211.992  14
   0   4  -1 3197.88 155.138   2
   0  -4  -2 83923.0 2125.73  10
   0  -4  -2 83847.7 2567.60   8
   0  -4   2 87312.6 2095.59   9
   0   4  -2 84577.1 2011.65   7
   0   4   2 87650.7 1937.29   3
   0  -4  -2 77309.7 2397.77   7
   0   4   2 73526.1 1833.30  11
   0   4  -2 80180.7 1996.68   1
   0   4  -2 82751.6 2065.10   4
   0   4   2 82267.2 1952.95  14
   0  -4   2 81809.1 2178.82   7
   0   4   2 85704.0 1973.61   4
   0   4   2 89293.7 1989.03   9
   0  -4  -2 81409.5 1940.17   9
   0   4   2 81656.0 2291.38   1
   0  -4   2 83803.7 2174.25  10
   0  -4   2 81753.9 2564.24   8
   0  -4  -2 75066.1 2124.05  14
   0   4  -3 186.327 122.736   4
   0  -4   3 40.8239 159.151  10
   0  -4   3 230.768 273.979   8
   0  -4   3 112.870 109.855   7
   0  -4  -3 326.878 152.844  14
   0   4  -3 192.102 68.6985  11
   0  -4   3 129.752 171.710  12
   0   4   3 134.731 94.4655  11
   0   4  -3 225.792 93.2572   1
   0   4  -3 130.807 152.245  13
   0   4   3 97.4694 80.0294  14
   0  -4  -3 278.175 145.323  10
   0  -4  -3 186.847 85.0439   9
   0  -4   3 343.744 139.897   9
   0   4   3 220.551 67.5473   9
   0   4   3 136.783 61.5996   3
   0  -4  -3 263.865 249.333   8
   0   4  -3 174.759 74.0828   7
   0   4   3 204.033 88.9889   4
   0  -4  -3 375.548 254.569   7
   0  -4   4 5322.68 419.020  10
   0  -4  -4 4855.22 287.169   9
   0   4   4 4709.13 330.496  11
   0  -4   4 5508.20 553.273   8
   0   4  -4 4453.00 286.628  11
   0   4  -4 5190.00 275.536   1
   0  -4   4 5361.20 335.272   7
   0   4  -4 5739.16 278.621   7
   0  -4   4 4401.06 427.908  12
   0   4   4 5129.69 295.234   3
   0  -4   4 4702.03 362.918   9
   0   4  -4 4992.45 362.793   4
   0   4   4 5102.96 294.362   9
   0  -4  -4 4867.63 292.997   3
   0   4  -4 5490.43 469.330  13
   0  -4  -4 4895.54 378.593  10
   0  -4  -4 4908.75 534.289   8
   0  -4  -4 4760.98 511.404   7
   0  -4  -4 4258.61 415.347  14
   0   4  -5 2201.46 157.196   1
   0   4   5 2137.08 195.859   3
   0  -4  -5 2247.92 382.758   8
   0  -4   5 2224.63 192.798   7
   0   4   5 2375.40 260.883  11
   0  -4  -5 2176.42 200.823   3
   0  -4   5 2343.46 284.908   9
   0   4  -5 2124.34 265.040   4
   0  -4  -5 2231.17 329.789  14
   0  -4  -5 2471.58 407.098   7
   0  -4   5 2666.25 341.412  12
   0   4  -5 2603.60 350.771  13
   0   4   5 2166.09 235.597   5
   0  -4  -5 2361.13 273.970  10
   0   4  -5 2285.54 219.749  11
   0   4   5 2367.48 240.600  15
   0   4  -5 2438.31 161.477   7
   0   4   5 2047.73 181.294   9
   0  -4   5 2378.29 315.075  10
   0  -4   5 2222.50 391.291   8
   0  -4   6 30226.4 807.258   7
   0  -4   6 31887.7 1355.05   8
   0   4   6 29299.0 1089.34  11
   0   4   6 31710.9 964.346   6
   0   4  -6 32980.6 1258.93  13
   0   4  -6 30629.7 1125.75   4
   0  -4  -6 31531.5 1088.13  10
   0  -4   6 28679.3 1103.23   9
   0  -4  -6 31056.1 949.568   3
   0   4  -6 30966.3 1037.22  11
   0  -4   6 31306.3 1202.21  12
   0   4  -6 30794.0 769.290   7
   0  -4   6 30698.4 1145.31  10
   0   4   6 33426.9 917.558   9
   0  -4  -6 31307.6 1310.10   8
   0   4  -6 31650.0 773.037   1
   0  -4  -6 32192.1 1307.35  14
   0   4   6 30528.5 981.733   5
   0   4   6 32044.7 997.098  15
   0  -4  -6 31404.2 1420.11   7
   0   4  -7 701.626 166.696  11
   0  -4  -7 301.848 211.465  14
   0   4   7 787.034 113.739   9
   0   4   7 456.958 180.238  11
   0   4  -7 704.147 203.299   4
   0  -4   7 628.721 238.902   8
   0   4   7 763.350 143.672   6
   0  -4  -7 811.772 209.595  10
   0  -4  -7 141.374 249.592   7
   0   4  -7 606.200 236.652  13
   0  -4   7 577.435 73.2856  14
   0  -4   7 746.177 206.191   9
   0   4   7 629.399 121.507   5
   0  -4   7 396.514 171.735  12
   0   4   7 664.626 133.251  15
   0  -4  -7 813.587 141.883   3
   0  -4   7 606.545 57.5311   2
   0  -4   7 636.348 184.822  10
   0  -4  -7 229.417 199.083   8
   0  -4   8 2078.30 302.648  10
   0   4   8 1684.00 273.584  11
   0   4   8 1976.00 210.287  15
   0  -4   8 1996.58 320.160   9
   0   4  -8 1684.07 299.687   4
   0  -4   8 1782.43 271.382  12
   0  -4  -8 1567.96 199.315   3
   0  -4   8 1880.63 323.194   8
   0   4   8 1784.72 173.458   9
   0   4  -8 1906.97 332.644  13
   0  -4  -8 2253.23 335.782   8
   0  -4  -8 1874.53 355.357  14
   0  -4   8 1736.29 155.023  14
   0   4   8 2101.19 230.834   6
   0  -4   8 1737.18 122.730   2
   0  -4  -8 1596.24 346.230   7
   0   4   8 1847.77 192.833   5
   0  -4   9 270.073 191.222  12
   0  -4   9-38.0141 169.366   9
   0  -4  -9 35.1108 256.260   7
   0  -4  -9 71.9454 177.052   8
   0  -4  -9 197.276 214.224  14
   0   4  -9-109.136 182.750   4
   0  -4   9 109.021 66.6725  14
   0   4   9 196.771 95.3293  15
   0   4   9 80.2308 111.564   6
   0  -4   9 303.269 201.360  10
   0  -4   9 91.8986 155.073   8
   0   4   9 323.338 187.990  11
   0   4   9 164.092 83.8544   5
   0  -4  -9 132.217 95.6541   3
   0   4  -9 195.630 208.092  13
   0  -4   9 134.114 64.1895   2
   0   4  10 57596.7 1382.48   5
   0  -4  10 55075.8 1426.39   2
   0  -4 -10 61304.1 2220.80   7
   0   4 -10 52825.0 1899.55  13
   0   4  10 59280.5 1924.47  11
   0  -4  10 54432.6 1502.91  14
   0  -4  10 53423.1 1728.07  12
   0  -4 -10 56292.9 1835.55   8
   0  -4  10 59865.3 1898.89   8
   0   4  10 56642.1 1525.34  15
   0  -4  10 57969.3 1943.60   9
   0   4  10 57802.9 1662.15   6
   0  -4  10 58498.8 1885.44  10
   0   4 -10 56101.0 1924.80   4
   0  -4 -10 62785.5 2157.20  14
   0  -4 -10 54990.6 1607.03   3
   0  -4  11 1804.05 300.131   8
   0   4  11 1567.91 256.994   6
   0  -4 -11 1501.09 238.718   3
   0  -4  11 1515.20 254.863  12
   0  -4  11 1097.55 307.052   9
   0  -4  11 1740.19 339.412  10
   0  -4  11 1348.32 175.628   2
   0   4 -11 1415.92 323.359   4
   0  -4 -11 1407.56 362.180   7
   0   4 -11 1434.61 332.500  13
   0  -4  11 1448.49 192.577  14
   0   4  11 1632.86 384.686   1
   0  -4 -11 1456.72 351.515  14
   0  -4 -11 1431.52 269.441   8
   0   4  11 1276.08 274.007  11
   0   4  11 1741.17 207.464  15
   0   4  11 1575.50 134.281   5
   0   4 -12 301.134 247.073  13
   0   4 -12-2.53030 259.156   4
   0   4  12 372.203 207.172  11
   0  -4  12 399.063 225.219  10
   0  -4  12 181.008 230.039   9
   0   4  12 352.143 60.0156   5
   0  -4  12 439.905 126.439   2
   0   4  12 83.0089 260.545   1
   0  -4 -12 350.063 290.323   7
   0   4  12 359.501 179.624   6
   0  -4 -12 116.336 250.559  14
   0  -4 -12 402.204 175.045   3
   0  -4  12 193.460 131.716  12
   0   4  12 459.502 140.754  15
   0   4  12 490.248 114.897  13
   0  -4  13 2824.49 430.735  10
   0  -4 -13 2648.81 326.635   3
   0   4  13 2239.32 423.653   1
   0   4  13 2498.93 222.420  13
   0  -4  13 2637.66 304.393  12
   0   4 -13 2007.71 403.760   4
   0   4  13 2463.90 338.682   6
   0  -4  13 2223.03 268.070   2
   0   4  13 2771.39 274.001  15
   0  -4  13 2107.67 418.424   9
   0   4 -13 3319.71 497.369  13
   0   4  13 3354.13 469.120  11
   0  -4 -13 2496.71 454.263   7
   0  -4 -13 3194.33 530.155  14
   0  -4 -14 25028.3 1107.92   3
   0   4 -14 24881.7 1354.06   4
   0  -4  14 25458.7 1314.22  10
   0  -4  14 22056.5 971.276   2
   0   4  14 26638.2 937.066  15
   0  -4  14 27938.5 1016.89  12
   0   4  14 26617.9 1305.32  11
   0   4  14 26075.1 1389.69   1
   0   4  14 24150.9 807.266  13
   0  -4 -14 25568.0 1402.86  14
   0  -4  14 25734.3 1357.34   9
   0  -4 -14 26152.0 1408.95   7
   0   4  14 25069.8 1159.58   6
   0   4 -14 24853.8 1298.40  13
   0   4 -15 1590.61 332.602  13
   0  -4 -15 2163.47 350.988   3
   0   4  15 1425.84 317.872   6
   0  -4  15 2040.62 462.740  10
   0  -4 -15 2025.77 433.618   7
   0  -4 -15 1517.02 396.222  14
   0  -4  15 1467.50 412.089   9
   0   4  15 1833.48 407.671   1
   0  -4  15 1424.60 250.158   2
   0   4 -15 1417.28 401.769   4
   0   4  15 1876.03 365.120  11
   0   4  15 1712.26 229.674  15
   0   4  16 3153.69 514.079   1
   0   4 -16 3036.61 482.516  13
   0  -4 -16 3243.53 539.939   7
   0   4  16 3647.86 342.333  15
   0  -4 -16 4710.10 506.181   3
   0  -4  16 3718.95 549.215  10
   0   4 -16 2639.84 481.380   4
   0   4  16 3063.28 431.455   6
   0  -4  16 3224.28 380.552   2
   0  -4  16 3440.02 558.935   9
   0  -4 -16 3912.32 590.161  14
   0   4  16 3582.96 517.812  11
   0   4  17 635.253 312.318   1
   0  -4  17 551.665 209.272   2
   0   4 -17 198.940 306.145   4
   0  -4  17 171.391 284.369   9
   0  -4 -17 631.479 277.317   3
   0   4  17 242.381 214.955   6
   0  -4 -17 761.810 355.796  14
   0   4  17 552.405 250.146  11
   0   4 -17 367.884 247.626  13
   0  -4  17 857.354 338.948  10
   0  -4 -17 741.938 317.923   7
   0   4  17 235.531 151.721  15
   0  -4  18 23175.2 1410.96  10
   0  -4 -18 25225.5 1461.90  14
   0   4 -18 21416.7 1324.39  13
   0   4 -18 22852.1 1431.02   4
   0  -4  18 23289.8 1146.68   2
   0   4  18 25817.3 1393.05  11
   0  -4 -18 25350.3 1417.12   7
   0  -4  18 22446.0 1415.64   9
   0   4  18 24954.8 1394.14   1
   0  -4 -18 24977.0 1307.65   3
   0   4  18 22606.8 1272.36   6
   0  -4  19 712.790 347.471   9
   0   4  19 564.049 250.929   6
   0  -4 -19 1118.19 314.680   3
   0   4 -19 1109.33 359.566  13
   0   4  19 698.950 271.518   1
   0  -4 -19 868.500 353.781  14
   0  -4  19 779.571 223.196   2
   0  -4  19 714.093 377.635  10
   0  -4 -19 1516.15 407.477   7
   0   4 -19 1187.90 406.947   4
   0  -4  20 845.594 352.378   9
   0  -4 -20 1211.06 410.925  14
   0  -4  20 799.232 405.295  10
   0  -4  20 1065.93 273.730   2
   0   4  20 1361.73 358.472   1
   0  -4 -20 1345.47 350.457   3
   0  -4 -20 262.903 231.466   7
   0   4  20 1517.83 377.643   6
   0   4 -20 889.642 315.555  13
   0   4 -20 1068.88 430.657   4
   0  -4  21 31.3912 288.958   9
   0  -4 -21 272.747 278.820   3
   0  -4 -21 372.477 286.925   7
   0   4  21 472.662 295.171   6
   0   4 -21 125.890 260.841  13
   0   4 -21-390.149 280.484   4
   0   4 -21 104.114 179.646   5
   0  -4 -21 493.036 356.221  14
   0   4  21-54.0888 194.825   1
   0  -4  21 462.222 387.098  10
   0  -4  21 298.057 180.976   2
   0  -4  22 21507.5 1197.76   2
   0  -4 -22 22436.7 1448.88  14
   0   4  22 22953.2 1340.70   6
   0  -4  22 21655.6 1484.97  10
   0   4 -22 18703.3 1325.43  13
   0   4 -22 21270.9 1233.09   5
   0   4  22 19834.8 1306.76   1
   0  -4  22 21287.8 1438.39   9
   0  -4 -22 19997.5 1320.26   7
   0  -4 -22 17401.0 1254.80   3
   0   4 -22 21516.5 1490.79   4
   0  -4 -23 1235.39 390.849   7
   0   4 -23 714.533 336.833   4
   0  -4 -23 421.276 295.466   3
   0  -4  23 611.402 378.167  10
   0   4  23 574.141 290.562   1
   0  -4  23 1200.62 330.567   2
   0   4 -23 638.292 272.204   5
   0   4  23 597.514 286.608   6
   0  -4  23 335.199 352.878   9
   0  -4 -23 987.302 411.778  14
   0   4 -23 675.746 355.736  13
   0  -4 -24 1729.31 424.832   7
   0   4 -24 1060.77 413.408   3
   0  -4  24 1046.53 403.015   9
   0   4  24 1334.01 379.007   1
   0  -4 -24 1385.99 423.736   3
   0  -4 -24 1562.07 467.215  14
   0  -4  24 1654.12 484.772  10
   0   4 -24 1368.88 398.095  13
   0   4  24 915.596 328.470   6
   0   4 -24 1837.69 512.799   4
   0   4 -24 1302.05 343.634   5
   0   4 -25 202.862 306.626  13
   0  -4  25 204.548 272.596  10
   0  -4 -25 149.146 197.778   7
   0  -4  25-250.869 289.220   9
   0  -4 -25 204.969 300.979  14
   0   4  25 307.849 260.506   1
   0   4  25 345.352 282.587   6
   0  -4 -25 343.098 284.542   3
   0   4 -25 90.2914 334.561   3
   0  -4 -26 8168.46 863.840   7
   0  -4  26 9180.97 1032.89  10
   0   4 -26 7173.68 898.907   3
   0   4  26 8951.71 866.301   6
   0   4 -26 7480.50 847.466  13
   0  -4 -26 9468.61 975.601   3
   0   4  26 8621.35 885.666   1
   0  -4  26 8054.65 912.011   9
   0   4  27-117.835 218.233   6
   0  -4 -27 414.698 309.876   7
   0   4 -27-477.182 414.734   3
   0  -4 -27 402.948 317.944   3
   0  -4  27 584.781 397.459  10
   0   4  27-134.234 228.362   1
   0  -4  27-406.950 345.157   9
   0  -4 -28 1198.75 384.890   3
   0  -4  28 211.786 269.633   9
   0   4  28 1024.38 319.402   6
   0   4  28 663.691 296.243   1
   0   4 -28 659.329 397.233   3
   0  -4  28 1273.44 462.364  10
   0  -4  29 159.550 330.829  10
   0  -4  29 573.534 352.396   9
   0   4  29-204.108 215.070   6
   0  -4 -29-116.547 304.900   3
   0   4  29-59.4230 214.025   1
   0  -4  30 6655.63 891.199  10
   0  -4 -30 6883.33 867.968   3
   0   4  30 5501.94 741.267   1
   0  -4 -31 296.075 279.153   3
   0   5   0 8154.02 534.365   1
   0   5   0 8896.29 482.062   4
   0  -5   0 8381.49 627.701   7
   0  -5   0 8545.76 547.923  10
   0  -5   0 7889.63 788.361   8
   0   5   0 8876.84 352.043  14
   0  -5   0 8879.23 429.520  14
   0  -5   0 7850.49 456.032   9
   0   5   1 28203.2 821.148  14
   0  -5   1 27818.6 1080.18  10
   0  -5   1 26669.9 1427.65   8
   0  -5   1 28660.9 981.620   9
   0   5  -1 26586.3 692.947   2
   0   5  -1 27690.0 972.993   4
   0   5  -1 26984.3 997.752   1
   0  -5  -1 28183.1 963.000  14
   0  -5  -1 29172.2 1464.70   8
   0  -5  -1 26073.3 899.956   9
   0  -5   1 27429.2 776.180  14
   0   5   1 29649.4 962.734   4
   0  -5  -1 25174.4 1215.92   7
   0   5   1 28491.1 1123.72   1
   0  -5   1 27296.5 1152.12   7
   0   5  -1 27015.6 701.408  14
   0  -5  -1 28204.9 1070.00  10
   0  -5  -2 11569.4 641.084  10
   0   5   2 12116.5 504.630  14
   0  -5  -2 11329.1 793.887   7
   0   5  -2 11839.0 600.305   4
   0   5   2 12114.6 556.516   4
   0   5  -2 11708.4 569.653   1
   0  -5   2 12010.2 678.190  10
   0  -5   2 12989.3 708.701   7
   0   5   2 11813.2 711.840   1
   0  -5   2 10718.7 913.723   8
   0   5  -2 12528.0 732.433  13
   0  -5  -2 12723.4 647.433  14
   0   5   2 11508.2 396.396  11
   0  -5   2 11386.0 348.193  14
   0  -5   2 12734.5 616.098   9
   0  -5  -2 12519.3 958.720   8
   0  -5  -2 11351.3 518.106   9
   0   5  -3 13957.8 683.752   4
   0  -5  -3 13851.3 915.788   7
   0   5  -3 14366.6 611.593   1
   0  -5   3 14975.4 1031.98   8
   0  -5   3 15742.8 790.770  10
   0  -5  -3 15602.8 1043.23   8
   0  -5  -3 15081.1 772.201  14
   0   5   3 16061.3 639.161   4
   0  -5   3 15911.7 728.395   9
   0  -5  -3 15360.6 741.802  10
   0  -5  -3 15156.8 601.578   9
   0   5   3 15432.3 872.372   1
   0   5  -3 14399.7 425.373  11
   0   5  -3 15946.8 851.260  13
   0  -5   3 16098.3 746.873   7
   0   5   3 14156.0 535.750  11
   0   5  -4 5763.23 436.405   4
   0   5   4 5335.30 350.459  11
   0  -5   4 6062.50 492.693  10
   0   5  -4 5581.72 517.215  13
   0  -5  -4 5676.57 491.473  14
   0   5   4 5851.08 560.778   1
   0  -5  -4 5464.74 444.891  10
   0  -5  -4 5782.69 657.400   8
   0  -5   4 6598.19 674.755   8
   0  -5   4 5889.85 406.357   7
   0   5  -4 6062.67 345.904   1
   0   5   4 6261.05 375.606   4
   0   5  -4 6067.92 341.681   7
   0   5   4 6162.13 454.448   5
   0   5  -4 5886.62 287.844  11
   0  -5  -4 6097.07 362.173   9
   0  -5  -4 5312.84 596.056   7
   0  -5   4 5738.82 438.340   9
   0  -5   5 13069.0 942.863   8
   0   5   5 10801.2 564.684  11
   0   5  -5 12113.3 483.990   1
   0  -5  -5 11059.8 869.489   7
   0   5   5 12021.1 620.903  15
   0  -5  -5 12172.0 669.800  10
   0   5  -5 11360.4 489.361  11
   0  -5   5 11999.6 666.645   9
   0  -5  -5 12268.9 533.118   9
   0  -5  -5 12263.2 758.538  14
   0  -5  -5 11184.7 855.132   8
   0   5  -5 12433.8 775.932  13
   0   5   5 11526.4 811.871   1
   0   5  -5 12554.3 482.086   7
   0   5  -5 13332.4 684.551   4
   0  -5   5 11972.0 710.770  10
   0  -5   5 12626.7 551.781   7
   0   5   5 11933.8 633.683   5
   0   5  -6 22863.1 840.576  11
   0  -5   6 26238.6 794.996   7
   0  -5   6 25641.1 1327.20   8
   0  -5  -6 25066.9 863.696   3
   0  -5  -6 24432.2 1021.80  10
   0   5  -6 25741.4 742.616   1
   0   5  -6 25602.1 1181.66  13
   0   5   6 25189.5 954.469   5
   0  -5   6 25834.2 1101.80  10
   0  -5  -6 24873.8 1343.51   7
   0   5  -6 25090.6 1044.49   4
   0  -5  -6 27129.4 1335.41   8
   0   5  -6 25959.9 739.525   7
   0   5   6 23911.6 1234.10   1
   0   5   6 23515.6 947.550  11
   0   5   6 25900.9 952.844  15
   0   5   6 25701.1 870.499   6
   0  -5  -6 24496.7 1179.83  14
   0  -5   6 23736.6 1026.26   9
   0  -5  -7 20629.3 1228.81   7
   0  -5  -7 19615.9 1069.40  14
   0   5   7 16471.7 1031.22   1
   0   5  -7 17059.9 974.849  13
   0  -5   7 19951.4 935.991   9
   0  -5   7 19450.5 586.860   7
   0  -5   7 18707.9 940.274  10
   0  -5  -7 18077.9 1062.59   8
   0  -5   7 19327.5 1109.85   8
   0  -5  -7 18402.1 726.254   3
   0   5  -7 17301.1 750.027  11
   0   5   7 18751.1 780.369   5
   0   5  -7 18824.5 552.968   7
   0  -5  -7 18987.4 875.147  10
   0   5   7 19452.9 780.468  15
   0   5  -7 19867.5 933.614   4
   0   5   7 19451.7 750.405   6
   0   5   7 18888.4 860.000  11
   0  -5   8 1257.86 266.416   9
   0   5   8 1465.35 269.051  11
   0  -5  -8 1064.98 278.630   8
   0  -5  -8 1275.84 324.491  14
   0   5   8 1472.12 210.542   6
   0  -5  -8 1650.69 281.525  10
   0   5  -8 1419.19 308.862  13
   0   5  -8 1324.55 276.722   4
   0   5   8 1362.82 198.977   5
   0  -5   8 1305.05 290.752  10
   0  -5  -8 1482.85 408.203   7
   0   5   8 2118.37 426.077   1
   0   5   8 1238.58 190.578  15
   0  -5   8 1300.95 329.737   8
   0  -5  -8 1727.91 219.034   3
   0  -5  -9 11592.0 911.520   7
   0   5  -9 10403.8 705.741   4
   0  -5  -9 9481.22 727.085   8
   0  -5   9 9742.92 686.197  10
   0  -5  -9 9953.50 787.359  14
   0   5   9 9905.31 525.512  15
   0  -5  -9 9667.17 526.057   3
   0   5  -9 10052.0 760.499  13
   0   5   9 9310.79 639.764  11
   0   5   9 10217.3 510.667   5
   0  -5   9 9961.50 691.337   9
   0   5   9 10430.7 554.513   6
   0   5   9 10487.6 841.986   1
   0  -5   9 9113.15 305.198  14
   0  -5   9 10043.3 770.721   8
   0   5  10 11512.6 569.961  15
   0  -5  10 11410.1 754.029  10
   0  -5 -10 10547.5 761.005   8
   0  -5  10 11466.9 776.365   9
   0  -5  10 12556.6 835.895   8
   0   5  10 11350.9 753.263  11
   0  -5 -10 13061.0 923.371  14
   0   5  10 11726.7 528.578   5
   0   5 -10 11364.6 787.732   4
   0   5  10 11840.8 620.158   6
   0  -5 -10 12606.9 994.543   7
   0   5  10 10273.2 864.604   1
   0  -5  10 10247.7 393.973  14
   0  -5 -10 11017.1 584.475   3
   0   5 -10 11164.2 826.322  13
   0  -5  10 10984.5 349.488   2
   0  -5  11 16229.0 968.519   8
   0  -5 -11 18571.2 1153.36  14
   0   5  11 17060.1 631.567   5
   0  -5 -11 16396.1 759.628   3
   0   5  11 18141.5 1150.01   1
   0   5 -11 17712.2 1062.80  13
   0  -5  11 15728.2 577.505  14
   0  -5 -11 18183.6 1204.75   7
   0   5  11 18420.3 992.008  11
   0   5  11 16873.9 720.802  15
   0  -5 -11 17018.9 964.214   8
   0  -5  11 16410.9 531.174   2
   0   5 -11 18744.4 1057.34   4
   0  -5  11 16584.1 953.940  10
   0   5  11 17671.7 818.646   6
   0  -5  11 18045.1 1031.07   9
   0  -5 -12 3464.51 518.478  14
   0  -5  12 2547.04 398.742  10
   0  -5 -12 3133.56 331.494   3
   0   5  12 2924.89 347.933   6
   0   5  12 2898.10 280.967  15
   0   5 -12 3556.05 523.783  13
   0  -5 -12 2836.46 505.729   7
   0  -5  12 2949.88 219.266   2
   0  -5  12 2794.73 457.297   9
   0   5  12 2946.57 218.889   5
   0  -5  12 2609.53 226.806  14
   0   5 -12 2722.85 470.600   4
   0   5  12 2779.13 491.694   1
   0   5  12 2788.76 410.057  11
   0   5  13 8827.38 832.342   1
   0  -5 -13 10670.9 920.945   7
   0  -5  13 10048.0 793.659  10
   0   5  13 10497.8 550.353  15
   0   5 -13 9930.89 828.599  13
   0  -5  13 10473.0 480.495   2
   0   5  13 10809.3 792.454  11
   0  -5  13 9920.36 823.945   9
   0   5 -13 11468.6 886.978   4
   0  -5 -13 9398.45 601.031   3
   0   5  13 9525.28 382.759   5
   0   5  13 10073.9 668.258   6
   0  -5 -13 10987.3 907.362  14
   0  -5 -14 12109.1 979.420  14
   0   5  14 12075.4 781.928   6
   0  -5 -14 13215.0 1057.62   7
   0   5  14 12224.4 867.822  11
   0   5  14 12540.8 615.080  15
   0   5 -14 11479.7 930.628   4
   0  -5 -14 11755.2 710.663   3
   0  -5  14 13775.3 1012.62   9
   0   5 -14 13014.8 975.946  13
   0   5  14 12130.9 979.669   1
   0  -5  14 12444.2 914.361  10
   0  -5  14 13584.4 608.853   2
   0  -5 -15 4858.42 622.154  14
   0   5  15 5864.34 627.209  11
   0  -5  15 5667.64 692.786   9
   0   5 -15 6351.33 733.118   4
   0  -5  15 5762.73 654.819  10
   0   5  15 5817.42 418.765  15
   0  -5 -15 7207.32 784.570   7
   0  -5 -15 6228.71 529.208   3
   0  -5  15 5631.49 416.425   2
   0   5  15 6571.23 731.150   1
   0   5  15 6232.69 589.214   6
   0   5 -15 6171.66 703.723  13
   0   5  16 4097.10 607.016   1
   0  -5  16 3528.87 351.950   2
   0  -5  16 3813.74 606.666   9
   0   5 -16 3334.79 556.312   4
   0  -5 -16 3225.31 414.220   3
   0   5 -16 3101.32 532.507  13
   0  -5 -16 3598.69 552.387  14
   0   5  16 3285.96 494.742  11
   0   5  16 3596.79 328.771  15
   0  -5 -16 2769.31 524.087   7
   0   5  16 2428.68 394.996   6
   0  -5  16 2991.12 510.605  10
   0   5  17 6703.28 728.228   1
   0  -5  17 8354.99 845.068  10
   0  -5 -17 7383.86 626.353   3
   0   5  17 7518.90 725.333  11
   0  -5  17 5932.72 722.874   9
   0  -5 -17 7043.15 790.101   7
   0  -5 -17 8169.07 818.874  14
   0   5 -17 5627.21 681.751  13
   0  -5  17 6262.62 501.369   2
   0   5  17 5949.22 609.660   6
   0   5 -17 5654.15 728.068   4
   0  -5 -18 2812.68 415.549   3
   0   5 -18 1786.00 449.572  13
   0  -5  18 2753.81 530.827   9
   0  -5 -18 3338.18 599.183  14
   0   5 -18 2509.33 529.102   4
   0  -5 -18 2336.04 503.285   7
   0   5  18 2834.51 524.391   1
   0  -5  18 2357.84 475.305  10
   0   5  18 2470.95 413.309   6
   0  -5 -19 11393.8 997.337  14
   0  -5 -19 11070.0 852.165   3
   0   5 -19 9601.05 931.174  13
   0   5  19 10112.7 851.436   6
   0   5  19 9845.47 911.967   1
   0  -5 -19 11126.7 988.751   7
   0   5 -19 10659.9 1018.91   4
   0  -5  19 11071.2 1031.11  10
   0  -5  19 9482.33 960.194   9
   0  -5 -20 3254.27 631.543  14
   0   5 -20 3219.62 620.874   4
   0  -5 -20 2737.10 468.803   3
   0  -5  20 2434.39 558.104  10
   0   5  20 2577.13 468.782   6
   0   5 -20 2596.95 544.200  13
   0   5  20 2626.72 529.431   1
   0  -5 -20 3157.20 546.363   7
   0  -5  20 2551.13 576.369   9
   0   5 -21 3883.61 555.573   5
   0  -5 -21 3425.34 604.259  14
   0   5 -21 2538.24 547.489   4
   0   5  21 3358.49 575.427   1
   0   5  21 3593.82 534.107   6
   0   5 -21 2765.64 536.315  13
   0  -5  21 3480.55 607.552  10
   0  -5 -21 3674.18 541.630   3
   0  -5  21 2968.80 618.207   9
   0  -5 -21 3912.05 620.265   7
   0   5  22 1505.98 399.652   1
   0  -5 -22 2247.43 528.250  14
   0  -5 -22 1855.85 464.525   7
   0   5 -22 1492.93 361.874   5
   0   5 -22 1757.10 502.554   4
   0   5  22 2024.97 407.318   6
   0  -5  22 1785.83 497.313   9
   0  -5 -22 1968.03 434.298   3
   0  -5  22 1638.10 477.179  10
   0   5 -22 1752.69 458.758  13
   0   5 -23 3588.07 543.253   5
   0  -5  23 2732.60 608.958  10
   0  -5 -23 2618.10 505.439   3
   0  -5 -23 3468.59 605.946  14
   0   5 -23 3343.93 628.627  13
   0  -5  23 3906.71 665.538   9
   0   5  23 3369.24 570.971   1
   0   5 -23 3894.55 663.805   4
   0   5  23 4505.39 594.836   6
   0  -5 -23 4105.53 634.729   7
   0  -5  24 4742.37 729.541   9
   0  -5  24 5741.50 815.201  10
   0  -5 -24 4603.03 697.628  14
   0   5 -24 4003.77 677.413  13
   0   5  24 5053.96 707.897   1
   0   5 -24 5345.33 819.310   4
   0  -5 -24 4626.38 670.226   3
   0  -5 -24 5538.11 749.986   7
   0   5 -24 4234.03 586.331   5
   0   5  24 5121.60 644.596   6
   0   5 -25 3252.32 518.343   5
   0   5  25 3638.45 556.538   6
   0   5 -25 3688.46 678.992   4
   0  -5 -25 2871.55 537.394   7
   0   5 -25 3167.19 608.585  13
   0  -5  25 3213.02 640.265  10
   0  -5 -25 2902.29 561.221   3
   0  -5  25 3206.06 640.698   9
   0   5  25 3664.70 616.646   1
   0   5  26 837.070 321.580   1
   0  -5  26 1069.31 452.573  10
   0   5 -26 1087.08 413.448   3
   0  -5  26 1599.99 479.516   9
   0  -5 -26 1726.50 458.805   3
   0   5 -26 2468.92 550.995  13
   0  -5 -26 1417.62 423.569   7
   0  -5  27 2388.40 573.385   9
   0   5  27 2938.06 540.144   1
   0  -5 -27 1117.92 398.880   7
   0   5 -27 2557.60 592.338   3
   0  -5 -27 1736.39 457.847   3
   0  -5  27 1640.45 535.861  10
   0  -5 -28 687.524 335.281   3
   0  -5  28 297.743 311.394  10
   0  -5  28 792.794 378.158   9
   0   5  28 1320.71 434.362   1
   0  -5  29 812.316 416.975  10
   0   5  29 1700.72 467.940   1
   0  -6   0 6444.95 525.977  10
   0   6   0 7220.19 472.143   4
   0  -6   0 6833.25 446.277   9
   0   6   0 6245.74 300.676   2
   0   6   0 6393.60 303.467  14
   0   6   0 6520.98 504.842   1
   0  -6   0 6249.69 592.567   7
   0  -6   0 6544.31 352.534  14
   0  -6   0 6712.60 802.493   8
   0  -6   1 77.9803 114.774   9
   0  -6   1-72.9744 163.940  10
   0   6  -1-63.0546 134.333   1
   0  -6  -1 90.8205 198.415   7
   0  -6   1-79.4022 165.449   7
   0   6   1 31.8738 114.835   4
   0  -6  -1 88.3516 101.625   9
   0   6   1 5.10263 67.6143   2
   0   6  -1 26.8679 126.962   4
   0  -6   1 99.7510 62.1776  14
   0  -6  -1 26.6870 93.2582  14
   0   6   1 56.5403 58.4908  14
   0   6   1-114.360 152.458   1
   0  -6  -1-263.532 205.874  10
   0   6  -1-29.7270 44.0457   2
   0  -6   1-16.2391 324.717   8
   0  -6  -1 179.103 331.997   8
   0   6  -1-181.039 222.765  13
   0  -6   2 17234.6 806.984   9
   0   6  -2 17406.3 780.253   1
   0   6   2 18930.3 783.205   4
   0  -6  -2 18613.5 797.795  14
   0  -6  -2 16546.8 1220.19   8
   0  -6  -2 17041.7 715.753   9
   0  -6  -2 18093.2 1081.96   7
   0   6  -2 16835.7 794.373   4
   0  -6   2 17673.6 912.264  10
   0  -6   2 17893.4 914.592   7
   0   6   2 16432.7 914.696   1
   0  -6  -2 16822.9 869.413  10
   0   6  -2 17462.2 978.523  13
   0  -6   2 17487.3 1222.78   8
   0  -6  -3 726.758 165.749   9
   0  -6   3 1245.11 426.289   8
   0  -6   3 694.531 230.330  10
   0  -6   3 843.109 186.817   7
   0  -6  -3 551.882 294.713   7
   0   6  -3 615.083 265.801  13
   0  -6   3 788.089 189.112   9
   0  -6  -3 359.159 198.779  10
   0  -6  -3 1261.33 399.657   8
   0   6  -3 892.402 174.487   1
   0   6   3 890.311 269.072   1
   0   6   3 826.756 170.454   4
   0   6   3 860.290 231.634   5
   0  -6  -3 1225.63 234.084  14
   0   6  -3 636.474 176.492   4
   0  -6  -4 23455.4 1052.14  10
   0   6   4 24085.8 1059.71   5
   0  -6  -4 24018.6 873.659   9
   0  -6   4 24681.7 1030.26   9
   0   6  -4 24223.7 1197.72  13
   0  -6   4 24413.0 1111.81  10
   0  -6  -4 25494.3 1090.49  14
   0   6   4 25148.2 1230.73   1
   0  -6   4 25212.8 977.939   7
   0  -6   4 24531.6 1453.13   8
   0  -6  -4 25020.1 1429.97   8
   0   6   4 24557.6 908.335   4
   0   6  -4 21857.2 984.288   4
   0  -6  -4 21519.5 1262.30   7
   0   6  -4 22085.0 844.902   1
   0   6   5 1796.48 351.287   1
   0   6  -5 2404.79 231.511   1
   0  -6  -5 2356.36 320.328  10
   0  -6   5 2290.63 351.907  10
   0  -6  -5 2208.28 467.126   7
   0   6  -5 3030.63 369.138   4
   0   6  -5 2704.74 421.625  13
   0  -6  -5 2490.30 360.431  14
   0   6   5 2612.29 271.351   4
   0  -6   5 2275.50 321.721   9
   0   6   5 2278.80 317.626   5
   0  -6   5 2629.50 273.199   7
   0  -6   5 2278.30 477.712   8
   0   6   5 2531.41 316.075  15
   0  -6  -5 2669.79 469.294   8
   0  -6  -5 2467.93 262.000   9
   0  -6  -6 10059.9 739.073  14
   0   6  -6 9626.74 445.363   1
   0  -6  -6 8818.44 630.138  10
   0  -6   6 10428.2 721.684  10
   0   6   6 9905.53 598.284  15
   0  -6   6 9302.21 632.910   9
   0   6  -6 9078.83 424.478   7
   0   6   6 8615.35 497.789  11
   0  -6   6 9761.78 482.541   7
   0   6  -6 8730.43 401.301  11
   0   6   6 9087.40 591.616   5
   0  -6  -6 10790.8 893.179   7
   0   6  -6 9414.71 641.236   4
   0   6   6 9079.15 780.451   1
   0  -6  -6 9507.98 853.778   8
   0   6  -6 9256.76 750.831  13
   0   6   6 9407.69 520.239   4
   0  -6   6 9006.00 833.445   8
   0  -6  -7-282.612 294.288   8
   0   6   7-157.854 143.899   5
   0  -6  -7 102.445 175.733  10
   0   6  -7-122.676 265.892  13
   0  -6  -7-61.6548 202.905  14
   0   6  -7 5.39664 58.5331   1
   0   6  -7 3.78892 162.512   4
   0   6   7-18.2583 128.998  15
   0  -6   7 57.0549 66.5458   7
   0   6   7 6.85458 104.490  11
   0  -6   7-35.8882 265.471   8
   0  -6  -7 217.765 274.790   7
   0  -6   7 103.470 170.299   9
   0   6  -7 38.0074 51.1632   7
   0  -6   7-6.58119 213.606  10
   0   6  -7 22.2804 72.2695  11
   0   6   7-23.4487 108.323   6
   0   6   7-233.522 304.499   1
   0   6  -8 8896.19 768.572  13
   0   6  -8 8995.21 499.564  11
   0   6   8 10214.2 593.722  15
   0   6   8 10593.6 569.086   6
   0  -6   8 9934.52 733.280  10
   0  -6  -8 10055.5 543.173   3
   0   6   8 9963.03 588.828   5
   0  -6  -8 9536.01 818.706   8
   0   6   8 8996.87 596.913  11
   0  -6  -8 10654.2 813.622  14
   0  -6   8 11238.2 907.066   8
   0  -6  -8 9918.34 675.239  10
   0   6   8 7534.06 749.800   1
   0  -6   8 10061.7 711.746   9
   0  -6  -8 10091.8 930.279   7
   0   6  -8 8281.17 656.899   4
   0   6   9 312.601 152.015   5
   0  -6  -9 546.210 247.299  10
   0  -6  -9 176.267 117.160   3
   0   6  -9 173.213 228.005  13
   0  -6  -9 454.585 285.115   8
   0   6  -9 335.352 223.470   4
   0  -6   9-64.7004 249.108   8
   0   6   9 56.5515 287.391   1
   0  -6   9 124.371 208.008   9
   0  -6  -9 501.776 282.882  14
   0  -6   9 198.538 182.702  10
   0   6   9 333.621 149.979  15
   0  -6  -9 360.474 322.112   7
   0   6   9 81.7039 147.587  11
   0   6   9 200.603 127.546   6
   0  -6 -10 15651.1 1173.28   7
   0  -6  10 14462.8 913.395   9
   0   6 -10 14303.5 927.657   4
   0   6  10 14144.6 829.802  11
   0  -6 -10 13576.5 683.340   3
   0   6  10 15041.9 727.257  15
   0  -6  10 14109.2 909.608  10
   0   6  10 15103.2 691.349   5
   0  -6 -10 14126.6 996.319  14
   0   6  10 13240.8 1041.26   1
   0  -6  10 15459.5 1030.41   8
   0   6  10 15399.0 737.240   6
   0  -6 -10 15084.8 1006.73   8
   0   6 -10 12549.2 947.598  13
   0   6 -11 388.870 263.226   4
   0  -6 -11 178.933 287.149  14
   0   6  11 78.3699 318.444   1
   0   6  11 162.687 194.125  11
   0   6  11 151.881 114.379   5
   0  -6 -11 299.963 231.979   8
   0   6  11 113.454 148.721  15
   0  -6  11 547.455 268.763   8
   0  -6  11 195.351 213.169   9
   0  -6 -11 173.975 96.6919   3
   0   6 -11 371.643 259.531  13
   0   6  11 288.315 156.393   6
   0  -6 -11 20.6977 358.228   7
   0  -6  11 524.587 282.663  10
   0   6 -12 5726.41 637.536   4
   0   6  12 5529.03 708.461   1
   0   6  12 5093.01 354.863   5
   0   6  12 5127.97 526.564  11
   0   6  12 4913.95 447.243   6
   0   6  12 5301.49 413.358  15
   0  -6  12 5609.10 630.657   9
   0  -6 -12 5270.61 428.978   3
   0  -6 -12 5203.90 714.336   7
   0  -6 -12 5409.31 641.373  14
   0  -6  12 5545.65 598.322  10
   0   6 -12 4984.47 627.968  13
   0  -6 -13 238.398 130.055   3
   0   6 -13 256.080 257.488  13
   0  -6 -13-76.1275 253.247   7
   0   6  13 27.5872 185.929  11
   0  -6 -13 353.381 287.984  14
   0   6  13 323.986 192.344   6
   0   6  13 252.941 86.9728   5
   0   6  13 269.307 137.709  15
   0  -6  13 309.010 218.762  10
   0  -6  13 785.694 365.167   9
   0   6 -13 335.760 297.164   4
   0   6  13-34.9726 305.145   1
   0  -6 -14 9168.31 907.941   7
   0   6  14 7967.22 828.892   1
   0  -6 -14 8119.77 572.876   3
   0  -6 -14 9192.51 873.709  14
   0   6 -14 8960.92 834.148   4
   0  -6  14 8036.97 761.864  10
   0   6  14 8638.56 525.352  15
   0  -6  14 8155.86 798.253   9
   0   6  14 8537.22 641.438   6
   0   6 -14 8895.54 848.766  13
   0  -6 -15 284.267 170.963   3
   0  -6 -15 210.629 332.731   7
   0   6  15 65.6148 160.708   6
   0  -6  15-31.7499 250.067   9
   0   6  15-110.046 288.324   1
   0   6 -15-306.856 285.176  13
   0  -6 -15 28.2050 265.300  14
   0   6 -15 305.515 292.796   4
   0  -6  15 248.964 251.378  10
   0   6  15 187.397 131.449  15
   0   6 -16 12972.9 1089.61  13
   0  -6  16 12945.6 1076.11   9
   0   6  16 13921.2 1113.34   1
   0   6  16 14333.6 923.623   6
   0  -6  16 13608.0 1045.00  10
   0  -6 -16 15193.2 1143.90  14
   0   6 -16 13786.8 1092.37   4
   0  -6 -16 12795.4 1091.07   7
   0  -6 -16 13940.3 823.533   3
   0  -6 -17 153.767 141.714   3
   0  -6 -17-48.0770 266.395  14
   0   6  17-208.844 324.614   1
   0  -6  17-429.333 328.239  10
   0   6  17 18.3059 169.883   6
   0   6 -17 248.959 311.292   4
   0   6 -17-329.390 326.941  13
   0  -6 -17 70.5069 282.192   7
   0  -6  17-15.8372 250.757   9
   0  -6  18 8655.66 894.649  10
   0  -6  18 8193.84 891.718   9
   0  -6 -18 9218.42 921.672  14
   0   6  18 8675.86 760.238   6
   0   6 -18 8295.90 911.600   4
   0  -6 -18 9009.78 705.364   3
   0  -6 -18 8657.60 913.856   7
   0   6 -18 7446.87 859.156  13
   0   6  18 8686.76 897.636   1
   0   6 -19-125.581 301.509  13
   0  -6  19-287.857 362.810   9
   0  -6 -19-103.166 157.407   3
   0   6  19-70.2790 245.315   1
   0  -6 -19-219.256 347.443   7
   0   6 -19-91.9163 370.946   4
   0  -6  19-184.062 284.671  10
   0   6  19 184.942 196.647   6
   0  -6 -19 81.9272 260.920  14
   0   6 -20 2795.84 644.594   4
   0  -6  20 2607.74 574.134   9
   0   6 -20 3000.67 585.042  13
   0   6  20 2720.29 450.189   6
   0   6 -20 2654.60 514.975   5
   0  -6 -20 3007.26 604.030   7
   0  -6 -20 3629.64 483.084   3
   0  -6 -20 3038.31 576.895  14
   0   6  20 3116.83 569.974   1
   0  -6  20 3468.84 620.874  10
   0  -6  21-76.0187 315.021  10
   0  -6 -21-7.42471 147.378   3
   0  -6  21 495.468 382.947   9
   0  -6 -21 121.332 280.720  14
   0   6  21 261.164 276.229   1
   0   6 -21-351.807 360.819  13
   0   6 -21-106.302 373.358   4
   0   6 -21-129.367 224.216   5
   0  -6 -21 27.2994 267.739   7
   0  -6  22 7463.05 927.790   9
   0   6  22 8795.70 926.358   1
   0   6 -22 8665.26 878.600   5
   0  -6 -22 8883.08 836.397   3
   0  -6  22 9722.52 1077.65  10
   0  -6 -22 9415.82 988.808  14
   0  -6 -22 9360.51 974.935   7
   0   6 -22 8882.98 995.134  13
   0   6 -22 10849.6 1136.83   4
   0   6  23-95.9546 229.102   1
   0  -6 -23 398.083 314.294  14
   0   6 -23-210.086 333.708   4
   0   6 -23-12.3623 204.321   5
   0   6 -23-146.587 275.993  13
   0  -6  23 445.762 337.203  10
   0  -6 -23 418.087 238.379   3
   0  -6  23-20.6610 281.121   9
   0  -6 -23 382.412 339.267   7
   0   6 -24 3310.03 654.053  13
   0  -6  24 3056.03 652.082   9
   0  -6 -24 3458.04 629.711   7
   0  -6  24 3002.62 612.698  10
   0   6 -24 2964.75 533.654   5
   0   6 -24 3194.51 702.933   4
   0   6  24 3344.26 606.952   1
   0   6 -25 242.870 380.349   4
   0   6 -25 224.247 302.173  13
   0   6  25 35.6102 203.035   1
   0  -6  25 638.603 414.971   9
   0  -6 -25 595.011 342.220   7
   0  -6  25-5.32414 366.514  10
   0   6 -25 103.828 211.260   5
   0  -6 -26 3220.86 609.823   7
   0   6 -26 3307.66 670.000   3
   0  -6  26 2655.05 611.070   9
   0   6 -26 2913.86 625.112  13
   0   6 -26 3391.54 557.654   5
   0   6 -26 3793.89 735.323   4
   0   6  26 3254.13 595.592   1
   0  -6  26 1875.92 523.543  10
   0   6  27-123.442 241.908   1
   0  -6 -27 539.574 343.415   7
   0   6 -27 13.7113 298.094  13
   0  -6  27 337.542 366.287  10
   0   7   0 14053.3 919.504  13
   0   7   0 13125.3 473.194   2
   0   7   0 12729.2 774.449   1
   0   7   0 13653.6 719.455   4
   0  -7   0 12230.1 1117.57   8
   0  -7   0 13239.6 901.998   7
   0  -7   0 12207.5 798.735  10
   0  -7   0 13564.0 702.147   9
   0  -7   1 4095.66 680.609   8
   0   7   1 4061.47 507.560  13
   0  -7  -1 3837.65 299.174  14
   0  -7   1 4155.00 474.896  10
   0  -7  -1 3268.65 324.190   9
   0  -7   1 4129.38 484.594   7
   0   7   1 3965.72 263.617   2
   0   7  -1 3631.89 388.935   1
   0   7  -1 4039.90 523.014  13
   0   7   1 3793.22 453.354   1
   0  -7   1 4132.34 389.430   9
   0   7  -1 3612.47 177.136   2
   0   7  -1 3571.89 365.959   4
   0  -7  -1 4619.43 563.408   7
   0   7   1 3529.33 360.247   4
   0  -7  -1 3812.54 443.702  10
   0   7  -1 3222.73 161.020   2
   0   7   1 3039.02 438.241   5
   0  -7  -1 4441.09 706.744   8
   0  -7  -2 14743.8 711.185   9
   0  -7   2 15637.8 892.289   7
   0   7  -2 16260.8 1021.03  13
   0  -7  -2 16567.7 719.151  14
   0   7  -2 15656.7 786.276   1
   0   7   2 14906.1 629.528   2
   0  -7   2 15476.7 807.036   9
   0  -7  -2 15287.6 1233.15   8
   0   7   2 16490.3 780.653   4
   0   7   2 15039.2 911.771   1
   0   7   2 16482.4 988.840  13
   0   7   2 14816.9 912.930   5
   0  -7  -2 16414.3 1066.90   7
   0   7  -2 15534.0 817.175   4
   0  -7   2 14438.3 888.472  10
   0  -7  -2 15161.6 879.646  10
   0  -7   2 15911.0 1276.17   8
   0  -7   3 4933.71 522.086  10
   0   7   3 5009.39 549.284   1
   0  -7   3 4787.63 452.911   7
   0  -7  -3 3963.58 461.916  10
   0   7   3 3199.32 435.197   5
   0  -7  -3 3974.17 590.930   7
   0   7  -3 4751.90 399.146   1
   0   7  -3 4762.88 553.855  13
   0  -7   3 4756.06 739.716   8
   0  -7  -3 4516.93 398.297  14
   0  -7  -3 4058.38 353.328   9
   0  -7  -3 5665.13 782.533   8
   0   7   3 4574.26 349.380   2
   0  -7   3 4866.18 455.074   9
   0   7   3 5058.61 415.551   4
   0   7  -3 4156.77 426.391   4
   0   7   4 9674.45 574.768   4
   0  -7   4 8503.09 685.136  10
   0  -7  -4 7558.33 618.900  10
   0  -7  -4 8815.48 607.466  14
   0  -7   4 9144.40 590.068   7
   0  -7  -4 7981.73 810.187   7
   0   7   4 7652.16 617.690   5
   0  -7  -4 8410.64 907.297   8
   0  -7   4 8352.96 610.149   9
   0  -7   4 8603.71 929.057   8
   0   7  -4 8457.33 519.606   1
   0   7  -4 8949.62 630.593   4
   0  -7  -4 8541.33 509.101   9
   0   7  -4 9036.44 774.088  13
   0   7   4 9108.37 769.139   1
   0   7   5 6933.20 687.063   1
   0  -7   5 5844.76 583.762  10
   0   7  -5 6729.63 564.402   4
   0  -7  -5 7879.28 878.561   8
   0  -7  -5 6881.74 579.336  14
   0   7   5 7147.02 572.262  15
   0  -7  -5 7420.97 797.514   7
   0   7  -5 7372.09 451.145   1
   0   7   5 6737.53 555.765   5
   0  -7  -5 6731.89 451.189   9
   0  -7   5 6643.84 467.747   7
   0  -7  -5 6369.44 579.189  10
   0  -7   5 6156.56 792.166   8
   0   7   5 7845.54 511.595   4
   0   7  -5 6406.63 671.475  13
   0  -7   5 6663.62 558.583   9
   0   7  -6 9891.41 506.204   1
   0   7  -6 10405.4 834.873  13
   0  -7   6 9701.81 747.626  10
   0  -7  -6 10357.4 734.953  10
   0  -7   6 10913.7 1015.47   8
   0  -7   6 10354.5 549.424   7
   0   7   6 10495.0 680.069  15
   0  -7  -6 10109.3 741.317  14
   0   7   6 9489.04 833.999   1
   0  -7  -6 10375.5 959.367   8
   0   7   6 10551.2 704.213   5
   0  -7  -6 10011.3 928.593   7
   0  -7   6 10502.3 724.278   9
   0   7   6 10833.4 598.862   4
   0   7  -6 10194.6 720.617   4
   0  -7   7 4689.53 501.148   9
   0  -7  -7 3892.90 622.541   8
   0   7   7 4100.40 356.587   6
   0   7  -7 4247.84 295.815   1
   0  -7   7 4192.13 637.735   8
   0   7   7 3889.21 411.551   5
   0   7   7 4229.93 430.690  15
   0   7   7 3693.15 347.006   4
   0   7  -7 4279.42 486.514   4
   0   7  -7 5212.44 622.655  13
   0  -7  -7 4428.43 511.953  14
   0  -7   7 4000.80 505.047  10
   0  -7  -7 3878.33 630.092   7
   0  -7  -7 4277.39 476.904  10
   0  -7   7 4076.50 306.302   7
   0   7   7 3468.32 537.028   1
   0   7  -8 8951.40 815.942  13
   0  -7  -8 10575.8 924.923   8
   0  -7   8 9146.00 738.389  10
   0   7   8 9593.47 640.456  15
   0   7   8 7659.06 801.252   1
   0  -7  -8 10293.7 743.607  10
   0   7   8 10602.3 588.537   6
   0   7   8 10145.8 582.067   4
   0  -7  -8 10842.7 1015.99   7
   0  -7   8 9696.45 727.908   9
   0   7   8 10208.7 657.580   5
   0   7  -8 10284.7 758.684   4
   0  -7   8 10911.3 982.105   8
   0  -7  -8 9051.78 754.393  14
   0  -7  -9 3456.39 578.513   7
   0  -7  -9 3355.79 549.966   8
   0   7  -9 3915.04 567.837  13
   0   7   9 3789.02 352.857   6
   0   7   9 3153.62 331.354   4
   0   7   9 2220.24 453.874   1
   0  -7  -9 3689.21 506.108  14
   0  -7   9 3886.18 474.417   9
   0  -7   9 3497.95 488.210  10
   0   7   9 3174.67 361.867  15
   0   7  -9 3120.13 456.203   4
   0   7   9 3405.88 365.887   5
   0  -7   9 3853.57 612.462   8
   0  -7  -9 3618.78 463.334  10
   0   7 -10 6344.43 712.650  13
   0   7  10 6117.75 750.510   1
   0  -7  10 5912.82 716.823   8
   0   7 -10 5899.16 632.299   4
   0  -7 -10 6140.79 780.905   7
   0  -7  10 6969.93 678.031  10
   0   7  10 6329.98 486.377   5
   0   7  10 6969.00 493.738   6
   0  -7 -10 6370.09 466.037   3
   0  -7 -10 7662.35 738.633  14
   0  -7  10 5831.17 602.019   9
   0   7  10 6876.67 515.050  15
   0  -7 -10 6973.00 747.594   8
   0  -7 -11 6411.63 708.644  14
   0  -7  11 5323.66 602.634   9
   0   7  11 7040.60 515.305  15
   0   7  11 6482.22 765.008   1
   0   7  11 6798.56 508.268   6
   0  -7 -11 6202.10 468.880   3
   0  -7  11 6388.84 664.715  10
   0   7 -11 6762.94 747.466  13
   0   7  11 6879.65 491.035   5
   0   7 -11 6215.33 656.555   4
   0  -7 -11 7606.74 865.280   7
   0  -7  12 16413.2 1063.13  10
   0  -7 -12 17604.9 1325.04   7
   0  -7 -12 16308.1 812.272   3
   0   7  12 16917.3 765.265   5
   0  -7  12 15758.5 1068.89   9
   0   7 -12 17088.2 1205.05  13
   0   7  12 14047.0 1150.83   1
   0   7  12 16037.1 805.701  15
   0   7 -12 16555.5 1110.39   4
   0   7  12 16772.3 852.047   6
   0  -7 -12 17552.5 1181.09  14
   0   7 -13 991.738 335.538  13
   0   7 -13 658.982 273.675   4
   0  -7 -13 882.004 187.921   3
   0  -7  13 1162.91 324.896   9
   0   7  13 941.809 353.712   1
   0  -7  13 743.819 309.336  10
   0  -7 -13 686.239 309.388  14
   0  -7 -13 899.270 391.104   7
   0   7  13 852.158 239.810   6
   0   7  13 1103.95 222.891  15
   0   7  14 4870.39 483.143   6
   0  -7 -14 5406.78 680.807  14
   0  -7 -14 4746.78 723.385   7
   0  -7  14 4748.37 599.411  10
   0   7 -14 5153.71 702.076  13
   0  -7 -14 5279.36 466.196   3
   0   7 -14 5486.31 699.974   4
   0  -7  14 5577.55 679.751   9
   0   7  14 5054.58 707.070   1
   0  -7  15 6737.39 741.182  10
   0  -7 -15 5987.00 513.723   3
   0   7  15 6258.73 577.391   6
   0   7 -15 5085.35 690.955   4
   0  -7 -15 6789.05 792.191  14
   0  -7  15 7081.48 789.970   9
   0   7 -15 5949.56 764.427  13
   0   7  15 7002.67 820.960   1
   0  -7 -15 5589.22 769.683   7
   0  -7  16 3944.14 600.781  10
   0   7 -16 3240.86 580.175   4
   0  -7 -16 4750.28 683.865  14
   0  -7 -16 4393.48 660.781   7
   0   7  16 4666.29 691.059   1
   0  -7 -16 4103.54 442.210   3
   0   7 -16 4012.04 662.702  13
   0  -7  16 3854.51 627.214   9
   0   7 -17 486.475 323.043  13
   0   7 -17 590.265 285.278   4
   0  -7 -17-96.5205 298.627   7
   0  -7 -17 404.958 319.534  14
   0  -7  17 742.875 347.306   9
   0  -7 -17 620.826 206.770   3
   0  -7  17 404.291 356.338  10
   0   7  17 195.636 278.796   1
   0  -7 -18 7207.62 837.137  14
   0   7  18 5731.83 768.887   1
   0  -7 -18 6223.71 567.341   3
   0  -7  18 6810.41 856.250   9
   0   7 -18 6397.87 833.953  13
   0   7 -18 5721.38 779.720   4
   0  -7 -18 8458.47 950.821   7
   0   7 -18 7047.38 847.267   5
   0  -7  18 6924.24 821.094  10
   0  -7 -19 2529.19 546.395  14
   0  -7 -19 1877.76 460.320   7
   0  -7  19 2461.26 552.214  10
   0   7 -19 1405.44 447.111   4
   0   7 -19 1933.13 502.297  13
   0   7  19 2229.78 509.454   1
   0  -7  19 2265.69 547.822   9
   0   7 -19 1746.03 445.114   5
   0  -7 -20 3742.27 675.252   7
   0  -7  20 5495.09 823.646   9
   0   7 -20 3690.48 641.085   5
   0  -7  20 5889.28 833.944  10
   0   7  20 5815.96 778.756   1
   0   7 -20 4310.34 729.782  13
   0   7 -20 5238.92 803.338   4
   0  -7 -20 5337.66 756.515  14
   0  -7  21 576.096 408.557   9
   0  -7  21 210.845 324.310  10
   0   7 -21 794.308 374.338   4
   0   7  21 410.352 249.816   1
   0  -7 -21 1131.61 412.954  14
   0   7 -21 443.190 347.883  13
   0   7 -21 1191.90 394.966   5
   0  -7 -21 331.204 300.121   7
   0  -7 -22 3437.14 615.207   7
   0  -7  22 3745.57 718.843  10
   0  -7  22 2787.16 617.209   9
   0   7 -22 4026.48 648.246   5
   0   7 -22 3017.67 632.112  13
   0   7  22 3549.58 621.038   1
   0  -7 -22 3820.55 672.883  14
   0   7 -22 4087.95 761.023   4
   0   7  23 3074.95 609.811   1
   0   7 -23 2404.74 611.903   4
   0  -7  23 2276.29 537.785  10
   0   7 -23 1405.66 418.300   5
   0  -7 -23 2543.23 572.047   7
   0   7 -23 2004.80 535.785  13
   0  -7  23 1926.83 544.940   9
   0  -7 -24 4035.24 691.165   7
   0   7 -24 3548.95 621.763   5
   0  -7  24 4068.43 753.584   9
   0   7 -24 3483.80 728.097  13
   0   7  24 4722.69 748.745   1
   0   7 -24 3817.62 767.077   4
   0  -7  24 2993.93 644.236  10
   0   7 -25 757.212 450.702  13
   0   7 -25 825.640 406.675   4
   0   7  25 492.320 321.399   1
   0   7  25 778.078 383.823   2
   0  -7  25 619.158 361.172  10
   0  -7 -25 971.077 371.742   7
   0   7 -25 384.157 286.422   5
   0   7 -26 1193.06 478.467  13
   0   7 -26 195.861 263.134   5
   0   7 -27 632.243 393.378  13
   0  -8   0-122.316 226.198  10
   0  -8   0 92.9380 368.924   8
   0  -8   0 41.7714 201.939   7
   0   8   0-73.9609 216.772  13
   0   8   0-266.293 274.140   5
   0   8   0 220.956 165.714   1
   0   8   0 16.1169 141.014   4
   0  -8   0 66.5358 127.390   9
   0   8  -1 15.1146 156.950   1
   0  -8  -1-72.3155 194.219  10
   0   8   1-56.6376 231.689   5
   0  -8  -1-7.60350 123.868   9
   0   8   1 244.420 248.034  13
   0  -8   1 143.265 384.573   8
   0  -8  -1 201.950 216.713   7
   0  -8   1-192.074 221.621  10
   0  -8   1 69.4623 145.161   9
   0   8  -1-21.7910 143.224   4
   0  -8  -1-328.507 402.248   8
   0   8  -1 110.793 209.490  13
   0  -8   1 99.7251 172.739   7
   0   8   1 33.5611 142.731   4
   0   8  -1 253.333 287.116   5
   0   8   1-157.123 179.772   1
   0   8  -2 16279.8 852.588   1
   0   8   2 15863.6 824.521   4
   0   8   2 14688.4 981.318   5
   0   8  -2 14974.6 1085.81   5
   0   8   2 15893.2 636.880   2
   0   8  -2 14330.8 834.576   4
   0  -8   2 15387.5 972.445  10
   0  -8  -2 16647.1 1384.05   8
   0  -8   2 16039.1 1369.78   8
   0   8  -2 14703.3 1061.78  13
   0  -8   2 15665.0 923.315   7
   0   8   2 15716.9 981.603   1
   0   8   2 14546.8 1021.51  13
   0  -8  -2 15036.4 1080.51   7
   0  -8  -2 14405.8 924.272  10
   0  -8   2 15879.1 859.092   9
   0  -8  -2 14629.8 754.602   9
   0   8   3 429.023 214.481   1
   0  -8  -3 565.472 157.761   9
   0  -8  -3 767.486 322.370   7
   0  -8   3 529.091 406.822   8
   0   8   3 650.456 156.244   2
   0   8  -3 549.036 213.328   4
   0   8   3 719.998 272.571   5
   0  -8   3 620.749 215.504   9
   0   8  -3 512.946 253.808  13
   0  -8   3 757.152 275.894  10
   0  -8  -3 718.462 481.044   8
   0   8   3 681.032 291.896  13
   0  -8   3 381.123 156.014   7
   0  -8  -3 255.334 204.379  10
   0   8   3 754.051 207.697   4
   0   8  -3 939.892 211.715   1
   0   8   4 471.300 200.918  15
   0   8  -4 216.453 120.560   1
   0  -8   4 965.556 323.492  10
   0  -8  -4 570.529 190.606  14
   0  -8  -4 510.625 294.430   7
   0   8   4 321.793 205.704   5
   0  -8  -4 316.067 130.833   9
   0   8   4 754.266 300.077  13
   0   8   4 529.759 158.366   2
   0   8   4 394.255 170.315   4
   0  -8   4 446.206 199.181   9
   0   8  -4 336.657 247.403  13
   0  -8   4 584.913 405.726   8
   0   8   4 137.701 185.656   1
   0   8  -4 633.166 225.006   4
   0  -8  -4 548.115 344.300   8
   0  -8   4 570.750 178.831   7
   0  -8  -4 575.072 251.206  10
   0  -8  -5 211.166 177.932  14
   0   8   5 292.546 242.605   1
   0  -8  -5-86.3471 177.658  10
   0   8   5 48.5632 117.056   4
   0  -8  -5 476.685 324.441   7
   0   8   5 168.330 134.820   2
   0  -8  -5 293.158 145.591   9
   0  -8  -5 73.6242 338.383   8
   0   8   5-23.6817 184.862   5
   0  -8   5-137.492 339.115   8
   0   8  -5 78.0140 218.282  13
   0   8  -5 270.130 181.317   4
   0  -8   5 75.6297 116.788   7
   0   8   5 37.1905 179.805  15
   0   8   5 57.4606 213.870  13
   0  -8   5-23.4834 158.344   9
   0   8  -5 34.5199 97.8189   1
   0  -8   5-444.951 265.255  10
   0   8  -6 22951.9 890.383   1
   0   8   6 21741.0 1127.04   5
   0  -8  -6 21097.1 1423.88   7
   0  -8   6 21292.8 1531.78   8
   0   8   6 22640.2 1020.30   2
   0   8  -6 23280.2 1177.77   4
   0   8   6 22093.1 1247.15  13
   0   8  -6 22235.1 1360.78  13
   0   8   6 20613.2 1309.04   1
   0   8   6 23055.2 987.122   4
   0  -8  -6 22991.4 1543.44   8
   0  -8   6 22905.2 1154.50   9
   0  -8  -6 22003.7 1104.85  14
   0  -8  -6 23421.1 1205.36  10
   0  -8   6 22295.8 912.697   7
   0  -8   6 23123.6 1259.53  10
   0   8   6 22257.4 1108.35  15
   0  -8  -7 1411.34 317.439  14
   0  -8  -7 1964.05 522.960   8
   0   8  -7 1336.17 397.144  13
   0  -8  -7 1438.94 321.731  10
   0  -8   7 1419.54 313.361   9
   0   8   7 1001.78 271.722  13
   0   8   7 1694.75 242.958   6
   0   8   7 1685.83 315.477  15
   0   8  -7 2006.03 380.250   4
   0  -8   7 2457.65 566.484   8
   0   8   7 1167.99 371.668   1
   0  -8  -7 1634.30 447.508   7
   0   8   7 1729.27 264.674   4
   0  -8   7 2023.61 410.746  10
   0   8   7 1552.60 305.959   5
   0   8   8 1877.69 318.101   5
   0  -8  -8 1812.28 370.371  10
   0  -8  -8 1893.47 364.495  14
   0   8  -8 1959.99 382.933   4
   0   8   8 1343.74 297.841  13
   0   8   8 1470.13 352.498   1
   0   8   8 2011.03 326.496  15
   0  -8  -8 2198.77 537.438   7
   0  -8   8 1700.41 336.424   9
   0  -8  -8 1834.82 441.488   8
   0   8   8 1870.36 261.825   6
   0   8   8 1836.76 268.311   4
   0  -8   8 1928.28 500.246   8
   0   8  -8 1278.80 394.581  13
   0  -8   8 1914.87 412.599  10
   0   8  -9 402.754 303.073  13
   0  -8   9 445.674 222.329  10
   0   8   9-135.614 283.106   1
   0   8   9-44.5119 106.361   6
   0   8   9-44.4203 189.209  13
   0   8   9 16.1320 114.741   4
   0  -8  -9-15.9470 212.675  14
   0   8  -9 411.246 267.795   4
   0  -8   9-3.78626 180.612   9
   0  -8  -9 403.738 392.058   7
   0   8   9 90.8001 157.191  15
   0   8   9 34.5571 154.387   5
   0  -8  -9 666.732 278.754  10
   0   8 -10 15150.3 1194.84  13
   0  -8  10 15542.1 1024.59   9
   0   8  10 16013.3 875.492  15
   0  -8  10 15741.6 1068.26  10
   0  -8 -10 15223.7 1069.33  14
   0  -8 -10 17937.7 1366.56   7
   0  -8 -10 16036.7 1028.04  10
   0   8  10 18023.5 928.105   5
   0   8  10 14866.5 1208.17   1
   0   8 -10 16808.5 1106.44   4
   0   8  10 17155.1 820.822   4
   0   8  10 15997.6 998.046  13
   0  -8  11 112.492 240.408   9
   0   8  11 302.242 258.844   1
   0  -8 -11-287.344 306.970   7
   0   8 -11 118.271 211.579  13
   0  -8  11-131.174 191.310  10
   0   8 -11 421.597 269.349   4
   0   8  11-42.1324 121.591  15
   0   8  11-231.894 179.330  13
   0  -8 -11-115.613 235.651  14
   0  -8  12 1387.08 378.760   9
   0   8 -12 1055.85 391.115  13
   0  -8  12 1317.24 362.645  10
   0  -8 -12 860.642 418.517   7
   0   8  12 571.735 346.151   1
   0  -8 -12 1263.62 362.945  14
   0   8  12 1169.41 237.403  15
   0   8 -12 931.692 350.911   4
   0  -8 -13-306.730 266.350  14
   0   8 -13-192.018 267.205   4
   0  -8  13 257.717 278.518   9
   0   8  13-255.304 353.227   1
   0  -8  13-318.776 276.797  10
   0   8 -13-163.004 316.605  13
   0  -8 -13 211.447 399.707   7
   0   8 -14 13443.7 1189.42  13
   0   8  14 13201.2 1187.34   1
   0  -8 -14 15562.3 1308.89   7
   0  -8  14 14162.4 1091.54  10
   0  -8  14 15722.7 1165.78   9
   0   8 -14 14683.0 1157.35   4
   0  -8 -14 14177.4 1145.09  14
   0   8 -15-126.876 312.648   4
   0  -8 -15-59.0566 318.248   7
   0  -8 -15 371.651 288.421  14
   0   8 -15 225.651 316.858  13
   0   8  15 271.814 287.066   1
   0  -8  15 674.731 332.769   9
   0  -8  15 249.226 253.277  10
   0   8 -15 293.529 344.645   5
   0  -8 -16 1798.48 488.211  14
   0  -8 -16 881.011 456.723   7
   0   8 -16 939.055 365.545   4
   0   8 -16 1060.00 438.211  13
   0  -8  16 1011.41 377.624  10
   0   8  16 498.221 300.360   1
   0  -8  16 853.732 354.275   9
   0   8 -16 1254.81 450.920   5
   0   8 -17 393.431 377.299   4
   0  -8 -17 988.746 387.454  14
   0   8 -17 313.075 329.334  13
   0  -8  17 1267.35 474.627  10
   0   8  17 687.810 391.974   1
   0  -8 -17 1142.46 430.792   7
   0   8 -17 1016.80 436.249   5
   0  -8  17 746.956 351.469   9
   0   8 -18 11353.6 1189.61  13
   0  -8  18 12096.2 1122.77  10
   0   8 -18 11071.6 1109.52   4
   0  -8  18 14033.1 1248.86   9
   0   8 -18 11456.6 1130.95   5
   0   8  18 10988.2 1110.18   1
   0  -8 -18 12785.7 1213.37   7
   0  -8 -18 13084.7 1161.55  14
   0   8 -19-129.855 307.813  13
   0  -8  19 376.878 314.478   9
   0   8  19 120.985 263.853   1
   0   8 -19-259.293 313.372   5
   0   8 -19 637.333 370.708   4
   0  -8  19 338.206 362.493  10
   0  -8 -19 161.384 342.483   7
   0  -8 -19-2.38251 262.037  14
   0   8 -20 1250.30 493.327  13
   0  -8  20 959.245 399.794  10
   0   8 -20 392.675 297.809   4
   0  -8  20 892.293 450.748   9
   0  -8 -20-193.417 413.306   7
   0   8 -20 626.662 300.538   5
   0   8  20 1098.07 409.033   1
   0  -8  21 50.1209 316.260  10
   0  -8 -21 1272.63 456.944   7
   0   8 -21 251.817 307.603  13
   0   8  21 943.218 414.478   1
   0   8 -21 347.310 315.705   4
   0  -8  21-83.4630 374.884   9
   0   8 -21 597.399 369.748   5
   0  -8  22 4776.20 802.230   9
   0   8 -22 5806.59 868.259   4
   0  -8 -22 6289.42 875.718   7
   0   8  22 6363.18 865.949   2
   0   8 -22 4288.99 771.156  13
   0   8  22 6438.53 870.096   1
   0   8 -22 5836.87 821.580   5
   0  -8  22 5353.91 860.693  10
   0   8 -23-278.648 391.114  13
   0   8 -23-466.635 420.642   4
   0  -8 -23 390.653 284.344   7
   0   8 -23 609.302 387.592   5
   0   8  23-519.695 338.209   2
   0  -8  23 66.3134 267.643  10
   0   8  24 949.904 427.648   2
   0   8 -24 292.852 321.629  13
   0   8 -24 259.914 312.430   5
   0   8 -25 279.158 270.027   5
   0  -9   0-228.114 526.730   8
   0  -9   0 183.109 199.580  10
   0   9   0 315.208 190.899   1
   0  -9   0-24.4832 137.810   9
   0   9   0-232.652 289.114   5
   0  -9   0 83.5243 208.169   7
   0   9   0-96.2038 193.308   4
   0   9   0 179.602 262.859  13
   0   9   1 5750.64 666.216   5
   0   9  -1 5463.67 541.454   1
   0   9  -1 6683.32 583.916   4
   0  -9  -1 6836.99 972.313   8
   0   9  -1 6041.28 709.689   5
   0  -9   1 5571.76 931.290   8
   0   9   1 5308.10 690.632  13
   0  -9   1 5165.18 575.730   7
   0  -9  -1 5346.79 473.594   9
   0  -9   1 5594.24 522.882   9
   0  -9   1 6201.19 648.393  10
   0  -9  -1 5525.71 608.544  10
   0  -9  -1 5927.89 673.313   7
   0   9   1 5001.42 543.353   1
   0   9   1 5636.09 512.716   4
   0   9  -1 6129.29 738.456  13
   0   9   2 2377.68 425.434   1
   0   9   2 1857.95 437.465  13
   0  -9  -2 2064.12 399.094  10
   0   9   2 2890.99 370.625   4
   0  -9   2 2377.88 386.959   7
   0  -9  -2 1635.48 545.732   8
   0  -9   2 2110.22 661.270   8
   0  -9  -2 2043.77 299.345   9
   0  -9   2 1900.85 312.248   9
   0   9  -2 1829.39 460.432  13
   0   9  -2 2453.20 360.915   1
   0   9   2 1426.76 350.056   5
   0   9  -2 2035.04 336.451   4
   0  -9   2 1776.42 388.448  10
   0  -9  -2 1410.17 378.563   7
   0   9  -2 1887.89 451.808   5
   0   9   3 4247.60 618.053  13
   0   9  -3 4258.14 434.343   1
   0  -9   3 3417.09 504.830  10
   0  -9   3 4200.37 475.645   9
   0   9  -3 3430.84 440.101   4
   0   9  -3 4324.03 623.604  13
   0  -9  -3 5179.52 860.511   8
   0   9  -3 3405.88 567.307   5
   0  -9  -3 3876.04 598.110   7
   0  -9  -3 4350.17 551.437  10
   0   9   3 4168.72 550.154   1
   0  -9   3 3482.05 422.523   7
   0  -9   3 3765.57 771.179   8
   0  -9  -3 3653.44 374.255   9
   0   9   3 4393.36 557.733   5
   0   9   3 4107.12 425.743   4
   0  -9  -4 1763.87 528.910   8
   0  -9   4 1682.41 325.608   9
   0   9   4 1881.25 386.712   5
   0   9   4 1476.73 379.800   1
   0   9   4 2694.43 343.925   4
   0  -9   4 1959.35 612.524   8
   0  -9   4 1518.79 370.322  10
   0   9  -4 1636.46 448.863   5
   0   9  -4 2744.58 538.406  13
   0   9   4 1356.41 417.452  13
   0  -9   4 2350.39 332.446   7
   0   9  -4 1980.68 351.417   4
   0   9  -4 2314.29 312.390   1
   0  -9  -4 1599.70 253.687   9
   0  -9  -4 2357.57 514.933   7
   0   9   4 1688.39 338.933  15
   0  -9  -4 1305.11 302.988  10
   0   9  -5 1330.15 320.279   4
   0   9   5 994.118 282.691   5
   0   9   5 1544.85 267.292   4
   0  -9  -5 1087.05 386.529   7
   0  -9   5 1301.86 304.139   9
   0   9  -5 1464.14 425.168  13
   0   9  -5 1229.40 421.371   5
   0  -9  -5 1582.30 476.090   8
   0  -9  -5 1530.73 345.626  10
   0  -9   5 1404.37 357.000  10
   0   9   5 1187.35 340.238   1
   0  -9  -5 1554.09 253.701   9
   0   9   5 1490.16 325.775  15
   0  -9   5 2139.94 610.769   8
   0   9   5 1574.65 409.413  13
   0   9  -6 1392.74 400.550  13
   0   9  -6 1862.81 376.778   4
   0  -9  -6 1108.46 409.168   7
   0  -9   6 1944.69 368.813   9
   0  -9  -6 2215.71 421.212  10
   0   9   6 1725.65 424.509   1
   0  -9   6 1664.11 391.364  10
   0   9   6 1378.16 358.958  13
   0   9   6 1455.71 322.490  15
   0   9  -6 1425.38 473.038   5
   0   9   6 2149.12 393.284   5
   0   9   7 4691.00 530.670   5
   0  -9   7 4516.46 594.275  10
   0   9  -7 4702.82 581.321   4
   0  -9   7 4770.18 548.888   9
   0   9  -7 4089.71 675.042   5
   0  -9  -7 4534.89 558.907  10
   0   9   7 3770.88 540.576  13
   0   9   7 5385.29 548.869  15
   0  -9  -7 4331.26 686.299   7
   0   9  -7 4454.44 658.802  13
   0   9   7 3672.23 587.904   1
   0   9   8 423.847 202.491  13
   0  -9  -8 707.989 289.037  10
   0  -9  -8 1104.52 435.527   7
   0   9  -8 876.306 410.127  13
   0   9   8 1160.26 296.592  15
   0  -9   8 909.590 286.454   9
   0   9  -8 1012.82 314.551   4
   0  -9   8 627.944 265.408  10
   0   9   8 515.419 306.470   1
   0   9   8 1158.45 299.270   5
   0   9   8 854.071 230.177   2
   0   9  -8 474.277 332.497   5
   0  -9  -9 1513.93 475.896   7
   0   9   9 2068.17 467.801   1
   0  -9   9 2458.91 418.821   9
   0  -9  -9 2182.10 428.165  10
   0   9   9 2642.68 380.689  15
   0   9   9 2336.30 378.151   2
   0   9   9 1688.63 376.311  13
   0   9  -9 2394.23 512.845  13
   0  -9   9 1923.52 443.742  10
   0   9  -9 3029.64 509.122   4
   0   9   9 3304.22 432.329   5
   0   9  -9 2596.39 619.773   5
   0   9 -10 559.243 432.488   5
   0   9 -10 941.827 368.466  13
   0  -9 -10 686.016 428.479   7
   0  -9 -10 566.270 229.207  10
   0   9  10 895.762 318.633   1
   0   9  10 1078.27 254.864  15
   0  -9  10 658.238 259.839   9
   0   9 -10 1331.19 386.279   4
   0  -9  10 1334.94 357.266  10
   0   9  10 1140.49 315.625  13
   0   9  10 931.248 271.360   2
   0   9  11 3178.75 463.314   2
   0   9 -11 4115.52 686.095  13
   0   9 -11 2116.20 534.982   5
   0   9  11 2782.41 559.094   1
   0  -9  11 3242.32 492.051   9
   0  -9 -11 3182.46 641.807   7
   0  -9  11 4402.79 605.120  10
   0   9 -11 4105.39 628.843   4
   0   9  12-13.2793 215.129   2
   0  -9 -12 331.502 326.573   7
   0   9 -12-64.2198 334.315  13
   0   9 -12-143.714 383.740   5
   0   9  12-28.8079 259.780   1
   0  -9  12 321.904 309.196  10
   0   9 -12 337.587 253.224   4
   0  -9  12 128.915 197.066   9
   0  -9 -13 3187.96 661.182   7
   0   9  13 3688.37 690.016   1
   0  -9  13 4016.13 601.924  10
   0   9 -13 3600.35 692.213  13
   0   9  13 3701.38 542.224   2
   0   9 -13 4185.37 743.033   5
   0   9 -13 3718.10 629.471   4
   0  -9  13 4223.45 599.538   9
   0   9 -14 1492.33 507.615   5
   0  -9 -14 539.459 327.628   7
   0  -9  14 1035.23 307.666   9
   0   9 -14 752.763 390.719  13
   0   9 -14 1215.25 417.789   4
   0   9  14 1254.68 449.771   1
   0   9  14 740.803 313.124   2
   0  -9  14 1042.10 352.415  10
   0   9 -15 2217.68 541.528   4
   0   9  15 2250.21 576.915   1
   0   9 -15 1949.23 589.844   5
   0  -9  15 2553.93 515.651   9
   0  -9 -15 2249.08 586.877   7
   0   9 -15 2255.28 573.287  13
   0  -9  15 2965.32 554.096  10
   0   9  15 1891.44 457.832   2
   0   9  16 679.000 410.808   1
   0  -9  16 883.091 418.459   9
   0  -9  16 876.830 357.356  10
   0  -9 -16 527.927 393.725   7
   0   9  16 1010.30 359.305   2
   0   9 -16 535.268 338.658  13
   0   9 -16 992.130 403.997   4
   0   9 -16 1239.01 433.489   5
   0   9 -17 2087.47 582.105   5
   0   9  17 1100.33 373.890   2
   0  -9 -17 1747.75 503.937   7
   0  -9  17 2191.62 535.002  10
   0   9  17 1506.06 491.028   1
   0   9 -17 2276.74 606.324  13
   0  -9  17 2221.97 543.954   9
   0   9 -17 1992.81 539.235   4
   0   9  18 607.834 388.667   1
   0   9  18 226.553 266.287   2
   0  -9  18 508.577 326.826  10
   0   9 -18 888.006 372.254   5
   0  -9 -18 289.040 365.752   7
   0   9 -18-341.465 348.563   4
   0  -9  18 609.914 367.864   9
   0   9 -18 63.4939 280.825  13
   0  -9  19 2071.68 533.244  10
   0   9  19 1466.37 477.224   1
   0  -9 -19 1553.76 502.198   7
   0   9 -19 1842.31 532.377   4
   0   9 -19 2020.26 551.551   5
   0   9 -19 754.936 374.167  13
   0   9  19 1632.76 456.645   2
   0  -9  19 2128.18 607.002   9
   0   9  20 57.2386 256.594   2
   0  -9  20 262.568 356.654  10
   0  -9 -20-252.204 313.028   7
   0   9  20-309.648 294.190   1
   0  -9  20-532.475 403.393   9
   0   9 -20 231.196 291.966  13
   0   9 -20-162.190 307.298   5
   0   9 -20-462.773 386.067   4
   0   9 -21 276.343 386.516   4
   0   9  21 1221.21 443.234   2
   0   9 -21 1369.28 528.548   5
   0   9 -21 1223.04 498.450  13
   0   9  22 276.866 278.035   2
   0  10   0 10325.3 793.441   1
   0 -10   0 10944.3 879.183   7
   0  10   0 8180.33 860.238   5
   0 -10   0 10152.6 881.930  10
   0  10   0 9305.62 977.411  13
   0 -10   0 10641.7 731.563   9
   0  10   1 4868.72 650.792   5
   0 -10   1 5649.01 609.817   7
   0 -10   1 5823.77 553.922   9
   0 -10  -1 6342.44 705.424   7
   0 -10   1 5481.24 658.374  10
   0  10   1 6027.49 635.446   1
   0 -10  -1 5402.46 646.872  10
   0  10   1 5444.47 757.677  13
   0  10  -1 5688.96 782.094  13
   0 -10  -1 5169.25 492.483   9
   0  10  -1 5831.98 757.421   5
   0  10  -1 5591.76 564.691   4
   0  10  -1 5385.66 558.383   1
   0 -10  -2 13712.3 1085.60   7
   0  10   2 11683.1 980.441   5
   0 -10   2 12288.8 837.204   9
   0  10  -2 12812.9 878.239   4
   0 -10  -2 12616.3 978.441  10
   0  10   2 12898.5 964.104   1
   0  10   2 11131.8 1061.90  13
   0  10  -2 11701.9 1069.82   5
   0  10  -2 13369.3 1174.52  13
   0 -10   2 11628.6 968.449  10
   0  10   3 4863.28 618.431   1
   0 -10   3 4717.25 630.760  10
   0  10   3 5198.35 729.679  13
   0  10   3 4562.51 584.855  15
   0 -10  -3 3897.12 561.244  10
   0 -10  -3 5587.97 715.521   7
   0  10  -3 5186.92 755.779  13
   0  10  -3 4782.22 540.452   4
   0  10  -3 5404.44 770.142   5
   0 -10   3 4898.24 539.168   9
   0  10   3 4407.52 597.434   5
   0  10   4 3173.20 512.400   1
   0 -10  -4 2878.53 556.140   7
   0 -10   4 3450.30 458.239   9
   0  10   4 3791.66 519.657  15
   0  10   4 4187.70 586.678   5
   0 -10  -4 2813.61 500.539  10
   0  10  -4 3469.74 477.599   4
   0 -10   4 3703.72 559.236  10
   0  10  -4 4045.98 696.024   5
   0  10   4 2539.84 503.972  13
   0  10  -4 3044.71 601.258  13
   0 -10   5 5639.55 678.814  10
   0 -10  -5 6421.08 821.311   7
   0 -10  -5 6535.05 707.481  10
   0  10  -5 7512.09 900.901  13
   0  10   5 5258.47 723.742  13
   0 -10   5 6101.25 630.484   9
   0  10  -5 4447.99 756.286   5
   0  10  -5 7696.91 725.261   4
   0  10   5 6221.08 679.319   5
   0  10   5 5521.01 628.990  15
   0  10   5 5860.91 726.350   1
   0 -10   6 18518.7 1127.96   9
   0  10   6 18687.6 1146.48  15
   0  10   6 16507.4 1270.47  13
   0 -10   6 17388.0 1228.70  10
   0 -10  -6 18216.7 1200.32  10
   0  10  -6 19277.8 1186.74   4
   0 -10  -6 18990.7 1441.83   7
   0  10  -6 17426.3 1372.26  13
   0  10   6 16828.2 1270.17   1
   0  10  -6 17452.8 1450.75   5
   0  10   6 19599.6 1196.84   5
   0 -10  -7 3761.00 684.354   7
   0 -10   7 4399.31 638.219  10
   0  10  -7 3705.27 715.346   5
   0  10   7 3418.76 581.813  13
   0 -10  -7 3922.32 566.587  10
   0  10   7 4303.09 555.150   5
   0 -10   7 3882.39 523.626   9
   0  10  -7 3734.02 560.005   4
   0  10  -7 3815.49 697.191  13
   0  10   7 4449.51 537.749  15
   0  10   7 3070.63 576.817   1
   0  10  -8 3424.84 535.244   4
   0 -10  -8 3209.15 669.645   7
   0  10  -8 2824.20 588.869  13
   0  10   8 2822.28 530.360  13
   0  10   8 2441.45 516.511   1
   0  10   8 3541.22 490.133   5
   0  10  -8 4107.61 735.090   5
   0 -10   8 4292.72 561.740   9
   0 -10  -8 3846.73 572.496  10
   0 -10   8 2813.96 522.174  10
   0  10   8 2877.89 426.450  15
   0 -10   9 4473.89 585.975   9
   0 -10   9 3207.46 544.354  10
   0  10  -9 4201.82 745.498   5
   0  10  -9 4666.91 752.525  13
   0  10   9 4341.79 510.690  15
   0  10   9 3999.61 669.539   1
   0  10  -9 4462.09 622.038   4
   0 -10  -9 4061.40 715.432   7
   0 -10  -9 5774.06 686.273  10
   0 -10  10 3523.79 603.770  10
   0  10 -10 3349.81 729.919   5
   0  10  10 3581.79 633.501   1
   0  10 -10 4366.01 647.781   4
   0 -10  10 4020.97 569.220   9
   0 -10 -10 4174.10 756.569   7
   0 -10 -10 5758.58 689.112  10
   0  10 -10 3788.53 709.337  13
   0  10 -11 4498.12 649.731   4
   0 -10  11 3319.58 512.721   9
   0 -10 -11 3836.13 700.681   7
   0  10 -11 4260.34 746.243  13
   0 -10  11 3001.66 548.723  10
   0  10 -11 4040.23 764.322   5
   0  10  11 3268.28 644.656   1
   0  10 -12 3988.24 640.397   4
   0 -10  12 3399.96 550.524   9
   0  10  12 3183.87 655.854   1
   0 -10  12 3397.70 592.684  10
   0  10 -12 2912.17 616.504  13
   0 -10 -12 3902.65 728.679   7
   0  10 -12 3496.06 701.206   5
   0  10 -13 6162.56 922.770  13
   0 -10  13 6187.78 787.607  10
   0  10 -13 5843.29 801.623   4
   0  10  13 5777.27 870.615   1
   0  10 -13 5035.38 853.558   5
   0 -10 -13 3896.66 746.287   7
   0 -10  13 5332.93 700.662   9
   0 -10  14 9200.19 932.666   9
   0 -10  14 7610.74 890.991  10
   0  10  14 8971.92 1072.27   1
   0 -10 -14 9989.73 1151.82   7
   0  10 -14 9097.07 1146.18   5
   0  10 -14 8108.76 1041.00  13
   0  10 -14 8418.97 965.598   4
   0  10  15 1987.04 557.767   1
   0 -10  15 2537.84 536.361   9
   0  10 -15 1850.34 546.477   5
   0 -10  15 2898.91 567.929  10
   0  10 -15 3171.49 619.768   4
   0 -10 -15 2478.63 625.656   7
   0  10 -15 2041.99 598.036  13
   0  10 -16 2896.67 646.522   4
   0 -10  16 1732.54 454.806   9
   0 -10  16 1359.25 431.870  10
   0  10 -16 1038.91 460.991  13
   0  10 -16 1361.04 499.564   5
   0  10  16 2533.49 594.287   1
   0 -10 -16 2143.84 605.919   7
   0  10 -17 2318.77 623.885   5
   0  10 -17 4181.79 752.516   4
   0 -10  17 2857.40 607.610  10
   0 -10  17 3216.17 618.513   9
   0  10  17 2569.04 647.374   1
   0 -10 -17 2858.78 678.360   7
   0  10 -17 2042.09 575.895  13
   0  10 -18 7451.72 980.313   4
   0 -10  18 6940.48 918.390   9
   0  10  19 311.815 256.988   2
   0  10 -19 745.345 459.662   4
   0  10  20 3103.32 643.439   2
   0  10  21 2225.60 540.127   2
   0 -11   0-213.273 259.120  10
   0  11   0 222.333 292.353   5
   0  11   0 79.8792 290.112  13
   0  11   1-482.718 338.142  15
   0  11  -1 43.2316 278.283   5
   0  11   1-196.537 244.709   5
   0  11   1-483.971 318.594  13
   0 -11   1-223.765 264.820  10
   0  11  -1 720.246 405.593  13
   0 -11  -1-176.152 244.029  10
   0 -11  -2 1230.90 384.408   7
   0  11  -2 1280.28 471.304  13
   0  11   2 332.774 214.054   5
   0  11  -2 1143.08 434.433   5
   0  11   2 328.226 246.921  15
   0  11   2 909.936 450.533  13
   0 -11  -2 599.678 274.672  10
   0  11   2 676.022 281.564   1
   0 -11   2 426.803 302.910  10
   0 -11  -3 671.638 304.625  10
   0 -11   3 1061.44 294.421   9
   0  11  -3 39.8340 314.365   5
   0  11   3 1078.26 336.444   1
   0 -11   3 662.636 303.461  10
   0  11  -3 434.216 316.585  13
   0  11   3 512.348 256.272   5
   0  11   3 762.008 295.116  15
   0  11   3 555.233 319.427  13
   0 -11  -3 847.987 325.493   7
   0  11   4 42.9549 218.763  15
   0 -11  -4-120.176 247.511   7
   0 -11   4-159.228 208.727   9
   0  11  -4 238.290 307.139  13
   0  11   4-281.105 347.984  13
   0  11   4 546.642 283.086   1
   0 -11  -4 233.722 255.105  10
   0  11  -4 6.85556 339.825   5
   0 -11   4-197.853 239.324  10
   0  11   4-268.008 254.600   5
   0  11   5 41.2471 297.462  13
   0  11   5 70.6132 176.709   5
   0 -11  -5-239.888 224.892   7
   0  11  -5 80.1678 321.465  13
   0  11   5 332.100 260.287   1
   0 -11  -5-16.6391 260.485  10
   0  11   5-94.6698 209.198  15
   0 -11   5 437.139 206.998   9
   0  11  -5 250.817 332.431   5
   0 -11   5-120.871 221.380  10
   0 -11   6 5.40375 275.070  10
   0 -11  -6 390.984 334.329   7
   0  11   6 547.539 270.953   1
   0 -11   6 468.118 242.580   9
   0 -11  -6 111.746 200.250  10
   0  11   6 300.580 226.737   5
   0  11   6-115.201 214.067  15
   0  11  -6 271.557 301.561  13
   0  11   6 467.580 300.925  13
   0  11  -6 495.929 361.795   5
   0 -11  -7-35.2685 224.831  10
   0  11   7 377.571 342.020   1
   0  11  -7 167.507 353.865   5
   0  11   7-231.458 249.330  15
   0 -11   7 76.2944 214.984  10
   0 -11  -7 117.301 289.124   7
   0 -11   7 111.205 177.889   9
   0  11  -7-100.248 330.158  13
   0  11  -8-294.107 381.819   5
   0 -11  -8 248.150 255.222  10
   0  11   8-273.333 326.897   1
   0 -11   8 224.862 287.513  10
   0 -11   8 71.5683 188.351   9
   0  11  -8 335.350 223.152   4
   0 -11  -8-180.869 346.930   7
   0  11  -8-14.2272 331.236  13
   0  11  -9-116.621 335.672  13
   0 -11  -9-309.459 356.278   7
   0 -11  -9-186.516 181.142  10
   0 -11   9-31.8103 181.632  10
   0 -11   9 5.02699 168.021   9
   0  11  -9 271.454 288.241   4
   0  11   9-257.452 304.791   1
   0  11  -9-156.739 377.328   5
   0  11 -10 918.546 490.401  13
   0  11 -10 473.018 469.204   5
   0 -11 -10 569.349 355.192   7
   0 -11  10 192.491 256.750  10
   0  11 -10 940.112 344.408   4
   0 -11  10 805.319 287.201   9
   0  11  10 366.069 270.193   1
   0  11  11 61.5033 258.969   1
   0  11 -11-531.107 408.053  13
   0  11 -11-57.2882 283.218   4
   0 -11  11-3.56438 278.506  10
   0  11 -11-313.333 447.454   5
   0 -11  11-317.955 247.214   9
   0 -11 -11 196.786 353.354   7
   0  11 -12 420.021 369.372  13
   0 -11  12-217.117 223.040   9
   0 -11  12 474.718 368.160  10
   0  11 -12 27.8788 258.088   4
   0  11  12 368.416 291.894   1
   0 -11 -12 570.661 421.026   7
   0  11 -12 521.694 488.896   5
   0 -11 -13 484.865 392.578   7
   0  11 -13 845.683 372.652   4
   0  11  13 278.121 307.313   1
   0 -11  13 484.288 281.881   9
   0  11 -14 567.053 354.491   4
   0  11  14 155.850 362.307   1
   0 -11  14 949.025 358.822   9
   0 -11 -14 397.485 367.743   7
   0  11 -15-582.436 342.904   4
   0 -11  15 162.814 203.446   9
   0  11 -16 302.666 341.182   4
   0  11 -17 450.637 327.359   4
   0 -12   0 12324.3 1098.56  10
   0  12   0 13918.5 1405.40  13
   0  12   0 13432.0 1135.72  15
   0  12   0 13676.8 1209.38   5
   0  12   1 1113.53 499.660  13
   0  12  -1 244.666 286.921   5
   0  12  -1 23.4526 252.744  15
   0 -12  -1 473.607 309.319  10
   0  12   1 295.790 267.967   5
   0  12   1 347.252 281.403  15
   0 -12   1 741.990 357.864  10
   0  12  -1 412.436 382.688  13
   0  12   2-62.1616 200.546  15
   0  12   2 26.8688 309.142  13
   0 -12  -2 326.465 295.275  10
   0  12  -2-412.461 343.575   5
   0  12   2-123.416 260.999   5
   0  12  -2-152.196 269.908  13
   0 -12   2 252.004 259.575  10
   0  12   3 593.292 284.044   5
   0  12   3 898.809 302.403  15
   0  12   3 1202.73 498.883  13
   0 -12   3 1224.09 406.577  10
   0  12  -3 348.578 398.800  13
   0  12  -3 381.967 308.002   5
   0 -12  -3 684.359 327.495  10
   0 -12  -4 12824.2 1116.77  10
   0  12   4 14009.7 1119.04  15
   0 -12   4 14876.3 1221.88  10
   0  12   4 13439.8 1126.18   5
   0  12  -4 12847.5 1307.44   5
   0  12   4 12978.9 1322.79  13
   0  12  -4 13758.8 1393.14  13
   0  12   5 1429.96 429.584   1
   0 -12  -5 533.790 316.567  10
   0  12   5 159.735 185.731  15
   0 -12  -5 727.152 350.725   7
   0  12  -5 87.0019 288.140   5
   0 -12   5 888.002 348.515  10
   0  12  -5 439.513 334.934  13
   0  12  -6-190.031 359.184  13
   0 -12  -6 617.398 337.400  10
   0  12  -6 1206.28 489.201   5
   0  12   6 594.766 345.688   1
   0 -12  -6 258.960 230.449   7
   0  12   7 1265.65 427.680   1
   0 -12  -7 1253.95 428.200   7
   0 -12  -7 707.012 307.698  10
   0 -12  -8 15427.0 1407.16   7
   0 -12  -8 14670.5 1191.59  10
   0  12   8 14122.9 1288.69   1
   0 -12   9 128.003 178.068   9
   0  12   9-184.557 282.160   1
   0 -12  -9 105.584 230.920  10
   0 -12  -9-38.5210 292.676   7
   0 -12  10-105.534 233.010   9
   0  12  10-46.5294 310.040   1
   0 -12 -10 126.110 362.941   7
   0 -12  11 12.2920 185.344   9
   0  13   2 1214.16 416.612  15
   0  13   2 1099.64 567.396  13
   0  13   2 728.936 331.925   5
  -1   0  33 211.050 269.822   9
  -1   0  32 331.976 271.427   9
   1   0 -31 376.880 334.588   3
  -1   0  31 114.614 218.078   9
  -1   0  30 573.152 308.994   9
  -1   0  30-155.964 238.654   6
   1   0 -30 556.921 351.611   3
  -1   0  29-180.074 264.023   6
   1   0 -29-367.371 338.539   3
  -1   0  29-352.926 253.194   9
   1   0 -28-91.4045 280.417   3
  -1   0  28 312.642 328.665   6
  -1   0  28-201.616 217.731   9
   1   0 -27-71.2525 242.001   3
  -1   0  27-293.025 251.427   9
  -1   0  27 32.2171 259.940   6
   1   0 -26 415.194 307.133   3
  -1   0  26-257.996 326.699   6
   1   0 -26 146.657 260.582  14
   1   0 -25 158.214 248.207  14
   1   0 -25 198.530 232.966   3
  -1   0  25-43.3237 238.227   6
   1   0 -24 35.0350 236.273  14
  -1   0  24-209.563 155.175   1
  -1   0  24 93.6225 234.024   6
   1   0 -24 150.587 249.674   3
  -1   0  23 354.852 197.383   1
  -1   0  23 112.958 265.147   6
   1   0 -23-155.004 298.251   3
   1   0 -23 103.698 162.255   7
   1   0 -23 300.759 253.569  14
   1   0 -22 62.7831 141.818   7
   1   0 -22-139.685 254.763  14
   1   0 -22 85.7982 184.442  13
   1   0 -22-122.734 254.112   3
  -1   0  22-79.4920 161.492   1
  -1   0  22 148.753 282.390   6
   1   0 -21 358.268 196.340   7
   1   0 -21 96.0969 230.864  14
  -1   0  21 370.296 199.951   1
   1   0 -21 380.568 335.927   3
   1   0 -21 463.801 215.177  13
  -1   0  21 70.6923 275.933   6
   1   0 -20 118.627 163.758   7
   1   0 -20-122.106 244.372   3
   1   0 -20-81.1425 185.655  13
  -1   0  20 161.267 156.576   1
  -1   0  20-151.407 270.173   6
   1   0 -20-265.146 238.176  14
  -1   0  19 800.576 329.887   6
  -1   0  19 736.992 217.139   1
   1   0 -19 874.179 299.582   3
   1   0 -19 1004.36 331.761  14
   1   0 -19 809.220 272.180  13
   1   0 -19 807.221 241.876   7
   1   0 -18-138.239 168.320  13
  -1   0  18-46.1924 155.878   1
   1   0 -18-138.011 257.245  14
   1   0 -18-55.1633 155.846   7
  -1   0  18-100.974 283.869   6
   1   0 -18-244.422 271.772   3
   1   0 -17 158.956 174.071   7
   1   0 -17-254.471 290.912   3
   1   0 -17-278.634 241.083  14
  -1   0  17-113.483 257.408   6
   1   0 -17 69.7756 167.778  13
  -1   0  17-32.0273 131.601   1
   1   0 -16 132.274 202.262  14
  -1   0  16-146.571 175.564   1
   1   0 -16-180.979 198.368  13
  -1   0  16 359.167 300.184   6
   1   0 -16 40.9224 141.440   7
   1   0 -16-365.973 302.600   3
  -1   0  15-8.24673 238.533   6
  -1   0  15 389.868 162.055   1
   1   0 -15 416.864 277.638  14
   1   0 -15 382.817 205.897  13
   1   0 -15 185.517 147.995   7
   1   0 -15 228.540 244.411   4
   1   0 -14 46.1879 159.215  13
  -1   0  14-81.5994 143.947   1
   1   0 -14-115.863 161.838   7
   1   0 -14 140.204 246.518   4
   1   0 -14-119.161 208.362  14
  -1   0  14-59.2450 222.592   6
   1   0 -13 1384.89 238.041   7
  -1   0  13 1739.12 374.252   6
   1   0 -13 1645.01 361.692   4
   1   0 -13 1534.47 323.277  14
  -1   0  13 1562.62 248.058   1
   1   0 -13 1979.23 291.213  13
   1   0 -12 19.2091 144.894   7
  -1   0  12 22.4763 130.572   1
  -1   0  12 111.145 229.422   6
   1   0 -12-83.6162 178.936  14
   1   0 -12 23.6882 210.298   4
   1   0 -12-170.224 182.069  13
  -1   0  11 2871.95 296.891   1
   1   0 -11 2509.78 296.393   7
   1   0 -11 2885.50 342.746  13
   1   0 -11 2443.36 366.396  14
  -1   0  11 2465.70 421.375   6
   1   0 -11 2576.04 380.973   4
   1   0 -10 178.457 163.738  13
  -1   0  10-204.083 241.059   6
  -1   0  10 14.8417 118.081  13
  -1   0  10-75.7684 127.072   1
   1   0 -10 45.3558 126.277   7
   1   0 -10 177.830 228.168   4
  -1   0  10-86.1248 98.7731   7
   1   0 -10 177.552 216.163  14
   1   0  -9 3282.02 350.842  15
   1   0  -9 3070.58 357.897  14
   1   0  -9 2450.78 322.128   4
  -1   0   9 2668.43 386.859   6
   1   0  -9 2769.84 326.786  13
  -1   0   9 2611.37 267.760   1
   1   0  -9 2723.97 277.186   7
  -1   0   9 2731.90 279.834  13
  -1   0   9 2756.83 255.771   7
   1   0  -8-77.5353 162.812  14
  -1   0   8 32.5790 112.107   1
  -1   0   8-201.312 226.200   6
  -1   0   8-126.344 82.6319   7
   1   0  -8-6.64262 163.896  13
   1   0  -8-47.5126 116.613   7
   1   0  -8 195.698 194.573   4
  -1   0   8-109.300 132.237  13
   1   0  -8 56.1393 132.703  15
   1   0  -7 1280.27 217.005  14
  -1   0   7 1719.42 222.488  13
  -1   0   7 1504.19 208.585  14
  -1   0   7 1079.78 164.727   1
  -1   0   7 1403.72 173.648   7
   1   0  -7 2089.25 277.174   4
  -1   0   7 1343.94 200.787   4
   1   0  -7 1641.94 203.243   7
   1   0  -7 1382.98 244.295  15
   1   0  -7 1481.46 240.814  13
  -1   0   7 1474.99 255.894   6
   1   0  -6 70.6128 132.896  15
  -1   0   6 32.6901 91.5881   1
   1   0  -6-121.053 132.941  14
  -1   0   6-2.42682 74.9837   7
  -1   0   6 98.2089 125.441  13
  -1   0   6-49.1221 184.284   6
   1   0  -6 0.14564 137.293   6
   1   0  -6 287.456 110.022  11
   1   0  -6-284.566 186.331   4
  -1   0   6 142.313 99.8011  14
   1   0  -6-34.0508 94.6891   7
   1   0  -6 263.513 187.525  13
  -1   0   6-92.5753 86.9868   4
   1   0  -5 743.603 147.802   6
  -1   0   5 575.401 104.865   1
  -1   0   5 515.793 160.630   6
   1   0  -5 360.717 150.751  13
   1   0  -5 662.910 129.696  11
   1   0  -5 559.902 114.146   7
   1   0  -5 514.057 141.405   4
  -1   0   5 693.123 121.872   4
   1   0  -5 492.008 91.9741   1
   1   0  -5 783.273 152.225  14
  -1   0   5 453.967 109.494  14
  -1   0   5 555.183 95.8937   7
   1   0  -5 409.446 147.181  15
  -1   0   5 758.883 152.349  13
  -1   0   5 463.853 160.242  15
  -1   0   4 19.7097 87.8680  13
   1   0  -4 39.5807 82.4757   4
  -1   0   4 19.8329 46.6337   7
  -1   0   4 183.272 123.260  15
  -1   0   4 80.8590 69.4397   1
  -1   0   4 63.6373 51.6540  14
  -1   0   4 67.9022 83.0113   6
  -1   0   4 125.399 77.3061   4
   1   0  -4-27.3774 102.441  13
   1   0  -4 18.6722 53.9561   7
   1   0  -4 148.020 78.1004  14
   1   0  -4-51.6932 55.0589   1
   1   0  -4-10.5844 76.1101   6
   1   0  -4-94.1421 102.922  15
   1   0  -3 151.003 56.8956   4
  -1   0   3 163.655 65.7700   6
  -1   0   3 131.294 42.4468   4
  -1   0   3 206.753 87.1297  15
   1   0  -3 182.818 68.7368   6
  -1   0   3 135.646 51.2378   1
  -1   0   3 92.6830 51.6835  14
   1   0  -3 122.952 51.0667   7
   1   0  -3 99.4697 59.0264  14
   1   0  -3 121.751 46.3713   1
  -1   0   3 115.149 56.1850  13
   1   0  -3 140.846 80.8930  13
   1   0  -3 186.672 71.8352  15
  -1   0   3 199.974 52.6511   7
   1   0  -2-11.3134 31.5915  14
  -1   0  -2 16.2980 45.1520   3
   1   0   2 21.1701 29.9983   9
   1   0   2-4.55915 37.2637   2
  -1   0  -3 378.582 60.6486   9
  -1   0  -3 387.879 72.6285   6
   1   0   3 410.326 56.9296   5
   1   0   3 537.388 96.4722   3
   1   0   3 351.220 65.9564   9
  -1   0  -3 360.844 81.4591   3
   1   0   3 351.767 83.3682   2
  -1   0  -3 303.400 56.4437   5
   1   0   4 47.4278 67.3054   9
   1   0   4-14.2399 57.1369   7
  -1   0  -4-11.7146 120.173   3
  -1   0  -4-11.6021 44.1829  13
   1   0   4 4.45349 40.9556   5
  -1   0  -4-44.3762 58.3108   5
  -1   0  -4-39.0126 60.2157   6
   1   0   4 59.5546 74.6976  14
   1   0   4 35.3714 85.7234   6
   1   0   4 70.3479 94.1303   3
   1   0   4-8.84015 90.8892  11
   1   0   5 327.481 134.561  11
  -1   0  -5 431.053 126.636   6
   1   0   5 460.434 142.809   4
  -1   0  -5 433.460 178.524   3
  -1   0  -5 302.571 75.5234  13
   1   0   5 385.746 140.585   6
  -1   0  -5 260.770 111.752  11
   1   0   5 443.891 105.064   7
  -1   0  -5 327.758 75.9795   5
   1   0   5 488.169 132.044  14
   1   0   6 128.939 83.1748   7
   1   0   6-93.6191 115.886  14
  -1   0  -6-29.9811 69.2943   5
   1   0   6-19.7409 143.890   6
  -1   0  -6 102.718 96.8763  11
  -1   0  -6 38.1488 75.3706  13
  -1   0  -6 54.7815 104.752   6
   1   0   6-54.2298 142.749   4
  -1   0  -6 84.3152 133.288  14
   1   0   6 47.4915 144.956  11
  -1   0  -6 96.0084 166.177   3
  -1   0  -7 312.661 224.328   3
  -1   0  -7 141.304 136.491   7
  -1   0  -7 232.584 170.714  14
   1   0   7 115.413 96.9997   7
   1   0   7 130.089 148.401   6
  -1   0  -7 88.0059 70.9165   5
  -1   0  -7 91.9042 117.367   6
  -1   0  -7 93.5578 96.6522  13
   1   0   7 108.399 169.783  11
   1   0   8-54.0220 46.8086  12
   1   0   8 35.1714 178.895   6
  -1   0  -8 49.4251 143.208  14
  -1   0  -8-0.67302 76.5568   5
  -1   0  -8-107.380 116.760  13
   1   0   8 53.2531 94.4019   7
   1   0   8-45.5037 177.065  11
  -1   0  -8-97.6681 115.880   7
  -1   0  -8 29.0750 191.216   3
  -1   0  -9 3482.77 269.184  13
   1   0   9 3489.08 385.305  11
  -1   0  -9 3631.58 319.954   7
  -1   0  -9 3826.20 419.801   3
   1   0   9 3192.83 300.125   7
  -1   0  -9 3142.36 226.022   5
   1   0   9 3616.49 392.142   6
   1   0   9 3346.33 176.497  12
  -1   0  -9 3187.98 350.255  14
   1   0  10-49.9376 192.497   6
   1   0  10-33.2931 198.672  11
   1   0  10 9.40462 38.9305  12
  -1   0 -10-41.4792 75.6596   5
  -1   0 -10 153.486 238.864   3
  -1   0 -10 25.3529 172.238  14
  -1   0 -10-86.4490 112.496  13
  -1   0 -10-148.375 130.770   7
  -1   0 -11 2212.89 358.698   3
  -1   0 -11 2364.29 218.244   5
   1   0  11 2367.99 360.225   6
  -1   0 -11 2907.40 284.599  13
  -1   0 -11 2612.65 367.244  14
   1   0  11 2509.24 371.521  11
  -1   0 -11 2955.94 302.326  15
   1   0  11 2413.36 159.670  12
  -1   0 -11 2712.51 311.560   7
  -1   0 -12-23.5397 83.6701   5
   1   0  12 14.8968 39.9537  12
  -1   0 -12-12.4009 112.499  13
  -1   0 -12-4.52470 111.426  15
   1   0  12-156.284 225.792   6
  -1   0 -12-110.937 242.994   3
   1   0  12-154.585 251.140  11
  -1   0 -12 12.4934 197.122  14
  -1   0 -12 174.641 153.601   7
  -1   0 -13 292.986 166.167   7
   1   0  13 68.5014 47.9697  12
   1   0  13 35.1856 239.813   6
  -1   0 -13-33.5784 84.9265   5
  -1   0 -13 275.353 284.860   3
  -1   0 -13 105.702 142.602  13
   1   0  13 0.59653 229.701  11
  -1   0 -13-18.3997 197.718  14
  -1   0 -14-173.311 267.397   3
   1   0  14-85.1040 226.552  11
   1   0  14 22.1275 217.111   6
   1   0  14 54.4734 38.5130  12
  -1   0 -14-69.8605 183.766  14
  -1   0 -14 234.993 182.617  13
  -1   0 -14 58.5896 84.8449   5
  -1   0 -15 536.453 288.700  14
   1   0  15 334.729 70.1946  12
   1   0  15 441.670 271.784   6
  -1   0 -15 163.116 145.110  13
  -1   0 -15 749.527 315.607   3
  -1   0 -15 427.025 121.593   5
   1   0  15 327.096 220.651  11
   1   0  16-22.1992 38.0410  12
  -1   0 -16 285.093 317.471   3
  -1   0 -16 351.795 312.626  14
  -1   0 -16-45.1436 130.452  13
   1   0  16-81.5005 242.243   6
  -1   0 -16-3.46302 85.4082   5
   1   0  16 13.2303 241.631  11
   1   0  17 1173.40 346.996   6
   1   0  17 872.097 329.262  11
  -1   0 -17 844.669 350.552   3
   1   0  17 819.926 86.1061  12
  -1   0 -17 1032.19 231.672  13
  -1   0 -17 834.234 149.128   5
   1   0  18 63.1093 263.132   6
  -1   0 -18-28.2056 138.658  13
  -1   0 -18-90.2103 282.513   3
  -1   0 -18 7.13298 87.3660   5
   1   0  18 2.36801 268.899  11
   1   0  18 94.3676 199.388   9
  -1   0 -19 960.003 216.000  13
   1   0  19 1336.67 341.566   9
   1   0  19 743.797 322.338   6
   1   0  19 1031.33 323.330  11
  -1   0 -19 841.208 149.736   5
  -1   0 -19 1003.82 345.713   3
   1   0  19 931.048 240.353   1
   1   0  20 77.8056 250.848   9
  -1   0 -20-306.787 307.244   3
  -1   0 -20-118.546 127.632  13
   1   0  20-99.5793 185.510   1
   1   0  20 57.8115 250.014  11
   1   0  20-145.366 276.008   6
  -1   0 -21 148.085 145.365  13
   1   0  21 288.442 228.047   6
   1   0  21 165.894 181.341   1
  -1   0 -21 96.8867 252.542   3
   1   0  21 103.585 200.807   9
   1   0  21 127.837 263.707  11
   1   0  22 390.134 293.529   6
   1   0  22-95.0144 158.791   1
   1   0  22-157.856 228.967   9
  -1   0 -22 66.2494 231.135   3
   1   0  22 515.731 337.375  11
  -1   0 -23 92.0841 232.199   3
   1   0  23 188.372 177.229   1
   1   0  23 347.675 244.176   9
   1   0  23-132.697 262.283   6
   1   0  24-107.534 147.456   1
  -1   0 -24 44.3032 273.567   3
   1   0  24 13.7091 191.330   9
   1   0  25 1304.03 411.389   2
  -1   0 -25 1066.61 408.040   3
   1   0  25 1153.15 355.579   9
  -1   0 -26 70.4591 269.313   3
   1   0  26-234.811 270.527   2
   1   0  26 228.606 228.752   9
  -1   0 -27-149.083 334.982   3
   1   0  27 26.0538 233.954   2
   1   0  27 272.992 283.495   9
   1   0  28-3.24907 261.659   2
   1   0  28 174.041 212.044   9
  -1   0 -28-18.0627 298.584   3
   1   0  29 855.033 307.023   9
   1   0  29 203.518 283.205   2
   1   0  30-121.424 185.596   9
  -1   0 -30-23.1655 317.379   3
   1   0  30-218.595 283.795   2
   1   0  31 218.355 267.350   2
   1   0  31 286.989 258.562   9
  -1  -1  32 998.801 347.590   2
  -1  -1  32 1776.70 482.863   9
  -1  -1  31-134.806 225.399   9
   1  -1 -31 14.1275 258.980   3
  -1   1  31 265.888 229.009   9
  -1   1  31 466.794 305.023   6
  -1  -1  31-158.935 217.046   2
  -1  -1  30 2371.16 499.691   9
   1   1 -30 1682.66 435.301   3
   1  -1 -30 2045.73 504.235   3
  -1   1  30 3081.14 600.117   6
  -1   1  30 1341.79 369.130   9
  -1   1  29 10001.4 907.439   9
   1   1 -29 9493.73 1013.56   3
  -1   1  29 9969.83 1003.27   6
   1  -1 -29 10676.1 1029.39   3
  -1  -1  29 10606.6 982.398   9
   1   1 -28 756.111 356.871   3
  -1   1  28 563.343 309.555   6
   1  -1 -28 1137.45 386.498   3
  -1  -1  28 1596.84 437.757   9
   1  -1 -27 412.276 241.615   3
  -1  -1  27 63.7610 282.392   6
  -1   1  27 539.792 335.861   6
   1  -1 -27 552.613 346.298  14
   1   1 -27 402.131 307.431   3
  -1  -1  27 299.819 274.959   9
  -1   1  26 2233.77 502.739   6
   1  -1 -26 2254.68 478.017  14
   1  -1 -26 1995.53 391.459   7
   1   1 -26 2026.99 483.552   3
  -1  -1  26 2143.11 516.038   6
  -1   1  26 2101.22 373.758   1
  -1  -1  26 1951.25 445.080   9
   1  -1 -26 1611.65 420.414   3
  -1  -1  25 11269.0 955.099   9
   1  -1 -25 11568.2 878.347   7
   1  -1 -25 12893.5 1052.00   3
   1   1 -25 10438.0 983.013   3
   1  -1 -25 11107.5 1015.94  14
  -1   1  25 11698.2 1012.26   6
  -1  -1  25 10437.8 994.057   6
  -1   1  25 11303.5 842.487   1
   1  -1 -24 530.436 240.415   7
   1  -1 -24 811.340 404.148  14
   1   1 -24 221.787 275.168  14
   1   1 -24 615.461 233.912  13
  -1  -1  24 884.044 335.588   9
   1   1 -24 724.283 368.813   3
   1  -1 -24 683.362 341.566   3
  -1  -1  24 118.529 252.741   6
  -1   1  24 250.151 190.935   1
  -1   1  24-37.0857 224.675   6
   1   1 -23 2345.85 489.968   3
   1  -1 -23 1548.69 336.408   7
   1   1 -23 2622.02 472.668  14
  -1   1  23 2499.33 484.291   6
  -1  -1  23 1707.46 420.429   6
   1  -1 -23 2198.65 469.055   3
   1  -1 -23 2053.80 470.320  14
   1   1 -23 1973.62 341.080  13
  -1   1  23 2500.91 398.669   1
  -1   1  22 6113.46 711.051   6
   1   1 -22 5494.67 558.410  13
  -1  -1  22 5656.28 485.034   1
  -1   1  22 5244.51 554.794   1
  -1  -1  22 5989.61 724.349   6
   1   1 -22 5689.05 701.927   3
   1  -1 -22 6818.02 751.386   3
   1   1 -22 6270.48 681.307  14
   1  -1 -22 5623.07 687.649  14
   1  -1 -22 5956.73 603.373   7
   1  -1 -21 26054.1 1280.71   7
   1  -1 -21 26456.5 1144.87  13
  -1  -1  21 25241.4 1079.07   1
   1  -1 -21 24208.7 1406.79  14
   1  -1 -21 25313.9 1416.42   3
  -1   1  21 23437.2 1214.01   1
   1   1 -21 23545.6 1315.66  14
   1   1 -21 24247.1 1212.03  13
   1   1 -21 25562.8 1461.67   3
  -1   1  21 23421.3 1374.97   6
  -1  -1  21 25452.5 1461.39   6
  -1  -1  20 4510.78 627.269   6
   1  -1 -20 4948.11 607.188   3
   1  -1 -20 4414.58 516.722   7
   1   1 -20 3960.89 470.485  13
  -1   1  20 4058.75 580.944   6
   1   1 -20 4238.46 542.199  14
   1   1 -20 3893.28 577.105   3
  -1   1  20 3546.77 459.011   1
   1   1 -20 4277.87 422.520   7
   1  -1 -20 4268.86 595.803  14
   1  -1 -20 4184.27 440.852  13
  -1  -1  20 4074.46 402.322   1
  -1  -1  19 280.071 119.532  12
   1   1 -19 97.7685 135.101   7
  -1  -1  19 533.352 348.666   6
  -1  -1  19 121.445 127.350   1
   1   1 -19-159.667 254.480   4
   1  -1 -19-22.0905 225.743   3
   1  -1 -19-28.1553 184.961   7
   1   1 -19-87.8956 223.266  13
   1  -1 -19-240.484 314.930  14
   1  -1 -19-77.5951 183.968  13
   1   1 -19-11.7235 219.943  14
  -1   1  19 138.069 170.413   1
  -1   1  19-43.2729 245.292   6
   1  -1 -18 6002.32 566.684   7
  -1   1  18 7023.75 607.870   1
   1   1 -18 6852.36 599.592  13
   1   1 -18 6167.63 682.490   4
  -1  -1  18 6837.54 503.592   1
   1   1 -18 6301.30 651.162  14
  -1  -1  18 7373.21 767.835   6
   1   1 -18 7076.62 519.311   7
   1  -1 -18 6865.02 551.728  13
  -1   1  18 6875.10 711.353   6
   1  -1 -18 7017.74 710.299   3
  -1  -1  18 6831.40 389.496  12
   1  -1 -18 6761.02 703.310  14
   1  -1 -17 34321.4 1593.21  14
  -1  -1  17 33513.4 1046.21  12
  -1   1  17 32869.7 1399.05   1
   1  -1 -17 33151.0 1028.71   5
   1  -1 -17 34053.7 1424.02   7
  -1  -1  17 34307.1 1223.49   1
   1  -1 -17 36659.8 1366.60  13
   1   1 -17 33098.6 1578.24   4
  -1  -1  17 34192.2 1638.19   6
   1   1 -17 35158.7 1440.50  13
   1   1 -17 35702.4 1253.87   7
   1  -1 -17 35120.7 1591.30   3
  -1   1  17 33852.2 1585.50   6
   1   1 -17 35019.4 1517.23  14
   1   1 -16 2577.06 405.129  13
  -1   1  16 3107.72 404.740   1
   1  -1 -16 2837.34 249.941   5
   1   1 -16 3288.28 334.374   7
   1  -1 -16 2980.71 393.282   7
  -1   1  16 2964.15 487.328   6
   1  -1 -16 2789.67 458.784  14
   1  -1 -16 3059.36 467.490   3
   1   1 -16 3658.70 537.226   4
   1  -1 -16 3225.94 388.255  13
  -1  -1  16 2894.71 318.296   1
   1   1 -16 2944.52 432.387  14
  -1  -1  16 3307.12 546.062   6
   1  -1 -15 1949.72 411.735   3
  -1   1  15 1924.84 321.153   1
   1  -1 -15 1714.56 191.461   5
   1  -1 -15 1516.17 328.924  14
  -1  -1  15 1891.03 420.278   6
   1   1 -15 1958.08 374.073  14
   1   1 -15 1542.26 374.560   4
   1   1 -15 2153.61 380.640  13
   1   1 -15 2157.71 272.334   7
   1  -1 -15 1110.16 261.755   7
  -1   1  15 2039.29 413.463   6
   1  -1 -15 2066.47 324.362  13
  -1  -1  15 1685.97 227.536   1
   1   1 -14 9630.39 769.220   4
   1  -1 -14 10819.3 787.123   3
  -1   1  14 10441.0 693.236   1
   1  -1 -14 10766.1 804.978  14
  -1  -1  14 10553.8 836.596   6
   1   1 -14 10981.4 727.229  13
   1  -1 -14 8893.40 444.319   5
  -1  -1  14 10111.2 548.402   1
   1   1 -14 10414.1 728.068  14
   1  -1 -14 9178.13 660.361   7
  -1   1  14 9017.52 742.651   6
   1   1 -14 10485.6 568.364   7
   1  -1 -14 8587.60 589.102  13
   1   1 -13 47092.6 1623.63  14
  -1   1  13 44221.5 1539.11   1
   1  -1 -13 43332.6 1686.02  14
  -1   1  13 39298.4 1597.34   6
   1   1 -13 46625.8 1343.57   7
   1   1 -13 41403.4 1629.47   4
   1   1 -13 46429.4 1599.24  13
  -1  -1  13 41269.0 1268.62   1
  -1  -1  13 48013.2 1821.61   6
  -1  -1  13 40436.5 1249.59   7
   1  -1 -13 47515.8 1686.14   3
   1  -1 -13 44688.0 1553.93   7
   1   1 -12 3476.52 404.340  14
  -1  -1  12 4139.11 537.343   6
   1   1 -12 2754.22 270.996   7
  -1  -1  12 2496.18 150.128   8
   1  -1 -12 2991.07 360.592   7
   1   1 -12 2847.66 411.185   4
  -1   1  12 3066.34 365.507   1
   1  -1 -12 2450.87 395.055  14
  -1  -1  12 2148.44 222.697   7
   1  -1 -12 2691.93 219.254   5
   1  -1 -12 2944.50 403.326   3
  -1   1  12 2645.74 382.974   6
  -1  -1  12 2845.08 265.377   1
  -1   1  12 2577.24 157.143   8
   1  -1 -12 2547.90 309.093  13
   1   1 -12 3468.36 417.611  13
  -1   1  12 2936.53 282.991  13
  -1   1  11 1842.78 140.974   8
   1  -1 -11 1700.52 279.880   7
   1   1 -11 1818.44 314.267  14
  -1  -1  11 2272.63 399.897   6
   1  -1 -11 1617.06 167.528   5
   1   1 -11 1719.19 313.896  13
   1   1 -11 1860.56 213.598   7
   1  -1 -11 2227.03 341.363   3
  -1   1  11 1469.70 303.540   6
  -1   1  11 2110.96 315.488   1
  -1  -1  11 1824.35 137.753   8
   1   1 -11 1922.97 337.114   4
  -1  -1  11 1737.85 189.686   7
  -1   1  11 1724.50 348.667  11
   1  -1 -11 1665.54 330.243  14
  -1   1  11 1663.38 239.932  15
  -1   1  11 1960.98 223.397  13
  -1  -1  11 1931.84 209.103   1
   1  -1 -11 1588.54 256.458  13
  -1   1  10 23734.5 988.627   1
  -1   1  10 23317.5 1065.15  11
  -1   1  10 23778.6 669.179   8
   1  -1 -10 21732.0 1040.63  14
  -1  -1  10 21888.4 747.707   1
   1   1 -10 23310.8 989.545  14
  -1   1  10 22022.5 861.056  15
   1  -1 -10 23376.9 874.652  13
   1  -1 -10 23136.8 1030.52   3
   1  -1 -10 22853.6 700.081   5
  -1  -1  10 23056.9 658.505   8
   1   1 -10 23463.6 795.712   7
   1  -1 -10 22159.1 964.823   7
  -1  -1  10 21674.1 735.489   7
  -1   1  10 22737.7 805.990  13
   1  -1 -10 21804.7 890.437  15
   1   1 -10 24021.3 1047.90  13
  -1   1  10 22562.0 999.555   6
   1   1 -10 22631.7 1005.86   4
  -1  -1  10 25564.0 1190.37   6
   1   1  -9 134419. 3261.86  13
   1  -1  -9 129855. 3007.61  15
   1  -1  -9 123991. 3188.24   3
  -1   1   9 132404. 2746.58   8
  -1   1   9 124502. 2946.82  15
   1  -1  -9 130534. 2963.13  13
   1  -1  -9 127258. 3138.33   7
  -1   1   9 123202. 3127.47   1
   1  -1  -9 129327. 2749.62   5
   1   1  -9 124465. 3151.45   4
  -1   1   9 127951. 2880.07  13
   1  -1  -9 123773. 3231.77  14
   1   1  -9 127855. 2848.58   7
   1   1  -9 113759. 2763.01   8
  -1  -1   9 129372. 2737.72   8
  -1  -1   9 126141. 2784.53   1
  -1  -1   9 125107. 2778.48   7
  -1   1   9 124725. 3222.71  11
  -1  -1   9 133002. 3416.90   6
   1   1  -9 126722. 3130.72  14
  -1   1   9 125340. 3124.46   6
  -1   1   8 10195.9 559.137   6
  -1   1   8 9784.77 478.207  15
   1  -1  -8 9603.47 562.375   7
  -1  -1   8 9970.28 387.369   7
  -1  -1   8 10472.2 405.500   8
   1   1  -8 10305.1 427.547   7
   1  -1  -8 10649.3 384.111   5
  -1   1   8 10770.0 412.723   8
   1   1  -8 11111.2 646.354  13
   1   1  -8 9740.87 566.328   4
  -1   1   8 9327.89 554.232   1
  -1  -1   8 11457.1 729.189   6
  -1   1   8 10135.4 612.598  11
  -1   1   8 11356.3 581.412   4
   1  -1  -8 10488.5 616.439  14
  -1  -1   8 9914.07 518.009  14
  -1   1   8 10136.1 447.402  13
   1   1  -8 10239.7 433.518   8
   1  -1  -8 10773.9 492.214  13
   1  -1  -8 10965.5 612.771   3
   1  -1  -8 10689.7 508.194  15
   1   1  -8 9575.07 549.120  14
  -1  -1   8 10586.7 401.547   1
  -1   1   7 465.919 101.053   8
  -1   1   7 421.530 125.311   7
  -1   1   7 220.927 128.541   6
   1  -1  -7 475.792 128.111  13
  -1   1   7 422.586 176.161   1
  -1   1   7 344.181 95.3925  13
   1  -1  -7 669.298 182.663   7
  -1   1   7 202.481 125.170   4
   1  -1  -7 557.526 91.2907   5
   1  -1  -7 411.653 176.117  14
  -1  -1   7 274.371 217.644   6
  -1   1   7 381.914 199.386  11
   1  -1  -7 420.947 121.265  15
  -1  -1   7 515.662 117.177   8
  -1  -1   7 336.238 67.8191   7
  -1  -1   7 512.634 179.437  13
   1   1  -7 386.592 92.2866   7
   1   1  -7 567.499 167.014  14
   1   1  -7 418.411 176.564   4
   1   1  -7 386.965 196.310  13
   1   1  -7 448.186 128.452   8
  -1  -1   7 424.646 81.8034   1
  -1  -1   7 269.597 108.886  14
   1  -1  -7 422.448 122.365   6
  -1   1   7 495.567 134.308  15
   1  -1  -7 440.385 177.478   3
   1  -1  -6 59425.4 1445.48  15
   1  -1  -6 56496.1 1477.42   6
  -1  -1   6 58782.0 1686.35  13
   1  -1  -6 59320.9 1619.77  11
   1   1  -6 58845.1 1504.45  14
  -1  -1   6 58032.1 1522.36   4
  -1  -1   6 56998.7 1450.06  14
   1  -1  -6 56623.8 1590.98  14
   1  -1  -6 52216.1 1534.79   3
  -1  -1   6 59986.7 1434.93   8
  -1   1   6 57718.8 1428.44  15
  -1   1   6 57524.1 1575.08   7
   1   1  -6 53480.7 1512.90   4
   1   1  -6 59535.0 1751.88   6
   1   1  -6 58535.3 1299.08   7
   1   1  -6 60745.6 1469.37   8
  -1  -1   6 59640.2 1280.06   1
   1   1  -6 58804.4 1539.49  11
  -1   1   6 57637.2 1395.18  13
   1  -1  -6 57840.2 1309.17   5
   1   1  -6 56082.4 1681.53  13
  -1   1   6 60125.8 1420.15   8
  -1  -1   6 53976.0 1725.45   6
  -1  -1   6 57720.7 1277.01   7
  -1   1   6 56971.7 1486.93   6
  -1   1   6 56315.5 1567.08  14
  -1   1   6 55639.5 1523.60   4
   1  -1  -6 58474.4 1584.88   7
  -1   1   6 54761.2 1566.85   1
   1  -1  -5 100458. 2097.62   5
  -1   1   5 97481.1 2270.21   4
   1  -1  -5 94564.7 2294.11   3
  -1  -1   5 96708.1 2033.40   7
  -1   1   5 101037. 2083.36   5
   1   1  -5 99551.2 2219.30  14
   1  -1  -5 98041.8 2202.96  15
  -1   1   5 101578. 2359.05   1
  -1  -1   5 102169. 2217.30  12
  -1  -1   5 99560.5 2475.80  13
   1   1  -5 98623.8 2040.97   7
   1   1  -5 97123.0 2475.65  13
   1   1  -5 100257. 2277.21   8
  -1   1   5 99004.2 2320.62  14
  -1  -1   5 90926.0 2474.88   6
  -1   1   5 101007. 2199.06  15
  -1   1   5 95503.1 2238.25   6
   1   1  -5 98221.7 2041.09   1
   1   1  -5 101747. 2528.89   6
  -1  -1   5 101900. 2281.66   4
   1  -1  -5 99829.5 2338.02  14
   1  -1  -5 95031.3 2233.27   6
   1  -1  -5 100798. 2359.25  11
   1  -1  -5 101086. 2343.42   7
  -1  -1   5 98958.4 2183.22  14
  -1   1   5 98054.6 2170.55  13
  -1   1   5 101262. 2354.90   7
   1   1  -5 94189.5 2269.05   4
  -1  -1   5 100805. 2260.24   8
   1   1  -4 520.683 180.176  13
   1  -1  -4 995.531 139.472   3
   1  -1  -4 1003.03 150.654   1
  -1   1   4 978.719 140.880   7
  -1  -1   4 898.891 191.767  13
  -1  -1   4 905.587 93.1391  14
   1   1  -4 1239.35 163.001   8
  -1   1   4 913.305 126.703  14
  -1  -1   4 1043.62 132.236  10
   1   1  -4 949.569 108.598  14
  -1  -1   4 927.068 127.508   4
  -1   1   4 1033.05 131.904   6
   1   1  -4 915.425 167.327   6
  -1   1   4 850.904 116.169   4
   1  -1  -4 1090.88 153.101  11
   1  -1  -4 896.039 93.8516   5
  -1  -1   4 1144.72 150.407  12
   1  -1  -4 804.753 140.435  14
  -1  -1   4 1048.88 161.681   8
   1  -1  -4 733.631 100.650   6
   1  -1  -4 886.744 156.867   7
   1   1  -4 921.916 132.256   4
  -1   1   4 841.991 156.277   1
   1  -1  -4 884.866 112.642  15
  -1   1   4 856.005 121.478  15
  -1  -1   4 558.349 179.483   6
  -1   1   4 931.025 94.2639   5
  -1   1   4 973.247 109.485  13
   1   1  -3 37181.0 857.458  14
  -1  -1   3 36809.5 1046.93   8
  -1   1   3 36828.6 962.946  14
  -1   1   3 39242.6 1015.07   7
  -1   1   3 38107.3 934.750  15
   1   1  -3 39538.7 945.191  10
  -1  -1   3 38147.0 939.516  10
  -1   1   3 37384.8 885.968   5
  -1   1   3 40260.0 959.226   6
   1  -1  -3 37350.0 1004.71   1
  -1  -1   3 38166.6 857.597  14
   1   1  -3 38055.2 966.857   4
  -1   1   3 39103.4 1009.55   1
  -1  -1   3 37665.6 1127.04  13
   1  -1  -3 38549.7 903.696   5
   1   1  -3 36994.4 1093.84   6
  -1   1   3 37665.6 897.460   4
  -1  -1   3 38612.2 969.922  12
   1  -1  -3 37666.7 928.677  15
   1   1  -3 39767.1 1144.05  13
   1   1  -3 37041.1 1054.82   8
   1  -1  -3 35576.4 960.134  14
   1   1  -3 35342.6 931.533  12
  -1  -1   3 36378.0 1089.35   6
  -1  -1   3 38190.1 967.998   4
  -1   1   3 38120.4 879.512  10
   1  -1  -3 37098.5 1003.23   7
   1  -1  -3 39395.6 907.535   3
  -1  -1   2 13733.3 479.842   6
  -1  -1   2 12480.0 514.539   8
   1  -1  -2 13169.3 411.845  15
   1  -1  -2 13650.9 451.066   1
   1   1  -2 12909.0 405.841  10
   1   1  -2 13604.6 436.641  12
   1  -1  -2 12473.7 408.400  14
   1   1  -2 13535.4 529.627   8
  -1   1   2 13331.4 398.391   9
   1   1  -2 13348.9 492.901   6
   1  -1  -2 12678.3 354.676  10
  -1   1   2 13288.0 446.267   7
   1  -1  -2 12491.5 437.317   7
  -1  -1   2 12485.7 337.410   2
  -1  -1   2 13364.2 409.111  10
  -1   1   2 13016.0 412.419  14
  -1   1   2 13665.2 397.980   5
  -1   1   2 13202.9 411.664  15
  -1  -1   2 13204.5 536.177  13
  -1  -1   2 13677.3 442.756  12
   1  -1  -2 13672.0 409.332   5
  -1  -1   2 13176.8 423.104   4
   1   1  -2 13216.7 422.491   4
  -1   1   2 13008.0 360.433  10
  -1   1   2 13404.6 444.613   1
   1   1  -2 13145.3 535.033  13
  -1   1   1 140238. 2840.15  10
   1  -1  -1 139890. 2914.65   1
  -1   1   1 140139. 2904.80  15
   1   1  -1 135958. 2915.54   6
  -1  -1   1 122348. 3045.33   8
   1  -1  -1 140258. 2914.67   5
  -1   1   1 139870. 2914.03   7
   1  -1  -1 138411. 2911.46   7
   1  -1  -1 140231. 2875.97   9
   1   1  -1 141010. 2893.22   4
  -1   1   1 144705. 2880.35   9
  -1  -1   1 141816. 2878.08   6
   1   1  -1 137134. 2932.95  12
   1   1  -1 123415. 3058.16   8
  -1   1   1 143904. 2875.11  14
   1  -1  -1 145727. 2874.42  14
   1  -1  -1 139989. 2908.11  15
  -1  -1   1 135236. 3029.56  13
   1  -1  -1 138834. 2838.48  10
   1   1  -1 141373. 2891.81  10
  -1  -1   1 141360. 2893.05   4
  -1   1   1 140202. 2904.27   5
   1   1   0 27833.3 636.607   2
  -1  -1   0 24957.0 820.082   8
  -1  -1   0 27464.5 640.252   2
   1   1   0 27596.1 690.014  10
  -1  -1   0 28602.5 753.228  13
  -1   1   0 26794.6 625.024   2
   1  -1   0 27611.3 676.030   7
   1   1   0 26511.1 720.124  12
  -1   1   0 27558.6 665.158  10
   1  -1   0 26933.9 676.715   9
  -1   1   0 26701.9 716.411   5
   1  -1   0 27245.5 676.422   1
  -1   1  -1 409.966 71.0228   9
  -1  -1  -1 390.129 63.0694   3
  -1  -1  -1 424.300 61.6418   2
   1  -1   1 392.466 48.9311   2
   1   1   1 505.185 76.1435  10
   1  -1   1 446.631 80.1507   5
   1  -1   1 312.585 69.4393   9
  -1  -1  -1 406.392 79.8036   7
   1   1   1 434.097 65.3935   2
   1  -1   1 388.597 67.5997   4
   1   1   1 408.534 120.850   8
   1   1   1 552.187 87.6956  13
  -1   1  -1 359.196 71.9918   5
  -1   1  -1 449.895 47.9911   2
   1  -1   1 450.679 61.4225   7
  -1   1  -1 513.635 93.5576   4
   1   1   1 484.766 66.0644   3
  -1  -1  -1 677.598 147.697   8
  -1  -1  -1 535.527 87.9429  12
  -1  -1  -1 516.777 69.7861  13
   1   1   1 362.975 73.2411  12
   1   1   1 480.013 86.2047   7
   1  -1   1 618.891 85.3508  10
   1  -1   2 42875.0 1100.67   4
  -1  -1  -2 41582.4 1014.65  12
   1   1   2 43558.5 999.538   3
   1   1   2 39206.2 999.714   2
   1   1   2 40857.8 1080.52   7
  -1   1  -2 38847.8 1085.70   4
   1  -1   2 42489.3 926.658   2
   1   1   2 40960.8 1030.53  12
  -1   1  -2 43684.6 1022.42   9
  -1  -1  -2 40923.8 1124.53   8
  -1   1  -2 42730.5 930.203   2
   1   1   2 41087.5 1021.64  10
  -1   1  -2 40483.6 1059.33   5
   1  -1   2 41323.0 1015.27   9
  -1  -1  -2 40571.4 1068.91   7
   1   1   2 40145.4 1140.55   8
  -1  -1  -2 41176.5 991.685   3
   1   1   2 42234.4 1024.44  14
   1  -1   3 180533. 3833.96   9
  -1  -1  -3 187277. 3778.92   6
   1  -1   3 183557. 3735.67   2
   1   1   3 184728. 3930.23   7
   1   1   3 190422. 3821.40   3
   1   1   3 184569. 3954.91   8
   1   1   3 190028. 3839.83  12
  -1   1  -3 181478. 3888.64   5
   1   1   3 188928. 3897.33  14
  -1  -1  -3 179896. 3910.79   8
  -1  -1  -3 181661. 3877.99  14
  -1   1  -3 169546. 3962.17   4
  -1   1  -3 188404. 3740.91   2
   1   1   3 168202. 3808.47   6
  -1   1  -3 186148. 3834.47   9
  -1  -1  -3 176609. 3800.07  12
  -1  -1  -3 183084. 3929.52   7
   1  -1   3 187995. 3806.60  11
   1  -1   3 184668. 3987.44   4
  -1  -1  -3 184169. 3813.11   3
   1   1   4 29791.6 881.526   6
   1   1   4 31141.3 929.106  14
  -1   1  -4 28791.9 882.405   5
  -1  -1  -4 29620.6 798.190  12
  -1   1  -4 29488.2 839.267  11
   1  -1   4 29131.5 838.675   9
  -1  -1  -4 29073.7 853.546   6
  -1  -1  -4 31184.4 931.206  14
  -1  -1  -4 29369.3 937.370   7
   1   1   4 31805.1 917.008   8
   1  -1   4 28168.6 763.337   2
   1  -1   4 28655.2 977.871   4
  -1   1  -4 29804.2 839.203   9
   1   1   4 29451.7 840.892  11
   1  -1   4 30479.9 866.359  11
   1   1   4 30115.6 836.103   3
   1   1   4 31308.5 833.980  12
   1   1   4 30408.9 930.559   7
  -1  -1  -4 28314.2 823.800   3
  -1   1  -4 28018.3 979.233   4
  -1  -1  -4 29058.6 859.028   8
  -1   1  -5 2238.93 211.836  11
  -1  -1  -5 2445.23 245.670   6
   1  -1   5 2210.81 218.725   9
   1   1   5 2539.16 236.657  11
   1   1   5 2223.42 186.876  12
  -1  -1  -5 2276.03 220.378   3
   1   1   5 2097.12 240.924  14
   1  -1   5 2300.05 236.259  11
   1   1   5 2441.64 224.526   8
  -1  -1  -5 1991.39 234.745   7
  -1  -1  -5 2268.94 259.456  14
   1   1   5 2446.78 265.520   6
  -1   1  -5 2138.77 199.603   6
   1  -1   5 2439.39 284.321   4
  -1  -1  -5 2372.90 203.494   8
  -1   1  -5 2819.60 345.272   4
  -1   1  -5 2329.25 178.088   8
   1   1   5 2492.74 204.157   3
   1  -1   5 2276.37 183.551  14
   1  -1   5 2119.08 181.453   2
   1   1   5 2096.60 239.482   7
   1   1   6 19623.5 791.192   6
  -1  -1  -6 17400.5 769.539  14
   1   1   6 19663.2 665.727   8
   1   1   6 19578.9 698.166   3
  -1  -1  -6 19164.4 491.237  15
   1  -1   6 19226.1 766.280  11
  -1   1  -6 17512.3 829.228   4
   1  -1   6 18208.5 831.446   4
  -1  -1  -6 18509.8 747.980   6
   1   1   6 19347.7 765.707   7
   1   1   6 19491.9 638.871  12
  -1  -1  -6 16666.3 744.707   7
  -1  -1  -6 18731.6 607.727   8
   1  -1   6 18799.1 546.100   7
  -1   1  -6 19683.3 743.353  11
  -1   1  -6 18487.0 635.785  13
   1  -1   6 17488.2 686.139   9
  -1   1  -6 18387.7 588.273   8
   1   1   6 19098.1 734.182  11
  -1   1  -6 18926.5 710.313   6
   1  -1   6 19021.2 666.404  14
  -1  -1  -6 17982.4 686.450   3
  -1  -1  -7 92612.2 2523.88  14
  -1  -1  -7 87950.8 2458.52   7
  -1   1  -7 99500.8 2658.08   4
   1   1   7 100462. 2280.52  12
   1   1   7 104719. 2294.42   8
  -1  -1  -7 96954.8 2192.31   8
   1   1   7 103522. 2547.99   6
  -1  -1  -7 98528.1 2516.86   6
  -1  -1  -7 103680. 2137.16  15
  -1   1  -7 98078.1 2183.57   8
   1  -1   7 94981.3 2406.88   9
   1  -1   7 100515. 2385.21  14
   1  -1   7 99157.0 2521.33  11
   1   1   7 97298.8 2473.09  11
   1  -1   7 96982.1 2185.39   7
  -1   1  -7 96879.2 2303.35  13
  -1  -1  -7 97793.8 2415.15   3
  -1   1  -8 16398.3 862.991   4
   1  -1   8 15742.2 777.023  11
  -1   1  -8 15980.5 516.956   8
   1   1   8 17262.5 800.201   6
  -1  -1  -8 16856.2 785.014   6
   1   1   8 16536.1 578.188   8
  -1   1  -8 16507.6 640.835  13
  -1  -1  -8 15462.9 517.024   8
   1  -1   8 14712.3 703.964   9
   1   1   8 15197.5 463.649  13
   1   1   8 16310.9 602.253  12
  -1  -1  -8 14032.6 762.302  14
   1  -1   8 16372.7 568.867   7
  -1  -1  -8 15788.3 725.718   3
   1   1   8 15529.5 760.445  11
  -1  -1  -8 16592.4 542.469  15
  -1  -1  -8 14717.9 743.636   7
  -1  -1  -8 15965.9 478.820  13
   1   1   9 2376.09 316.987  11
  -1  -1  -9 2599.05 189.439  13
   1   1   9 2912.86 352.183   6
  -1  -1  -9 2713.26 180.909   8
  -1   1  -9 2581.29 265.991  13
  -1   1  -9 2433.37 169.140   8
  -1  -1  -9 2587.60 364.967  14
  -1  -1  -9 2477.42 214.994  15
   1  -1   9 3188.29 367.121   6
   1   1   9 2866.72 235.679  12
   1   1   9 2717.82 217.920   8
   1  -1   9 2825.06 225.211   7
  -1   1  -9 2520.75 377.776   4
   1   1   9 2649.07 174.277  13
  -1  -1  -9 2502.63 320.439   7
   1  -1   9 2692.29 347.785  11
   1  -1   9 2629.70 319.172   9
  -1  -1  -9 2504.88 327.870   3
   1  -1  10 24124.5 1012.87   9
  -1   1 -10 25058.5 916.677  13
   1  -1  10 24546.2 1076.54   6
   1   1  10 24839.7 711.837  13
  -1  -1 -10 23189.0 1096.21  14
   1   1  10 29036.5 1151.13   6
  -1   1 -10 24645.4 671.316   8
  -1  -1 -10 22518.4 799.629  15
   1   1  10 24875.5 819.440  12
   1  -1  10 24525.9 838.147   7
  -1  -1 -10 25319.0 1054.75   3
  -1  -1 -10 22737.9 725.894  13
   1   1  10 23646.4 1080.14  11
  -1  -1 -10 23984.9 674.756   8
  -1  -1 -10 25796.1 1059.14   7
   1  -1  10 25202.9 1111.50  11
  -1   1 -10 25563.8 1178.36   4
  -1  -1 -11 116343. 2486.49   8
  -1   1 -11 122108. 2925.77  13
   1  -1  11 116963. 3081.99   9
  -1  -1 -11 126394. 3127.37   7
   1   1  11 136125. 3266.46   6
  -1  -1 -11 122579. 3242.07  14
   1  -1  11 118450. 3176.67   6
   1  -1  11 124862. 3254.62  11
  -1   1 -11 136998. 3416.84   4
  -1  -1 -11 117691. 3138.29   3
   1   1  11 120716. 2736.05  12
   1  -1  11 121140. 2811.64   7
  -1   1 -11 115759. 2476.73   8
   1   1  11 124223. 2614.16  13
   1   1  11 120507. 3220.23  11
  -1  -1 -12 14787.8 857.138   3
   1   1  12 15314.2 877.779   6
   1  -1  12 14257.1 652.538   7
   1  -1  12 13092.5 800.327   9
   1   1  12 14286.0 592.013  12
  -1   1 -12 12966.5 681.523  13
  -1  -1 -12 12751.8 559.782  13
  -1  -1 -12 14773.1 901.580  14
  -1  -1 -12 13131.3 624.228  15
   1  -1  12 13083.7 857.659   6
  -1   1 -12 16171.3 967.998   4
  -1  -1 -12 14318.8 805.449   7
   1   1  12 13880.8 522.762  13
   1   1  12 14726.1 879.949  11
   1  -1  12 14762.1 876.482  11
   1   1  13 695.684 281.671  11
   1   1  13 848.847 158.457  12
  -1  -1 -13 226.409 250.392   3
  -1  -1 -13 888.638 265.843   7
  -1   1 -13 534.280 171.784   5
   1   1  13 948.344 277.100   6
  -1   1 -13 1017.82 370.446   3
  -1   1 -13 779.272 220.586  13
  -1  -1 -13 459.800 293.549  14
   1  -1  13 377.259 259.895   6
  -1  -1 -13 433.219 119.186  13
  -1  -1 -13 630.181 159.432  15
   1  -1  13 480.112 282.088  11
  -1  -1 -13 574.968 73.2638   5
   1  -1  13 914.224 295.594   9
   1   1  13 576.614 109.131  13
   1  -1  14 16466.3 1031.40   6
  -1  -1 -14 19886.8 1099.47  14
  -1   1 -14 20663.8 1158.95   3
   1   1  14 19288.9 725.682  12
   1   1  14 20920.3 1076.47   6
   1   1  14 20087.4 1106.78  11
  -1   1 -14 17022.5 852.950  13
  -1   1 -14 18655.2 836.981   5
  -1  -1 -14 18965.8 813.526  15
  -1  -1 -14 17863.2 1046.58   3
   1  -1  14 18117.4 1047.92  11
  -1  -1 -14 19086.5 978.557   7
  -1  -1 -14 19716.3 746.532  13
   1  -1  14 18641.9 1016.28   9
  -1  -1 -14 17176.1 505.723   5
  -1  -1 -15 63542.3 1653.95  13
  -1   1 -15 60362.7 2209.36   3
   1  -1  15 55162.3 1998.04   9
  -1  -1 -15 53632.4 1296.96   5
  -1  -1 -15 56854.5 2099.96   3
  -1   1 -15 58369.9 1753.46   5
  -1  -1 -15 62702.5 2175.19  14
   1   1  15 62457.7 2109.83   6
  -1   1 -15 57669.6 1840.45  13
   1   1  15 57830.6 2141.79  11
  -1  -1 -15 63757.0 2024.81   7
   1  -1  15 56055.7 2112.08   6
   1  -1  15 59720.7 2145.40  11
  -1  -1 -15 58408.9 1729.99  15
   1   1  15 60113.0 1574.30  12
  -1  -1 -16 7532.40 456.331  13
   1   1  16 6862.76 659.936   6
   1   1  16 7064.33 704.536  11
  -1  -1 -16 5676.91 245.866   5
   1  -1  16 6563.61 642.966   9
  -1  -1 -16 5987.26 256.385   5
   1   1  16 6393.65 382.626  12
   1  -1  16 6237.01 660.256  11
  -1   1 -16 6181.39 528.208  13
  -1   1 -16 6545.94 697.191   3
  -1  -1 -16 6273.88 665.635   3
  -1  -1 -16 7016.61 615.332   7
  -1   1 -16 6720.98 491.987   5
   1  -1  16 6088.74 649.977   6
  -1  -1 -16 7756.72 722.287  14
  -1   1 -17 5009.97 618.093   3
  -1   1 -17 3937.25 374.640   5
  -1  -1 -17 4510.72 356.859  13
   1  -1  17 3627.18 500.985   9
   1   1  17 3791.29 286.070  12
  -1  -1 -17 4348.81 496.331   7
   1  -1  17 4322.54 587.004   6
   1   1  17 3964.98 521.229   6
   1  -1  17 4708.06 585.081  11
   1   1  17 4308.11 564.364  11
  -1  -1 -17 3733.72 192.906   5
  -1  -1 -17 3993.54 535.412  14
  -1  -1 -17 3984.33 192.702   5
  -1  -1 -17 3459.93 511.897   3
  -1   1 -17 3546.42 415.652  13
  -1  -1 -18 4805.72 377.689  13
  -1  -1 -18 4291.93 513.875   7
  -1  -1 -18 4656.78 627.074  14
   1  -1  18 3979.56 545.490   6
   1   1  18 3907.01 572.721  11
  -1   1 -18 4218.92 451.985  13
  -1  -1 -18 5040.03 641.714   3
  -1   1 -18 4305.31 406.974   5
   1  -1  18 4722.51 591.852   9
  -1   1 -18 4625.08 606.573   3
   1  -1  18 4216.35 593.906  11
   1   1  18 4828.42 580.168   6
   1  -1  18 4616.76 423.791   1
   1   1  19 44358.7 1854.95   6
  -1   1 -19 45361.4 1985.61   3
   1  -1  19 44462.0 1936.29  11
  -1   1 -19 45183.4 1489.22   5
   1   1  19 43842.6 1947.53  11
   1  -1  19 41848.0 1803.64   9
  -1  -1 -19 47774.3 1427.90  13
  -1  -1 -19 44682.9 1959.29   3
  -1   1 -19 43380.8 1622.35  13
   1  -1  19 44084.6 1531.00   1
  -1  -1 -19 44220.3 1919.88  14
   1  -1  20 8443.11 810.634  11
   1   1  20 9784.79 821.504   6
   1  -1  20 8393.72 590.897   1
   1   1  20 9836.15 750.089   1
   1  -1  20 8592.98 776.597   9
  -1  -1 -20 9416.47 864.563   3
  -1   1 -20 8225.43 635.947  13
  -1   1 -20 8569.92 565.184   5
   1   1  20 8007.53 814.750  11
  -1   1 -20 8017.99 813.920   3
   1  -1  21 280.990 268.430   9
   1   1  21 137.387 235.597   6
  -1   1 -21 318.641 200.980  13
  -1  -1 -21 362.342 318.950   3
   1  -1  21 316.789 174.907   1
   1  -1  21 372.937 269.392  11
   1   1  21 370.475 304.753  11
   1   1  21 596.859 222.156   1
  -1   1 -21 392.768 309.969   3
  -1   1 -21 329.414 156.660   5
  -1   1 -22 4908.12 495.972  13
   1   1  22 5262.44 572.118   1
   1  -1  22 5879.75 502.194   1
   1   1  22 5211.40 636.972   6
   1  -1  22 6126.86 694.964   9
   1   1  22 5499.41 717.565  11
   1   1  22 4224.04 526.141   9
  -1   1 -22 5810.14 722.715   3
  -1  -1 -22 5256.08 694.878   3
   1  -1  23 35035.1 1721.32   2
   1   1  23 35472.5 1586.40   1
   1   1  23 36489.7 1863.41  11
  -1  -1 -23 38407.4 1895.65   3
   1  -1  23 36252.5 1731.28   9
  -1   1 -23 36919.7 1855.38   3
   1   1  23 36008.4 1745.95   6
   1   1  23 32187.8 1544.32   9
   1  -1  24 12424.2 989.660   9
  -1  -1 -24 12408.5 1063.54   3
   1   1  24 11925.5 877.859   1
   1   1  24 11003.4 946.523   6
  -1   1 -24 10609.7 987.893   3
   1  -1  24 12282.5 997.773   2
   1   1  24 12231.2 901.001   9
  -1   1 -25 630.457 372.735   3
   1   1  25-0.94250 231.347   6
   1  -1  25 434.313 277.104   2
   1   1  25 265.856 211.489   9
  -1  -1 -25 31.7142 219.275   3
   1   1  25-176.192 175.137   1
   1  -1  25 155.854 222.599   9
   1  -1  26 1984.85 439.809   2
   1  -1  26 2482.32 488.417   9
   1   1  26 3008.58 572.861   2
  -1   1 -26 1392.86 386.661   3
  -1  -1 -26 2785.17 539.445   3
   1   1  26 2261.08 478.809   6
   1   1  26 1536.71 364.520   9
   1   1  26 1628.75 363.943   1
   1  -1  27 14171.3 1101.23   9
  -1   1 -27 13726.6 1187.17   3
  -1  -1 -27 13763.4 1181.05   3
   1  -1  27 12922.0 1074.95   2
   1   1  27 13098.2 981.548   9
   1   1  27 11185.9 1064.27   2
   1   1  28 2445.66 536.396   2
   1  -1  28 2125.51 464.273   2
  -1   1 -28 2562.31 530.316   3
   1  -1  28 1774.37 427.343   9
   1   1  28 2511.15 439.835   9
  -1  -1 -28 2208.79 516.407   3
  -1  -1 -29 495.181 320.854   3
   1  -1  29 398.224 231.162   2
   1   1  29 299.313 283.793   2
  -1   1 -29 22.0659 196.061   3
   1  -1  29 189.574 255.387   9
   1  -1  30 1038.84 361.722   9
  -1  -1 -30 862.441 339.842   3
   1  -1  30 788.722 321.534   2
   1   1  30 1014.15 379.369   2
  -1   1 -30 1322.41 426.522   3
   1  -1  31 10409.8 990.771   9
   1  -1  31 11399.0 1063.76   2
   1  -1  32 2078.48 476.617   2
   1  -1  32 2045.67 466.774   9
  -1   2  32 169.885 296.199   6
  -1  -2  32-48.6937 208.769   2
  -1  -2  32 310.897 311.522  10
  -1  -2  31 479.202 266.303   2
   1  -2 -31 429.618 257.617   3
  -1  -2  31 354.615 269.771   9
  -1   2  31 1142.22 405.275   6
  -1  -2  30 533.938 321.711  10
  -1  -2  30 363.250 285.156   9
  -1  -2  30-365.213 265.242   2
  -1   2  30-713.306 377.208   6
   1   2 -30 28.9127 257.499   3
   1  -2 -30-659.125 374.396   3
   1   2 -29 1131.21 449.878   3
  -1   2  29 932.484 305.893   6
  -1  -2  29 136.653 198.406   2
   1  -2 -29 387.402 285.206   3
  -1  -2  29 732.588 307.434   9
  -1   2  28 181.824 229.222   6
   1   2 -28 204.117 332.493   3
  -1   2  28 373.629 239.114   1
  -1  -2  28 97.8022 262.878   9
   1  -2 -28-168.772 259.733   3
   1  -2 -28 230.472 283.052  14
   1  -2 -27 821.722 351.944   3
   1  -2 -27 779.490 310.728   7
  -1   2  27 882.226 353.724   6
  -1  -2  27 1218.76 412.326   9
  -1   2  27 987.905 316.481   1
   1  -2 -27 1017.18 423.986  14
   1   2 -27 1536.27 470.169   3
   1   2 -26 156.449 251.326   3
   1  -2 -26 58.9100 232.851  14
  -1  -2  26 303.065 270.537   9
  -1   2  26 363.698 299.645   6
   1  -2 -26-113.495 279.753   3
  -1   2  26 603.244 286.747   1
   1  -2 -26 87.1485 200.620   7
   1  -2 -25 1123.40 356.852   3
  -1   2  25 1466.19 423.355   6
   1  -2 -25 1502.79 402.798  14
   1  -2 -25 1415.57 345.489   7
  -1  -2  25 2149.27 473.571   9
  -1   2  25 1473.19 343.426   1
   1   2 -25 1825.31 389.266  13
   1   2 -25 1510.96 457.701   3
  -1   2  24 2.87898 222.449   6
   1   2 -24 557.975 269.878  13
   1   2 -24 453.076 332.684   3
  -1  -2  24 49.1096 253.507   9
   1  -2 -24 267.409 242.460   7
   1  -2 -24-111.704 252.066  14
  -1   2  24-257.551 239.895   1
   1  -2 -24 96.0036 248.896   3
  -1  -2  23 509.322 305.804   9
   1   2 -23 366.447 353.723   3
   1   2 -23-17.3304 220.693  13
  -1   2  23 240.784 205.592   1
   1  -2 -23 427.241 251.988   7
  -1   2  23 510.564 273.653   6
   1  -2 -23-323.707 314.878  14
   1  -2 -23 598.872 300.867   3
  -1  -2  23 353.205 299.773   6
   1  -2 -22 67.5144 279.818  14
  -1   2  22 9.87486 265.833   6
  -1  -2  22 200.795 308.608   9
   1  -2 -22-94.3142 259.204   3
   1   2 -22-145.337 274.527   4
   1   2 -22 231.721 214.501  13
  -1  -2  22 190.158 301.727   6
   1  -2 -22 438.720 260.032   7
  -1   2  22 19.2629 176.241   1
   1   2 -21 4307.60 543.864  13
  -1  -2  21 4330.56 595.928   9
   1  -2 -21 4961.99 626.658   3
   1   2 -21 3494.28 495.618  14
  -1   2  21 4815.01 638.281   6
  -1  -2  21 4151.64 607.854   6
   1  -2 -21 4664.74 557.628   7
   1   2 -21 4548.59 656.374   4
   1  -2 -21 4835.16 640.659  14
  -1   2  21 4014.40 508.805   1
   1  -2 -20 179.915 218.159   7
  -1  -2  20 40.2189 88.3903   1
   1  -2 -20 441.495 313.706  14
   1   2 -20 192.697 225.588  14
  -1   2  20 536.802 344.238   6
  -1   2  20-57.8330 211.871   1
   1   2 -20 279.590 295.909   4
   1  -2 -20 290.715 244.366   3
  -1  -2  20 41.1408 238.473   6
   1   2 -20 303.364 276.444  13
  -1   2  19 2793.26 475.556   6
  -1  -2  19 2168.70 253.929   1
   1  -2 -19 2438.32 467.133   3
   1   2 -19 2361.59 405.248  14
  -1   2  19 2581.45 416.612   1
   1   2 -19 1984.14 495.474   4
  -1  -2  19 2842.35 494.033   6
   1  -2 -19 2372.93 398.221   7
   1  -2 -19 1887.36 405.733  14
   1   2 -19 2501.72 420.340  13
  -1   2  18-30.4796 185.755   1
  -1  -2  18 149.548 107.196   1
   1  -2 -18 190.042 213.290   3
  -1   2  18 18.0499 288.129   6
   1  -2 -18 129.096 266.087  14
  -1  -2  18 116.656 70.1066  12
   1   2 -18 149.453 252.463  13
  -1  -2  18 238.568 323.405   6
   1   2 -18 301.890 215.092  14
   1   2 -18 290.936 287.528   4
   1  -2 -18 182.784 235.070   7
  -1   2  17 380.423 74.7983   8
   1   2 -17 39.8155 184.399  14
   1  -2 -17 1255.71 364.209   3
  -1   2  17 249.740 183.521   1
  -1   2  17 126.619 252.721   6
  -1  -2  17 500.983 306.877   6
   1   2 -17 603.515 328.209   4
  -1  -2  17 441.766 110.235   1
   1   2 -17 705.919 319.684  13
   1  -2 -17 206.996 238.093  14
  -1  -2  17 615.450 137.626  12
   1  -2 -17 106.657 206.479   7
   1   2 -16 121.566 179.931  14
  -1  -2  16 30.4333 80.1357   1
  -1   2  16 41.2157 49.2530   8
  -1   2  16 199.548 202.058   1
  -1  -2  16-281.845 333.498   6
   1   2 -16 10.6960 336.157   4
   1  -2 -16 238.733 207.181   7
   1   2 -16-215.076 222.001  13
   1  -2 -16 263.422 305.828  14
  -1  -2  16 4.67983 66.1573   7
  -1   2  16-179.428 274.449   6
  -1  -2  16 117.450 107.943  12
   1  -2 -16-10.5699 230.335   3
   1   2 -15 4322.00 518.653  13
   1   2 -15 4597.44 480.249  14
   1  -2 -15 4122.69 555.325  14
  -1  -2  15 4480.67 569.080   6
  -1  -2  15 3978.97 286.122   1
   1  -2 -15 4001.92 485.312   3
  -1  -2  15 4253.40 311.028  12
  -1  -2  15 3843.30 276.323   7
  -1   2  15 3961.12 504.549   6
  -1   2  15 4322.34 271.263   8
  -1   2  15 4673.84 520.816   1
   1   2 -15 4709.35 581.386   4
   1  -2 -15 4352.58 510.908   7
  -1  -2  14-10.2681 300.535   6
  -1  -2  14 340.328 103.430   1
  -1   2  14 376.381 96.4927   8
  -1   2  14 261.182 198.999   6
   1   2 -14 395.033 193.634  14
   1  -2 -14-44.6906 251.682   7
   1   2 -14 436.049 112.683   8
  -1   2  14 376.227 223.997   1
  -1  -2  14 223.539 73.4603   7
  -1   2  14 166.376 141.864  15
  -1   2  14 308.754 121.050  13
  -1  -2  14 37.0653 128.291  12
   1   2 -14 45.5513 284.317   4
   1  -2 -14 294.723 231.939   3
   1   2 -14 359.318 237.646  13
   1  -2 -14 619.857 233.019  14
   1  -2 -13 6701.29 569.666   3
   1  -2 -13 7048.54 654.613  14
  -1  -2  13 6533.51 333.620   1
  -1  -2  13 7344.33 374.224   8
   1  -2 -13 6873.18 594.049   7
  -1   2  13 7312.35 425.611  13
  -1  -2  13 6845.34 400.662  12
   1   2 -13 7806.64 568.947  14
   1   2 -13 6817.43 388.555   8
  -1   2  13 6997.63 601.424   1
  -1   2  13 6631.64 466.259  15
   1   2 -13 6844.38 355.229   7
  -1   2  13 6210.57 599.154  11
  -1  -2  13 7160.07 341.428   7
  -1   2  13 6905.13 581.454   6
   1   2 -13 6514.21 592.136  13
   1   2 -13 6007.95 595.981   4
  -1  -2  13 6445.25 667.443   6
   1  -2 -13 5918.84 244.147   5
  -1   2  13 6961.23 371.041   8
  -1   2  12 510.831 100.600   8
   1  -2 -12 158.958 165.732   3
   1  -2 -12 626.515 239.167  14
   1   2 -12 806.052 230.737  14
  -1   2  12 336.696 104.786  13
   1   2 -12 494.738 99.9108   7
   1  -2 -12 369.528 213.406   7
  -1  -2  12 461.883 117.937   8
  -1   2  12 411.048 219.778   6
   1  -2 -12 344.831 61.3666   5
  -1  -2  12 321.396 107.786  12
  -1   2  12 540.586 155.018  15
  -1   2  12 529.715 246.789  11
   1   2 -12 472.042 265.219   4
  -1  -2  12 452.964 83.1034   7
  -1  -2  12 151.799 256.665   6
  -1  -2  12 486.600 88.3663   1
  -1   2  12 509.876 233.490   1
   1   2 -12 721.700 139.132   8
   1   2 -12 735.112 251.682  13
  -1  -2  11 5334.80 343.300   8
  -1   2  11 6033.99 405.725  15
   1   2 -11 5828.72 283.595   7
   1  -2 -11 5119.30 456.367   3
   1   2 -11 5383.61 354.872   8
  -1   2  11 5749.26 536.713  11
   1   2 -11 6157.68 473.231  14
  -1  -2  11 5739.03 259.368   7
   1  -2 -11 6151.84 399.285  15
   1   2 -11 5433.77 515.835  13
  -1   2  11 6165.61 537.293   1
   1  -2 -11 5074.32 510.600   7
   1  -2 -11 6516.96 604.447  14
  -1   2  11 5819.34 485.126   6
  -1  -2  11 5279.07 538.085   6
  -1   2  11 6230.37 366.541   8
   1  -2 -11 5367.61 241.461   5
  -1  -2  11 5967.97 377.492  12
   1   2 -11 6638.51 558.556   4
  -1  -2  11 6126.77 267.818   1
  -1   2  11 6123.84 358.714  13
   1  -2 -10 166.813 186.992   7
   1   2 -10 223.829 190.228   4
  -1   2  10 235.059 121.707  15
  -1   2  10 283.948 204.199   1
   1   2 -10 182.352 57.7943   7
  -1  -2  10 86.9422 132.758  12
  -1  -2  10 237.386 51.5581   7
  -1   2  10 186.265 93.6912   8
   1   2 -10 5.55712 142.407  14
  -1  -2  10 371.618 124.424   8
  -1  -2  10 219.641 55.8023   1
   1  -2 -10 251.645 58.5059   5
   1   2 -10 200.264 108.669   8
  -1   2  10 266.499 147.680   6
  -1  -2  10 421.277 250.674   6
   1   2 -10-150.883 221.906  13
   1  -2 -10 163.550 135.426   3
  -1   2  10 247.235 91.1825  13
   1  -2 -10 344.879 239.050  14
   1  -2 -10 184.904 81.4873  15
  -1   2  10 49.6928 180.886  11
  -1  -2   9 3568.47 425.213   6
   1   2  -9 3695.99 384.056   4
   1  -2  -9 3884.29 334.604   3
  -1   2   9 3999.55 265.267  13
  -1  -2   9 3512.39 297.389  14
   1   2  -9 3948.79 340.840  14
   1  -2  -9 3752.27 278.864  15
   1   2  -9 3576.75 175.330   7
   1  -2  -9 3303.29 397.741  14
  -1   2   9 4340.69 319.394   8
  -1  -2   9 3523.37 283.334  12
  -1   2   9 3969.23 419.492   1
   1   2  -9 3191.87 370.823  13
  -1   2   9 4027.05 349.483   6
   1   2  -9 3211.47 279.456   8
  -1   2   9 4178.83 298.985  15
  -1   2   9 3703.63 392.150  11
  -1  -2   9 4118.03 368.195  10
  -1  -2   9 4211.41 322.437   8
  -1   2   9 3761.01 187.424   5
   1  -2  -9 3609.58 200.937   5
   1  -2  -9 3932.23 430.356   7
  -1   2   8 408.992 115.810   4
  -1  -2   8 439.440 118.948  14
  -1   2   8 477.930 215.436   1
  -1   2   8 283.193 136.991   6
  -1  -2   8 291.811 127.989   8
   1   2  -8 234.050 121.464  14
   1   2  -8 195.995 198.670  13
   1   2  -8 407.843 171.498   4
  -1   2   8 297.643 67.4237   5
   1  -2  -8 401.833 102.306  15
   1  -2  -8 341.215 194.911  14
   1   2  -8 324.081 116.610   8
  -1  -2   8 297.975 111.253  12
  -1   2   8 501.531 131.735  15
  -1  -2   8 225.453 167.760  10
  -1   2   8 252.022 104.694   8
   1  -2  -8 562.380 149.781   3
  -1   2   8 559.608 213.970  11
   1  -2  -8 204.037 57.0391   5
  -1   2   8 383.338 108.844  13
  -1  -2   8 316.827 212.761   6
   1  -2  -8 282.050 204.979   7
   1  -2  -7 12425.2 685.395  14
  -1  -2   7 14394.6 591.779  12
  -1   2   7 14115.9 544.398  15
   1  -2  -7 14307.0 564.911   3
  -1   2   7 14914.0 524.022  13
   1  -2  -7 13582.4 529.044  15
  -1  -2   7 13642.0 518.239  14
  -1   2   7 15483.8 640.769   8
   1  -2  -7 14589.7 758.972   7
  -1  -2   7 13671.8 611.463  10
  -1  -2   7 13748.3 633.721   8
   1   2  -7 14540.3 598.174  14
   1   2  -7 13672.7 726.454  13
   1  -2  -7 13801.6 465.682   5
  -1  -2   7 13638.5 708.493   6
  -1   2   7 14930.4 608.919   6
  -1   2   7 14572.6 569.465   4
  -1   2   7 13660.4 679.371  11
   1   2  -7 13929.4 626.072   8
  -1   2   7 13095.5 710.763   1
  -1   2   7 13908.5 546.414  10
   1   2  -7 13434.6 641.969   4
  -1   2   7 13782.5 439.441   5
  -1  -2   6 1169.85 206.090   8
  -1   2   6 1286.52 210.617  11
   1  -2  -6 1121.55 229.915   7
  -1  -2   6 1212.70 213.298   6
  -1  -2   6 1338.50 200.462  12
   1  -2  -6 988.942 180.753  11
   1   2  -6 1065.13 197.852   4
  -1   2   6 1476.45 163.139   3
  -1   2   6 1431.54 162.504  15
   1   2  -6 1277.25 158.501  14
   1   2  -6 1330.91 164.987  12
  -1   2   6 1465.88 193.410   6
   1  -2  -6 1267.09 217.835  14
   1  -2  -6 1314.16 154.315  15
  -1  -2   6 1117.99 119.754  14
   1  -2  -6 1453.39 138.534   5
   1   2  -6 1348.76 178.672  11
   1  -2  -6 1502.05 158.431   3
   1   2  -6 1125.36 183.634   8
  -1   2   6 1363.32 130.396   5
  -1   2   6 1216.63 231.828   1
  -1  -2   6 1272.19 200.532  10
   1   2  -6 1261.37 265.461  13
  -1   2   6 1361.61 191.360   8
  -1   2   6 1257.21 154.140  10
   1   2  -5 6988.19 352.856  12
   1  -2  -5 6771.01 472.147   7
   1  -2  -5 6900.06 318.960   5
   1   2  -5 6581.96 310.114  14
   1   2  -5 6938.53 397.042   4
  -1  -2   5 6190.45 365.649  10
  -1  -2   5 6536.12 256.487  14
  -1   2   5 6970.17 313.660   3
  -1   2   5 6903.72 334.839  15
  -1   2   5 7331.03 340.140  10
   1   2  -5 7064.91 482.438  13
  -1   2   5 6945.59 296.992   5
  -1   2   5 7160.20 431.846   8
  -1  -2   5 6927.14 411.649   6
   1  -2  -5 7033.09 332.777  15
  -1   2   5 6666.21 357.360   6
   1   2  -5 8116.49 462.354   8
   1  -2  -5 7238.04 437.569  14
   1  -2  -5 6897.13 415.646  11
   1   2  -5 7886.46 445.436   6
  -1   2   5 7046.92 471.008   1
  -1   2   5 6474.55 385.813  14
  -1  -2   5 7401.72 459.711   8
  -1  -2   5 7074.86 386.174  12
   1  -2  -5 6970.02 300.269   3
   1   2  -5 7189.15 371.802  10
   1  -2  -4 15.9288 58.4273   3
  -1   2   4-56.9888 120.968   7
   1  -2  -4-25.8879 68.5007   5
   1  -2  -4-65.8914 113.537  14
  -1   2   4 113.590 88.9516  15
  -1   2   4 50.9082 55.4227   9
   1   2  -4 1.38158 125.089   4
   1   2  -4 40.0640 49.5162  14
  -1  -2   4 25.8346 172.022   8
   1  -2  -4 34.8268 74.7497  15
  -1   2   4 78.4411 49.4689   3
  -1  -2   4 39.3198 120.575  10
  -1   2   4-8.23607 113.358   8
   1   2  -4 261.311 127.811   6
   1   2  -4 24.8092 93.7455  10
   1  -2  -4 67.4634 144.021   7
  -1   2   4 73.5428 73.2029   5
  -1   2   4 103.342 82.6048  14
  -1   2   4 79.0102 68.3870  10
   1  -2  -4-38.6294 103.658  11
   1  -2  -4 116.457 89.4217  10
  -1  -2   4-8.73461 126.555  13
   1   2  -4 286.091 142.706   8
  -1  -2   4 69.8560 121.214  12
   1   2  -4 50.6442 93.5695  12
  -1  -2   4 212.358 107.987   4
  -1  -2   4 136.075 111.210   6
   1   2  -4 243.519 192.087  13
  -1   2   4-16.0145 88.5683   6
  -1  -2   4 52.1767 31.3349  14
  -1   2   4-142.830 159.026   1
  -1  -2   3 4013.57 284.317   9
  -1   2   3 4255.51 245.670   5
  -1  -2   3 4529.09 383.820   8
   1  -2  -3 4986.58 352.392   7
   1   2  -3 4168.68 266.790   6
  -1  -2   3 4555.22 271.071   4
  -1   2   3 4210.32 262.946  15
  -1  -2   3 4862.61 294.755  10
   1   2  -3 4495.41 349.361  13
   1   2  -3 4333.40 214.360   7
  -1   2   3 4275.31 239.769  10
   1  -2  -3 4260.28 277.939  14
   1   2  -3 4505.52 278.337  10
   1   2  -3 4556.60 275.749  12
   1  -2  -3 4224.17 239.721  10
   1  -2  -3 4516.55 267.014  11
  -1   2   3 4357.28 255.115  14
  -1   2   3 4038.82 316.121   1
  -1   2   3 4628.01 359.195   8
  -1   2   3 4751.06 237.396   9
  -1   2   3 4615.02 185.651   3
  -1   2   3 4912.52 330.920   7
   1  -2  -3 4089.96 175.483   3
   1  -2  -3 4530.13 267.157   5
  -1  -2   3 4642.59 336.429  13
   1   2  -3 4198.08 278.955   4
   1   2  -3 4229.79 359.718   8
  -1  -2   3 4189.01 300.491  12
   1   2  -2 806.482 191.410  13
   1  -2  -2 901.303 155.217   1
  -1  -2   2 771.063 229.555   8
  -1   2   2 717.664 99.8284  14
  -1   2   2 732.754 125.007  15
   1  -2  -2 764.226 63.8596   3
   1  -2  -2 937.696 188.001   7
   1  -2  -2 993.167 125.626  10
   1   2  -2 866.592 132.096  10
  -1   2   2 611.876 143.975   1
   1   2  -2 976.092 204.695   8
  -1  -2   2 741.433 119.943   4
   1  -2  -2 699.762 118.848  14
  -1   2   2 733.968 108.267  10
  -1   2   2 805.553 69.2708   4
   1  -2  -2 624.952 100.641   9
  -1   2   2 692.143 61.9197   3
  -1  -2   2 714.540 157.889  12
  -1  -2   2 884.611 161.006  13
  -1   2   2 819.044 100.093   9
  -1   2   2 603.798 158.803   8
   1   2  -2 560.419 103.416   7
  -1   2   2 490.569 116.234   7
  -1  -2   2 715.859 127.558   9
   1  -2  -2 640.573 123.050   5
  -1  -2   2 747.029 141.674  10
   1   2  -2 743.072 131.764   4
   1   2  -2 981.740 156.144  12
   1  -2  -2 829.551 105.582  11
  -1   2   2 726.349 130.014   5
   1   2  -2 691.483 105.763   6
  -1   2   1 11872.4 465.490   7
  -1   2   1 11430.6 472.821   5
   1  -2  -1 11704.0 394.245  14
  -1  -2   1 11706.2 326.952   2
   1  -2  -1 11553.0 487.741   7
  -1   2   1 12282.6 344.451   4
   1   2  -1 12555.3 465.570  10
   1   2  -1 11400.5 478.990  12
  -1   2   1 11597.0 579.648   8
   1   2  -1 12747.9 532.325  13
  -1   2   1 12287.6 323.431   3
  -1  -2   1 11492.2 422.774   7
   1   2  -1 11508.8 597.009   8
  -1  -2   1 11780.0 405.645   9
   1   2  -1 11794.9 317.970   2
   1  -2  -1 12815.0 500.632   1
  -1  -2   1 12523.3 502.508  13
   1   2  -1 11715.4 440.390   4
  -1  -2   1 12230.1 509.523  12
   1  -2  -1 11304.9 332.984   4
  -1   2   1 12561.2 401.020  14
  -1  -2   1 12383.4 467.111  10
  -1   2   1 11887.3 470.505   1
  -1  -2   1 10758.4 585.556   8
  -1   2   1 12899.9 440.246  10
  -1  -2   1 11665.9 427.950   4
   1  -2  -1 11826.1 432.433  10
   1  -2  -1 11811.4 423.636   9
   1   2  -1 11775.3 473.478   7
  -1   2   1 13015.4 432.676   9
   1  -2   0 39.3074 72.8248   9
   1   2   0 43.9506 61.1648   3
  -1  -2   0 61.0604 108.522  10
   1   2   0 80.2820 55.1751   9
   1   2   0 94.6218 79.4488  10
  -1   2   0 4.28827 53.7099   4
   1  -2   0 17.1945 89.7287  10
  -1  -2   0 17.2131 152.207   8
   1   2   0 86.8474 155.383   8
   1   2   0 66.1642 50.3311   2
   1   2   0-161.869 121.387   7
   1   2   0 17.3333 115.006  13
   1  -2   0-11.0665 43.2699   4
   1   2   0 5.76155 77.4160  12
   1   2   0 84.6368 61.9165  14
  -1  -2   0 51.1771 53.9116   9
  -1   2   0-36.4186 104.607   8
   1  -2   0 171.995 94.2840   7
  -1   2   0 78.6676 69.6246   7
  -1   2   0 48.5180 68.6447  10
  -1   2   0-2.78629 78.6464   1
   1  -2   0 21.7725 56.1042  14
  -1   2   0 99.3167 63.6244   9
  -1  -2   0 1.55487 138.170  12
  -1  -2   0-5.15612 94.7106   7
   1   2   0-79.0458 82.9207   4
  -1   2   0 48.1331 46.7794  14
   1  -2   0-22.6187 78.5124   1
  -1   2   0 15.1852 109.718   5
   1   2   1 15010.8 607.428   7
   1   2   1 14125.8 396.843   9
  -1   2  -1 14002.3 453.534   1
   1   2   1 14425.8 468.926   3
  -1  -2  -1 13782.7 463.106   3
  -1  -2  -1 14317.1 518.530  10
   1   2   1 15292.4 522.753  10
  -1   2  -1 14325.3 458.274   4
  -1   2  -1 14007.5 583.125   5
  -1  -2  -1 14629.6 577.483   7
  -1   2  -1 14657.2 512.386  10
   1  -2   1 14466.5 508.112  10
   1  -2   1 13885.8 471.361   7
  -1  -2  -1 14196.8 391.896   9
  -1   2  -1 14827.8 504.288   9
   1  -2   1 14089.7 446.398   4
   1   2   1 15455.0 580.833  12
   1   2   1 14751.1 521.675  13
   1   2   1 13753.5 662.608   8
  -1  -2  -1 13712.0 559.368  12
   1  -2   1 13815.6 391.784  14
   1   2   1 13472.3 437.107   2
  -1   2  -1 13579.3 639.902   8
   1  -2   1 13925.8 499.084   9
  -1   2  -1 14217.5 370.374   2
   1  -2   1 14250.5 474.471   1
  -1  -2  -1 13967.5 661.663   8
  -1   2  -1 14786.7 459.557   7
   1   2   1 14444.2 498.916  14
  -1   2  -2 397.544 104.236  12
  -1  -2  -2 231.659 112.271  10
   1  -2   2 207.674 97.1689   9
  -1   2  -2 480.733 90.9764   1
  -1   2  -2 364.906 126.154   8
   1   2   2 196.228 104.059   7
  -1   2  -2 401.597 113.651   9
   1   2   2 439.184 54.9000   9
   1   2   2 435.102 141.577  12
  -1  -2  -2 336.718 88.3229   3
  -1   2  -2 430.177 77.1707   7
  -1  -2  -2 310.294 131.110  12
   1  -2   2 470.189 83.1413   7
  -1  -2  -2 412.355 50.4292   9
  -1   2  -2 243.253 105.756   4
  -1   2  -2 555.109 115.153  10
   1  -2   2 613.717 87.8461  11
   1   2   2 391.545 81.8203   3
   1  -2   2 448.608 51.7600   2
   1  -2   2 548.688 144.408  10
   1   2   2 452.356 107.305  10
  -1  -2  -2 190.023 149.853   8
   1  -2   2 511.352 84.6458   1
   1   2   2 459.479 123.959  14
   1   2   2 553.435 114.865  13
  -1  -2  -2 608.032 121.113  14
  -1   2  -2 409.944 50.3770   2
   1  -2   2 241.669 79.7899   4
   1   2   2 578.698 171.207   8
  -1  -2  -2 169.153 136.393   7
   1  -2   3 4112.76 192.957   7
   1  -2   3 4039.81 285.401  10
   1   2   3 4216.53 177.378   6
   1   2   3 4182.16 152.611   9
  -1  -2  -3 4268.48 357.740   8
  -1  -2  -3 3782.24 283.086  14
   1   2   3 3971.40 353.834   8
  -1   2  -3 3590.50 308.274   8
  -1   2  -3 4127.85 167.077   2
   1   2   3 4306.38 312.612  14
  -1   2  -3 4020.05 247.947  12
   1  -2   3 3955.72 161.860   2
   1  -2   3 4186.43 266.927   4
   1   2   3 3950.50 346.414   7
  -1   2  -3 4120.13 265.444   9
   1   2   3 3877.81 289.781  12
   1  -2   3 3831.85 187.527   1
  -1  -2  -3 3425.83 324.071   7
   1   2   3 4334.83 241.574   3
  -1   2  -3 3915.12 288.214   4
  -1  -2  -3 3752.46 289.785  12
   1   2   3 4324.77 273.464  10
   1  -2   3 3523.97 230.445  11
   1  -2   3 3772.41 272.210   9
  -1  -2  -3 4181.68 284.252  10
  -1  -2  -3 4159.32 244.582   3
   1   2   4 857.284 101.812   6
   1   2   4 881.897 148.987  10
   1  -2   4 704.261 147.003   9
  -1  -2  -4 887.542 187.613   8
   1   2   4 833.796 68.7719   9
   1   2   4 842.636 134.857  11
   1   2   4 687.492 137.287  12
   1  -2   4 838.527 81.7152   7
  -1   2  -4 848.971 181.000   4
   1  -2   4 1026.54 166.606   4
  -1   2  -4 824.783 118.346  12
  -1   2  -4 833.883 117.164  11
   1   2   4 828.089 176.526  14
  -1  -2  -4 527.898 217.212   7
   1   2   4 992.284 128.454   3
  -1   2  -4 998.559 150.011   9
   1  -2   4 843.941 83.7513   1
   1   2   4 755.131 189.064   8
  -1  -2  -4 931.417 173.780  12
   1   2   4 898.560 200.007   7
   1   2   4 854.710 90.1798  15
   1  -2   4 988.210 93.3214   2
  -1  -2  -4 797.362 132.751   3
  -1  -2  -4 763.344 84.6564   6
   1  -2   4 795.009 162.236  11
  -1   2  -4 724.080 166.974   8
   1  -2   4 950.998 180.378  10
  -1  -2  -4 1324.21 216.098  14
   1  -2   5 59461.9 1359.82   2
  -1  -2  -5 58159.3 1380.38   6
  -1  -2  -5 59066.2 1682.38  14
   1   2   5 60357.2 1497.31   3
   1   2   5 62272.9 1688.95   8
  -1   2  -5 57973.3 1398.04  12
   1   2   5 61870.4 1314.88  15
  -1  -2  -5 59101.8 1489.67   3
  -1   2  -5 58573.6 1668.59   4
   1   2   5 62572.2 1631.94  12
   1   2   5 56978.8 1518.48  11
   1  -2   5 58833.9 1564.04   9
   1   2   5 57899.5 1421.99   6
  -1   2  -5 60323.9 1623.04   8
  -1   2  -5 59537.4 1514.89  11
   1  -2   5 58196.4 1596.42  11
  -1  -2  -5 59836.1 1643.97   8
  -1  -2  -5 56976.6 1738.37   7
   1   2   5 58481.4 1716.68  14
   1   2   6 62.3945 117.081  11
   1   2   6 40.8944 112.388   8
   1  -2   6 105.527 155.812  11
  -1  -2  -6 5.20449 150.515  14
  -1  -2  -6 111.207 197.465   7
   1   2   6-85.8489 93.5873   6
  -1   2  -6-132.539 143.635  13
  -1   2  -6-38.2220 194.254   4
  -1   2  -6-84.4433 91.3680   8
   1  -2   6 63.0321 117.133   9
   1  -2   6 138.842 74.6853   2
   1   2   6-56.3483 103.962  12
  -1  -2  -6-42.5264 129.420   8
  -1   2  -6 53.6540 76.3398  11
  -1   2  -6 76.4262 59.4366  12
  -1  -2  -6 84.8486 112.691   3
   1   2   6 60.2173 47.0304  15
   1  -2   6 133.629 73.4822  14
  -1  -2  -6 21.8674 61.0907   6
  -1  -2  -7 1114.50 187.208   3
   1  -2   7 926.687 223.117  11
  -1  -2  -7 1027.56 176.814   8
   1  -2   7 1119.41 151.274  14
  -1   2  -7 1069.73 110.891  12
  -1  -2  -7 1090.88 267.681  14
   1   2   7 1144.27 193.413   8
  -1  -2  -7 1459.62 170.228   6
  -1   2  -7 813.208 165.531  13
   1  -2   7 989.460 142.183   2
   1   2   7 1267.06 191.643  12
   1   2   7 1100.02 214.170  11
   1   2   7 928.443 79.9150  13
   1   2   7 1010.63 185.396   6
  -1   2  -7 1071.95 172.560   8
   1  -2   7 1137.15 227.440   9
  -1  -2  -7 643.227 224.856   7
  -1   2  -7 1175.04 273.429   4
   1   2   7 1208.60 104.892  15
  -1   2  -8 80.3261 203.439   4
   1  -2   8-305.264 193.483  11
   1  -2   8-52.0596 89.2164   2
   1  -2   8 69.6309 78.3872  14
   1   2   8-123.789 110.619   8
   1  -2   8-32.6147 138.247   9
   1   2   8 58.8952 58.0517  15
  -1  -2  -8 65.5625 81.5602   6
   1   2   8 40.2710 35.0442  13
  -1   2  -8 77.7889 134.089  13
  -1   2  -8 60.8482 51.3851  12
   1   2   8 54.0772 111.482  12
  -1  -2  -8-152.193 219.530  14
   1   2   8-162.270 157.415   6
  -1  -2  -8 91.2428 179.564   7
  -1  -2  -8 16.9921 115.999   3
  -1  -2  -8 116.238 110.100   8
  -1   2  -8-22.8956 70.9035   8
  -1  -2  -8-15.5084 39.3165  15
   1  -2   8 8.35186 41.9717   7
   1   2   8 29.7163 141.932  11
  -1   2  -9 11852.5 536.331   8
   1   2   9 12309.9 583.184   8
   1  -2   9 12223.5 426.183   7
   1  -2   9 13269.6 739.066  11
   1  -2   9 11937.9 569.285   2
  -1   2  -9 11839.9 615.580  13
   1   2   9 11597.1 650.612   6
  -1   2  -9 12386.3 392.070  12
  -1  -2  -9 11871.3 765.569  14
  -1   2  -9 12214.5 782.239   4
   1  -2   9 12213.4 668.890   9
  -1  -2  -9 12727.7 638.860   3
   1   2   9 12318.9 426.938  15
   1   2   9 12455.2 704.415  11
  -1  -2  -9 12478.1 559.303   8
   1   2   9 11064.7 354.637  13
  -1  -2  -9 13064.0 769.523   7
  -1  -2  -9 12116.8 399.732  15
   1   2  10 693.293 223.776   6
   1   2  10 732.060 149.493   8
  -1   2 -10 1042.79 217.031  13
   1   2  10 673.585 206.301  11
   1  -2  10 867.752 121.930   7
   1  -2  10 824.141 250.621   9
   1   2  10 541.997 104.017  15
  -1  -2 -10 654.669 198.054   3
  -1  -2 -10 850.596 302.045  14
  -1  -2 -10 858.991 148.856   8
  -1   2 -10 730.432 237.875   4
   1   2  10 653.828 79.7453  13
  -1   2 -10 594.133 116.632   8
   1  -2  10 752.951 255.052  11
  -1  -2 -10 1316.62 300.340   7
  -1  -2 -10 654.011 91.5091  15
   1   2  11 3186.01 277.736   8
  -1  -2 -11 3854.77 451.222   7
  -1  -2 -11 3449.71 268.674   8
   1  -2  11 3580.40 436.274   9
   1  -2  11 3350.81 243.426   7
   1   2  11 3314.77 186.340  13
  -1  -2 -11 3684.45 393.015   3
   1   2  11 3374.06 406.192  11
  -1   2 -11 3440.78 362.491  13
   1   2  11 3329.24 400.236   6
  -1   2 -11 3991.09 279.535   8
  -1   2 -11 3392.55 473.917   4
  -1  -2 -11 3530.02 216.318  15
  -1  -2 -11 3476.45 441.929  14
   1  -2  11 3607.57 429.622  11
  -1  -2 -12 237.425 212.486   7
   1  -2  12 132.620 205.731  11
  -1  -2 -12 200.054 191.354   3
  -1  -2 -12 248.197 92.6133   8
   1   2  12 294.036 102.225   8
   1   2  12 254.068 60.9306  13
  -1  -2 -12 205.879 74.1139  15
   1   2  12 522.940 261.708   6
  -1  -2 -12 130.811 272.216  14
   1  -2  12 228.679 79.4307   7
  -1   2 -12 227.347 276.484   4
   1   2  12 19.7962 197.807  11
  -1   2 -12 126.317 166.293  13
  -1   2 -12 286.113 83.7177   8
   1  -2  12 214.397 232.611   9
  -1  -2 -13 14051.0 550.362  15
  -1  -2 -13 15080.0 969.287  14
   1  -2  13 15005.4 911.876  11
  -1   2 -13 14421.7 796.864  13
  -1  -2 -13 14951.2 906.094   7
  -1   2 -13 15123.4 983.078   4
   1   2  13 13926.8 890.667  11
   1   2  13 14611.7 862.928   6
  -1   2 -13 13320.4 533.505   8
  -1  -2 -13 15235.6 879.088   3
  -1  -2 -13 13558.3 543.045   8
   1   2  13 14803.0 473.849  13
   1   2  13 13894.9 597.876   8
   1  -2  13 15158.1 607.327   7
   1  -2  13 14121.8 882.364   9
  -1  -2 -14 635.210 312.983  14
   1   2  14 648.952 139.710   8
  -1  -2 -14 884.071 255.242   7
  -1  -2 -14 814.513 310.958   3
   1   2  14 196.534 208.951  11
   1   2  14 712.498 94.2695  13
   1  -2  14 589.401 120.573   7
  -1   2 -14 641.837 107.229   8
   1   2  14 449.620 238.635   6
  -1   2 -14 585.779 200.297  13
  -1  -2 -14 713.015 134.143  15
  -1   2 -14 752.290 345.704   4
   1  -2  14 759.715 269.920  11
   1  -2  14 568.904 274.642   9
  -1  -2 -15 4114.44 311.632  15
   1   2  15 4421.64 491.517   6
   1   2  15 4530.17 244.203  13
   1  -2  15 4852.55 567.551   9
   1  -2  15 5060.40 553.951  11
   1   2  15 4618.29 569.874  11
  -1   2 -15 4825.96 612.474   4
   1  -2  15 4281.09 324.274   7
  -1  -2 -15 4139.53 509.759   3
  -1   2 -15 4162.79 255.125   8
  -1  -2 -15 5458.70 565.331   7
  -1   2 -15 4868.02 469.618   5
  -1  -2 -15 5064.95 595.678  14
  -1   2 -15 4295.50 468.735  13
   1  -2  16 228.359 257.968   9
  -1  -2 -16-77.5925 217.552   3
  -1  -2 -16 185.219 99.2038  15
  -1  -2 -16-190.337 286.438  14
  -1   2 -16 16.4954 199.872  13
   1   2  16 53.9185 234.192  11
  -1   2 -16 187.094 177.435   5
  -1   2 -16 239.686 64.6261   8
   1   2  16 380.229 253.467   6
   1  -2  16 394.912 263.934  11
  -1  -2 -16 387.451 250.492   7
  -1   2 -16 43.6829 301.133   4
  -1  -2 -17 4977.00 613.401  14
  -1   2 -17 4755.77 518.645  13
   1   2  17 5171.86 577.803   6
  -1   2 -17 5840.69 692.639   3
  -1  -2 -17 4889.76 603.350   3
   1  -2  17 5677.20 626.088  11
   1  -2  17 5959.73 406.319   1
  -1  -2 -17 5700.89 595.191   7
   1  -2  17 6103.53 664.111   9
   1   2  17 6010.32 663.317  11
  -1   2 -17 5680.30 517.911   5
  -1   2 -17 5659.36 688.496   4
  -1  -2 -18 158.229 276.890  14
  -1  -2 -18 37.9435 187.883   7
   1   2  18-399.307 330.170  11
  -1   2 -18 16.0462 151.382   5
  -1  -2 -18-235.602 292.827   3
   1  -2  18 222.506 256.459  11
   1   2  18 356.091 288.510   6
   1  -2  18 93.8085 108.602   1
   1  -2  18-143.812 237.835   9
  -1   2 -18 331.320 243.098  13
  -1   2 -18-107.566 321.511   3
  -1  -2 -19 1947.35 423.888   3
  -1  -2 -19 2023.91 439.929  14
  -1   2 -19 1976.81 314.380   5
  -1   2 -19 2154.46 453.067   3
   1  -2  19 2741.96 519.302   9
   1  -2  19 1732.00 237.189   1
  -1  -2 -19 2124.68 398.836   7
   1   2  19 1794.06 426.646  11
   1  -2  19 1653.72 354.952   2
  -1   2 -19 2015.23 363.073  13
   1   2  19 1653.74 344.240   6
   1   2  20 221.198 256.689  11
  -1   2 -20 242.870 260.803   3
  -1   2 -20 527.611 206.947   5
   1  -2  20 715.812 347.004   9
  -1   2 -20 659.556 272.891  13
   1   2  20 323.918 187.835   1
   1  -2  20 408.809 140.929   1
   1   2  20 532.057 264.623   6
   1  -2  20 453.694 228.013   2
  -1  -2 -20 605.552 339.433   3
  -1  -2 -20 531.447 309.688  14
  -1  -2 -20 472.979 276.133   7
   1  -2  21 4018.45 604.715   9
  -1  -2 -21 3178.64 530.970   3
  -1   2 -21 3518.60 483.811  13
   1   2  21 3950.14 592.808  11
  -1   2 -21 4259.01 443.244   5
   1   2  21 3382.18 496.927   6
   1   2  21 3321.59 487.346   1
   1  -2  21 3848.89 534.487   2
  -1   2 -21 3471.62 572.944   3
  -1  -2 -21 4132.78 531.690   7
  -1   2 -22 48.8142 182.466  13
   1   2  22 136.616 275.977  11
  -1   2 -22 42.6257 135.506   5
  -1   2 -22-277.994 277.048   3
   1   2  22 751.684 320.049   6
   1   2  22 464.824 264.828   1
   1  -2  22 499.862 348.135   9
   1  -2  22-12.1253 210.313   2
  -1  -2 -22-83.6446 301.813   3
  -1   2 -23 3990.52 518.639  13
   1   2  23 3287.19 497.615   6
   1   2  23 2393.99 483.583  11
   1  -2  23 4096.41 569.832   2
   1   2  23 3489.01 510.605   1
   1  -2  23 3694.79 564.686   9
  -1   2 -23 3908.58 624.570   3
  -1  -2 -23 3371.73 563.475   3
   1   2  24 35.3312 175.749   1
   1   2  24-120.193 192.393   6
  -1   2 -24 612.672 373.272   3
   1  -2  24 232.716 242.356   2
  -1  -2 -24-112.948 291.132   3
   1  -2  24-173.358 219.062   9
   1   2  24 293.827 195.412   9
   1   2  25 3906.33 486.154   9
   1  -2  25 3733.22 579.794   9
   1   2  25 3759.95 576.030   6
  -1   2 -25 3413.47 611.047   3
  -1  -2 -25 4715.02 671.156   3
   1   2  25 4673.29 592.437   1
   1  -2  25 4632.01 627.883   2
  -1  -2 -26-315.380 289.841   3
   1   2  26-54.0398 245.577   6
   1   2  26 132.318 178.932   1
   1   2  26 174.854 179.291   9
   1  -2  26-76.0647 217.241   2
   1  -2  26-46.0478 238.377   9
  -1   2 -26-226.837 332.363   3
   1  -2  27 119.852 210.885   2
   1   2  27 453.609 296.268   6
   1  -2  27 185.238 229.194   9
  -1  -2 -27 577.219 342.136   3
  -1   2 -27 15.2631 244.085   3
   1   2  27 353.734 219.282   1
   1   2  27-36.7895 276.596   2
  -1   2 -28-144.347 259.127   3
   1  -2  28-259.794 211.789   2
   1   2  28-49.3277 302.259   2
   1   2  28 30.3907 184.732   6
   1  -2  28-45.7286 226.106   9
   1   2  28 361.642 226.153   1
  -1  -2 -28-227.195 261.061   3
  -1  -2 -29 1842.30 478.363   3
   1   2  29 3199.58 607.973   2
  -1   2 -29 2630.82 560.933   3
   1  -2  29 2340.96 478.913   2
   1  -2  29 2798.60 528.421   9
   1  -2  30 150.366 192.288   2
   1   2  30-57.5752 283.416   2
  -1  -2 -30 104.221 263.430   3
   1  -2  30-381.090 256.123   9
   1  -2  31 1047.94 355.573   2
   1  -2  31 1260.89 395.705   9
  -1   3  32 1468.99 453.230   6
  -1  -3  31 3793.94 654.251  10
  -1   3  31 4338.01 681.889   6
  -1  -3  30 1961.55 471.304   9
  -1   3  30 2498.95 526.447   6
  -1  -3  30 2415.67 546.530  10
   1  -3 -30 1289.14 411.024   3
  -1  -3  29 2568.38 552.865  10
  -1   3  29 1931.33 415.958   1
   1   3 -29 2428.77 594.762   3
   1  -3 -29 1240.19 382.398   3
  -1  -3  29 1293.61 384.484   9
  -1   3  29 1501.88 414.045   6
  -1   3  28 1885.94 456.394   6
  -1  -3  28 1271.34 390.601   9
   1  -3 -28 1409.31 392.002   3
  -1  -3  28 1674.43 457.789  10
  -1   3  28 1396.62 363.163   1
   1   3 -28 1968.48 512.219   3
   1  -3 -28 2014.94 450.629   7
  -1  -3  28 1415.46 369.370   2
   1  -3 -28 1024.10 363.297  14
   1  -3 -27 9768.26 997.846  14
   1  -3 -27 9430.13 904.365   7
  -1  -3  27 9370.15 962.137   9
  -1   3  27 8470.12 897.718   6
   1  -3 -27 8715.57 919.232   3
  -1  -3  27 10145.4 1019.80  10
  -1   3  27 9799.35 897.629   1
  -1  -3  27 9094.62 828.947   2
   1   3 -27 9573.30 1049.40   3
  -1  -3  26 996.035 376.811   9
   1  -3 -26 735.391 333.967   7
   1   3 -26 603.862 415.462   3
   1  -3 -26 1222.24 412.592  14
  -1   3  26 770.792 317.309   1
  -1  -3  26 343.491 313.210  10
   1  -3 -26 319.943 196.365   3
   1   3 -26 559.990 293.710  13
  -1   3  26 684.456 337.913   6
   1  -3 -25 3530.80 611.134  14
   1   3 -25 3522.04 621.971   3
  -1  -3  25 2921.17 542.553   9
   1  -3 -25 3119.63 513.734   7
  -1   3  25 3641.54 559.066   1
  -1  -3  25 2603.26 535.406  10
   1   3 -25 2654.07 466.079  13
   1  -3 -25 2689.22 524.795   3
  -1   3  25 3240.57 561.724   6
   1  -3 -24 22.9491 264.920  14
   1  -3 -24 536.313 290.077   7
   1  -3 -24 482.716 243.910   3
   1   3 -24 1156.81 410.860   4
   1   3 -24 354.578 223.656  13
  -1  -3  24 632.645 323.325   9
  -1   3  24 1143.49 394.997   6
  -1   3  24 1138.82 330.355   1
  -1  -3  24 666.056 394.164  10
   1   3 -23 11882.8 974.416  13
  -1  -3  23 10686.6 998.124  10
   1   3 -23 11804.3 1097.12   4
   1  -3 -23 11065.8 929.323   7
   1  -3 -23 11010.9 1008.53  14
  -1   3  23 12826.9 1037.41   6
   1  -3 -23 12385.6 1036.13   3
  -1   3  23 11320.7 940.457   1
  -1  -3  23 11693.0 1024.08   9
  -1   3  22 2746.48 447.799   1
  -1   3  22 3130.92 542.397   6
   1   3 -22 3520.46 623.636   4
   1  -3 -22 1727.12 408.839   3
   1   3 -22 2385.25 452.852  13
  -1  -3  22 2795.58 526.759   9
  -1  -3  22 2520.75 508.758  10
   1  -3 -22 1488.04 402.120  14
   1  -3 -22 3157.96 511.356   7
  -1  -3  21 3005.04 562.372  10
   1   3 -21 2638.21 523.078   4
   1  -3 -21 3645.94 575.163  14
   1  -3 -21 3226.48 507.394   7
  -1   3  21 2247.20 465.570   6
   1   3 -21 2668.93 476.983  13
  -1  -3  21 3264.56 568.071   9
   1  -3 -21 2236.55 435.493   3
  -1   3  21 2227.48 420.391   1
  -1   3  20 4446.09 575.240   1
   1   3 -20 4958.87 618.191  13
   1   3 -20 4803.66 689.541   4
  -1  -3  20 6175.92 730.579   9
   1  -3 -20 5383.21 626.057   7
  -1   3  20 4630.58 610.417   6
  -1  -3  20 5740.54 704.759  10
   1  -3 -20 5183.33 643.783   3
   1  -3 -20 4822.69 654.742  14
  -1  -3  19 19264.2 1256.02   9
   1  -3 -19 17796.8 1139.64   7
   1   3 -19 17187.0 1152.36  13
  -1   3  19 19601.5 1212.82   6
  -1   3  19 20192.6 1189.35   1
   1   3 -19 15892.0 1188.30   4
   1  -3 -19 16412.8 1107.03   3
   1  -3 -19 19117.4 1260.25  14
  -1  -3  19 17943.0 1184.59  10
   1  -3 -18 5960.71 650.652   3
   1  -3 -18 6653.79 734.286  14
   1   3 -18 6289.78 681.311  13
  -1   3  18 6605.62 665.915   1
  -1  -3  18 7133.06 734.761  10
  -1  -3  18 5565.90 691.362   9
  -1  -3  18 6800.02 394.993  12
   1   3 -18 6339.22 776.133   4
   1  -3 -18 5641.13 639.122   7
  -1   3  18 5999.07 657.921   6
   1  -3 -17 4024.95 545.152   7
   1   3 -17 3681.62 446.267  14
  -1   3  17 3501.42 490.407   6
   1   3 -17 3298.25 537.357   4
   1  -3 -17 4141.83 616.957  14
  -1   3  17 3522.36 387.202  15
  -1  -3  17 4193.20 572.220   9
  -1  -3  17 3536.75 534.521  10
  -1  -3  17 3784.63 303.960  12
  -1   3  17 4705.29 557.649   1
   1  -3 -17 2867.10 444.041   3
   1   3 -17 3167.26 489.923  13
  -1  -3  16 527.744 282.341  10
   1  -3 -16 210.081 232.052   7
   1  -3 -16 472.601 261.553  14
  -1   3  16 548.846 173.351  15
   1   3 -16 402.115 337.337   4
  -1  -3  16 748.000 347.460   9
  -1  -3  16 666.035 156.110  12
   1   3 -16 553.927 206.758  14
   1  -3 -16 750.820 273.301   3
  -1   3  16 589.890 246.750   1
   1   3 -16 732.149 308.765  13
  -1   3  16 566.317 235.587   6
  -1   3  15 23255.6 1228.24   1
  -1  -3  15 21411.3 842.029  12
   1  -3 -15 23837.9 1304.24  14
  -1   3  15 19906.0 804.787  13
   1   3 -15 22318.4 1248.60   4
  -1   3  15 20675.4 1109.42   6
   1  -3 -15 21043.3 1083.44   3
  -1  -3  15 21062.7 1247.37   9
  -1   3  15 21706.6 921.771  15
   1  -3 -15 21039.8 1194.91   7
   1   3 -15 21797.6 1030.26  14
   1   3 -15 19523.7 1142.68  13
  -1  -3  15 21516.5 1167.18  10
  -1  -3  14 3740.71 322.742   8
  -1   3  14 3425.28 476.207   1
   1  -3 -14 3468.35 429.136   3
  -1  -3  14 3393.20 322.584  12
  -1   3  14 3211.21 283.462  13
  -1  -3  14 2957.11 449.284  10
   1   3 -14 3331.27 381.449  14
  -1   3  14 3236.27 324.677  15
   1  -3 -14 3708.01 493.538   7
  -1  -3  14 3094.39 480.801   9
   1  -3 -14 3051.69 491.604  14
   1   3 -14 3468.74 526.115   4
   1   3 -14 3117.20 454.993  13
  -1   3  14 3146.95 428.047   6
   1   3 -13 7748.45 542.382  14
   1   3 -13 6394.54 613.900  13
   1  -3 -13 8208.64 587.649   3
  -1   3  13 7156.68 655.544   1
  -1  -3  13 7032.51 613.744  10
   1   3 -13 7261.17 648.062   4
   1  -3 -13 6692.90 686.155  14
  -1  -3  13 7115.64 687.719   9
  -1   3  13 8093.89 490.636  15
  -1  -3  13 7433.41 467.806  12
   1  -3 -13 7528.42 681.438   7
  -1   3  13 7910.28 606.469   6
  -1  -3  13 7033.08 465.231   8
  -1   3  13 6921.05 407.837  13
  -1  -3  12 4789.28 577.747   9
  -1   3  12 4567.12 439.453   6
  -1  -3  12 4475.32 445.294  10
  -1  -3  12 4124.89 357.526  12
   1  -3 -12 4536.78 535.584   7
  -1   3  12 4334.66 352.063  15
   1   3 -12 4675.30 400.686  14
   1   3 -12 5120.06 534.165   4
  -1   3  12 4345.20 312.133  13
  -1   3  12 4132.50 499.613   1
  -1   3  12 4232.63 487.459  11
   1  -3 -12 4267.96 537.320  14
   1   3 -12 4467.71 481.957  13
  -1  -3  12 4789.99 384.828   8
   1  -3 -12 4852.69 426.164   3
   1  -3 -11 53180.4 1961.32  14
  -1   3  11 53056.6 1237.18   5
  -1   3  11 54795.1 1513.44  15
   1   3 -11 49085.1 1540.75  14
   1   3 -11 50552.7 1845.52  13
  -1  -3  11 54406.6 1632.19   8
  -1   3  11 54828.3 1671.16   6
  -1  -3  11 50872.8 1881.19   9
   1   3 -11 51989.1 1812.28   4
   1  -3 -11 52465.0 1943.96   7
  -1   3  11 55888.3 1952.86   1
  -1   3  11 54200.5 1440.51  13
  -1  -3  11 55490.8 1758.72  10
   1  -3 -11 53421.3 1602.93   3
  -1   3  11 53389.8 1830.77  11
  -1  -3  11 49642.7 1549.02  12
  -1   3  10 16353.8 879.034  11
  -1   3  10 17653.7 647.074  13
  -1  -3  10 15703.9 728.208  12
   1  -3 -10 17730.8 984.044  14
   1   3 -10 16667.3 883.196   4
  -1  -3  10 16959.3 836.079  10
   1   3 -10 15193.6 897.788  13
   1   3 -10 15847.9 690.340  14
   1  -3 -10 15730.6 947.020   7
  -1   3  10 15630.8 937.378   1
  -1  -3  10 16662.4 788.644   8
   1  -3 -10 15870.8 706.888   3
  -1   3  10 17581.6 780.833   6
  -1   3  10 16829.3 683.255  15
  -1  -3  10 15864.5 650.838  14
  -1   3  10 17227.5 524.745   5
  -1  -3  10 15424.2 906.706   9
   1   3  -9 6586.23 559.646  13
  -1  -3   9 6358.41 351.371  14
  -1   3   9 5583.83 556.548   1
  -1  -3   9 6383.20 476.560   8
   1  -3  -9 5388.82 552.009   7
   1   3  -9 6532.61 386.791  14
  -1  -3   9 5770.61 427.924  12
   1   3  -9 6514.07 521.120   4
  -1   3   9 6046.11 505.145  11
  -1   3   9 6726.75 299.928   5
  -1   3   9 6270.04 431.615   6
   1  -3  -9 6180.58 569.599  14
  -1  -3   9 6514.07 477.181  10
  -1   3   9 6589.56 390.497  15
   1  -3  -9 6657.62 395.921   3
  -1  -3   9 6358.21 554.381   9
  -1   3   8 20808.3 755.980   3
  -1  -3   8 21783.6 938.058   8
  -1  -3   8 21097.5 879.596  10
   1  -3  -8 21190.1 751.071  15
   1   3  -8 20411.2 698.844  14
   1  -3  -8 21200.0 728.921   3
  -1  -3   8 20861.2 649.831  14
   1  -3  -8 19708.3 984.091  14
  -1   3   8 19214.5 883.133  11
  -1   3   8 20771.9 745.209  15
  -1   3   8 21125.1 805.094   6
  -1   3   8 19322.5 1008.57   1
  -1   3   8 20829.4 640.190   5
   1  -3  -8 21928.7 1073.04   7
  -1  -3   8 19699.4 952.036   9
  -1  -3   8 21260.0 847.391  12
   1   3  -8 21363.7 910.798   4
   1   3  -8 20739.2 994.042  13
  -1   3   7 44403.9 1256.31   6
  -1   3   7 43891.6 1209.56  15
   1  -3  -7 43434.1 1211.61  15
  -1   3   7 41796.7 1165.75   3
   1  -3  -7 41886.0 1486.90  14
  -1  -3   7 42232.3 1328.20  12
  -1   3   7 42935.8 1116.51   5
  -1   3   7 41896.3 1348.34  11
  -1   3   7 42467.2 1532.52   1
   1   3  -7 40921.4 1077.92  14
  -1  -3   7 42737.5 1034.31  14
   1   3  -7 40756.0 1480.60  13
  -1   3   7 43473.7 1171.32   9
  -1  -3   7 44003.9 1480.98   8
   1   3  -7 44623.3 1384.39   4
  -1  -3   7 42227.5 1341.26  10
   1  -3  -7 42156.4 1571.36   7
   1  -3  -7 41577.5 1140.59   3
  -1  -3   7 41853.3 1422.45   9
  -1  -3   6 6659.59 244.539  14
  -1   3   6 7440.88 348.202   3
   1  -3  -6 7078.09 563.270   7
  -1   3   6 7339.79 362.141   9
  -1  -3   6 7348.96 541.209   8
  -1   3   6 7256.62 355.186   5
   1   3  -6 7137.60 275.233  14
  -1  -3   6 7236.20 481.695   9
  -1  -3   6 7976.45 489.200  12
   1  -3  -6 7045.52 399.588  10
   1   3  -6 7223.04 398.610  11
   1  -3  -6 7123.95 515.830  14
   1   3  -6 7320.87 463.177   4
  -1   3   6 7551.13 406.638   6
  -1   3   6 7404.96 390.559  15
  -1  -3   6 6560.49 437.037  10
   1   3  -6 7320.79 550.300  13
   1  -3  -6 7685.64 456.321  11
   1  -3  -6 7607.33 338.176   3
  -1   3   6 7381.40 556.252   1
  -1   3   5 4398.57 282.427   5
   1  -3  -5 4705.87 310.123  10
  -1  -3   5 4724.37 367.317   9
   1   3  -5 4659.36 204.853   7
   1  -3  -5 4901.62 452.700   7
  -1   3   5 4823.56 250.835   3
  -1   3   5 5423.87 321.231   6
  -1  -3   5 4722.86 452.211   8
  -1   3   5 4425.33 422.889   1
  -1  -3   5 4524.32 354.146  10
   1  -3  -5 4284.69 234.639   3
   1   3  -5 4393.12 348.506   4
  -1   3   5 4668.37 273.047   9
   1   3  -5 4906.99 426.834  13
   1  -3  -5 4376.88 382.520  14
   1  -3  -5 4415.02 428.175   8
  -1  -3   5 4410.43 355.650  12
  -1  -3   5 4379.33 165.211   2
   1  -3  -5 4627.00 326.590  11
  -1   3   5 4388.69 297.049  15
  -1  -3   4 330.596 145.418  10
   1  -3  -4 279.536 145.881  14
   1   3  -4 248.712 118.199   4
   1  -3  -4 188.947 188.370   8
  -1   3   4 236.549 90.9014  14
  -1  -3   4 497.710 147.805   9
   1   3  -4 151.823 149.106  13
   1   3  -4 113.811 68.5376   6
   1   3  -4 285.264 76.3526   7
  -1  -3   4 163.146 138.166  12
  -1   3   4 239.607 78.9478   9
  -1   3   4 271.013 117.759  15
   1  -3  -4 432.739 109.526  11
  -1   3   4 152.361 166.515   1
  -1  -3   4 396.171 232.436   8
  -1   3   4 196.378 95.8039   5
   1  -3  -4 351.328 119.961  10
   1  -3  -4 386.019 217.221   7
   1  -3  -4 209.736 69.6995   3
  -1   3   4 350.747 69.1702   3
  -1  -3   3 49079.9 1659.86   8
   1   3  -3 50581.7 1526.80  13
   1   3  -3 49299.0 1306.73   7
  -1   3   3 47112.1 1336.28   5
   1   3  -3 49113.1 1364.17   4
  -1   3   3 48947.0 1478.60   1
   1  -3  -3 49546.8 1271.00   9
  -1  -3   3 51598.6 1410.81  10
   1   3  -3 50679.9 1319.16   6
  -1  -3   3 49842.3 1472.92  12
   1  -3  -3 47875.3 1620.33   8
  -1  -3   3 47463.6 1334.27   9
   1  -3  -3 51310.1 1585.56   7
   1  -3  -3 51510.4 1216.53  11
   1  -3  -3 48735.3 1314.74  10
   1  -3  -3 48635.8 1146.26   3
  -1   3   3 49317.4 1294.73  14
  -1  -3   3 48138.3 1204.59   7
  -1   3   3 50108.4 1159.09   4
   1  -3  -3 50234.7 1370.70  14
  -1   3   3 50635.9 1154.49   3
  -1   3   3 50485.9 1266.98   9
  -1   3   3 51358.9 1357.45  15
   1  -3  -2 8272.37 397.746  14
  -1  -3   2 8599.04 392.056   7
  -1  -3   2 8734.69 510.950  12
  -1   3   2 8347.92 316.584   4
  -1   3   2 8754.73 370.480  14
  -1   3   2 8479.54 384.072   9
   1  -3  -2 8473.78 603.264   8
  -1   3   2 7836.93 436.270   5
   1  -3  -2 7696.54 371.585   9
   1  -3  -2 8280.23 519.577   7
  -1  -3   2 7724.46 595.315   8
  -1   3   2 8105.40 466.255   1
  -1   3   2 8327.57 299.154   3
  -1  -3   2 7948.40 439.946  10
   1   3  -2 8283.00 441.477   7
   1   3  -2 7786.99 414.024   4
  -1   3   2 9050.23 422.416  10
   1  -3  -2 9132.31 424.740  10
   1  -3  -2 8552.89 285.379  11
  -1  -3   2 8423.80 399.476   9
   1   3  -2 8627.39 515.677  13
  -1  -3   1 1402.16 199.358  10
  -1   3   1 1791.09 145.078   4
   1   3  -1 1652.26 215.238   7
  -1  -3   1 1509.48 192.983   7
  -1   3   1 1735.24 144.351  14
  -1  -3   1 1718.70 172.471   4
  -1   3   1 1508.81 183.674   7
   1  -3  -1 1649.92 246.097   7
  -1   3   1 1592.63 204.022   1
   1  -3  -1 1228.79 268.720   8
   1   3  -1 1796.20 108.086   2
  -1  -3   1 1974.22 265.515  12
  -1   3   1 1719.41 175.475   9
   1   3  -1 1739.31 123.319  14
  -1   3   1 1737.76 123.705   3
   1   3  -1 1496.93 186.104   4
   1  -3  -1 1431.88 160.252   9
   1  -3  -1 1721.50 162.979  14
   1   3  -1 1373.65 220.582  13
   1   3  -1 1778.53 174.008   9
  -1  -3   1 1964.73 182.543   9
  -1  -3   1 1893.10 319.435   8
   1  -3  -1 1459.67 181.635  10
  -1   3   1 1614.61 233.551   5
  -1  -3   0 5588.43 377.667   7
   1   3   0 6391.13 338.021   4
   1  -3   0 5820.58 262.756  14
   1   3   0 5745.59 414.833   7
  -1  -3   0 6297.62 433.308  12
  -1   3   0 5716.58 338.714   1
   1   3   0 5752.47 252.407   2
  -1   3   0 6115.01 292.432   4
   1  -3   0 5994.28 352.003  10
   1  -3   0 5886.07 273.801   4
   1   3   0 6270.73 310.227   3
   1  -3   0 6124.20 397.038   7
   1   3   0 6497.48 310.043  14
   1   3   0 5755.09 293.379   9
   1  -3   0 5648.41 322.561   9
  -1   3   0 6293.55 258.836  14
   1  -3   0 4741.29 477.895   8
  -1  -3   0 6554.82 382.531  10
  -1   3   0 6630.66 343.652   9
  -1  -3   0 5916.39 292.111   9
  -1   3   0 6063.76 340.997   7
  -1  -3   0 4839.35 470.563   8
  -1   3   0 5744.96 405.610   5
   1   3   0 6326.65 404.738  13
  -1  -3  -1 52853.2 1531.75  12
   1   3   1 49981.1 1383.81  14
   1   3   1 46980.0 1550.05   7
  -1   3  -1 52467.9 1310.81   4
  -1  -3  -1 53943.2 1431.43  10
   1  -3   1 52887.1 1383.99   9
   1  -3   1 55452.3 1431.26  10
   1  -3   1 55198.9 1309.20   4
  -1  -3  -1 49339.9 1705.88   8
   1  -3   1 55108.1 1445.12   1
  -1  -3  -1 51047.3 1529.94   7
  -1   3  -1 51002.3 1328.67   1
  -1   3  -1 52494.2 1143.61   2
   1  -3   1 51955.9 1434.06   7
   1  -3   1 53363.6 1196.76  14
   1  -3   1 49663.1 1695.28   8
   1   3   1 54212.0 1327.51   3
   1   3   1 51921.1 1331.97   4
  -1   3  -1 52703.2 1334.63   7
   1   3   1 54928.4 1264.83   9
   1   3   1 49751.6 1254.86   2
   1   3   1 53559.4 1457.65  13
  -1  -3  -1 52199.7 1243.80   9
   1  -3   2 40102.4 939.794  14
  -1  -3  -2 39656.2 1180.58  10
   1   3   2 42569.2 1096.51   3
   1  -3   2 40074.5 1437.32   8
  -1   3  -2 41281.6 892.493   2
   1  -3   2 40433.4 1168.44   9
  -1  -3  -2 38970.6 1454.35   8
  -1   3  -2 42035.7 1062.74   7
  -1  -3  -2 39916.9 1083.60   3
   1   3   2 42668.2 1002.56   9
   1  -3   2 42589.4 1204.35  10
  -1   3  -2 40680.7 1115.57   4
  -1  -3  -2 39622.2 1277.71  12
  -1  -3  -2 42109.8 1142.58  14
   1   3   2 39921.8 1181.54  13
  -1   3  -2 41009.1 1057.46   1
  -1  -3  -2 39760.8 976.770   9
  -1  -3  -2 39522.5 1330.78   7
   1  -3   2 41361.4 1099.07   4
   1  -3   2 42911.3 1154.35   1
   1   3   2 36629.6 1192.84  14
   1  -3   2 40657.8 1144.58   7
  -1  -3  -3 463.957 234.066   8
   1  -3   3 406.666 146.053   9
  -1  -3  -3 604.817 78.8871   9
   1   3   3 576.514 150.323  14
   1  -3   3 556.784 222.124   8
  -1  -3  -3 581.686 157.856  14
  -1  -3  -3 872.721 221.123  12
   1  -3   3 371.565 155.019  10
   1  -3   3 397.153 111.288   7
   1  -3   3 511.870 109.362   1
  -1   3  -3 392.861 130.287   4
  -1   3  -3 545.552 131.108  12
  -1   3  -3 646.616 99.4408   7
  -1  -3  -3 535.619 167.546  10
   1  -3   3 786.222 104.193  11
  -1   3  -3 653.607 100.935   1
  -1  -3  -3 611.199 113.581   3
   1   3   3 559.337 75.1901   9
   1   3   3 697.441 115.796   3
  -1  -3  -3 368.889 176.931   7
   1  -3   3 647.312 116.175   4
   1   3   4 20653.8 679.522  11
  -1  -3  -4 20188.1 821.573  14
  -1  -3  -4 20504.7 770.359  10
   1   3   4 20546.2 556.350   9
   1  -3   4 19929.5 497.463   2
   1  -3   4 20367.2 939.315   8
   1  -3   4 19523.9 764.261   9
   1  -3   4 20810.0 679.321  11
   1  -3   4 20666.2 797.730  10
   1   3   4 19965.8 866.279  14
  -1  -3  -4 19533.0 936.510   7
   1   3   4 21953.9 702.538   3
  -1   3  -4 20525.3 773.223   4
  -1   3  -4 20373.7 737.481  12
   1  -3   4 19990.8 630.472   7
  -1  -3  -4 20519.9 692.290   3
   1  -3   4 21148.8 641.874   1
   1   3   4 21144.6 600.557   6
  -1  -3  -4 19631.3 940.107   8
   1  -3   5 59379.3 1415.02   7
   1  -3   5 61084.8 1342.07   2
  -1  -3  -5 61974.6 1568.12   3
   1  -3   5 61813.7 1721.19  10
  -1  -3  -5 58788.2 1928.93   7
   1   3   5 61522.3 1452.18   6
   1  -3   5 59969.6 1600.62  11
   1  -3   5 60787.9 1683.68   9
  -1   3  -5 63883.3 1742.17   4
   1  -3   5 61877.6 1424.02   1
  -1  -3  -5 59854.5 1791.13  14
   1   3   5 61426.1 1473.75  15
  -1  -3  -5 62863.3 1887.69   8
   1   3   5 62913.7 1600.28  11
   1   3   5 63644.6 1377.58   9
  -1   3  -5 60707.1 1521.68  11
  -1   3  -5 59703.6 1573.45  12
  -1  -3  -5 61225.2 1660.22  10
   1  -3   6 11242.9 421.256  14
   1  -3   6 11773.8 384.893   2
   1  -3   6 11357.4 378.992   7
   1  -3   6 11704.9 574.899  11
   1   3   6 11894.8 384.036   9
   1  -3   6 11814.0 603.077   9
   1   3   6 12194.5 573.601  11
   1  -3   6 11363.0 608.823  10
   1   3   6 11884.1 433.890  15
  -1   3  -6 11995.6 622.579  13
  -1   3  -6 11248.5 516.480  11
  -1  -3  -6 12282.7 709.986  14
  -1   3  -6 12011.8 503.666  12
   1   3   6 12129.8 465.509   6
  -1   3  -6 12035.8 647.458   4
  -1  -3  -6 11761.8 766.056   7
  -1  -3  -6 12247.7 691.172   8
   1  -3   6 11368.3 380.674   1
  -1  -3  -6 11343.1 513.007   3
   1   3   7 6291.78 276.311   9
   1  -3   7 6190.75 240.896   7
   1  -3   7 6051.22 453.074   9
  -1   3  -7 6744.51 355.719  12
  -1  -3  -7 7524.16 518.631   8
   1  -3   7 6660.56 463.259  11
   1  -3   7 6841.28 488.719  10
   1  -3   7 6459.43 243.697   1
  -1  -3  -7 6517.08 529.209  14
   1   3   7 6929.53 364.389   6
  -1   3  -7 6124.38 402.235  11
  -1  -3  -7 6225.88 391.610   3
   1   3   7 6674.48 458.601  11
  -1   3  -7 6752.52 518.977   4
  -1  -3  -7 6285.35 586.559   7
   1   3   7 7031.00 307.107  15
   1  -3   7 6641.85 297.084   2
   1  -3   7 6862.91 343.370  14
  -1   3  -7 6560.97 476.462  13
  -1  -3  -8 497.253 108.337   6
  -1   3  -8 420.851 168.544  13
  -1  -3  -8 493.902 139.198   3
   1  -3   8 681.342 125.872  14
   1   3   8 582.313 103.266  15
   1  -3   8 487.911 188.694  11
   1  -3   8 603.894 198.287   9
  -1  -3  -8 902.924 313.388   7
   1   3   8 652.921 150.322   6
   1  -3   8 626.495 66.0279   7
   1   3   8 599.691 79.2222   5
  -1   3  -8 613.701 111.054  12
   1   3   8 432.577 159.221  11
   1  -3   8 573.728 239.595  10
  -1   3  -8 634.555 230.508   4
  -1  -3  -8 617.190 192.378   8
   1  -3   8 544.051 59.7709   1
  -1  -3  -8 844.411 283.830  14
   1  -3   8 493.579 96.4180   2
   1  -3   9 51345.2 1668.93  10
  -1  -3  -9 50403.0 1812.77  14
   1  -3   9 51492.5 1663.97  11
   1   3   9 52157.6 1252.76  15
   1   3   9 48926.9 1639.98  11
   1   3   9 50671.8 1496.07   6
   1  -3   9 50706.2 1454.93  14
  -1   3  -9 52633.5 1784.38   4
  -1  -3  -9 50552.4 1499.63   3
  -1   3  -9 48908.9 1611.82  13
  -1  -3  -9 49675.9 1571.89   8
   1  -3   9 51060.9 1354.64   2
   1  -3   9 50806.0 1663.51   9
  -1   3  -9 51972.0 1323.03  12
   1   3   9 49786.1 1121.59   5
  -1  -3  -9 52791.9 1887.76   7
   1  -3  10 7122.95 414.508   2
   1   3  10 7273.26 290.224  13
  -1  -3 -10 7439.94 500.257   8
   1  -3  10 7158.65 578.104  10
  -1  -3 -10 8125.55 673.787  14
   1  -3  10 6471.21 246.988   7
   1   3  10 6715.02 546.792  11
   1  -3  10 8182.46 583.626  11
  -1  -3 -10 6875.04 477.111   3
   1   3  10 6452.47 475.391   6
  -1   3 -10 7628.76 638.628   4
  -1  -3 -10 8642.10 708.221   7
   1  -3  10 7271.87 591.153   9
  -1   3 -10 7701.47 366.970  12
   1   3  10 7851.33 342.568  15
  -1   3 -10 7654.83 553.062  13
  -1  -3 -11 3111.21 337.102   3
  -1   3 -11 2888.15 370.546  13
  -1  -3 -11 3178.00 490.337   7
   1  -3  11 2479.63 149.093   7
   1   3  11 2539.04 161.800  13
  -1   3 -11 2386.60 413.799   4
   1   3  11 2910.51 212.355  15
   1   3  11 2618.83 386.149  11
   1  -3  11 3110.03 415.451   9
   1  -3  11 2552.48 272.767   2
   1   3  11 2201.08 295.322   6
  -1  -3 -11 2662.84 297.357   8
  -1   3 -11 3126.77 220.923  12
  -1  -3 -11 2087.04 406.866  14
   1  -3  11 2532.11 354.121  11
   1   3  12 23728.0 751.801  15
  -1  -3 -12 24908.4 1052.29   3
   1  -3  12 25736.1 1181.11  11
   1   3  12 22427.8 638.262  13
   1  -3  12 25512.0 1205.05   9
   1  -3  12 22946.0 936.770   2
   1   3  12 24333.8 1182.58  11
  -1  -3 -12 26318.3 1282.57   7
  -1   3 -12 24174.8 1246.71   4
   1   3  12 22613.7 1046.53   6
  -1   3 -12 25836.6 1133.90  13
  -1  -3 -12 23256.4 923.235   8
  -1  -3 -12 24974.2 1289.84  14
   1  -3  12 24105.8 647.740   7
  -1   3 -13 34111.5 1590.87   4
   1   3  13 35306.7 1039.89  15
  -1  -3 -13 41433.1 1686.54   7
   1   3  13 36191.7 1425.14   6
   1  -3  13 34476.4 1277.25   2
   1  -3  13 37348.6 1568.21   9
   1  -3  13 40832.0 1570.85  11
  -1   3 -13 34613.2 1427.63  13
  -1  -3 -13 40374.9 1453.08   3
   1   3  13 35755.9 1532.51  11
   1  -3  13 38131.6 928.428   7
   1  -3  13 38253.7 933.340   1
  -1  -3 -13 37565.5 1006.06  15
  -1  -3 -13 41706.5 1712.27  14
  -1  -3 -13 35506.8 1196.35   8
  -1  -3 -14 7686.41 370.095  15
   1   3  14 6638.69 268.896  13
  -1  -3 -14 8005.74 472.008   8
   1   3  14 7633.22 613.786   6
   1  -3  14 7436.29 321.224   1
   1  -3  14 7090.68 548.305   2
   1  -3  14 7322.25 659.857  11
  -1   3 -14 6952.09 718.590   4
  -1   3 -14 7841.89 640.925  13
   1  -3  14 7845.06 708.919   9
   1   3  14 7264.57 667.574  11
  -1  -3 -14 8172.98 728.661   7
   1  -3  14 7146.48 313.009   7
  -1  -3 -14 7695.76 734.922  14
  -1  -3 -14 8285.26 641.703   3
   1  -3  15 938.559 300.264  11
   1   3  15 792.073 79.2247  13
   1   3  15 943.289 262.912   6
   1  -3  15 1029.89 327.298   9
  -1  -3 -15 993.382 280.682   3
  -1  -3 -15 1401.64 379.192  14
  -1   3 -15 1073.17 355.337   4
  -1   3 -15 1302.63 324.311  13
   1  -3  15 1070.31 122.027   1
   1  -3  15 986.544 116.052   7
   1  -3  15 684.984 193.323   2
  -1  -3 -15 1253.92 151.962  15
   1   3  15 867.705 319.132  11
  -1   3 -15 1022.08 169.039   8
  -1  -3 -15 1376.56 353.118   7
   1   3  16 2603.55 452.481  11
  -1  -3 -16 3574.43 569.729  14
   1  -3  16 3312.19 222.414   1
  -1  -3 -16 3228.37 488.795   7
   1  -3  16 2485.02 487.676   9
  -1   3 -16 2727.96 403.867   5
  -1   3 -16 2621.77 394.530  13
  -1  -3 -16 3271.35 465.949   3
   1   3  16 3621.94 481.830   6
   1  -3  16 3182.52 408.306   2
  -1   3 -16 2273.04 474.078   4
   1  -3  17 18751.5 628.115   1
  -1  -3 -17 17833.8 1124.71   7
  -1   3 -17 17306.1 1010.57   5
   1  -3  17 15841.8 950.522   2
   1   3  17 18514.5 1061.84   6
  -1  -3 -17 17637.0 1096.14   3
  -1   3 -17 15828.1 1027.06  13
  -1  -3 -17 17979.9 1183.99  14
   1  -3  17 16575.3 1128.34   9
   1   3  17 17722.5 1142.20  11
  -1   3 -17 18895.1 1227.57   4
  -1   3 -18 1799.57 455.131   4
  -1  -3 -18 1977.14 412.931   7
   1  -3  18 1225.31 338.603   9
  -1   3 -18 1238.44 312.369  13
   1   3  18 1533.97 391.050  11
   1  -3  18 1437.71 322.196   2
  -1  -3 -18 1921.13 390.337   3
  -1  -3 -18 1101.76 375.554  14
  -1   3 -18 1336.71 287.176   5
   1   3  18 1902.29 392.500   6
   1   3  19 312.852 275.887  11
   1   3  19 22.4951 187.415   6
  -1   3 -19 167.878 319.772   4
   1  -3  19 849.078 306.630   2
   1  -3  19 599.752 330.074   9
  -1   3 -19 23.2903 199.678   5
  -1  -3 -19-23.6634 244.018  14
  -1   3 -19 226.891 210.552  13
  -1  -3 -19 18.1689 207.502   7
   1   3  19 253.728 240.548   1
  -1  -3 -19 46.9235 232.771   3
   1  -3  20 2872.57 444.742   2
  -1   3 -20 2936.71 486.427  13
  -1  -3 -20 3400.47 557.083  14
  -1  -3 -20 1822.30 433.502   3
  -1   3 -20 3257.12 551.988   3
  -1   3 -20 3149.18 559.244   4
   1   3  20 2745.23 507.928  11
  -1  -3 -20 3005.28 473.507   7
   1  -3  20 2687.01 528.517   9
   1   3  20 2315.14 415.970   1
  -1   3 -20 2757.13 400.866   5
   1   3  20 3045.53 464.322   6
   1   3  21 18066.6 1177.93   1
   1  -3  21 18006.2 1260.22   9
   1   3  21 18465.7 1134.35   6
  -1   3 -21 18057.5 1266.90   3
  -1  -3 -21 20662.9 1337.57  14
   1   3  21 17123.8 1225.04  11
   1  -3  21 18095.9 1123.86   2
  -1  -3 -21 18441.5 1181.75   7
  -1  -3 -21 16369.2 1209.03   3
  -1   3 -21 17417.7 1023.42   5
  -1   3 -21 17189.9 1141.96  13
   1  -3  22 5929.98 733.200   9
   1   3  22 6752.43 757.031  11
   1  -3  22 6352.85 667.424   2
   1   3  22 6209.37 693.011   1
  -1   3 -22 7398.87 832.514   3
  -1  -3 -22 6866.18 791.057   3
  -1   3 -22 6995.15 741.309  13
  -1  -3 -22 7188.93 740.907   7
   1   3  22 6822.17 691.973   6
  -1   3 -22 7030.10 635.959   5
  -1   3 -23 763.218 391.609   3
   1   3  23 401.854 235.455   1
   1   3  23 463.642 249.815   6
  -1  -3 -23 2034.76 444.943   7
  -1   3 -23 1041.09 264.372   5
  -1   3 -23 1405.20 361.840  13
  -1  -3 -23 681.514 380.524   3
   1  -3  23 1111.45 378.224   9
   1   3  23 383.755 284.615  11
   1  -3  23 1387.64 355.884   2
  -1   3 -24 6802.01 835.735   3
   1   3  24 6246.16 700.924   6
  -1  -3 -24 6547.87 813.661   3
   1   3  24 6681.75 750.131   1
  -1   3 -24 8192.12 797.372  13
   1  -3  24 6892.58 809.262   9
   1  -3  24 6708.79 714.278   2
   1   3  25 9224.74 849.544   6
   1   3  25 8771.89 855.286   1
  -1   3 -25 8235.13 916.813   3
   1  -3  25 10231.2 988.507   9
  -1  -3 -25 10772.6 1037.43   3
   1  -3  25 9715.39 880.305   2
   1  -3  26 1349.92 426.882   9
   1   3  26 1983.85 414.634   6
  -1  -3 -26 1111.99 375.084   3
   1   3  26 1477.55 355.078   1
   1  -3  26 2016.26 415.546   2
  -1   3 -26 1479.50 447.983   3
   1   3  27 692.816 244.790   6
   1  -3  27 1284.65 403.591   9
  -1   3 -27 1219.33 435.152   3
  -1  -3 -27 308.403 279.673   3
   1   3  27 780.780 316.240   1
   1   3  27 916.493 403.044   2
   1  -3  27 156.128 215.932   2
   1   3  28 1023.67 332.286   6
   1   3  28 414.211 254.444   1
   1  -3  28 717.361 303.663   2
   1  -3  28 495.035 273.327   9
  -1   3 -28 694.572 397.828   3
   1   3  28 425.860 324.499   2
   1  -3  28 1104.61 434.849  10
  -1  -3 -28 835.494 409.412   3
   1   3  29 7006.78 788.423   1
   1  -3  29 9516.78 993.655   9
   1   3  29 8585.99 976.420   2
  -1   3 -29 7346.53 932.406   3
   1  -3  29 9121.19 997.111  10
  -1  -3 -29 9905.93 1052.00   3
   1   3  29 6725.69 786.637   6
   1  -3  30 899.127 386.177   9
  -1  -3 -30 1490.67 434.855   3
  -1   4  31 34.7927 184.085   1
  -1   4  30 1134.48 408.350   6
  -1  -4  30 681.700 357.634  10
  -1   4  30 1072.43 376.532   1
   1  -4 -30 791.230 346.513   3
  -1   4  29-169.206 230.611   1
   1  -4 -29-514.110 286.219   7
  -1  -4  29 661.752 356.454   9
  -1  -4  29 61.8383 268.758  10
  -1   4  29 377.237 287.025   6
   1  -4 -29 444.706 272.052   3
  -1  -4  28 1205.57 409.243   9
   1   4 -28 1854.69 524.715   3
   1  -4 -28 2033.65 479.754   3
  -1   4  28 1312.39 392.685   6
  -1   4  28 1156.90 376.304   1
   1  -4 -28 1454.16 469.470  14
   1  -4 -28 1997.57 479.822   7
  -1  -4  28 1634.61 471.224  10
  -1   4  27 698.321 369.242   6
   1  -4 -27 355.767 254.076   7
  -1  -4  27 404.836 325.577  10
   1   4 -27 293.647 347.882   3
   1  -4 -27 65.9453 234.503   3
  -1  -4  27-119.418 284.117   9
   1  -4 -27 159.368 280.913  14
  -1   4  27-384.508 269.821   1
  -1  -4  26 4205.41 693.963  10
   1  -4 -26 3488.42 635.760  14
   1   4 -26 3560.39 689.539   4
  -1   4  26 3275.81 568.431   1
   1  -4 -26 3676.43 609.957   7
   1   4 -26 2803.46 530.340  13
  -1  -4  26 2585.47 543.293   9
  -1   4  26 3761.11 598.546   6
   1   4 -26 2737.76 601.249   3
   1  -4 -26 4772.81 683.587   3
   1  -4 -25 317.389 257.556   7
   1  -4 -25 296.986 265.372   3
   1  -4 -25 63.8586 229.147  14
   1   4 -25-104.233 252.218  13
  -1  -4  25 400.103 304.067   9
   1   4 -25 45.7589 269.285   4
  -1   4  25-94.2773 198.798   6
  -1  -4  25 142.427 289.633  10
  -1   4  25 626.634 292.388   1
   1   4 -24 3032.30 632.651   4
   1  -4 -24 3036.07 548.121   7
   1  -4 -24 3083.08 571.350  14
  -1  -4  24 3138.76 606.802  10
   1  -4 -24 2768.29 530.927   3
   1   4 -24 3114.79 563.985  13
  -1   4  24 2679.58 478.844   1
  -1   4  24 3013.68 542.513   6
  -1  -4  24 2323.06 507.020   9
  -1  -4  23 162.682 143.541   2
   1  -4 -23 436.975 281.078   7
  -1  -4  23-216.735 239.123   9
  -1   4  23 76.9626 233.315   6
   1   4 -23-238.411 269.167   4
   1   4 -23 337.088 304.542  13
  -1   4  23 29.9179 186.947   1
  -1  -4  23 14.4814 287.135  10
   1  -4 -23 131.119 268.656  14
   1  -4 -23-356.064 273.502   3
  -1  -4  22 1337.94 399.417   9
   1  -4 -22 2119.14 534.946  14
   1  -4 -22 1674.50 400.605   3
  -1  -4  22 1008.45 335.467  10
   1   4 -22 1660.56 466.690  13
   1   4 -22 1504.09 452.804   4
  -1   4  22 1371.68 363.751   1
  -1   4  22 1873.24 444.922   6
   1  -4 -22 1254.03 375.507   7
  -1   4  21 359.228 269.380   6
   1   4 -21 732.239 366.743  13
  -1  -4  21 598.044 379.277   9
   1   4 -21 439.609 402.507   4
   1  -4 -21 362.526 329.226  14
  -1   4  21 440.238 252.655   1
   1  -4 -21 241.293 194.643   3
  -1  -4  21-39.6022 321.570  10
   1  -4 -21 1112.02 406.536   7
  -1  -4  20 8493.15 885.422  10
  -1   4  20 8451.35 825.900   6
   1  -4 -20 9126.45 889.797  14
  -1   4  20 8669.72 827.554   1
  -1  -4  20 7523.92 818.617   9
   1  -4 -20 8927.29 850.039   7
   1   4 -20 7435.36 805.864  13
   1   4 -20 7985.52 873.256   4
   1  -4 -20 6916.93 719.484   3
   1  -4 -19-7.22494 196.127   3
  -1   4  19 68.1829 226.616   6
  -1   4  19-73.7411 252.187   1
   1   4 -19-336.049 347.253   4
   1  -4 -19 169.604 251.558  14
  -1  -4  19 306.050 332.128   9
   1   4 -19-321.636 282.185  13
   1  -4 -19-140.442 251.611   7
  -1   4  19-188.961 188.754  15
  -1  -4  19 141.746 286.130  10
  -1  -4  18 3315.48 569.444   9
  -1   4  18 3068.37 361.127  15
  -1   4  18 3772.07 553.737   1
   1  -4 -18 3413.40 538.043   7
   1  -4 -18 3872.11 601.779  14
   1   4 -18 3002.75 547.170   4
   1  -4 -18 3633.64 473.225   3
  -1  -4  18 3418.69 532.262  10
  -1   4  18 3045.61 492.107   6
   1   4 -18 3794.54 557.760  13
  -1   4  17-54.7449 212.049   6
  -1  -4  17-32.9606 251.443  10
   1  -4 -17 88.2102 187.816   3
   1   4 -17-93.0701 301.307  13
  -1  -4  17 83.1800 133.232  12
  -1   4  17-53.8959 247.852   1
   1  -4 -17-49.4693 247.913   7
  -1  -4  17 124.266 329.123   9
   1   4 -17-184.650 301.681   4
  -1   4  17-100.505 144.488  15
   1  -4 -17-141.002 252.359  14
   1  -4 -16 13305.2 1015.95   7
   1   4 -16 12248.1 952.043  13
   1  -4 -16 13755.2 855.342   3
   1  -4 -16 14342.6 1068.63  14
  -1   4  16 13140.7 899.562   6
  -1   4  16 12243.0 956.636   1
   1   4 -16 12327.4 975.359   4
  -1  -4  16 14520.4 994.064  10
  -1   4  16 14797.7 745.854  15
  -1  -4  16 11902.1 981.720   9
  -1  -4  16 13983.9 705.947  12
  -1   4  15 704.368 274.969   6
  -1   4  15 513.551 169.336  15
   1   4 -15 742.108 298.901  13
  -1  -4  15 89.2734 236.808  10
  -1  -4  15 457.818 186.435   8
   1   4 -15 86.4742 276.274   4
  -1   4  15 714.737 270.766   1
  -1  -4  15 774.841 209.090  12
   1  -4 -15 928.304 369.361  14
   1  -4 -15 109.473 278.711   7
   1  -4 -15 367.111 190.293   3
  -1  -4  15 357.059 290.704   9
  -1  -4  14 4325.16 525.768  10
  -1   4  14 4236.44 368.681  15
  -1  -4  14 3570.01 525.719   9
  -1   4  14 3862.75 455.349   6
  -1  -4  14 3979.83 385.988  12
   1   4 -14 4198.43 539.484   4
   1   4 -14 2870.44 489.861  13
  -1  -4  14 4084.44 408.186   8
   1  -4 -14 3768.61 408.523   3
   1  -4 -14 4784.02 607.985   7
   1  -4 -14 4350.11 607.385  14
  -1   4  14 5173.38 609.876   1
   1   4 -13-515.299 334.934  13
   1  -4 -13-125.759 292.587  14
  -1  -4  13-155.440 247.539   9
  -1  -4  13 10.6712 143.860  12
   1  -4 -13-222.639 162.175   3
   1  -4 -13 134.058 246.233   7
  -1   4  13 49.3449 153.089   6
  -1  -4  13 54.2837 212.097  10
  -1   4  13 202.678 223.216   1
  -1  -4  13 156.166 148.015   8
   1   4 -13-189.419 268.385   4
  -1   4  13-49.8427 120.178  15
  -1   4  13 60.4319 48.3225   5
   1   4 -12 16275.0 1012.00  13
   1   4 -12 16085.6 965.291   4
  -1   4  12 16089.0 532.451   5
  -1  -4  12 16811.4 863.662   8
   1  -4 -12 16189.9 754.349   3
  -1   4  12 16336.1 716.027  15
  -1   4  12 16145.5 829.909   6
  -1  -4  12 15511.3 808.884  12
  -1  -4  12 14515.4 965.514   9
  -1   4  12 16722.0 1053.44   1
   1  -4 -12 15688.7 1030.05  14
  -1  -4  12 14348.6 635.019  14
  -1  -4  12 16192.9 917.051  10
   1  -4 -12 16223.7 1071.55   7
  -1  -4  11 400.422 103.696  14
  -1  -4  11 417.157 175.251  12
  -1   4  11 237.000 147.030   6
  -1   4  11 751.829 120.999   5
   1   4 -11 447.932 255.117  13
   1  -4 -11 267.060 235.269  14
   1  -4 -11 471.164 161.546   3
   1  -4 -11 71.6111 276.389   7
  -1  -4  11 429.627 174.703   8
   1   4 -11 470.195 270.905   4
  -1   4  11 409.997 148.318  15
  -1  -4  11 325.570 204.394  10
  -1   4  11 728.083 330.760   1
  -1  -4  11 609.352 240.359   9
   1   4 -10 5310.04 561.227  13
  -1  -4  10 5620.86 513.889   8
   1   4 -10 5929.92 546.463   4
  -1  -4  10 5705.65 534.937   9
   1  -4 -10 5688.51 590.898  14
  -1   4  10 5696.81 317.006   5
  -1  -4  10 5919.60 511.551  10
   1  -4 -10 5615.42 383.347   3
  -1   4  10 4922.46 582.261   1
  -1   4  10 6220.03 410.102  15
  -1  -4  10 6051.14 312.060  14
   1  -4 -10 5908.71 639.929   7
  -1  -4  10 5669.19 485.641  12
  -1   4  10 6131.92 447.138   6
  -1  -4   9 691.273 207.018   8
  -1  -4   9 609.379 224.145   9
  -1   4   9 444.497 120.575   5
   1  -4  -9 609.888 131.094   3
   1  -4  -9 365.177 212.683  14
  -1  -4   9 580.220 217.624  10
  -1   4   9 543.074 168.643   6
  -1   4   9 614.264 165.103  15
   1   4  -9 663.098 234.175   4
  -1  -4   9 632.261 88.3414  14
  -1   4   9 530.171 242.348   1
  -1  -4   9 630.217 201.021  12
   1  -4  -9 797.362 297.875   7
   1   4  -9 525.049 265.469  13
   1  -4  -8 34857.2 1033.78   3
   1   4  -8 36076.1 1310.10   4
   1   4  -8 33696.7 1413.40  13
  -1  -4   8 33877.7 1272.24  10
  -1   4   8 37284.0 1167.67   6
  -1  -4   8 36729.7 1357.07   9
  -1  -4   8 34108.5 832.248  14
  -1  -4   8 35969.8 1319.52  12
  -1   4   8 34921.0 1475.01   1
  -1   4   8 35011.4 1041.08   5
  -1   4   8 34974.3 1116.31  15
   1  -4  -8 34901.4 1547.13   7
   1  -4  -8 33014.4 1422.52  14
  -1  -4   8 39410.6 1476.12   8
  -1   4   7 2305.70 206.154   3
   1   4  -7 2144.27 295.782   4
   1   4  -7 2068.99 106.939   7
  -1  -4   7 2430.05 329.668  10
  -1  -4   7 2002.86 302.534   9
   1  -4  -7 2142.45 193.363   3
   1   4  -7 2093.55 109.082   1
   1   4  -7 2175.02 366.027  13
  -1  -4   7 2482.35 397.718   8
   1  -4  -7 2222.93 362.247  14
   1  -4  -7 2785.93 438.108   7
  -1   4   7 2356.61 257.598   6
  -1   4   7 1765.34 360.152   1
  -1  -4   7 2317.91 319.111  12
  -1   4   7 2006.01 205.739   5
   1  -4  -7 2130.44 269.681  10
  -1   4   7 2212.37 235.546  15
  -1  -4   7 2124.72 109.252   2
   1   4  -6 17483.8 498.786   7
  -1  -4   6 17211.5 852.707  12
  -1   4   6 15961.6 663.252   5
  -1   4   6 17816.9 714.022  15
  -1  -4   6 17688.2 985.144   8
   1  -4  -6 17151.4 666.061  11
   1   4  -6 16546.1 662.870  11
   1   4  -6 17957.7 806.361   4
   1  -4  -6 16664.8 586.508   3
  -1   4   6 17474.9 683.253   6
   1  -4  -6 18465.9 906.006  14
   1  -4  -6 17906.8 957.604   8
  -1   4   6 16088.6 902.970   1
  -1  -4   6 17486.6 810.884  10
   1   4  -6 17263.1 911.699  13
   1  -4  -6 17304.6 994.671   7
   1   4  -6 16448.2 491.854   1
  -1   4   6 17357.3 604.377   3
  -1  -4   6 16776.5 785.208   9
   1  -4  -6 17354.4 730.996  10
   1   4  -5 18.3640 55.2366  11
  -1  -4   5-178.337 179.178  12
   1  -4  -5-213.836 187.382  14
   1  -4  -5-93.0692 72.5747   3
   1   4  -5 111.318 138.228   4
   1   4  -5 20.3539 44.5229   7
  -1   4   5-101.770 115.269   5
  -1  -4   5-54.2675 204.434   8
  -1   4   5-45.5706 187.235   1
  -1   4   5 16.6526 51.2904   3
  -1   4   5 21.9004 106.933  15
   1  -4  -5 114.349 144.469  10
  -1  -4   5-45.8930 138.340   9
   1   4  -5-25.4886 199.342  13
   1  -4  -5 194.992 250.215   7
   1  -4  -5-66.4904 213.711   8
  -1  -4   5-128.953 145.910  10
   1   4  -5-41.1698 61.9006   1
   1   4  -4 12350.2 608.796   4
   1  -4  -4 13023.0 674.386  14
   1   4  -4 12982.4 507.394   7
   1  -4  -4 11821.4 772.133   7
  -1  -4   4 12296.6 710.349  12
  -1  -4   4 12021.3 647.214  10
  -1  -4   4 12213.8 830.043   8
  -1  -4   4 12109.4 589.978   9
  -1   4   4 12895.5 598.311   5
  -1   4   4 12647.8 723.596   1
   1   4  -4 11855.9 712.374  13
  -1   4   4 12171.3 455.946   4
   1  -4  -4 11572.3 511.219   9
   1  -4  -4 12152.6 820.047   8
   1  -4  -4 12675.7 592.485  10
  -1   4   4 12336.9 448.146   3
  -1   4   4 12152.7 589.154  15
  -1  -4   4 12303.1 477.297   7
  -1  -4   3 786.464 141.977   7
   1   4  -3 670.428 132.662   7
  -1  -4   3 654.670 277.518   8
  -1   4   3 1105.05 133.471   4
  -1  -4   3 1076.43 249.205  12
   1  -4  -3 848.734 135.739   9
  -1   4   3 934.019 134.443  14
   1  -4  -3 962.623 179.554  10
  -1   4   3 739.625 97.8439   3
   1   4  -3 553.698 229.294  13
  -1  -4   3 783.043 174.596   9
  -1   4   3 900.008 180.685   5
  -1  -4   3 1122.66 213.231  10
  -1   4   3 693.567 203.292   1
   1  -4  -3 1019.47 297.277   8
   1   4  -3 871.501 175.234   4
   1  -4  -3 948.764 267.541   7
   1  -4  -3 888.661 180.162  14
   1  -4  -2 11481.1 711.992   7
  -1   4   2 11301.3 466.736  14
   1  -4  -2 11123.0 496.213   9
  -1   4   2 10652.7 589.639   5
  -1  -4   2 11350.4 819.953   8
   1   4  -2 12269.2 584.267   7
  -1   4   2 11271.6 605.250   1
   1  -4  -2 10983.7 792.363   8
   1  -4  -2 11262.2 539.654  14
  -1   4   2 11659.7 414.830   3
   1   4  -2 11187.5 650.907  13
  -1   4   2 11624.5 448.328   4
  -1  -4   2 11838.9 551.278   7
   1   4  -2 11916.1 566.101   4
  -1  -4   2 10835.7 650.005  12
   1  -4  -2 11344.4 557.733  10
   1   4  -2 10431.0 300.106   2
  -1  -4   2 11801.5 610.497  10
  -1  -4   2 10911.3 510.837   9
   1   4  -1 544.038 74.8060   2
   1  -4  -1 540.271 289.730   8
  -1  -4   1 588.463 163.479  10
  -1   4   1 538.788 162.597   1
   1  -4  -1 302.508 105.702   9
  -1   4   1 474.814 113.530   4
  -1  -4   1 452.504 265.455   8
   1   4  -1 419.123 59.8501  14
  -1   4   1 449.094 84.5242  14
  -1  -4   1 492.498 206.000  12
  -1  -4   1 511.598 128.062   9
  -1   4   1 613.516 90.6570   3
  -1   4   1 395.571 176.082   5
   1  -4  -1 175.155 169.325   7
  -1  -4   1 301.309 118.140   7
   1  -4  -1 166.583 126.908  10
   1   4  -1 393.988 127.166   4
   1   4  -1 705.490 208.823  13
   1  -4  -1 458.528 121.156  14
  -1  -4   0 58708.0 1792.87  12
  -1  -4   0 57936.6 1639.21  10
  -1  -4   0 56939.8 1457.11   9
   1  -4   0 56798.0 1760.15   7
  -1   4   0 57275.7 1455.31   4
   1   4   0 56621.2 1468.04   9
   1   4   0 58624.9 1337.17   2
  -1  -4   0 56392.3 1696.29   7
  -1   4   0 59417.7 1349.73  14
   1  -4   0 55176.1 1515.58   9
   1  -4   0 55114.8 1406.60  14
   1  -4   0 52588.8 1966.74   8
   1   4   0 56759.6 1533.72   4
   1   4   0 58421.6 1717.69  13
  -1   4   0 56030.6 1558.00   1
   1  -4   0 55289.9 1411.08   4
  -1  -4   0 51262.9 1966.87   8
   1   4   0 57633.6 1360.82  14
   1  -4   0 58925.4 1613.03  10
  -1   4   0 55556.7 1727.54   5
   1  -4   1 990.434 223.969   7
  -1  -4  -1 1013.39 135.299   9
  -1  -4  -1 917.680 217.322   7
   1   4   1 1128.47 167.027   4
   1  -4   1 710.213 141.044   9
   1   4   1 1426.61 163.444  14
   1  -4   1 1332.44 224.881  10
   1   4   1 1472.06 238.093  13
  -1   4  -1 1273.15 178.661   1
   1  -4   1 985.388 135.385   4
  -1   4  -1 1008.15 86.5726   2
   1   4   1 781.267 118.840   9
  -1  -4  -1 1026.44 193.429  10
  -1  -4  -1 1074.06 350.610   8
   1   4   1 974.178 124.759   2
   1  -4   1 1179.66 126.258  14
   1  -4   1 1183.40 362.008   8
  -1   4  -1 791.856 140.805   4
  -1  -4  -1 992.444 266.315  12
   1   4   2 10812.7 443.884   9
   1   4   2 11931.9 542.823  14
  -1   4  -2 11119.0 480.247   7
   1  -4   2 10783.2 360.520  14
  -1  -4  -2 11012.3 689.034   7
   1  -4   2 10880.9 598.292   7
  -1   4  -2 10992.1 310.694   2
  -1   4  -2 9995.77 493.160   4
   1  -4   2 9884.71 777.165   8
   1   4   2 11436.2 604.732  13
   1  -4   2 11518.7 591.269  10
  -1  -4  -2 11652.2 682.394  12
  -1   4  -2 10748.9 478.224   1
  -1  -4  -2 11007.3 500.130  14
   1   4   2 11143.9 501.086   4
   1   4   2 10082.6 452.745   2
  -1  -4  -2 10029.4 775.110   8
  -1  -4  -2 10950.8 427.056   9
   1  -4   2 11018.2 549.776   9
  -1  -4  -2 10907.0 567.085  10
   1  -4   3 773.464 171.138   7
   1  -4   3 928.736 322.953   8
  -1   4  -3 541.915 99.4092   7
   1   4   3 623.051 147.730  14
  -1   4  -3 551.513 103.358   1
  -1  -4  -3 481.196 94.9624   9
  -1  -4  -3 611.324 186.826  10
  -1  -4  -3 680.418 246.910   7
  -1  -4  -3 575.933 157.749  14
   1   4   3 585.796 97.9162   9
   1  -4   3 544.439 66.4348  14
  -1  -4  -3 524.109 270.453   8
   1  -4   3 344.504 158.952  10
   1  -4   3 957.338 203.061   9
   1   4   3 610.067 113.190  11
  -1   4  -3 600.890 149.655   4
  -1   4  -4 37557.8 992.558   7
  -1  -4  -4 35701.7 1076.07   3
  -1   4  -4 37661.6 1186.44   4
   1  -4   4 35232.6 841.711  14
  -1  -4  -4 35662.8 1456.94   7
   1  -4   4 36735.1 1210.42   9
   1  -4   4 35235.6 1122.83   7
   1  -4   4 36092.1 1491.98   8
   1   4   4 37273.2 961.416   9
  -1   4  -4 35888.1 984.356   1
   1  -4   4 37335.4 1249.27  10
   1   4   4 36233.3 1042.99  11
  -1  -4  -4 36333.4 952.598   9
  -1  -4  -4 37520.0 1247.91  14
  -1  -4  -4 37322.6 1505.28   8
  -1  -4  -4 36611.8 1202.34  10
  -1  -4  -5 47.8596 147.477  14
   1   4   5 45.5704 47.3236   9
   1   4   5 3.38886 63.9056   6
   1  -4   5-71.4563 173.154  10
  -1  -4  -5 96.1701 156.485  10
   1   4   5 117.113 102.299  11
   1  -4   5 43.3366 87.8934   7
  -1  -4  -5-35.5768 235.251   7
   1  -4   5 64.7806 148.548   9
   1  -4   5 15.7639 208.581   8
  -1  -4  -5-121.409 210.970   8
  -1   4  -5 107.103 137.616   4
  -1  -4  -5 7.03317 87.6176   3
   1  -4   6 12387.6 500.299   7
   1  -4   6 12879.1 799.081   8
  -1  -4  -6 12523.8 794.544   8
   1  -4   6 11158.4 632.563   9
   1  -4   6 11257.8 322.976   2
  -1   4  -6 11429.6 492.902  11
  -1  -4  -6 11852.7 623.071  10
  -1  -4  -6 12588.9 863.660   7
  -1  -4  -6 12020.5 554.521   3
   1   4   6 11870.7 508.475  15
  -1   4  -6 11811.1 653.633   4
  -1  -4  -6 11662.1 703.950  14
   1  -4   6 11530.8 394.813  14
  -1   4  -6 12052.1 694.948  13
   1   4   6 11306.1 575.279  11
   1   4   6 11832.3 423.429   9
   1  -4   6 11158.9 647.575  10
   1   4   6 12396.7 485.526   6
   1  -4   7 505.637 66.7079   2
  -1  -4  -7 605.769 215.222  14
   1   4   7 593.300 126.063   6
  -1  -4  -7 542.999 143.969   3
  -1  -4  -7 282.798 232.961   7
  -1   4  -7 391.808 111.498  11
   1  -4   7 483.468 199.125   9
   1   4   7 643.548 117.807  15
   1  -4   7 782.422 234.294  10
  -1   4  -7 675.039 218.157   4
   1  -4   7 550.160 90.0791   7
   1   4   7 364.319 125.419  11
   1  -4   7 552.621 94.8566  14
  -1  -4  -7 239.072 192.218   8
  -1   4  -7 215.605 180.415  13
   1   4   7 592.712 88.8409   9
   1   4   8 21968.1 729.209   5
   1  -4   8 21960.3 995.626   9
   1   4   8 22620.7 668.276   9
  -1  -4  -8 23100.1 1230.76   7
  -1  -4  -8 22315.7 850.610   3
  -1   4  -8 23164.2 1055.35   4
  -1  -4  -8 20937.9 1081.37  14
   1   4   8 22870.4 740.795  15
   1  -4   8 22090.7 624.059   2
   1  -4   8 22117.8 619.840   7
  -1  -4  -8 22628.9 1066.74   8
   1  -4   8 22963.6 1017.38  10
   1   4   8 22526.7 787.845   6
  -1   4  -8 21884.2 1018.76  13
   1   4   8 22061.2 957.661  11
   1  -4   8 21897.5 737.519  14
   1   4   9-12.2002 164.875  11
   1  -4   9 242.260 192.678  10
   1  -4   9 214.106 75.8208  14
   1   4   9 279.974 79.6965   5
   1   4   9 212.473 61.2206   9
  -1  -4  -9 206.888 253.419  14
   1  -4   9 407.109 87.5094   2
  -1   4  -9 76.3702 188.028  13
   1   4   9 140.449 113.090   6
   1  -4   9 392.207 232.375   9
  -1  -4  -9 127.732 104.192   3
  -1   4  -9 76.0413 197.651   4
   1   4   9 261.076 93.5187  15
  -1  -4  -9 139.400 192.962   8
  -1  -4  -9 396.575 276.017   7
   1   4  10 28558.4 771.206   5
   1   4  10 26628.2 813.016   9
   1  -4  10 28870.8 1242.64   9
  -1  -4 -10 26870.0 1022.92   3
   1  -4  10 27782.8 839.811   2
  -1   4 -10 26745.3 1264.29   4
   1   4  10 27662.3 1196.85  11
   1  -4  10 28111.5 1227.28  10
  -1   4 -10 26567.1 1210.11  13
   1   4  10 27589.7 1012.58   6
   1  -4  10 28163.8 975.705  14
  -1  -4 -10 26356.8 1158.46   8
  -1  -4 -10 29655.9 1460.93   7
  -1  -4 -10 27083.3 1319.92  14
   1   4  10 28399.3 854.108  15
   1   4  11 2926.24 405.577  11
  -1  -4 -11 3151.54 497.534  14
  -1  -4 -11 3269.06 379.484   8
  -1   4 -11 2673.13 377.932  13
   1  -4  11 3498.55 464.961   9
   1  -4  11 3127.15 430.720  10
   1   4  11 3897.24 260.651  15
   1   4  11 3421.37 243.550   9
   1   4  11 3488.94 178.799   5
   1  -4  11 3243.79 258.677   2
  -1  -4 -11 3491.83 354.374   3
   1   4  11 3131.03 329.001   6
  -1  -4 -11 4216.70 583.551   7
  -1   4 -11 3167.27 470.260   4
   1  -4  12 17671.3 1018.94   9
   1  -4  12 16520.1 693.200   2
   1   4  12 17831.7 634.133  15
  -1  -4 -12 17100.1 1107.17   7
   1   4  12 15964.1 829.198   6
  -1   4 -12 16119.9 948.731  13
   1   4  12 16323.8 954.204  11
  -1  -4 -12 16243.2 851.724   8
  -1  -4 -12 19236.0 1141.95  14
   1   4  12 17075.1 558.883  13
  -1  -4 -12 17561.4 843.067   3
  -1   4 -12 15273.1 1010.98   4
   1  -4  12 17378.5 1008.97  10
  -1  -4 -13 154.511 264.901   7
   1  -4  13 565.481 277.784   9
  -1  -4 -13 654.656 296.027  14
  -1   4 -13 83.5732 274.017   4
  -1  -4 -13 285.800 169.326   3
   1   4  13 408.164 122.825  15
   1   4  13 284.933 75.2004  13
   1   4  13 101.286 185.720  11
   1  -4  13 302.226 257.204  10
   1  -4  13 71.9510 112.987   2
  -1  -4 -13 103.889 139.573   8
  -1   4 -13 161.453 210.279  13
   1   4  13 237.378 156.798   6
  -1   4 -13 318.069 113.171  12
  -1   4 -14 12151.3 957.938   4
   1   4  14 12855.8 808.435   6
   1  -4  14 13936.5 707.416   2
   1   4  14 13331.8 458.501  13
  -1  -4 -14 13791.1 754.556   8
   1   4  14 13598.2 911.845  11
  -1  -4 -14 16187.0 1085.03  14
  -1  -4 -14 14909.1 1044.96   7
   1   4  14 14077.6 572.904  15
   1  -4  14 14577.5 991.950  10
   1  -4  14 13271.1 949.284   9
  -1   4 -14 12902.7 896.132  13
  -1  -4 -14 15199.6 849.600   3
   1  -4  15-288.941 289.893  10
   1   4  15 140.366 178.514   6
   1   4  15-109.128 100.945  15
  -1  -4 -15-46.1740 276.155   7
   1  -4  15-166.357 154.291   2
   1   4  15 20.5810 230.181  11
   1  -4  15-86.8041 289.068   9
  -1   4 -15-92.2582 258.149   4
  -1  -4 -15 148.835 258.284  14
  -1  -4 -15 219.983 212.155   3
  -1   4 -15 385.046 264.470  13
  -1   4 -16 7446.07 699.710   5
  -1   4 -16 6882.79 698.888  13
   1  -4  16 6629.65 540.919   2
  -1  -4 -16 7827.45 796.854  14
   1   4  16 6644.78 612.361   6
  -1  -4 -16 8524.20 688.216   3
   1   4  16 7700.97 735.719  11
   1  -4  16 7537.39 753.415   9
  -1   4 -16 8748.25 862.605   4
  -1  -4 -16 7149.80 743.061   7
   1  -4  16 7211.79 773.949  10
  -1  -4 -17 533.298 349.800  14
  -1   4 -17-292.170 274.553  13
   1   4  17 143.692 244.006  11
  -1  -4 -17 169.106 301.544   7
  -1   4 -17-79.1371 241.787   5
   1  -4  17-212.793 293.919   9
  -1   4 -17 174.034 256.393   4
  -1  -4 -17 362.855 242.953   3
   1  -4  17 100.360 142.309   2
   1   4  17 205.872 219.737   6
   1  -4  17 490.704 402.964  10
   1  -4  18 13235.9 853.348   2
  -1   4 -18 16238.7 1047.23   5
   1   4  18 18314.6 1160.91  11
  -1   4 -18 15561.2 1171.70   4
  -1  -4 -18 15560.1 1037.49   3
   1   4  18 16261.3 1113.70   1
   1  -4  18 13922.3 1105.02   9
  -1   4 -18 13731.4 1027.11  13
   1   4  18 14744.3 964.021   6
  -1  -4 -18 16467.8 1163.15  14
   1  -4  18 13464.0 1090.50  10
  -1  -4 -18 16755.9 1146.08   7
  -1   4 -19 300.368 272.287  13
  -1   4 -19 481.911 241.814   5
   1  -4  19 618.972 351.955   9
  -1   4 -19 828.355 385.693   4
   1   4  19 452.770 244.810   6
   1   4  19 496.325 311.661  11
   1  -4  19 619.967 224.704   2
  -1  -4 -19 909.117 325.244   7
  -1  -4 -19 879.972 372.519  14
   1  -4  19 250.983 299.171  10
   1   4  19 345.301 275.711   1
  -1  -4 -19 316.275 278.643   3
  -1  -4 -20 5961.52 692.423   3
   1  -4  20 6954.21 831.290  10
  -1   4 -20 5671.49 690.117  13
   1   4  20 7210.74 777.686  11
   1  -4  20 7018.44 651.701   2
  -1  -4 -20 6145.74 747.518  14
   1   4  20 7299.81 698.166   6
  -1   4 -20 6923.56 826.946   4
   1   4  20 6564.75 729.401   1
  -1   4 -20 7514.66 712.853   5
  -1  -4 -20 6545.70 741.073   7
   1  -4  20 6553.85 781.411   9
   1   4  21 269.897 198.472   1
  -1  -4 -21 279.552 205.252   3
   1  -4  21 42.1239 239.586   9
   1  -4  21 349.365 196.183   2
  -1  -4 -21 267.396 269.809  14
  -1   4 -21 122.534 349.704   4
  -1  -4 -21 394.001 318.516   7
  -1   4 -21-177.642 242.775   5
   1   4  21 703.046 287.004   6
   1   4  21 623.168 286.680  11
   1  -4  21 620.902 367.536  10
  -1   4 -21 503.575 330.827  13
  -1   4 -22 5940.64 641.201   5
  -1   4 -22 5720.72 701.778  13
   1   4  22 6304.84 667.533   6
  -1   4 -22 5949.77 790.025   3
   1  -4  22 5778.45 768.880   9
   1   4  22 6632.22 757.051   1
   1  -4  22 6433.16 659.578   2
  -1  -4 -22 5988.47 731.492   3
   1   4  22 6827.76 774.136  11
   1  -4  22 6490.28 840.021  10
  -1  -4 -22 6021.03 711.642   7
  -1   4 -22 7194.43 864.465   4
  -1  -4 -23 505.592 316.087   7
   1  -4  23 885.395 418.635  10
  -1  -4 -23 36.3704 254.295   3
   1   4  23 554.797 328.347   1
   1  -4  23 515.448 265.638   2
  -1   4 -23 68.3185 180.752   5
  -1   4 -23 79.8918 261.259   3
   1  -4  23 632.240 356.787   9
   1   4  23 390.137 255.311   6
  -1   4 -23 541.684 369.657  13
   1   4  24 8180.70 771.886   6
  -1  -4 -24 7578.58 866.585   3
   1   4  24 8529.42 885.031   1
   1  -4  24 8031.82 950.980  10
  -1  -4 -24 7645.33 824.431   7
  -1   4 -24 6935.83 696.632   5
  -1   4 -24 7848.45 848.160  13
  -1   4 -24 8656.02 949.176   3
   1  -4  24 7620.03 889.828   9
   1  -4  25 370.687 370.517  10
  -1   4 -25 446.792 400.306   3
  -1   4 -25 146.321 249.262  13
  -1  -4 -25 1.76331 200.105   3
   1  -4  25-41.7276 279.356   9
   1   4  25-193.358 194.747   6
   1   4  25-326.243 310.848   1
  -1  -4 -26 5670.57 793.260   3
   1  -4  26 7400.58 927.721  10
   1   4  26 5985.24 694.026   6
   1   4  26 5834.91 745.692   1
  -1   4 -26 5529.09 784.264   3
   1   4  26 5147.21 741.505   2
   1  -4  26 5922.78 801.155   9
   1  -4  27 310.008 400.301  10
  -1   4 -27 564.815 393.121   3
  -1  -4 -27 189.594 292.470   3
   1  -4  27-75.0734 297.201   9
   1   4  27 222.593 214.553   6
   1   4  27-18.6896 235.895   1
   1   4  27 23.6390 264.644   2
  -1   4 -28 2334.26 554.462   3
   1  -4  28 2998.35 611.256   9
  -1  -4 -28 3415.17 618.719   3
   1  -4  28 3497.19 669.242  10
   1   4  28 2319.15 487.269   1
   1   4  28 2905.09 583.423   2
   1  -4  29 711.968 386.733  10
   1   4  29 30.7643 205.191   1
  -1  -4 -29 100.289 261.779   3
   1  -4  29 184.803 215.708   9
   1   4  30 3336.04 602.429   1
  -1  -4 -30 4716.80 737.532   3
  -1  -5  29 1480.37 492.635  10
   1  -5 -29 1458.13 457.279   7
  -1   5  29 947.347 362.861   1
  -1   5  28 1.19230 263.952   1
  -1  -5  28 260.431 295.677  10
  -1  -5  28 200.067 275.208   9
   1  -5 -28 151.433 201.659   7
  -1  -5  27 5439.17 841.386  10
   1  -5 -27 4541.56 748.634  14
   1   5 -27 5368.31 842.674   4
   1  -5 -27 6021.49 792.164   7
  -1   5  27 6295.00 779.527   6
  -1   5  27 5732.29 759.099   1
   1   5 -27 6311.15 845.131  13
  -1  -5  27 6098.52 832.965   9
  -1  -5  26-521.950 342.236   9
  -1   5  26 4.38136 230.362   6
   1   5 -26 625.011 364.962  13
   1  -5 -26-144.350 240.295   3
   1  -5 -26 1.25870 286.050  14
  -1  -5  26-300.682 363.764  10
   1   5 -26 640.667 422.566   4
  -1   5  26 132.696 277.518   1
   1  -5 -26 236.828 334.240   7
  -1   5  25 5543.11 724.491   6
   1   5 -25 4993.54 643.137   5
   1  -5 -25 4374.58 668.137   7
   1   5 -25 5492.62 785.313  13
   1   5 -25 3711.11 699.464   4
  -1   5  25 4906.91 703.656   1
  -1  -5  25 6120.79 869.374  10
   1  -5 -25 5250.12 760.381  14
   1  -5 -25 4409.29 642.215   3
  -1  -5  25 3323.71 634.667   9
  -1  -5  24-338.292 281.057  10
  -1   5  24 594.297 313.325   6
   1   5 -24 124.281 274.845  13
  -1  -5  24-164.612 237.928   9
  -1   5  24 5.90226 238.646   1
   1   5 -24 83.6877 335.513   4
   1  -5 -24 290.268 363.913  14
   1  -5 -24-81.4477 184.419   3
   1  -5 -24-189.497 279.976   7
  -1  -5  23 8558.50 956.242   9
   1   5 -23 8229.95 930.594  13
   1  -5 -23 9178.36 965.826  14
   1   5 -23 7992.29 965.005   4
  -1   5  23 9692.06 926.223   6
   1  -5 -23 7981.21 876.692   7
   1  -5 -23 9370.18 886.907   3
  -1   5  23 9200.23 926.661   1
  -1  -5  23 7619.75 919.980  10
  -1   5  22 326.387 262.372   6
   1   5 -22 266.394 320.143  13
   1  -5 -22-157.954 302.503   7
  -1   5  22 301.991 244.634   1
   1  -5 -22-141.752 301.105  14
   1  -5 -22 153.873 174.957   3
   1   5 -22 309.242 364.160   4
  -1  -5  22 270.805 315.213   9
  -1  -5  22 812.895 400.314  10
   1   5 -21 4298.64 695.321   4
  -1  -5  21 4243.19 673.387   9
   1  -5 -21 3293.82 579.047   7
   1  -5 -21 3327.13 523.767   3
   1  -5 -21 3920.58 654.502  14
  -1   5  21 3249.70 537.964   1
  -1  -5  21 3836.04 652.241  10
  -1   5  21 3631.83 571.013   6
   1   5 -21 3862.75 663.867  13
   1  -5 -20 161.290 264.842   7
   1   5 -20-110.826 319.624   4
  -1  -5  20-32.6503 300.215   9
   1  -5 -20-282.380 215.143   3
  -1  -5  20 297.194 294.884  10
   1  -5 -20-43.3816 262.593  14
  -1   5  20 236.043 233.066   1
   1   5 -20-116.390 257.746  13
  -1   5  20-263.457 227.828   6
   1   5 -19 18155.5 1323.00  13
   1  -5 -19 20513.1 1154.68   3
   1  -5 -19 21498.7 1376.91   7
  -1   5  19 19115.0 1290.44   1
   1  -5 -19 19758.1 1351.10  14
   1   5 -19 19793.9 1384.77   4
  -1   5  19 19167.2 1224.47   6
  -1  -5  19 21686.0 1398.91  10
  -1  -5  19 19809.2 1395.71   9
   1  -5 -18 64.4703 146.835   3
   1  -5 -18 41.5989 259.416   7
  -1   5  18-37.3201 224.608   6
   1  -5 -18 119.884 282.266  14
  -1   5  18 358.027 279.702   1
  -1  -5  18-156.990 268.421   9
   1   5 -18 177.958 282.708  13
  -1  -5  18 226.696 311.776  10
   1   5 -18 364.305 358.938   4
   1   5 -17 4819.79 659.731   4
  -1   5  17 4305.85 541.584   6
   1  -5 -17 4194.79 609.308  14
   1  -5 -17 3774.23 445.685   3
  -1  -5  17 4027.34 634.480   9
  -1  -5  17 4566.78 426.446  12
  -1  -5  17 3867.51 393.087   2
   1  -5 -17 4120.64 614.311   7
  -1   5  17 4678.25 639.194   1
  -1   5  17 4721.49 419.184  15
   1   5 -17 4811.73 653.097  13
  -1  -5  17 4605.44 614.458  10
   1   5 -16 290.201 260.445  13
  -1   5  16 231.711 257.398   1
  -1  -5  16 675.586 326.699   9
   1   5 -16 1179.32 405.138   4
   1  -5 -16 403.344 256.148  14
   1  -5 -16 79.2771 271.495   7
  -1   5  16 574.397 253.058   6
   1  -5 -16 748.115 218.513   3
  -1  -5  16 1046.01 343.270  10
  -1  -5  16 494.935 152.430   2
  -1   5  16 298.782 153.504  15
  -1  -5  16 440.661 168.090  12
  -1   5  15 10809.7 933.212   1
  -1  -5  15 9934.55 899.312   9
  -1   5  15 11229.3 786.542   6
   1  -5 -15 11282.0 690.029   3
  -1  -5  15 9202.12 559.572   2
   1   5 -15 9801.38 873.770   4
   1  -5 -15 10956.8 955.393   7
   1  -5 -15 10503.1 918.818  14
  -1  -5  15 11135.2 874.680  10
   1   5 -15 8220.68 821.670  13
  -1  -5  15 10747.7 737.049   8
  -1  -5  15 11895.3 738.964  12
  -1   5  15 12035.9 653.399  15
   1  -5 -14-194.604 318.651   7
  -1  -5  14 465.069 304.607   9
  -1  -5  14-22.0112 171.279   8
  -1  -5  14 72.6753 216.345  10
  -1   5  14-410.300 313.661   1
  -1   5  14 374.872 229.816   6
   1   5 -14 56.9675 262.338   4
  -1   5  14-76.7423 67.5640   5
  -1  -5  14-36.8412 91.8011   2
  -1   5  14-78.0917 145.507  15
   1   5 -14-451.236 370.721  13
  -1  -5  14-31.6544 144.287  12
   1  -5 -14 144.998 306.629  14
   1  -5 -14-112.011 129.087   3
  -1  -5  13 8851.80 736.433  10
   1   5 -13 9994.59 852.310  13
  -1   5  13 9775.35 674.796   6
   1   5 -13 9643.04 796.749   4
  -1   5  13 9880.32 578.294  15
  -1   5  13 9444.33 862.081   1
   1  -5 -13 9881.77 586.641   3
  -1  -5  13 9653.68 696.642  12
  -1   5  13 10215.6 439.153   5
   1  -5 -13 11264.6 918.870  14
  -1  -5  13 9507.45 715.333   8
  -1  -5  13 9180.16 476.891   2
  -1  -5  13 10102.4 844.501   9
   1  -5 -13 9779.69 885.741   7
   1  -5 -12 3.86754 301.674   7
  -1   5  12 285.357 163.899  15
  -1   5  12 169.695 144.300   6
  -1  -5  12 23.2262 41.0355  14
  -1  -5  12 60.5568 216.194  10
   1   5 -12 127.592 242.713   4
  -1   5  12 141.604 244.787   1
  -1  -5  12 28.8080 162.261  12
  -1  -5  12-155.610 217.570   8
   1   5 -12 374.742 320.594  13
  -1   5  12-65.1743 79.7523   5
   1  -5 -12-85.1169 265.622  14
  -1  -5  12 146.268 70.8115   2
   1  -5 -12 114.074 124.838   3
  -1  -5  12 264.407 252.783   9
  -1  -5  11 22230.6 674.659   2
  -1  -5  11 21620.9 630.895  14
  -1   5  11 22152.1 961.883   6
  -1  -5  11 21309.0 1096.41  12
   1  -5 -11 22164.2 857.381   3
  -1   5  11 23676.3 924.717  15
  -1  -5  11 22846.8 1164.91   8
  -1   5  11 22643.7 791.919   5
   1   5 -11 21672.1 1235.23  13
   1  -5 -11 24893.3 1389.44   7
   1   5 -11 23326.4 1176.81   4
  -1   5  11 21916.3 1267.77   1
   1  -5 -11 23542.9 1291.06  14
  -1  -5  11 22818.2 1122.06  10
  -1  -5  11 22981.5 1194.07   9
  -1  -5  10 379.983 54.6231   2
  -1   5  10 98.2732 276.241   1
   1   5 -10 613.823 251.311   4
   1  -5 -10 350.229 261.299  14
  -1  -5  10 409.557 226.817  12
  -1  -5  10 368.748 59.7022   2
  -1   5  10 482.442 154.885  15
   1  -5 -10 370.554 125.566   3
  -1   5  10 285.465 158.214   6
  -1   5  10 452.823 129.238   5
  -1  -5  10 356.043 50.8241  14
  -1  -5  10 226.219 201.990   8
  -1  -5  10 558.265 219.131  10
   1   5 -10 417.172 284.364  13
  -1  -5  10 965.041 311.528   9
   1  -5 -10 275.780 285.769   7
   1  -5  -9 3020.92 265.510   3
  -1  -5   9 3383.48 421.160   9
  -1   5   9 3164.37 327.214   6
  -1  -5   9 3175.01 454.037   8
  -1   5   9 3438.84 303.298   5
   1   5  -9 2705.96 458.396  13
   1   5  -9 2847.63 389.019   4
  -1  -5   9 3749.65 438.779  10
   1  -5  -9 2763.06 431.673  14
  -1  -5   9 3398.09 446.822  12
   1  -5  -9 2984.97 508.619   7
  -1   5   9 3057.05 313.667  15
  -1   5   9 2767.96 448.698   1
   1   5  -8 115.912 188.183   4
   1  -5  -8 256.650 179.930  10
   1  -5  -8 836.127 410.023   7
   1  -5  -8 159.659 208.340  14
  -1  -5   8 533.498 224.011  10
  -1   5   8 166.562 232.193   1
  -1  -5   8-85.0201 248.188   8
  -1   5   8 324.381 118.895  15
  -1   5   8 145.837 100.549   5
   1   5  -8 371.915 292.875  13
   1   5  -8 137.757 35.2731   7
   1  -5  -8 264.828 90.9911   3
  -1  -5   8 285.745 233.434  12
  -1   5   8 399.623 156.520   6
  -1  -5   8 168.953 158.894   9
   1   5  -7 36104.2 1544.07  13
  -1   5   7 37044.0 1192.98   6
   1  -5  -7 36153.7 1675.70   7
   1  -5  -7 36108.8 1075.42   3
  -1   5   7 34732.1 1531.06   1
   1   5  -7 37173.1 1363.42   4
  -1   5   7 37297.6 1239.47  15
  -1  -5   7 35589.6 1366.32  10
   1  -5  -7 38406.7 1311.80  10
  -1  -5   7 36155.8 1482.23  12
   1   5  -7 37241.1 928.291   7
   1   5  -7 37144.6 930.775   1
  -1   5   7 36164.6 1205.09   5
  -1  -5   7 37185.0 1366.88   9
   1  -5  -7 35040.7 1508.70  14
  -1  -5   7 38508.2 1648.20   8
  -1   5   6 206.470 78.7851   3
   1  -5  -6 46.3797 174.791  14
   1  -5  -6 163.784 126.998  10
   1   5  -6 250.569 97.8653  11
  -1  -5   6 77.9929 185.118  10
   1   5  -6 187.223 62.4398   7
  -1  -5   6-109.530 263.594   8
   1  -5  -6 158.293 263.183   7
   1  -5  -6 257.473 237.601   8
   1  -5  -6 215.543 80.1227   3
  -1   5   6 311.478 156.557  15
  -1  -5   6 284.685 164.690   9
  -1   5   6 175.757 114.566   5
   1   5  -6 377.163 195.522   4
   1   5  -6 85.7360 66.8896   1
   1   5  -6 220.691 223.043  13
  -1   5   6 181.068 202.638   1
  -1  -5   6 470.616 234.734  12
   1  -5  -5 22384.2 1213.68   8
  -1  -5   5 20866.4 905.278   9
   1   5  -5 21962.0 721.330   7
   1   5  -5 21771.0 937.256   4
  -1   5   5 21421.6 730.009   4
  -1  -5   5 21964.2 991.167  10
  -1  -5   5 23112.2 1267.01   8
   1  -5  -5 21846.7 1048.63  14
  -1   5   5 21439.7 711.847   3
   1  -5  -5 22225.8 814.943   9
  -1  -5   5 22023.6 1087.87  12
   1   5  -5 20419.9 714.599   1
  -1   5   5 21630.4 895.410   5
  -1   5   5 21926.4 1077.13   1
   1  -5  -5 20144.6 1181.19   7
   1   5  -5 21711.9 742.592  11
  -1   5   5 21507.0 898.288  15
   1  -5  -5 22850.7 925.125  10
   1   5  -5 22423.3 1114.14  13
   1   5  -4 1837.40 266.809   4
  -1  -5   4 1748.98 288.196  10
  -1   5   4 1947.44 177.191   3
  -1  -5   4 1771.49 420.947   8
   1   5  -4 1870.68 170.209  11
   1  -5  -4 1253.82 253.239  14
   1   5  -4 1945.78 207.002   1
  -1   5   4 1986.54 266.453  15
  -1   5   4 1586.41 292.022   1
   1  -5  -4 1523.93 371.255   8
   1  -5  -4 1868.29 222.053   9
  -1  -5   4 2009.68 221.285   7
  -1   5   4 1861.80 184.221   4
  -1  -5   4 1955.81 347.660  12
   1   5  -4 1748.46 334.361  13
   1   5  -4 1797.50 195.158   7
  -1  -5   4 2352.09 280.664   9
  -1   5   4 2044.54 269.465   5
   1  -5  -4 1449.12 231.353  10
   1  -5  -4 1509.78 360.348   7
   1  -5  -3 32087.7 1141.59  10
   1  -5  -3 30928.4 1024.09   9
   1  -5  -3 30992.9 1417.81   7
  -1  -5   3 30913.3 1324.13  12
  -1  -5   3 32875.5 1579.39   8
  -1   5   3 31652.9 1189.73   5
  -1   5   3 31724.2 1248.60   1
   1  -5  -3 31841.5 1524.77   8
   1   5  -3 31911.5 1140.22   4
  -1  -5   3 32767.8 1113.53   9
  -1  -5   3 30962.0 1050.60   7
   1  -5  -3 31743.0 1204.83  14
  -1  -5   3 31661.0 1213.56  10
   1   5  -3 31930.5 1327.01  13
   1   5  -3 31424.0 1063.63   1
  -1   5   3 34036.7 982.998   4
  -1   5   3 31182.3 902.690   3
  -1   5   2 277.140 165.626   1
  -1   5   2 196.074 61.7034   3
   1  -5  -2-51.5682 135.950  14
   1   5  -2 207.756 217.809  13
  -1   5   2 173.785 85.6408   4
  -1  -5   2 165.915 179.159  10
   1   5  -2 135.534 32.8380   2
  -1   5   2 36.8393 61.4094  14
  -1  -5   2 153.710 101.495   9
   1   5  -2 293.919 141.435   4
   1  -5  -2-11.9058 149.467  10
   1  -5  -2 173.140 232.716   7
   1  -5  -2 279.462 105.825   9
   1   5  -2 126.503 128.252   1
   1  -5  -2 277.208 296.392   8
  -1  -5   2 223.241 231.943  12
  -1  -5   2 5.14417 108.901   7
  -1   5   2 324.302 173.271   5
  -1  -5   2 36.3555 322.935   8
   1  -5  -1 17499.1 990.356   7
   1  -5  -1 17928.9 811.456  10
   1  -5  -1 16834.4 711.499   9
  -1  -5   1 15680.1 1103.75   8
   1  -5  -1 18562.0 1161.77   8
  -1  -5   1 18408.7 731.193   9
  -1  -5   1 18185.4 844.804  10
  -1   5   1 18749.9 627.813  14
   1   5  -1 19292.2 945.688  13
   1   5  -1 18828.7 527.070  14
  -1   5   1 17913.4 625.788   3
  -1   5   1 18052.8 898.773   5
   1   5  -1 18837.9 786.083   4
   1  -5  -1 18514.1 770.028  14
   1   5  -1 18159.5 523.127   2
  -1  -5   1 19229.9 864.933   7
  -1  -5   1 17771.6 967.850  12
  -1   5   1 19171.4 703.925   4
  -1   5   1 18041.7 818.083   1
  -1  -5   0 968.579 273.922  12
   1   5   0 818.237 243.175  13
   1  -5   0 1113.31 178.683   9
  -1   5   0 1179.33 290.326   5
   1  -5   0 1122.57 221.489  10
   1   5   0 946.930 109.773  14
   1   5   0 981.092 187.461   4
   1  -5   0 1028.35 169.570  14
   1   5   0 1153.47 124.174   2
   1  -5   0 1313.58 303.432   7
   1  -5   0 1235.62 402.451   8
  -1   5   0 914.155 193.996   1
  -1   5   0 1069.64 160.030   4
  -1  -5   0 1062.35 250.327   7
  -1  -5   0 1097.43 168.715   9
  -1  -5   0 1242.26 383.926   8
  -1  -5   0 1056.81 230.526  10
   1   5   1 47815.2 1399.03   4
   1  -5   1 43142.6 1616.29   7
  -1   5  -1 45964.4 1074.05   2
   1   5   1 44845.2 1219.62   2
   1   5   1 46153.9 1231.72  14
  -1  -5  -1 46775.2 1285.29   9
  -1   5  -1 44717.5 1378.34   1
  -1  -5  -1 48384.8 1532.18  10
   1  -5   1 48868.3 1433.41   9
  -1   5  -1 47987.3 1363.04   4
  -1  -5  -1 47832.7 1664.82   7
   1   5   1 50199.2 1625.85  13
   1  -5   1 46861.0 1956.33   8
   1  -5   1 49648.7 1542.17  10
  -1  -5  -1 46778.7 1965.33   8
  -1   5  -1 45878.5 1663.14   5
   1  -5   1 46896.7 1265.64  14
   1  -5   2 1014.91 125.930  14
  -1   5  -2 828.820 70.3440   2
   1  -5   2 1277.52 209.782   9
   1  -5   2 1094.52 237.107  10
  -1  -5  -2 969.863 137.504   9
   1   5   2 811.619 109.350  11
  -1   5  -2 794.558 171.473   4
  -1  -5  -2 1150.16 392.558   8
   1   5   2 887.851 142.557  14
   1  -5   2 534.419 297.321   8
  -1  -5  -2 953.799 164.089  14
  -1  -5  -2 520.120 220.844   7
   1  -5   2 662.542 206.080   7
  -1  -5  -2 934.564 215.087  10
   1   5   2 868.710 131.744   2
   1   5   2 1064.60 189.136   4
   1   5   2 981.411 235.512  13
  -1   5  -2 895.823 169.692   1
  -1  -5  -3 8231.79 492.702  14
   1  -5   3 7929.44 313.090  14
   1  -5   3 7404.26 543.362   7
  -1  -5  -3 7886.05 664.730   7
   1  -5   3 8937.00 547.830   9
   1   5   3 7964.82 551.182  13
   1  -5   3 8731.71 784.130   8
   1  -5   3 9168.08 588.520  10
  -1  -5  -3 8549.50 775.065   8
  -1   5  -3 7970.29 490.385   4
   1   5   3 8269.58 405.927   9
   1   5   3 8123.31 444.194   2
  -1  -5  -3 7901.82 392.974   9
  -1   5  -3 7962.50 431.641   1
  -1  -5  -3 7995.08 545.212  10
   1   5   3 8297.75 466.869   4
   1   5   3 8604.24 396.079  11
   1  -5   4 338.297 52.3050  14
   1  -5   4 360.475 160.815   9
   1   5   4 303.219 172.179  13
  -1  -5  -4 429.132 104.566   9
   1  -5   4 589.263 180.233   7
  -1   5  -4 350.802 99.0867   1
  -1   5  -4 198.689 81.8155   7
  -1   5  -4 215.811 140.456   4
   1  -5   4 35.4200 246.851   8
  -1  -5  -4 359.477 186.489  10
  -1  -5  -4 251.842 276.017   8
   1  -5   4 509.681 197.133  10
  -1  -5  -4 393.666 156.166  14
   1   5   4 363.815 84.8685   9
   1   5   4 423.790 117.077  11
  -1  -5  -4 271.225 227.738   7
   1  -5   5 19776.3 903.640   9
   1   5   5 20842.3 687.601   9
  -1  -5  -5 21395.0 807.535   3
  -1  -5  -5 22373.3 1215.66   8
   1  -5   5 19468.8 830.734   7
  -1   5  -5 20272.5 691.733   1
  -1  -5  -5 20553.1 1151.42   7
  -1  -5  -5 20669.0 942.733  14
  -1   5  -5 20066.7 891.977   4
   1  -5   5 20509.1 960.059  10
  -1  -5  -5 19785.5 909.855  10
   1  -5   5 21588.4 1217.02   8
   1   5   5 21492.0 708.974   6
  -1   5  -5 21005.1 692.818   7
   1   5   5 20687.8 801.799  11
   1  -5   6 430.758 242.443  10
   1  -5   6 123.045 35.4682  14
   1  -5   6 231.160 110.320   7
   1   5   6 57.2758 70.5030   6
  -1  -5  -6 86.5094 165.620  14
   1  -5   6 76.5248 252.302   8
   1   5   6 203.710 73.4637   9
  -1   5  -6 91.0726 159.064   4
   1  -5   6 160.834 186.109   9
   1   5   6-7.35603 102.320  15
   1  -5   6 151.870 33.5063  14
  -1  -5  -6 247.404 180.544  10
  -1  -5  -6-201.398 260.690   7
  -1  -5  -6 161.774 121.561   3
   1   5   6 86.2022 107.150  11
  -1   5  -6 138.574 205.001  13
  -1  -5  -6 147.061 214.416   8
  -1  -5  -7 13775.7 835.827  14
  -1   5  -7 14150.7 855.627  13
   1   5   7 14116.7 728.634  11
  -1  -5  -7 14709.8 951.570   8
   1  -5   7 14272.2 785.707   9
  -1  -5  -7 13996.0 648.553   3
   1   5   7 14738.1 662.369   5
  -1   5  -7 13410.0 778.527   4
   1   5   7 14366.1 631.963  15
   1   5   7 14401.7 521.906   9
   1  -5   7 12594.7 445.788  14
   1  -5   7 14322.8 808.221  10
  -1  -5  -7 14794.2 1016.39   7
  -1  -5  -7 13773.5 752.285  10
   1   5   7 14563.2 587.772   6
   1  -5   7 13996.9 562.987   7
   1  -5   8 1237.06 257.422  10
  -1   5  -8 1932.86 365.425  13
   1   5   8 1277.19 182.853   6
  -1  -5  -8 1747.21 359.564   8
   1  -5   8 1390.53 145.579  14
   1   5   8 1444.81 193.585  15
   1   5   8 1573.63 155.270   9
  -1  -5  -8 1642.70 230.577   3
  -1  -5  -8 1196.49 352.075   7
   1  -5   8 1958.53 324.334   9
   1   5   8 1392.81 258.154  11
  -1  -5  -8 1671.99 367.122  14
   1  -5   8 1577.42 148.922   7
   1   5   8 1392.19 196.368   5
  -1   5  -8 1373.80 307.923   4
  -1   5  -9 18645.6 1021.26  13
  -1   5  -9 17610.1 973.064   4
   1   5   9 19192.2 752.604   6
   1  -5   9 17645.9 484.226   2
  -1  -5  -9 18934.5 1047.34   8
   1   5   9 18898.7 626.807   9
  -1  -5  -9 18456.5 1060.00  14
  -1  -5  -9 19177.1 812.001   3
   1  -5   9 19424.0 994.570   9
   1  -5   9 17732.2 494.072   7
  -1  -5  -9 20724.8 1259.17   7
   1   5   9 16900.8 891.500  11
   1  -5   9 19352.6 662.470  14
   1   5   9 18322.5 715.278  15
   1  -5   9 18936.4 981.510  10
   1   5   9 19177.7 723.375   5
  -1   5 -10 1183.49 321.744   4
  -1   5 -10 1265.99 307.454  13
   1  -5  10 1059.50 102.305   2
  -1  -5 -10 1206.58 303.949   8
  -1  -5 -10 836.422 273.149  14
   1   5  10 1206.16 277.042  11
  -1  -5 -10 1012.09 203.506   3
   1   5  10 1357.54 177.113  15
  -1  -5 -10 1101.11 323.983   7
   1  -5  10 379.838 198.776  10
   1  -5  10 1104.61 152.715  14
   1   5  10 994.318 194.122   6
   1   5  10 1003.45 151.168   5
   1  -5  10 840.328 266.804   9
   1   5  10 960.435 126.482   9
  -1  -5 -11 1651.72 368.719  14
   1  -5  11 2355.56 394.921  10
   1  -5  11 2255.72 231.105  14
  -1   5 -11 2214.71 387.689  13
   1   5  11 2121.04 224.854  15
   1  -5  11 1879.29 361.249   9
   1   5  11 2182.71 194.162   9
   1   5  11 2561.23 210.482   5
  -1  -5 -11 2030.74 282.089   3
  -1   5 -11 2841.60 440.528   4
   1  -5  11 2235.56 170.706   2
  -1  -5 -11 2317.30 486.708   7
  -1  -5 -11 2625.75 382.283   8
   1   5  11 1955.02 324.204  11
   1   5  11 2668.43 305.640   6
   1  -5  12 173.544 227.099  10
   1   5  12-166.648 120.460  15
   1   5  12-35.9146 143.693   6
  -1  -5 -12 247.787 208.766   8
  -1  -5 -12 153.879 142.058   3
  -1  -5 -12-245.111 306.716   7
   1  -5  12-2.93108 57.8929   2
  -1   5 -12-4.33335 272.269   4
   1  -5  12 106.368 287.341   9
  -1  -5 -12 500.686 332.439  14
   1   5  12 97.4923 62.8059   5
  -1   5 -12 265.782 261.612  13
   1   5  12 23.0216 185.579  11
   1   5  13 23587.9 1060.86   6
  -1   5 -13 23046.3 1303.21   4
   1  -5  13 24676.8 1308.17   9
   1   5  13 25022.2 1262.86  11
  -1  -5 -13 25071.6 1066.89   3
   1   5  13 22874.6 637.979   5
  -1  -5 -13 24170.1 1361.13  14
  -1   5 -13 24966.8 1312.20  13
  -1  -5 -13 24443.4 1438.53   7
   1  -5  13 24244.2 808.468   2
   1  -5  13 25532.6 1315.87  10
  -1  -5 -13 24421.3 1160.14   8
   1   5  13 24778.8 841.026  15
  -1  -5 -14 267.018 152.750   8
  -1  -5 -14 700.136 213.059   3
  -1  -5 -14 520.327 358.686   7
  -1   5 -14 797.047 319.475  13
   1   5  14 386.373 191.574   6
   1  -5  14 742.420 307.688  10
  -1  -5 -14 355.091 334.250  14
  -1   5 -14 567.900 316.225   4
   1  -5  14 721.328 141.242   2
   1   5  14 543.439 254.655  11
   1   5  14 506.897 134.748  15
   1  -5  14 482.813 311.307   9
  -1  -5 -15 10783.6 736.244   8
  -1   5 -15 10227.2 863.450  13
  -1  -5 -15 10849.8 726.080   3
   1   5  15 11228.8 526.160  15
   1   5  15 11250.8 860.300  11
  -1  -5 -15 12333.7 1017.00   7
  -1   5 -15 9738.72 898.913   4
   1  -5  15 11228.1 586.035   2
   1   5  15 8889.96 685.755   6
  -1  -5 -15 12394.3 993.097  14
   1  -5  15 12069.6 960.448  10
   1  -5  15 11574.7 951.022   9
  -1  -5 -16 1316.93 412.989  14
  -1   5 -16 633.171 314.576  13
  -1  -5 -16 1279.77 307.770   3
  -1  -5 -16 951.279 375.175   7
   1   5  16 1348.53 405.541   1
   1  -5  16 1417.28 419.675   9
   1   5  16 994.976 332.883  11
  -1   5 -16 130.214 300.740   4
   1  -5  16 843.632 354.009  10
   1  -5  16 903.776 192.284   2
  -1   5 -16 630.900 286.425   5
   1   5  16 525.423 213.763   6
   1   5  17 12450.5 851.601   6
   1  -5  17 13333.9 1081.37   9
  -1  -5 -17 11902.5 1016.21   7
   1  -5  17 11423.0 1005.07  10
  -1   5 -17 11499.4 994.560   4
  -1  -5 -17 13550.5 888.971   3
   1   5  17 12958.2 973.694  11
   1  -5  17 13905.7 746.025   2
   1   5  17 11070.8 964.498   1
  -1  -5 -17 14659.6 1109.62  14
  -1   5 -17 12369.6 974.224   5
  -1   5 -17 13166.6 1027.90  13
   1   5  18-59.3780 176.387   6
  -1   5 -18-238.016 272.780   5
  -1  -5 -18 232.203 279.282  14
   1   5  18 261.382 279.943   1
  -1  -5 -18 630.774 305.474   7
   1  -5  18 277.616 323.946  10
  -1  -5 -18 290.475 224.422   3
  -1   5 -18-52.7471 294.856   4
   1  -5  18 196.631 286.744   9
  -1   5 -18-65.8485 298.380  13
   1   5  18 291.455 267.627  11
   1   5  19 6530.02 719.355  11
  -1   5 -19 5569.46 662.859   5
   1   5  19 7504.92 687.057   6
  -1  -5 -19 6830.34 782.103   7
  -1   5 -19 6614.34 771.529  13
   1  -5  19 5259.99 729.954   9
  -1  -5 -19 6440.79 784.737  14
   1  -5  19 7114.77 845.649  10
  -1   5 -19 7335.83 868.557   4
  -1  -5 -19 7592.95 725.852   3
   1   5  19 6206.30 737.255   1
   1   5  20 594.172 316.417  11
   1  -5  20 441.212 361.847   9
   1   5  20 655.908 265.672   6
  -1   5 -20 596.335 279.853   5
   1   5  20 664.832 356.171   1
  -1  -5 -20 1248.16 375.039   3
  -1   5 -20 489.456 333.514   4
  -1  -5 -20 1153.12 434.353  14
  -1  -5 -20 691.865 333.309   7
   1  -5  20 598.748 324.292  10
  -1   5 -20 583.642 316.910  13
   1   5  21 13309.7 1097.67   1
  -1   5 -21 12211.2 983.413   5
  -1   5 -21 12671.3 1098.45  13
  -1  -5 -21 13078.3 1103.57   7
  -1  -5 -21 12127.4 994.748   3
   1  -5  21 11637.6 1110.69   9
   1   5  21 13366.4 941.130   6
  -1   5 -21 13279.9 1176.66   4
   1  -5  21 11710.2 1135.64  10
   1   5  21 12748.3 1036.89  11
   1  -5  22 183.890 281.933   9
   1  -5  22-96.0985 326.480  10
  -1   5 -22 249.201 206.893   5
  -1   5 -22 293.886 308.767   4
   1   5  22 129.592 258.738   1
   1   5  22-15.3632 184.985   6
  -1  -5 -22 534.400 294.211   7
  -1   5 -22 75.3937 300.049  13
  -1  -5 -22 472.144 291.641   3
   1  -5  23 1198.15 421.193  10
   1   5  23 998.767 350.884   1
  -1   5 -23 388.862 279.358  13
  -1   5 -23 915.754 395.372   3
  -1   5 -23 772.717 278.267   5
  -1   5 -23 1287.93 456.569   4
  -1  -5 -23 966.202 379.716   7
   1   5  23 968.214 287.116   6
   1  -5  23 1184.14 422.464   9
  -1  -5 -23 633.311 328.237   3
  -1   5 -24 491.984 386.717   3
  -1   5 -24 417.605 322.583  13
   1  -5  24-313.084 277.674   9
   1   5  24 842.310 383.218   1
  -1  -5 -24 86.2902 260.296   3
  -1  -5 -24-318.796 247.018   7
  -1   5 -24-272.543 243.124   5
   1  -5  24 288.496 325.379  10
   1  -5  25 7009.35 947.635  10
  -1   5 -25 7361.47 753.696   5
   1   5  25 6671.40 857.189   2
  -1   5 -25 8054.59 938.772   3
   1   5  25 7555.31 858.352   1
   1  -5  25 8882.13 1013.09   9
  -1  -5 -25 6290.19 805.567   3
  -1   5 -25 7357.12 892.872  13
   1   5  26-46.0288 220.022   1
  -1   5 -26 75.2345 338.123   3
  -1   5 -26 580.890 349.691  13
   1  -5  26 180.031 230.379   9
   1  -5  26 128.203 369.399  10
  -1  -5 -26 412.300 270.593   3
   1   5  26 774.212 356.688   2
   1  -5  27 1024.19 461.226  10
  -1  -5 -27 1061.88 383.972   3
   1  -5  27 1618.77 520.618   9
   1   5  27 1228.64 387.206   2
  -1   5 -27 1139.50 445.397   3
   1   5  27 1752.49 452.396   1
   1  -5  28-740.519 380.065   9
   1  -5  28 224.625 274.267  10
   1   5  28 317.377 285.117   1
  -1  -5 -28-383.434 300.636   3
  -1  -5 -29 2077.07 495.893   3
   1   5  29 2476.38 558.708   1
   1   6 -28 167.692 322.465  13
  -1  -6  27 559.984 439.397  10
  -1   6  27 576.097 291.251   1
   1  -6 -27 616.079 296.973   7
   1   6 -27 1521.39 504.929  13
   1  -6 -26 1228.31 438.774  14
   1   6 -26 134.043 258.591  13
  -1   6  26 35.1245 197.544   1
   1  -6 -26 77.6261 287.596   7
   1   6 -26-137.507 254.042   5
  -1  -6  26 216.405 316.662  10
   1   6 -26 522.744 442.322   4
  -1  -6  26 211.537 323.080   9
   1   6 -25 2677.16 584.602  13
   1  -6 -25 3527.04 653.739  14
   1  -6 -25 3641.15 648.355   7
  -1  -6  25 2257.26 600.988  10
   1   6 -25 3605.75 710.464   4
   1   6 -25 2437.68 492.640   5
  -1   6  25 2968.69 561.618   1
  -1  -6  25 3319.84 661.485   9
  -1  -6  24-277.134 316.608   9
   1   6 -24-18.6251 341.637   4
   1   6 -24 575.854 378.298  13
  -1  -6  24-81.1178 345.162  10
   1  -6 -24-224.715 239.295   7
   1   6 -24-395.517 254.154   5
   1  -6 -24 215.392 312.789  14
  -1   6  24-312.225 246.666   1
  -1   6  23 2679.08 566.757   1
  -1  -6  23 2701.90 632.778   9
   1  -6 -23 1932.27 470.525   7
   1   6 -23 3284.75 647.209  13
  -1  -6  23 2193.16 549.838  10
   1   6 -23 2574.21 617.403   4
   1  -6 -23 3491.52 653.715  14
   1  -6 -22-112.386 314.867   7
  -1   6  22 304.957 261.730   6
  -1   6  22 44.9352 245.661   1
   1   6 -22-540.346 426.257   4
  -1  -6  22 164.929 351.692  10
  -1  -6  22 61.3248 225.327   9
   1   6 -22-19.4643 269.982  13
   1  -6 -22 615.110 351.999  14
  -1   6  21 7812.49 797.792   6
  -1  -6  21 7633.49 944.061   9
  -1  -6  21 7566.66 896.506  10
   1  -6 -21 8573.73 754.123   3
   1   6 -21 7006.93 906.367   4
   1  -6 -21 9041.08 958.600   7
   1  -6 -21 9049.71 969.578  14
   1   6 -21 5585.37 806.112  13
  -1   6  21 7991.33 871.294   1
  -1   6  20-49.2133 225.492   6
  -1  -6  20 11.7046 300.949   9
  -1  -6  20-132.521 356.718  10
   1   6 -20 523.152 347.515   4
  -1   6  20-196.426 265.975   1
   1  -6 -20-89.3212 321.594   7
   1   6 -20 166.479 231.691  13
   1  -6 -20 168.601 332.690  14
   1  -6 -20 254.656 203.096   3
   1  -6 -19 2678.41 496.932   7
  -1  -6  19 2468.67 568.804   9
  -1   6  19 3222.06 523.206   6
   1   6 -19 2110.90 490.479  13
   1  -6 -19 3327.41 584.909  14
  -1  -6  19 3021.97 551.950  10
   1   6 -19 3335.07 626.759   4
  -1   6  19 3406.06 592.868   1
   1  -6 -19 3849.54 468.564   3
   1  -6 -18 1052.66 249.612   3
  -1  -6  18 487.104 282.203  10
   1   6 -18 1407.24 435.526   4
   1  -6 -18 1748.76 476.990  14
   1   6 -18 663.263 349.700  13
  -1   6  18 1332.72 391.229   1
  -1   6  18 1024.17 306.378   6
  -1  -6  18 644.396 332.335   9
   1  -6 -18 1206.58 375.658   7
   1  -6 -17 6690.63 845.289   7
   1  -6 -17 5889.39 524.078   3
   1  -6 -17 8274.67 866.506  14
  -1   6  17 7373.09 699.708   6
   1   6 -17 6339.75 773.866   4
  -1   6  17 5759.89 737.783   1
  -1  -6  17 7115.32 819.554   9
  -1  -6  17 8024.21 812.103  10
   1   6 -17 4881.63 698.661  13
  -1   6  16 267.529 227.545   1
  -1  -6  16 525.033 244.282  10
  -1   6  16 565.449 177.822  15
   1  -6 -16 479.618 317.465  14
   1   6 -16 570.071 338.493   4
   1  -6 -16 888.194 212.656   3
   1   6 -16 760.698 343.465  13
  -1  -6  16 562.136 331.338   9
  -1   6  16 416.778 225.704   6
   1  -6 -16 657.349 386.785   7
   1  -6 -15 5478.78 696.864  14
   1  -6 -15 4661.66 425.101   3
   1  -6 -15 4924.08 705.890   7
   1   6 -15 3941.16 628.592  13
   1   6 -15 4637.41 617.611   4
  -1  -6  15 4665.15 650.254   9
  -1   6  15 5070.49 531.626   6
  -1  -6  15 5105.66 615.136  10
  -1  -6  15 3317.49 463.072   8
  -1   6  15 5006.24 683.971   1
  -1   6  15 4743.74 425.134  15
  -1   6  14 1422.17 294.957   6
   1  -6 -14 905.351 338.526   7
   1  -6 -14 1299.57 365.657  14
  -1   6  14 1077.41 365.053   1
  -1  -6  14 868.911 235.489  12
  -1  -6  14 1159.54 353.425  10
   1   6 -14 975.339 366.156   4
   1   6 -14 904.021 378.234  13
  -1  -6  14 1177.50 292.179   8
  -1   6  14 1519.05 244.775  15
   1  -6 -14 834.407 194.141   3
  -1  -6  14 1668.90 439.802   9
  -1  -6  13 11003.2 837.166  10
   1  -6 -13 11443.3 630.849   3
   1   6 -13 10991.5 943.583  13
  -1   6  13 11399.0 735.841   6
  -1  -6  13 12262.9 943.955   9
  -1   6  13 11118.5 658.778  15
  -1   6  13 10641.8 955.352   1
   1  -6 -13 12533.9 1013.42  14
  -1  -6  13 11870.4 840.183  12
   1   6 -13 12266.8 941.890   4
  -1  -6  13 13354.1 924.589   8
   1  -6 -13 12812.8 1066.43   7
  -1   6  13 11872.8 552.294   5
   1  -6 -12 261.202 131.405   3
  -1   6  12 275.497 168.436  15
  -1  -6  12 14.5226 244.256   8
   1   6 -12 216.120 236.238   4
   1  -6 -12 198.648 317.185   7
  -1  -6  12 55.9613 232.582   9
  -1   6  12 260.411 110.436   5
   1   6 -12 438.702 315.159  13
  -1  -6  12 134.200 197.997  12
  -1   6  12 121.387 178.362   6
   1  -6 -12 62.1425 250.386  14
  -1  -6  12-29.2932 231.864  10
  -1   6  12 219.929 273.501   1
   1  -6 -11 15452.0 1164.51   7
  -1  -6  11 13995.5 905.923  10
  -1   6  11 13518.5 660.224   5
   1  -6 -11 14634.0 1051.79  14
  -1  -6  11 14889.8 954.400   9
   1   6 -11 14406.5 950.775   4
  -1   6  11 15206.3 755.838  15
  -1  -6  11 13401.0 953.811   8
  -1  -6  11 12216.2 895.404  12
   1  -6 -11 13819.8 660.257   3
   1   6 -11 13446.6 1029.20  13
  -1   6  11 11903.3 964.800   1
  -1   6  11 13720.8 753.751   6
  -1   6  10 576.301 331.435   1
  -1  -6  10 675.262 287.268  12
  -1  -6  10 550.335 250.323   9
  -1   6  10 574.850 171.972   6
  -1   6  10 791.131 172.532   5
   1  -6 -10 751.571 325.888  14
  -1   6  10 811.063 202.172  15
   1  -6 -10 683.562 139.261   3
   1   6 -10 642.703 278.106   4
  -1  -6  10 991.749 305.999  10
   1  -6 -10 583.366 351.606   7
  -1  -6  10 815.016 333.641   8
   1   6 -10 1032.93 397.618  13
  -1  -6   9 12061.0 814.243  10
   1   6  -9 11669.9 906.714  13
   1  -6  -9 11837.4 570.266   3
  -1   6   9 9632.28 840.727   1
   1  -6  -9 12762.3 938.695  14
  -1   6   9 12452.3 661.484   5
  -1  -6   9 11906.1 925.978   8
  -1  -6   9 11309.9 857.051  12
   1  -6  -9 11560.8 733.866  10
  -1  -6   9 11542.7 782.570   9
   1  -6  -9 11614.9 999.638   7
   1   6  -9 11445.9 780.198   4
  -1   6   9 12117.9 687.405  15
  -1   6   9 12455.0 664.981   6
  -1  -6   8 1623.00 373.684  12
  -1  -6   8 1723.06 401.469   8
   1   6  -8 1443.24 128.924   7
  -1   6   8 1716.69 267.009  15
  -1  -6   8 978.636 304.700  10
   1   6  -8 1565.51 395.085  13
   1   6  -8 1561.36 135.281   1
   1  -6  -8 1647.71 346.261  14
   1  -6  -8 2026.49 328.535  10
  -1   6   8 1590.06 360.642   1
   1  -6  -8 1504.00 364.916   7
  -1  -6   8 1807.21 329.062   9
  -1   6   8 1474.76 237.646   5
  -1   6   8 1592.96 239.789   6
   1   6  -8 1461.38 304.811   4
   1  -6  -8 1355.52 180.634   3
   1   6  -7 13723.8 509.050   7
  -1  -6   7 13694.6 843.782  10
   1  -6  -7 13205.5 770.587  10
  -1   6   7 14980.1 751.271   5
   1   6  -7 12775.0 640.692  11
   1   6  -7 12760.9 786.313   4
   1   6  -7 12787.0 926.836  13
  -1  -6   7 14469.2 1065.72   8
   1   6  -7 13578.4 512.633   1
  -1   6   7 13659.5 670.171   6
  -1  -6   7 13406.4 790.823   9
  -1   6   7 12215.6 906.984   1
   1  -6  -7 14051.9 1063.90   7
  -1   6   7 13099.1 719.555  15
  -1  -6   7 14679.1 975.901  12
  -1   6   7 13578.1 598.863   4
   1  -6  -7 14251.7 936.661  14
  -1   6   6 395.552 271.220   1
  -1   6   6 269.305 109.115   4
   1   6  -6 211.761 76.7851   7
  -1   6   6 3.36355 142.008   5
  -1  -6   6 192.013 203.707  10
  -1  -6   6 279.762 180.678   9
   1  -6  -6 299.863 315.776   7
   1   6  -6 321.642 198.136   4
   1   6  -6 370.680 301.937  13
   1  -6  -6 142.140 179.242  10
  -1   6   6 122.791 143.440  15
   1   6  -6 256.072 98.1385  11
   1  -6  -6 109.423 196.373  14
   1  -6  -6 31.2285 273.310   8
   1   6  -6 287.597 102.470   1
  -1  -6   6 514.377 257.442  12
  -1  -6   6 105.159 289.451   8
   1   6  -5 13665.1 597.266   1
  -1   6   5 14063.4 755.958  15
   1  -6  -5 13071.5 741.669  10
  -1   6   5 13234.5 748.247   5
   1   6  -5 13709.6 930.803  13
  -1  -6   5 14478.5 766.602   9
   1  -6  -5 13689.7 659.610   9
   1  -6  -5 13212.6 1017.60   7
   1  -6  -5 15303.6 1102.31   8
  -1   6   5 14218.9 612.602   4
  -1  -6   5 14460.1 1093.18   8
   1   6  -5 12477.9 555.005  11
  -1  -6   5 15113.5 859.546  10
   1  -6  -5 13967.2 869.959  14
  -1   6   5 13219.4 876.654   1
  -1  -6   5 14715.9 977.582  12
   1   6  -5 13814.7 776.086   4
   1  -6  -4-217.739 208.406  14
  -1  -6   4-243.601 237.996  10
   1  -6  -4-63.3471 339.164   8
   1   6  -4 72.9197 51.4747  11
  -1  -6   4-52.6571 95.0613   7
   1  -6  -4 249.603 279.552   7
  -1   6   4-104.398 173.435   5
  -1   6   4 89.7265 85.4383   4
   1  -6  -4 181.081 116.991   9
   1   6  -4 146.940 149.357   4
  -1   6   4 377.632 202.721  15
  -1  -6   4 150.969 258.734  12
   1   6  -4 160.982 237.122  13
  -1   6   4 199.101 183.157   1
  -1  -6   4 303.246 374.572   8
   1  -6  -4 201.838 195.085  10
   1   6  -4 76.9063 91.2181   1
  -1  -6   4 59.2668 143.209   9
   1  -6  -3 21353.5 855.540   9
  -1   6   3 21790.3 1058.44   1
  -1   6   3 22917.4 1051.64   5
  -1  -6   3 21579.5 1179.76  12
   1  -6  -3 22448.2 1376.82   8
   1  -6  -3 20835.5 1239.86   7
  -1  -6   3 22176.9 1399.79   8
   1  -6  -3 20541.2 1004.28  14
  -1  -6   3 22509.5 933.283   9
   1   6  -3 22214.3 976.786   4
   1   6  -3 21733.8 1141.11  13
   1   6  -3 21374.6 885.684   1
   1   6  -3 21240.3 643.761  11
  -1  -6   3 23358.1 1060.74  10
   1  -6  -3 21503.3 971.847  10
  -1  -6   3 21464.1 900.043   7
  -1   6   3 22043.5 816.562   4
  -1   6   2 1162.80 268.677   5
   1   6  -2 1154.01 101.042  11
  -1  -6   2 1066.55 402.789   8
   1  -6  -2 961.719 225.119  14
  -1  -6   2 1199.74 279.428  10
   1  -6  -2 1501.58 452.559   8
   1  -6  -2 1185.93 200.466   9
   1  -6  -2 1214.63 346.010   7
  -1  -6   2 1519.76 238.178   9
  -1   6   2 1161.59 186.438   4
   1  -6  -2 1164.59 254.208  10
   1   6  -2 1750.24 262.909   1
  -1  -6   2 1732.70 278.296   7
   1   6  -2 792.319 286.175  13
  -1   6   2 1287.25 257.484   1
   1   6  -2 1240.74 235.566   4
   1   6  -1 15559.3 920.567  13
   1  -6  -1 13336.5 924.168   7
  -1   6   1 15065.1 866.793   5
   1  -6  -1 13078.2 703.556  14
  -1  -6   1 13093.7 779.830  10
  -1  -6   1 14728.3 802.879   7
   1   6  -1 14785.5 792.993   1
   1   6  -1 15170.6 452.776  14
  -1   6   1 14433.5 776.144   1
  -1   6   1 15189.7 670.867   4
  -1   6   1 14259.2 551.034  14
  -1  -6   1 14477.0 684.895   9
   1  -6  -1 13857.7 678.143   9
   1  -6  -1 13388.3 760.435  10
   1   6  -1 14001.2 445.110   2
  -1  -6   1 14311.5 1148.96   8
   1  -6  -1 14504.9 1133.96   8
   1   6  -1 15610.0 754.316   4
   1   6   0 145.853 39.6669  11
  -1  -6   0 40.6871 172.130   7
  -1   6   0 243.419 170.807   1
   1  -6   0 81.8530 185.543   7
  -1  -6   0-14.3800 164.712  10
   1   6   0 146.276 59.4886  14
  -1   6   0 129.584 198.332   5
   1   6   0 280.022 237.884  13
   1  -6   0 150.634 106.294   9
   1  -6   0 124.044 158.333  10
   1   6   0 202.687 162.578   1
  -1  -6   0-79.5421 100.191   9
   1  -6   0 234.953 119.501  14
   1   6   0 252.998 88.4604   2
  -1   6   0 227.102 119.882   4
   1  -6   0 196.071 360.478   8
   1   6   0 67.9687 133.218   4
  -1  -6   0 387.066 364.233   8
   1   6   1 21576.7 1079.80   1
  -1  -6  -1 21856.6 1086.37   7
   1   6   1 20914.6 692.081  14
  -1  -6  -1 19542.1 768.712   9
   1   6   1 21629.6 886.567   4
   1   6   1 20257.1 686.821   2
  -1  -6  -1 21107.3 1364.59   8
  -1   6  -1 19848.5 1091.99   5
   1   6   1 21034.1 1058.92  13
  -1  -6  -1 18679.7 943.419  10
   1  -6   1 18425.6 1046.64   7
   1  -6   1 19016.3 747.742  14
   1   6   1 19822.4 587.308  11
  -1   6  -1 20576.6 877.400   1
  -1   6  -1 20312.0 835.309   4
   1  -6   1 20626.4 966.461  10
   1  -6   1 18298.7 1290.17   8
  -1   6  -1 19410.3 549.343   2
   1  -6   1 21571.8 896.701   9
  -1  -6  -2 1949.20 314.474  10
   1  -6   2 2616.31 364.113  10
   1   6   2 2314.28 369.574   1
   1  -6   2 3211.65 592.275   8
   1  -6   2 2326.80 292.477   9
   1   6   2 2002.63 208.502   2
   1   6   2 2668.81 381.855  13
  -1  -6  -2 2141.31 222.694   9
   1   6   2 2201.36 181.865  11
  -1   6  -2 2146.02 263.457   1
  -1   6  -2 2079.11 391.636   5
   1   6   2 2243.47 280.737   4
  -1  -6  -2 1282.59 415.597   8
  -1   6  -2 2064.48 258.514   4
   1  -6   2 2113.89 197.279  14
  -1  -6  -2 2226.60 404.714   7
   1  -6   2 1759.52 324.666   7
   1   6   3 16831.1 634.337  11
  -1  -6  -3 15803.7 852.785  10
  -1  -6  -3 18740.2 1242.88   8
  -1   6  -3 15615.6 770.625   4
  -1  -6  -3 15980.2 652.748   9
   1  -6   3 16223.8 895.561   7
  -1  -6  -3 17261.6 1049.20   7
   1  -6   3 16585.3 1189.08   8
  -1   6  -3 16387.5 720.878   1
  -1   6  -3 16716.7 1037.15   5
   1  -6   3 17240.4 540.232  14
   1   6   3 16284.5 916.434  13
   1  -6   3 18659.0 862.267   9
   1   6   3 17598.4 776.492   4
   1   6   3 16237.8 689.288   2
   1  -6   3 18630.7 931.699  10
   1   6   4 1845.85 314.208  13
  -1  -6  -4 1767.76 312.634  10
  -1  -6  -4 1746.32 200.493   9
  -1  -6  -4 2119.69 425.112   8
  -1   6  -4 1359.13 244.687   4
   1  -6   4 2339.86 327.509   7
   1   6   4 1743.83 235.661   4
   1  -6   4 2044.34 340.642  10
   1   6   4 1732.88 208.864  11
   1   6   4 1570.00 221.907   2
  -1   6  -4 1768.17 219.061   1
  -1  -6  -4 2229.39 440.663   7
  -1  -6  -4 1817.20 273.031  14
   1  -6   4 1960.28 300.921   9
   1  -6   4 1827.07 417.897   8
   1   6   5 35285.9 1206.30   4
  -1   6  -5 36350.6 1095.60   1
   1  -6   5 35261.0 1415.11  10
   1   6   5 33680.6 1164.13  11
  -1  -6  -5 36101.4 1082.82   9
   1  -6   5 34866.0 1740.65   8
   1   6   5 35558.4 1242.23   2
  -1   6  -5 35063.5 1322.80   4
  -1  -6  -5 38812.8 1787.19   8
  -1  -6  -5 35785.7 1326.13  14
  -1  -6  -5 34701.7 1369.68  10
   1   6   5 35053.7 1403.48  13
   1  -6   5 36484.0 1358.73   9
   1  -6   5 34720.2 1257.06   7
  -1   6  -5 35452.8 1490.14  13
  -1  -6  -5 34544.7 1650.25   7
   1  -6   6 2220.96 329.439   9
  -1  -6  -6 1658.51 316.577  10
   1  -6   6 2469.69 376.385  10
   1   6   6 2028.70 272.892  15
  -1   6  -6 2209.13 381.139  13
   1   6   6 2066.64 280.858   5
  -1   6  -6 2131.46 320.042   4
  -1   6  -6 2074.27 197.233   7
  -1  -6  -6 1771.47 444.707   8
   1   6   6 1892.28 304.910  13
  -1  -6  -6 2285.50 357.489  14
   1  -6   6 2237.30 255.182   7
  -1  -6  -6 2175.67 462.552   7
   1   6   6 2479.66 238.093   6
   1   6   6 2055.29 270.336  11
  -1   6  -7 10355.3 793.418  13
   1   6   7 10005.9 623.527  11
   1  -6   7 10419.9 507.509   7
   1  -6   7 10084.9 698.085   9
   1   6   7 10703.0 620.668   5
  -1  -6  -7 11062.9 898.536   8
  -1  -6  -7 10165.7 898.138   7
   1   6   7 9887.67 504.012   6
   1  -6   7 10064.3 719.977  10
  -1  -6  -7 9157.73 657.739  10
  -1  -6  -7 9921.39 714.146  14
   1   6   7 10126.2 676.317  13
  -1  -6  -7 11038.1 598.680   3
  -1   6  -7 10362.0 709.510   4
   1   6   7 10689.6 594.542  15
   1   6   8 369.957 115.646   6
  -1   6  -8 392.347 265.019   4
   1   6   8 537.164 160.894  15
   1   6   8 332.675 134.643   5
  -1  -6  -8 523.744 241.638  14
   1  -6   8 656.207 240.954   9
   1  -6   8 454.380 249.321  10
  -1  -6  -8 509.018 158.243   3
  -1  -6  -8 765.428 318.262   8
  -1  -6  -8 777.589 262.208  10
  -1   6  -8 390.503 255.484  13
   1   6   8 418.064 183.265  13
  -1  -6  -8 880.095 397.231   7
   1  -6   8 455.577 97.0074   7
   1   6   8 478.513 172.564  11
   1   6   9 19642.7 830.910   5
  -1  -6  -9 18138.1 831.942   3
   1  -6   9 18115.2 1009.39   9
   1   6   9 20155.4 789.863   6
   1  -6   9 18412.3 568.822   7
   1   6   9 17253.4 880.468  13
   1   6   9 19523.6 807.769  15
   1   6   9 18179.2 943.788  11
  -1  -6  -9 18769.7 1153.78   8
  -1   6  -9 17870.5 1083.01  13
  -1  -6  -9 17871.8 1076.89  14
  -1   6  -9 18053.4 1029.60   4
   1  -6   9 18811.6 1046.07  10
  -1  -6  -9 21375.5 1335.14   7
  -1   6 -10-11.9240 211.171  13
   1   6  10 219.368 135.860   6
   1   6  10 208.319 185.946  11
   1  -6  10-349.679 256.647  10
  -1   6 -10 352.077 271.446   4
  -1  -6 -10 225.851 246.757  14
   1   6  10 107.741 102.036   5
  -1  -6 -10 174.305 133.067   3
  -1  -6 -10-24.6024 196.014   8
  -1  -6 -10 79.1909 339.385   7
   1   6  10 143.011 119.357  15
   1   6  10 213.236 126.018  13
   1  -6  10-107.269 190.295   9
  -1   6 -11 9636.63 820.655  13
   1   6  11 10110.4 588.850   6
  -1  -6 -11 9853.29 802.121   8
   1   6  11 10107.3 612.234  13
  -1  -6 -11 11081.9 1002.97   7
  -1  -6 -11 8876.79 788.852  14
  -1   6 -11 10389.2 833.334   4
  -1  -6 -11 9907.10 623.308   3
   1  -6  11 10281.1 788.052   9
   1   6  11 10384.7 752.012  11
   1  -6  11 9430.62 761.955  10
   1   6  11 10547.2 536.517   5
   1   6  11 10255.8 552.668  15
   1  -6  12 4350.36 554.839   9
  -1  -6 -12 4524.54 426.351   3
  -1   6 -12 5324.99 635.527  13
   1   6  12 4923.50 431.728   6
   1   6  12 4584.81 522.835  11
  -1  -6 -12 3962.17 623.467   7
  -1  -6 -12 4582.97 613.210  14
   1   6  12 5192.05 342.365   5
   1   6  12 4664.28 396.599  13
   1   6  12 5452.16 693.303   1
   1  -6  12 4648.54 555.063  10
   1   6  12 4879.59 370.795  15
  -1   6 -12 4521.73 578.141   4
  -1  -6 -12 4539.73 548.188   8
   1   6  13 23293.7 1433.95   1
   1   6  13 22565.5 1022.06   6
   1   6  13 23247.2 1217.61  11
   1  -6  13 22317.5 1288.86   9
  -1  -6 -13 22007.8 1329.04  14
  -1  -6 -13 21723.2 1009.06   3
   1   6  13 23533.8 921.648  13
   1  -6  13 23808.3 1295.42  10
   1   6  13 21794.8 847.733  15
  -1  -6 -13 25837.8 1533.60   7
  -1   6 -13 21678.6 1302.83  13
  -1  -6 -13 23155.2 1235.65   8
  -1   6 -13 23119.0 1342.04   4
  -1   6 -14-221.768 330.380   5
   1   6  14 140.254 165.387  11
   1  -6  14 363.326 332.704   9
  -1  -6 -14 125.439 165.870   3
   1   6  14-55.2789 144.183   6
   1  -6  14-75.6740 249.657  10
  -1  -6 -14 290.104 231.611   8
  -1  -6 -14 172.969 306.133   7
  -1   6 -14-16.4682 284.406   4
  -1   6 -14 392.369 261.939  13
  -1  -6 -14-93.5727 217.307  14
   1   6  14 128.916 276.012   1
   1  -6  15 12228.3 978.024  10
   1   6  15 11981.3 900.601  11
  -1  -6 -15 11235.3 1028.76   7
  -1   6 -15 10617.9 949.168   4
   1   6  15 11030.9 750.752   6
  -1   6 -15 11486.6 1002.28   5
   1   6  15 9673.87 929.419   1
  -1  -6 -15 11485.0 977.657  14
   1  -6  15 9447.72 903.278   9
  -1   6 -15 9467.82 889.442  13
  -1  -6 -15 11186.3 735.797   3
   1   6  16 379.833 219.599   6
  -1   6 -16-205.663 327.160   5
  -1  -6 -16-0.48415 253.518  14
  -1  -6 -16 265.500 163.809   3
  -1  -6 -16 33.3871 306.987   7
   1  -6  16 447.329 298.683   9
  -1   6 -16 114.368 255.757  13
  -1   6 -16 666.036 331.410   4
   1   6  16-273.774 350.298   1
   1   6  16-3.50634 191.097  11
   1  -6  16 154.503 311.783  10
   1   6  17 11085.8 1013.25   1
   1   6  17 11086.1 905.144  11
   1  -6  17 11419.4 1018.77  10
   1  -6  17 11923.8 1049.09   9
  -1  -6 -17 11798.7 813.407   3
  -1   6 -17 11241.7 1007.74  13
  -1  -6 -17 12599.9 1056.86  14
   1   6  17 11625.3 816.950   6
  -1  -6 -17 12919.3 1102.97   7
  -1   6 -17 10646.4 1026.14   4
  -1   6 -17 11956.7 1024.19   5
  -1  -6 -18 278.871 199.051   3
   1   6  18 383.522 340.193   1
  -1  -6 -18 528.734 347.106  14
  -1   6 -18 208.198 259.404   5
  -1   6 -18 251.639 311.981  13
   1   6  18 495.782 265.971  11
   1  -6  18 469.804 347.630   9
  -1   6 -18-324.672 324.532   4
   1  -6  18 818.168 405.111  10
   1   6  18 314.466 166.582   6
  -1  -6 -18 89.8611 309.140   7
  -1  -6 -19 6759.50 812.696  14
  -1  -6 -19 6531.98 815.488   7
  -1   6 -19 6699.75 771.993   5
   1  -6  19 7127.64 861.389  10
  -1   6 -19 7019.61 824.033  13
   1   6  19 6437.55 786.474   1
   1  -6  19 6120.43 818.652   9
  -1  -6 -19 6121.32 637.128   3
  -1   6 -19 6623.27 856.104   4
   1   6  19 6511.38 716.975  11
  -1  -6 -20 50.7279 172.321   3
  -1   6 -20-104.456 246.303  13
   1   6  20 38.6616 213.477   1
  -1   6 -20-206.970 274.211   5
   1  -6  20 171.145 248.725   9
   1  -6  20 327.678 376.839  10
  -1  -6 -20 438.027 362.334   7
  -1   6 -20 10.8602 306.648   4
   1  -6  21 6738.84 881.035   9
  -1  -6 -21 7834.64 894.657   7
   1  -6  21 7792.65 956.164  10
  -1  -6 -21 7499.25 753.034   3
  -1   6 -21 7390.62 812.530   5
  -1   6 -21 7301.98 906.376   4
   1   6  21 7407.15 857.780   1
  -1   6 -21 7744.69 907.747  13
  -1  -6 -22 727.683 355.025   7
   1   6  22 129.833 223.303   1
  -1  -6 -22 638.388 294.260   3
   1  -6  22 113.556 287.432   9
  -1   6 -22 515.505 302.081   5
  -1   6 -22 1472.19 533.431   4
   1  -6  22 478.993 335.663  10
  -1   6 -22 970.395 439.517  13
   1  -6  23 5713.47 877.920  10
   1   6  23 5228.87 766.769   2
  -1   6 -23 7646.85 984.653   4
  -1   6 -23 4745.95 754.605  13
   1   6  23 5783.62 770.563   1
  -1   6 -23 7273.64 815.772   5
  -1  -6 -23 6629.21 765.158   3
  -1  -6 -23 6262.35 805.864   7
   1  -6  23 5498.45 815.310   9
   1  -6  24 475.309 319.369  10
  -1   6 -24 197.209 330.530   4
  -1   6 -24 806.727 399.081   3
   1  -6  24 160.805 305.458   9
  -1   6 -24 595.559 336.425  13
   1   6  24 256.956 257.396   2
  -1  -6 -24 1023.70 331.002   3
  -1  -6 -24 819.374 400.762   7
   1   6  24 140.542 237.632   1
  -1   6 -24 267.460 248.417   5
   1   6  25 6677.80 846.641   1
   1  -6  25 7804.22 1032.65  10
  -1   6 -25 7107.74 920.402   3
  -1   6 -25 6087.05 854.171  13
   1  -6  25 7275.14 950.565   9
   1   6  25 10475.5 1085.04   2
  -1  -6 -25 5371.07 741.690   3
  -1   6 -25 6361.63 745.959   5
   1   6  26 1116.02 463.965   2
  -1   6 -26 807.178 368.213   3
   1  -6  26 316.572 368.734  10
   1  -6  26-457.522 331.155   9
  -1   6 -26 397.277 313.912  13
   1   6  26 359.281 277.005   1
   1   6  27 3387.59 621.203   1
   1   7 -27 4352.52 777.099  13
  -1  -7  26 236.481 279.678  10
   1   7 -26 886.627 428.270  13
   1  -7 -25 3074.58 616.013  14
  -1   7  25 3054.86 632.073   1
   1   7 -25 3674.75 729.341   4
  -1  -7  25 2198.24 568.425  10
   1   7 -25 3950.95 753.662  13
  -1  -7  25 2151.05 575.599   9
   1  -7 -25 3593.73 656.277   7
   1   7 -25 2662.56 569.471   5
  -1  -7  24 15.0784 262.894  10
   1  -7 -24 261.555 301.322   7
   1   7 -24-370.126 315.066   5
  -1  -7  24 720.605 456.921   9
   1   7 -24 667.181 497.526   4
   1  -7 -24 5.21067 257.259  14
  -1   7  24-141.629 283.629   1
   1   7 -24 263.452 345.421  13
   1   7 -23 2350.90 586.090  13
  -1  -7  23 3533.12 686.292  10
  -1   7  23 3984.74 667.186   1
   1   7 -23 4776.60 789.694   4
  -1  -7  23 3886.09 716.118   9
   1  -7 -23 4089.72 700.075   7
   1  -7 -23 4372.00 686.387  14
   1   7 -23 4006.80 669.572   5
   1   7 -22-181.386 323.068  13
   1   7 -22 214.355 303.352   5
  -1  -7  22-285.269 400.647  10
   1  -7 -22-76.1451 322.914   7
  -1  -7  22-36.1222 281.940   9
   1   7 -22-732.924 503.939   4
   1  -7 -22-487.086 315.851  14
  -1   7  22-120.688 265.784   1
  -1   7  21 2582.01 549.235   1
   1  -7 -21 2583.24 554.937  14
   1   7 -21 2460.21 571.532  13
   1  -7 -21 3701.41 686.038   7
   1   7 -21 1597.09 499.382   4
  -1  -7  21 1826.48 503.299  10
  -1  -7  21 2607.16 562.985   9
   1   7 -20-313.131 371.167  13
  -1  -7  20 35.6597 266.006  10
   1   7 -20-248.864 386.455   4
  -1   7  20 226.611 288.977   1
   1  -7 -20 201.011 267.239  14
  -1  -7  20 421.688 298.995   9
   1  -7 -20-189.190 335.996   7
  -1  -7  19 10088.4 1071.17   9
   1   7 -19 11046.6 1141.11  13
  -1  -7  19 11651.0 1066.98  10
  -1   7  19 10927.0 1061.07   1
   1  -7 -19 12328.0 1149.61   7
   1   7 -19 10700.6 1090.49   4
   1  -7 -19 10724.6 1053.47  14
   1  -7 -18-36.9680 264.798  14
  -1  -7  18-174.104 262.439   9
  -1  -7  18-144.839 279.658  10
  -1   7  18-366.190 340.433   1
   1  -7 -18-239.646 333.807   7
  -1   7  18 301.953 237.155   6
   1   7 -18 195.277 312.506  13
   1   7 -18 1000.83 388.117   4
  -1  -7  17 5596.95 700.699  10
  -1  -7  17 5797.21 762.962   9
   1  -7 -17 5796.61 785.279   7
   1  -7 -17 4794.58 695.238  14
  -1   7  17 6694.03 819.610   1
  -1   7  17 6598.03 657.215   6
   1   7 -17 6376.50 839.604  13
   1   7 -17 5519.01 746.359   4
   1  -7 -16 727.082 398.644   7
   1  -7 -16 386.510 284.999  14
  -1  -7  16 645.987 309.807  10
  -1   7  16 702.703 262.093   6
   1   7 -16-26.2067 266.456   4
   1   7 -16 918.867 380.824  13
  -1   7  16 626.697 338.738   1
  -1  -7  16 365.624 302.018   9
  -1  -7  15 10094.8 934.542   9
   1   7 -15 8705.74 876.341   4
  -1   7  15 10847.7 773.807   6
   1  -7 -15 9665.32 616.393   3
  -1  -7  15 10575.3 915.576  10
   1  -7 -15 10268.9 960.119  14
   1   7 -15 7243.13 864.547  13
   1  -7 -15 8079.34 901.515   7
  -1   7  15 8955.89 929.507   1
   1  -7 -14 1156.59 210.626   3
  -1   7  14 1123.78 236.710  15
   1  -7 -14 1097.00 348.091  14
   1  -7 -14 999.606 376.603   7
  -1   7  14 804.077 365.719   1
  -1  -7  14 1296.82 353.685   8
   1   7 -14 1960.44 475.624   4
  -1   7  14 823.613 218.118   6
   1   7 -14 964.749 275.236  13
  -1  -7  14 1021.13 332.535  10
  -1  -7  14 869.288 343.093   9
  -1   7  13 8526.48 600.371  15
  -1  -7  13 7337.57 761.214   9
   1   7 -13 7230.90 816.477  13
   1   7 -13 8037.53 790.762   4
  -1  -7  13 8299.02 774.805  10
   1  -7 -13 9055.66 878.060  14
  -1   7  13 7189.61 821.643   1
  -1   7  13 7953.69 611.964   6
   1  -7 -13 8556.15 940.484   7
  -1  -7  13 7027.57 734.203   8
   1  -7 -13 7646.01 512.863   3
  -1   7  12 201.402 141.934  15
   1  -7 -12-422.151 282.181  14
  -1  -7  12 624.851 297.045   8
   1   7 -12 734.907 346.574   4
  -1  -7  12 487.374 278.237   9
  -1   7  12 146.526 284.558   1
  -1  -7  12 328.201 271.073  10
  -1   7  12 390.393 171.756   6
   1  -7 -12 406.699 367.957   7
  -1   7  12 307.344 144.800   5
   1   7 -12 1013.10 391.003  13
   1  -7 -12 315.604 129.208   3
  -1  -7  11 17401.1 1187.04   8
   1   7 -11 16436.3 1062.30   4
  -1   7  11 15833.2 840.162   6
   1   7 -11 15338.6 1158.33  13
   1  -7 -11 17064.9 762.374   3
  -1   7  11 17142.4 879.401  15
   1  -7 -11 17952.4 1189.78  14
   1  -7 -11 17971.4 1326.19   7
  -1  -7  11 17560.9 1080.32   9
  -1  -7  11 16914.2 1075.51  10
  -1   7  11 16011.2 1183.36   1
  -1   7  11 17590.6 835.135   5
  -1   7  10 417.356 152.338   5
  -1   7  10 22.5055 129.343   6
   1   7 -10 293.587 248.413  13
  -1  -7  10-61.1149 196.921   9
   1  -7 -10-50.9161 173.234  10
  -1   7  10-215.235 303.299   1
   1  -7 -10-157.420 324.907   7
   1  -7 -10 295.251 269.646  14
  -1   7  10 107.910 180.146  15
  -1   7  10 79.6824 105.236   4
  -1  -7  10 413.388 327.293   8
   1   7 -10-347.190 265.071   4
  -1  -7  10 178.987 237.544  10
  -1   7   9 5181.94 666.214   1
   1  -7  -9 5524.29 551.048  10
  -1   7   9 5124.86 380.103   4
  -1  -7   9 5390.82 586.547  10
   1  -7  -9 5022.13 624.095  14
  -1   7   9 5263.84 475.122  15
  -1   7   9 5717.08 485.017   5
  -1  -7   9 4872.93 673.292   8
   1   7  -9 4662.59 541.374   4
  -1  -7   9 5006.88 532.215   9
   1   7  -9 4595.70 629.637  13
  -1   7   9 5295.13 443.937   6
   1  -7  -9 5166.34 717.724   7
  -1  -7   8 365.383 228.283   9
   1  -7  -8 364.002 311.903   7
  -1   7   8 13.1515 107.687   4
  -1   7   8 61.9429 156.148  15
   1   7  -8 211.937 214.503   4
   1  -7  -8 442.615 281.397  14
  -1   7   8 74.2684 111.974   6
   1  -7  -8 120.725 215.167  10
   1   7  -8 4.29940 264.651  13
  -1  -7   8 196.609 292.549   8
   1   7  -8 171.849 71.3483   1
  -1   7   8 98.8424 260.240   1
  -1  -7   8 170.302 190.189  10
  -1   7   8 45.6559 149.477   5
  -1   7   7 16538.1 1096.30   1
   1  -7  -7 18392.5 1306.25   7
  -1   7   7 17623.1 749.860   4
  -1  -7   7 16794.8 1247.80   8
  -1   7   7 17474.2 920.637   5
   1  -7  -7 18570.8 1000.25  10
   1  -7  -7 17229.4 1090.50  14
  -1   7   7 17581.6 912.781  15
   1   7  -7 17070.6 971.442   4
   1   7  -7 16835.0 1150.55  13
  -1   7   7 17875.7 822.825   6
  -1  -7   7 16420.8 1004.37  10
   1   7  -7 19064.1 690.288   1
  -1  -7   7 17150.6 952.494   9
  -1   7   6 1104.57 264.067  15
   1   7  -6 1398.44 302.108   4
  -1  -7   6 1186.74 285.374   9
   1   7  -6 1181.16 184.052   1
  -1   7   6 1217.01 343.020   1
  -1   7   6 755.808 220.065   5
   1  -7  -6 1624.32 354.382  14
  -1  -7   6 1100.80 289.605  10
  -1   7   6 1089.90 183.762   4
   1  -7  -6 1470.03 315.036  10
   1  -7  -6 411.559 285.254   7
  -1  -7   6 1412.18 489.367   8
   1   7  -6 1093.80 368.849  13
   1   7  -5 10431.4 862.911  13
  -1  -7   5 8938.33 949.223   8
   1  -7  -5 10453.1 602.102   9
  -1  -7   5 10445.5 688.779   9
  -1   7   5 11243.1 578.277   4
   1  -7  -5 10831.7 735.076  10
   1  -7  -5 9905.96 749.739  14
   1  -7  -5 9917.36 929.870   7
  -1  -7   5 10377.5 775.011  10
  -1   7   5 10987.6 734.207   5
   1   7  -5 9900.96 544.775   1
  -1   7   5 9273.45 771.291   1
  -1   7   5 10923.8 723.823  15
   1   7  -5 10195.4 712.424   4
   1  -7  -4 1064.01 382.038   7
  -1   7   4 968.558 275.107   5
  -1  -7   4 1016.11 288.772  10
   1  -7  -4 1359.89 289.857  14
  -1   7   4 1232.29 278.371  15
   1  -7  -4 947.221 196.431   9
   1   7  -4 1332.57 280.596   4
   1   7  -4 1443.54 384.179  13
   1   7  -4 1362.47 222.240   1
  -1  -7   4 1357.39 256.489   9
   1  -7  -4 1226.19 274.143  10
  -1  -7   4 1309.06 219.741   7
  -1   7   4 1038.57 296.935   1
  -1  -7   4 1181.66 463.322   8
  -1   7   4 1371.67 201.665   4
   1  -7  -3 7454.85 585.665  14
   1  -7  -3 7127.15 886.486   8
   1   7  -3 7509.72 520.564   1
   1   7  -3 8515.53 608.820   4
  -1  -7   3 7285.20 528.537   7
   1  -7  -3 7538.60 772.895   7
   1  -7  -3 7284.34 495.317   9
  -1   7   3 6756.17 599.425   5
  -1  -7   3 7943.74 569.144   9
   1   7  -3 7617.71 736.025  13
  -1  -7   3 6129.91 582.693  10
   1  -7  -3 7324.84 597.149  10
  -1   7   3 7542.02 477.591   4
  -1  -7   3 6514.36 848.145   8
  -1   7   3 6860.18 608.336   1
   1  -7  -2 3262.82 630.492   8
  -1   7   2 3014.65 444.128   5
   1  -7  -2 3584.10 378.120  14
  -1  -7   2 4060.51 427.675   7
   1  -7  -2 3374.22 408.988  10
  -1  -7   2 4584.02 737.881   8
  -1  -7   2 3363.66 415.246  10
   1  -7  -2 3163.81 504.439   7
  -1   7   2 3368.93 419.922   1
   1  -7  -2 3816.29 362.393   9
   1   7  -2 3805.65 390.337   1
  -1   7   2 3855.04 349.513   4
   1   7  -2 3387.02 385.138   4
   1   7  -2 3619.42 502.830  13
  -1  -7   2 3892.80 389.404   9
  -1  -7   1 2824.95 323.308   9
  -1   7   1 3555.61 411.822   1
  -1  -7   1 2880.86 583.729   8
   1  -7  -1 2924.02 398.847  10
  -1   7   1 3455.62 462.338   5
   1  -7  -1 3324.94 339.154   9
  -1  -7   1 3095.67 441.574  10
  -1   7   1 3373.81 331.549   4
  -1  -7   1 4143.89 451.852   7
   1  -7  -1 2902.26 598.290   8
   1  -7  -1 3307.27 336.958  14
   1   7  -1 3198.43 173.804   2
   1   7  -1 3619.96 395.141   4
   1   7  -1 3495.96 405.640   1
   1   7  -1 2805.06 443.912  13
   1  -7  -1 3130.76 496.915   7
  -1   7   0-171.406 157.961   1
  -1  -7   0-113.719 205.410  10
  -1   7   0 209.132 253.466   5
  -1  -7   0 51.5192 106.204   9
   1  -7   0-95.9059 226.910  10
   1   7   0 25.5223 147.544   4
  -1  -7   0 60.7574 355.968   8
   1   7   0-249.293 194.264   1
   1   7   0 39.8761 51.9628   2
   1  -7   0 5.64784 122.214   9
   1  -7   0-170.287 238.667   7
  -1   7   0-39.6052 129.208   4
   1   7   0 169.076 210.798  13
   1  -7   0 278.276 404.917   8
   1  -7   0 80.9045 111.028  14
  -1   7   0 55.6804 55.4573   2
  -1  -7   0-33.0860 183.110   7
   1  -7   1 14184.1 852.218  10
  -1  -7  -1 14164.6 858.493  10
   1   7   1 14615.5 971.770  13
  -1  -7  -1 13811.7 667.894   9
   1  -7   1 15280.2 592.580  14
   1  -7   1 14858.6 779.045   9
  -1   7  -1 13956.8 755.683   1
   1   7   1 14830.0 568.827   2
   1   7   1 14879.2 787.182   4
  -1   7  -1 13909.3 444.413   2
  -1   7  -1 14168.0 736.295   4
   1  -7   1 15009.3 980.860   7
   1  -7   1 12460.3 1130.80   8
  -1  -7  -1 16043.6 1283.14   8
   1   7   1 14772.7 902.902   1
  -1   7  -1 13781.0 962.163   5
  -1  -7  -1 14522.8 936.528   7
  -1  -7  -2 776.003 146.378   9
   1  -7   2 500.675 178.083   7
  -1  -7  -2 477.541 221.038  10
  -1   7  -2 765.551 180.777   4
   1  -7   2 845.187 106.496  14
   1   7   2 765.381 288.970  13
   1  -7   2 708.137 198.374   9
   1  -7   2 727.418 244.392  10
   1   7   2 321.158 210.166   1
  -1   7  -2 677.147 292.032   5
   1  -7   2 541.266 403.239   8
   1   7   2 822.566 96.6458  11
  -1   7  -2 722.613 183.033   1
   1   7   2 716.366 135.213   2
   1   7   2 1044.28 233.688   4
  -1  -7  -2 470.911 229.227   7
  -1  -7  -2 1119.15 427.442   8
   1  -7   3 5141.14 738.175   8
  -1   7  -3 4537.12 432.939   4
   1  -7   3 5313.01 547.914  10
   1   7   3 5285.73 377.672   2
  -1   7  -3 5412.85 591.616  13
   1   7   3 5553.27 568.603  13
  -1  -7  -3 5313.03 624.568   7
  -1   7  -3 5050.22 416.233   1
  -1   7  -3 5075.38 628.766   5
   1   7   3 4870.03 566.530   1
   1   7   3 4893.30 298.148  11
   1   7   3 6212.98 478.072   4
   1  -7   3 5975.88 504.477   9
  -1  -7  -3 5198.29 374.271   9
  -1  -7  -3 5447.21 745.348   8
   1  -7   3 5399.24 522.505   7
  -1  -7  -3 5166.74 527.581  10
   1  -7   4 1572.04 321.010  10
   1   7   4 1198.28 233.157   4
   1   7   4 1091.63 194.884   2
  -1   7  -4 789.135 289.298  13
   1  -7   4 1370.67 276.297   9
  -1  -7  -4 1797.25 518.694   8
   1   7   4 875.395 149.175  11
  -1   7  -4 1553.27 451.111   5
   1  -7   4 1426.71 275.527   7
  -1  -7  -4 1212.28 305.716  10
  -1  -7  -4 1264.70 311.832   7
  -1  -7  -4 1373.00 206.894   9
   1   7   4 596.408 216.794  13
  -1   7  -4 1284.52 256.720   4
   1   7   4 1034.96 329.526   1
  -1   7  -4 1060.72 193.230   1
  -1   7  -5 12843.5 917.249  13
   1  -7   5 14415.4 764.731   7
   1   7   5 14197.0 917.888  13
  -1  -7  -5 13971.9 1146.89   8
   1   7   5 12971.1 802.786   5
  -1   7  -5 13795.2 1044.42   5
  -1   7  -5 13672.3 645.812   1
  -1  -7  -5 14922.2 894.163  10
  -1  -7  -5 14916.6 647.403   9
   1  -7   5 13739.2 892.119  10
   1   7   5 13981.2 736.471   4
  -1  -7  -5 12983.2 1018.02   7
   1   7   5 13214.0 643.213  11
  -1   7  -5 14370.7 829.843   4
   1  -7   5 13602.8 812.786   9
   1   7   5 12836.5 692.345   2
   1   7   5 11393.5 928.679   1
   1   7   6 2184.25 369.047  13
   1   7   6 2249.44 270.217  11
   1   7   6 1488.22 402.979   1
  -1  -7  -6 1972.94 346.842  10
  -1   7  -6 2520.64 515.871   5
   1   7   6 2713.35 317.199   4
   1  -7   6 2776.57 301.862   7
   1  -7   6 2721.84 422.265  10
  -1   7  -6 2274.21 347.255   4
   1   7   6 2149.66 233.828   6
  -1   7  -6 2250.95 410.725  13
   1   7   6 2346.76 311.119  15
   1   7   6 2236.25 299.463   2
  -1  -7  -6 2191.91 443.073   8
   1  -7   6 1712.13 319.625   9
   1   7   6 2415.41 337.541   5
  -1  -7  -6 2665.59 498.014   7
  -1   7  -7 9168.47 901.643   5
  -1  -7  -7 9958.59 936.751   8
  -1  -7  -7 8880.25 876.943   7
   1   7   7 8649.01 690.750  13
  -1   7  -7 9179.32 722.689   4
   1   7   7 9545.34 512.228   6
  -1  -7  -7 9622.13 703.694  14
   1  -7   7 9909.53 726.128   9
   1   7   7 9417.92 638.673   5
   1  -7   7 9986.01 526.051   7
   1   7   7 8909.12 585.836  11
   1   7   7 8951.35 580.767   4
   1   7   7 7319.62 764.951   1
   1  -7   7 10607.4 794.412  10
  -1   7  -7 8503.32 777.599  13
   1   7   7 8661.66 623.483   2
   1   7   7 9185.63 607.386  15
  -1  -7  -7 8579.13 695.571  10
   1   7   8 392.970 299.299   1
  -1   7  -8 1708.64 382.530  13
   1  -7   8 1816.30 193.828   7
   1   7   8 2389.12 261.933   6
   1  -7   8 2333.90 398.538  10
   1   7   8 2017.18 282.015   4
  -1   7  -8 1622.45 453.430   5
   1   7   8 1866.78 304.659   5
  -1  -7  -8 1752.81 431.487   7
   1   7   8 1460.06 292.764   2
   1   7   8 1421.52 292.538  13
   1   7   8 2070.82 280.310  15
  -1  -7  -8 1804.98 359.161  14
   1  -7   8 2110.07 353.100   9
   1   7   8 2026.75 303.029  11
  -1  -7  -8 2380.58 503.056   8
  -1   7  -8 1595.39 345.879   4
  -1  -7  -8 1584.68 347.960  10
  -1   7  -9 9245.02 762.224   4
   1   7   9 10068.4 633.781   5
  -1   7  -9 8665.53 909.338   5
   1   7   9 8420.44 878.367   1
   1   7   9 9810.05 544.340   6
  -1  -7  -9 9724.23 737.530  10
   1  -7   9 10255.5 803.791  10
   1  -7   9 8974.95 726.328   9
   1   7   9 9808.94 721.487  13
  -1   7  -9 9634.91 853.111  13
  -1  -7  -9 11146.3 946.465   8
   1   7   9 8278.24 680.443   2
  -1  -7  -9 9949.28 785.785  14
   1   7   9 9793.98 680.714  11
  -1  -7  -9 9288.97 933.276   7
   1   7   9 10072.0 612.233  15
  -1  -7 -10 1272.78 453.944   7
  -1  -7 -10 995.632 296.752  14
   1   7  10 1084.49 263.894  11
  -1   7 -10 153.582 282.327   5
  -1  -7 -10 366.159 283.185   8
   1   7  10 1051.37 213.169   5
  -1   7 -10 674.389 261.092   4
  -1  -7 -10 791.857 195.597   3
   1  -7  10 1097.23 316.042  10
  -1   7 -10 438.996 242.874  13
   1   7  10 368.060 304.649   1
   1   7  10 963.639 236.411  13
   1   7  10 788.687 174.906  15
   1  -7  10 593.325 230.336   9
   1   7  10 856.407 178.829   6
   1   7  11 3775.54 359.395   5
  -1   7 -11 4172.98 672.218   5
   1  -7  11 3691.98 512.615   9
   1   7  11 3848.63 361.184   6
  -1  -7 -11 3884.64 556.818   8
  -1  -7 -11 4216.24 647.959   7
  -1  -7 -11 3934.72 532.779  14
   1   7  11 3630.73 622.703   1
   1   7  11 3914.05 421.581  13
  -1   7 -11 3899.01 540.717   4
  -1   7 -11 3657.26 549.677  13
   1  -7  11 3173.19 490.419  10
   1   7  11 3402.97 438.040  11
  -1  -7 -11 4454.94 419.238   3
   1   7  11 3831.03 364.942  15
  -1  -7 -12 223.378 160.979   3
   1   7  12 192.294 205.884  11
  -1  -7 -12-361.244 349.572   7
   1  -7  12 799.811 346.029   9
  -1   7 -12 199.826 278.030   4
   1   7  12 155.707 131.673   6
  -1  -7 -12 188.401 227.740  14
  -1   7 -12 34.2983 252.323  13
   1   7  12 73.8257 130.996  13
   1   7  12 264.443 135.989  15
  -1   7 -12-255.989 329.623   5
  -1  -7 -12-113.813 261.950   8
   1  -7  12 129.754 246.870  10
   1   7  12-327.818 332.296   1
  -1  -7 -13 10619.6 680.705   3
  -1  -7 -13 10885.6 1049.87   7
   1  -7  13 10816.1 894.200   9
   1   7  13 11525.7 1034.95   1
   1  -7  13 9676.09 854.045  10
  -1  -7 -13 10177.0 917.249  14
  -1   7 -13 9664.14 882.122   4
  -1   7 -13 9618.63 908.343  13
  -1   7 -13 11977.1 1093.18   5
  -1  -7 -13 9611.87 841.577   8
   1   7  13 10190.3 791.081  11
   1   7  14-244.750 288.859   1
  -1   7 -14 126.167 277.288   4
   1   7  14 121.735 163.246  11
  -1  -7 -14-52.3300 259.643  14
  -1  -7 -14 37.8479 310.094   7
  -1  -7 -14 66.6533 134.074   3
   1  -7  14 134.787 266.231   9
  -1   7 -14 3.84640 262.298   5
  -1   7 -14-47.7978 329.637  13
   1  -7  14-163.023 202.057  10
  -1   7 -15 3249.80 595.805   4
  -1  -7 -15 3202.04 564.342  14
   1   7  15 3493.20 608.739   1
   1   7  15 3564.55 494.845  11
  -1  -7 -15 2660.23 370.519   3
  -1   7 -15 3294.23 567.841  13
   1  -7  15 2908.47 508.446  10
   1  -7  15 2987.78 534.957   9
  -1   7 -15 3068.43 609.078   5
  -1  -7 -15 3158.09 593.706   7
   1  -7  16 202.842 269.074  10
  -1  -7 -16 602.620 363.651   7
   1   7  16 319.375 242.670  11
   1   7  16 484.961 334.417   1
  -1   7 -16 818.790 362.464   4
  -1   7 -16 696.260 388.970   5
   1  -7  16 1000.19 408.834   9
  -1   7 -16 907.874 416.964  13
  -1  -7 -16 675.291 206.967   3
  -1  -7 -17 5396.71 538.045   3
  -1  -7 -17 4377.55 690.841   7
  -1   7 -17 4794.75 719.339  13
  -1   7 -17 4532.77 720.853   4
   1  -7  17 4692.10 708.664   9
  -1   7 -17 4665.47 681.812   5
   1   7  17 4850.63 693.647   1
   1  -7  17 5089.42 724.488  10
  -1   7 -18 1238.95 417.440  13
  -1  -7 -18 2126.74 363.551   3
  -1   7 -18 1327.77 480.999   4
   1  -7  18 1543.51 461.967   9
   1   7  18 1750.92 466.736   1
  -1  -7 -18 1724.17 525.412   7
  -1   7 -18 946.437 363.770   5
   1  -7  18 933.844 386.373  10
  -1  -7 -19 2257.18 523.339   7
   1  -7  19 2351.87 568.268  10
   1   7  19 1823.44 446.377   2
  -1   7 -19 1468.50 400.617   5
  -1   7 -19 2680.00 582.967  13
   1   7  19 1906.43 497.812   1
   1  -7  19 2463.90 548.584   9
  -1  -7 -19 2788.68 420.745   3
  -1   7 -19 2539.40 574.540   4
  -1   7 -20 749.951 378.486   4
   1  -7  20 627.078 399.294   9
  -1   7 -20 852.673 443.003  13
  -1   7 -20 307.179 252.776   5
   1   7  20 746.291 365.399   2
  -1  -7 -20 438.042 240.698   3
  -1  -7 -20 770.314 336.862   7
   1   7  20 743.983 332.037   1
   1  -7  20 1290.26 451.984  10
  -1   7 -21 2377.09 606.589   4
  -1   7 -21 2972.65 576.351   5
   1  -7  21 2317.32 587.789   9
  -1   7 -21 3245.65 634.717  13
   1   7  21 2965.63 574.762   2
   1  -7  21 3138.80 619.266  10
   1   7  21 2986.74 580.725   1
  -1  -7 -21 4890.28 747.255   7
  -1  -7 -22 248.571 362.197   7
  -1   7 -22 303.228 275.529   5
  -1   7 -22 193.235 315.713   4
   1  -7  22 98.3881 346.987  10
   1  -7  22-115.479 342.188   9
  -1   7 -22 535.179 355.873  13
   1   7  22-326.078 346.562   2
   1   7  22 195.173 306.359   1
  -1   7 -23 1021.50 413.201   4
   1   7  23 925.141 378.286   1
   1   7  23 154.384 277.187   2
  -1  -7 -23 1664.92 500.083   7
   1  -7  23 669.271 414.459  10
   1  -7  23 355.405 409.677   9
  -1   7 -23 1763.93 440.202   5
  -1   7 -23 961.303 439.959  13
   1   7  24 202.604 293.129   2
   1  -7  24-403.294 354.941  10
  -1  -7 -24 826.110 413.703   7
   1   7  24 260.518 276.427   1
  -1   7 -24 618.128 457.909  13
   1  -7  24 179.112 358.643   9
  -1   7 -24 328.537 235.019   5
  -1   7 -24 301.655 345.616   4
  -1   7 -25 4127.32 653.456   5
  -1   7 -25 5058.07 820.254  13
  -1   7 -25 4549.43 750.694   3
   1   7  25 4415.65 711.649   1
   1   7  25 5852.06 841.284   2
   1  -7  25 4441.45 810.438  10
  -1   7 -26-326.991 309.162  13
  -1   7 -26 352.963 302.205   5
  -1   7 -27 1588.38 555.606  13
   1   8 -25 29.8984 214.759   5
   1   8 -24 1746.07 569.663  13
   1   8 -24 1856.42 484.006   5
   1  -8 -24 1970.48 499.407  14
   1   8 -23-556.908 435.728   4
  -1  -8  23-362.978 361.743   9
   1  -8 -23 163.311 266.603   7
  -1  -8  23 657.784 394.046  10
  -1   8  23-43.2677 228.758   1
   1   8 -23 123.593 311.351  13
   1   8 -23-447.930 288.592   5
   1  -8 -23-17.2861 261.964  14
  -1  -8  22 1702.91 560.996   9
   1   8 -22 1801.08 472.790   5
   1  -8 -22 1702.69 476.539  14
   1   8 -22 2693.06 638.516   4
   1  -8 -22 2474.57 554.651   7
  -1  -8  22 3187.39 659.284  10
  -1   8  22 1998.81 526.319   1
   1   8 -22 2537.11 655.153  13
   1   8 -21 883.613 472.683  13
  -1  -8  21-333.029 312.145  10
  -1  -8  21 99.4199 334.846   9
   1  -8 -21 527.986 325.751   7
   1  -8 -21 416.242 341.026  14
   1   8 -21-74.5224 360.790   4
   1   8 -21 437.234 304.232   5
  -1   8  21 602.480 384.137   1
  -1   8  20 2821.36 579.102   1
  -1  -8  20 2096.87 509.159  10
   1   8 -20 2120.76 554.628   5
  -1  -8  20 2157.92 536.064   9
   1  -8 -20 2974.23 596.069  14
   1   8 -20 1749.02 526.860   4
   1  -8 -20 2381.92 577.856   7
   1   8 -20 2955.42 632.876  13
  -1  -8  19 152.266 270.417  10
   1  -8 -19 946.619 351.832  14
   1   8 -19 438.809 368.659  13
  -1  -8  19 51.1438 253.564   9
   1  -8 -19 1505.13 492.994   7
   1   8 -19 96.1432 303.731   4
  -1   8  19 683.146 329.671   1
  -1  -8  18 2564.15 545.890  10
  -1   8  18 2903.23 630.097   1
  -1  -8  18 2092.27 528.719   9
   1   8 -18 2809.13 593.853   4
   1   8 -18 1939.38 539.249  13
   1  -8 -18 3057.42 581.307  14
   1  -8 -18 1670.29 508.219   7
   1   8 -17 0.59604 247.392   4
   1   8 -17-170.064 304.401  13
  -1  -8  17 240.331 268.676  10
   1  -8 -17 431.320 339.564  14
  -1   8  17 281.810 273.579   1
  -1  -8  17 652.684 337.434   9
   1  -8 -17 439.857 400.593   7
   1  -8 -16 5572.88 804.153   7
  -1   8  16 2797.35 574.104   1
   1  -8 -16 4777.13 706.041  14
  -1  -8  16 4627.24 694.498   9
  -1  -8  16 2766.35 542.391  10
   1   8 -16 2964.78 631.642  13
   1   8 -16 4565.86 690.536   4
  -1  -8  15 412.960 308.659  10
   1  -8 -15-454.266 362.491   7
  -1   8  15-241.818 308.262   1
  -1  -8  15 485.971 333.001   9
   1   8 -15-731.755 442.969  13
   1   8 -15 314.646 317.499   4
   1  -8 -15 108.424 228.102  14
   1  -8 -14 3398.28 586.149  14
   1  -8 -14 2130.01 509.313   7
   1   8 -14 2092.02 453.847   4
  -1  -8  14 2743.93 501.578   9
  -1   8  14 2388.37 538.084   1
   1   8 -14 2058.68 513.369  13
  -1  -8  14 2113.22 484.704  10
   1   8 -13 1256.99 431.574  13
  -1  -8  13 490.305 268.393  10
  -1   8  13 574.081 257.093   1
   1   8 -13 372.200 234.752   4
   1  -8 -13 750.560 317.634  14
  -1   8  13 1585.71 304.704  15
  -1  -8  13 801.232 321.426   9
   1  -8 -13 1069.92 440.868   7
  -1  -8  13 1391.01 400.440   8
   1   8 -12 5313.96 656.339   4
  -1   8  12 6383.33 534.476   6
   1  -8 -12 6363.27 736.244  14
  -1  -8  12 5919.49 686.338  10
  -1   8  12 5713.70 523.752  15
  -1   8  12 5143.79 739.251   1
   1  -8 -12 7665.66 926.783   7
   1   8 -12 5317.14 767.867  13
  -1  -8  12 6409.29 695.847   9
  -1  -8  12 5863.04 753.320   8
  -1  -8  11-120.055 282.762  10
  -1   8  11 134.577 132.213   5
  -1   8  11 211.420 177.177  15
   1   8 -11 19.7554 300.145  13
  -1  -8  11 204.137 298.570   8
  -1   8  11 105.387 241.461   1
   1   8 -11-7.47620 215.757   4
   1  -8 -11-387.960 270.119  14
  -1   8  11 41.4269 121.303   6
  -1  -8  11 266.240 225.026   9
   1  -8 -11-325.722 348.105   7
  -1   8  10 5740.93 729.113   1
   1  -8 -10 5944.73 822.977   7
   1   8 -10 5305.78 624.206   4
   1  -8 -10 6081.77 691.064  14
  -1  -8  10 5535.60 606.189   9
  -1   8  10 5694.06 479.484   6
   1  -8 -10 5657.29 597.268  10
  -1   8  10 5483.45 509.049   5
   1   8 -10 4851.03 707.750  13
  -1   8  10 5535.41 522.413  15
  -1  -8  10 4713.45 599.813  10
  -1  -8  10 5143.63 717.649   8
  -1  -8   9 2500.94 407.750   9
  -1  -8   9 1486.90 463.517   8
  -1   8   9 1934.61 288.684   6
   1  -8  -9 2558.36 470.113  14
  -1   8   9 2197.23 484.546   1
  -1   8   9 2221.30 347.637   5
   1   8  -9 2192.15 407.244   4
  -1  -8   9 2227.27 431.240  10
   1  -8  -9 1771.51 506.539   7
  -1   8   9 1606.59 296.715  15
   1  -8  -9 2289.56 397.755  10
   1   8  -9 2262.11 493.778  13
  -1  -8   8 8058.33 679.808   9
   1  -8  -8 8209.57 915.924   7
  -1   8   8 7888.88 557.219   6
  -1  -8   8 8269.02 759.110  10
   1   8  -8 8380.54 874.056  13
  -1   8   8 7942.24 635.096  15
   1  -8  -8 8524.41 714.987  10
  -1   8   8 8018.05 814.704   1
   1  -8  -8 9229.46 814.347  14
  -1  -8   8 7657.50 893.902   8
  -1   8   8 8824.10 676.449   5
  -1   8   8 9395.38 550.116   4
   1   8  -8 8112.38 727.612   4
  -1  -8   7 826.370 336.224   8
  -1   8   7 217.318 223.091   1
  -1   8   7 907.696 182.691   4
   1   8  -7 629.527 237.307   4
   1   8  -7 473.487 282.396  13
  -1  -8   7 1319.37 382.935  10
  -1  -8   7 643.564 227.114   9
  -1   8   7 727.590 239.808   5
  -1   8   7 709.242 209.741  15
   1  -8  -7 1115.15 467.870   7
   1  -8  -7 1196.60 300.756  14
   1  -8  -7 521.960 217.337  10
  -1   8   7 693.849 196.273   6
  -1   8   6 2817.92 467.302   1
  -1   8   6 3672.15 342.477   4
   1  -8  -6 2956.22 429.025  14
  -1  -8   6 3975.59 698.516   8
   1  -8  -6 2614.68 396.923  10
   1   8  -6 3182.33 300.907   1
   1  -8  -6 2527.35 516.171   7
  -1  -8   6 3305.32 476.191  10
   1   8  -6 2939.42 519.769  13
   1   8  -6 2505.65 397.111   4
  -1  -8   6 2850.56 408.620   9
  -1   8   6 3272.47 415.623  15
  -1   8   6 3124.66 435.078   5
   1  -8  -5-152.259 335.840   7
   1  -8  -5 160.279 133.857   9
  -1  -8   5 197.708 381.634   8
  -1   8   5 79.3122 99.8251   4
  -1   8   5 152.922 193.668   5
  -1   8   5 337.760 191.262  15
  -1  -8   5 88.8367 183.412  10
  -1  -8   5 53.6236 145.879   9
   1   8  -5 282.500 138.656   1
  -1   8   5 176.123 260.897   1
   1  -8  -5-95.2325 184.383  10
   1  -8  -5 15.1638 156.546  14
   1   8  -5 129.776 177.337   4
   1   8  -5-13.4903 249.595  13
   1   8  -4 12166.5 802.035   4
  -1   8   4 11115.0 848.936   1
  -1   8   4 11472.2 635.825   4
  -1   8   4 12021.1 844.133   5
  -1   8   4 11431.8 802.547  15
   1  -8  -4 11667.0 674.899   9
   1   8  -4 11518.7 664.597   1
   1  -8  -4 11321.9 743.711  14
   1   8  -4 10130.8 914.285  13
  -1  -8   4 13225.3 1238.48   8
  -1  -8   4 10855.3 832.196  10
   1  -8  -4 10936.7 785.910  10
   1  -8  -4 11897.7 1041.43   7
  -1  -8   4 10669.9 718.645   9
  -1   8   3 201.360 195.293  15
   1   8  -3 157.261 181.864   4
  -1   8   3 102.318 220.951   5
   1   8  -3-134.121 275.383  13
  -1  -8   3 212.563 161.185   7
   1  -8  -3-23.5052 117.989  14
  -1  -8   3-608.562 317.112  10
   1  -8  -3 43.1056 185.945  10
  -1   8   3 75.1279 203.330   1
  -1  -8   3 40.1066 149.979   9
   1  -8  -3-72.5521 111.461   9
   1  -8  -3-39.2560 277.305   7
   1   8  -3-16.8306 127.616   1
  -1  -8   3 654.172 422.525   8
  -1   8   3 86.2989 127.154   4
   1   8  -2 6878.13 754.745  13
  -1   8   2 6119.83 472.985   4
   1  -8  -2 4727.58 629.047   7
  -1   8   2 5393.86 592.703   5
   1  -8  -2 5405.63 550.348  10
  -1  -8   2 5936.10 599.013  10
  -1   8   2 5654.01 558.216   1
   1  -8  -2 5207.56 456.353   9
  -1  -8   2 5757.97 498.100   9
  -1  -8   2 5762.46 832.283   8
   1  -8  -2 7103.48 487.556  14
   1   8  -2 5631.93 499.004   1
   1   8  -2 5866.31 538.192   4
  -1   8   2 5512.85 359.809   2
  -1  -8   2 5695.58 522.003   7
  -1   8   1 752.357 186.773   4
  -1  -8   1 738.871 247.337   7
  -1   8   1 852.198 308.214   5
  -1  -8   1 1044.48 502.333   8
  -1  -8   1 806.384 289.375  10
   1   8  -1 1018.23 358.445  13
   1  -8  -1 672.666 172.608   9
   1  -8  -1 978.238 347.477   7
  -1   8   1 775.967 238.974   1
   1   8  -1 961.140 248.427   4
   1   8  -1 493.259 170.031   1
  -1  -8   1 628.359 203.173   9
   1  -8  -1 637.486 248.546  10
   1   8   0 10472.3 906.913  13
  -1  -8   0 9869.42 614.520   9
   1  -8   0 10485.3 863.214   7
  -1   8   0 10070.2 708.008   1
  -1  -8   0 11088.3 799.813   7
  -1  -8   0 9960.85 766.859  10
   1   8   0 10978.7 715.714   4
   1  -8   0 9605.53 753.771  10
   1   8   0 9807.75 737.798   1
  -1   8   0 10107.9 636.866   4
  -1   8   0 9310.41 810.179  13
  -1  -8   0 8328.06 1027.15   8
   1  -8   0 10010.0 656.584   9
  -1   8   0 10301.0 843.170   5
   1   8   1 237.401 220.889  13
   1  -8   1 490.653 227.425  10
   1   8   1 818.139 257.855   1
  -1   8  -1 863.351 241.665   1
  -1   8  -1 800.235 295.031   5
  -1  -8  -1 873.689 300.968   7
  -1  -8  -1 205.143 215.127  10
   1  -8   1 705.882 268.545   7
  -1  -8  -1 675.343 160.553   9
   1   8   1 713.859 240.062   4
  -1   8  -1 772.533 212.476   4
  -1  -8  -1 1549.41 547.693   8
  -1   8  -1 873.382 310.455  13
   1  -8   1 573.609 198.468   9
   1   8   2 10746.1 699.679   4
  -1   8  -2 10375.6 899.730   5
  -1  -8  -2 9802.80 579.874   9
  -1   8  -2 10374.5 688.240   4
  -1  -8  -2 10317.7 858.727   7
  -1  -8  -2 10428.9 772.371  10
   1   8   2 10056.2 870.615  13
  -1   8  -2 10805.7 884.041  13
   1  -8   2 10255.5 701.952   9
   1  -8   2 10306.3 783.497   7
   1   8   2 10301.7 814.327   1
  -1   8  -2 9631.55 645.417   1
   1  -8   2 9920.45 777.088  10
   1   8   2 10547.5 505.097   2
  -1  -8  -2 9898.72 1064.18   8
   1  -8   3 814.493 222.624   9
  -1   8  -3 901.956 211.674   1
   1   8   3 885.876 164.230   2
   1   8   3 1182.69 329.583   5
  -1  -8  -3 840.540 362.945   8
  -1   8  -3 855.548 306.966  13
  -1  -8  -3 1057.92 311.150  10
  -1  -8  -3 875.619 180.607   9
   1  -8   3 1064.92 278.347   7
   1  -8   3 1089.07 303.647  10
  -1   8  -3 934.721 376.544   5
  -1  -8  -3 1078.22 353.392   7
   1   8   3 994.159 295.850  13
   1   8   3 997.595 224.959   4
  -1   8  -3 788.839 221.034   4
   1   8   3 806.833 298.201   1
   1  -8   4 6231.93 538.685   7
   1   8   4 5599.14 665.204   1
  -1  -8  -4 6097.90 605.120  10
   1   8   4 5462.91 639.161  13
   1   8   4 6060.54 433.104   2
  -1  -8  -4 6431.48 444.459   9
   1  -8   4 6068.34 626.691  10
   1   8   4 6587.17 523.659   4
  -1  -8  -4 6479.32 727.256   7
  -1   8  -4 6632.65 487.584   1
  -1   8  -4 6051.61 680.024  13
  -1  -8  -4 6190.05 850.579   8
   1  -8   4 6418.04 580.959   9
  -1   8  -4 6369.18 748.066   5
   1   8   4 5825.18 587.446   5
  -1   8  -4 6172.37 553.477   4
   1   8   5 55.0554 160.445   4
   1  -8   5-178.236 199.240   9
   1   8   5 168.205 226.074  13
  -1  -8  -5 163.579 241.439   7
  -1  -8  -5-128.991 178.006  10
   1  -8   5 540.525 245.695  10
  -1   8  -5 185.837 172.076   4
  -1  -8  -5 295.692 363.694   8
   1   8   5-91.2923 257.890   1
  -1  -8  -5 41.2692 95.1646   9
   1   8   5-96.7306 170.801   5
  -1   8  -5 109.185 122.746   1
   1  -8   5-1.63820 101.567   7
  -1   8  -5-438.562 374.691   5
   1   8   5 7.66849 108.491   2
  -1   8  -5-109.726 240.818  13
   1   8   6 6693.90 756.077   1
   1   8   6 7027.47 691.680  13
   1  -8   6 7088.33 504.608   7
  -1  -8  -6 6778.08 761.793   7
  -1   8  -6 6257.27 786.649   5
   1  -8   6 7413.44 652.998   9
   1   8   6 6791.07 606.005   5
  -1   8  -6 7385.37 760.459  13
   1   8   6 6833.10 580.848  15
   1   8   6 7348.35 537.310   2
  -1  -8  -6 7259.46 670.664  10
   1   8   6 7695.82 563.775   4
   1  -8   6 6393.33 661.313  10
  -1   8  -6 7663.19 658.843   4
   1   8   6 8098.12 478.747   6
  -1  -8  -6 8238.06 911.933   8
   1  -8   7 1042.59 309.304  10
   1   8   7 1412.18 366.045   1
  -1  -8  -7 1425.82 317.498  10
   1  -8   7 1052.00 259.906   9
   1   8   7 1769.07 368.914  13
   1   8   7 1258.96 254.690   2
   1   8   7 1154.06 231.057   4
  -1   8  -7 965.015 344.553  13
  -1  -8  -7 1346.03 484.636   8
   1   8   7 1673.62 303.029   5
  -1   8  -7 858.619 267.220   4
  -1   8  -7 1329.88 428.844   5
   1   8   7 1645.43 297.346  15
  -1  -8  -7 1930.78 466.649   7
   1   8   8 9138.13 676.247   2
   1  -8   8 9123.88 789.864  10
  -1  -8  -8 9270.42 944.835   8
   1   8   8 10009.1 641.464   4
   1   8   8 7861.39 719.820  13
  -1   8  -8 9288.82 860.729  13
  -1   8  -8 8112.30 733.646   4
   1   8   8 9068.31 674.443   5
   1   8   8 7687.58 848.993   1
   1  -8   8 10257.5 790.013   9
  -1  -8  -8 7310.18 839.723   7
  -1   8  -8 7853.83 900.960   5
   1   8   8 9917.94 664.567  15
  -1  -8  -8 8989.63 761.518  10
   1   8   9-24.3890 166.022   2
   1  -8   9 70.6157 176.140   9
  -1   8  -9-46.1392 321.715   5
  -1  -8  -9 76.5297 274.536   7
   1   8   9-9.91137 173.791  13
   1   8   9-194.048 159.509  15
  -1  -8  -9 306.711 262.878   8
  -1   8  -9 57.3449 214.144  13
   1   8   9 45.0073 144.837   5
   1   8   9-83.6400 115.893   4
  -1  -8  -9 221.352 235.900  10
   1  -8   9 71.2668 249.291  10
  -1   8  -9 62.9729 203.089   4
   1   8   9-309.355 304.226   1
   1  -8  10 7217.20 715.226  10
   1   8  10 6559.69 520.525  15
   1   8  10 6464.80 521.160   4
   1   8  10 6496.07 814.397   1
  -1  -8 -10 7080.35 848.933   7
   1   8  10 7303.70 659.353  13
   1   8  10 7289.52 570.100   5
  -1   8 -10 7056.33 805.597  13
   1   8  10 6049.14 611.386   2
   1  -8  10 7136.69 692.876   9
  -1   8 -10 6535.84 707.358   4
  -1  -8 -10 7771.39 854.060   8
  -1   8 -10 5679.84 780.789   5
  -1   8 -11 2831.52 525.957  13
   1   8  11 2905.55 341.796  15
  -1  -8 -11 2665.33 511.919   8
  -1  -8 -11 2656.03 591.098   7
   1  -8  11 2495.73 425.634   9
  -1   8 -11 2974.10 512.879   4
   1   8  11 2423.94 323.114   4
   1  -8  11 2018.57 430.241  10
   1   8  11 2248.83 532.480   1
   1   8  11 2254.89 393.672   2
  -1   8 -11 2077.12 523.671   5
  -1   8 -12 5882.56 712.689   4
  -1   8 -12 6099.65 758.636  13
   1   8  12 4967.25 602.590   2
   1  -8  12 6893.75 709.560   9
  -1   8 -12 3684.40 675.201   5
  -1  -8 -12 5678.33 795.428   7
   1  -8  12 4780.35 628.928  10
  -1  -8 -12 5901.88 738.168   8
   1   8  12 5057.35 739.259   1
   1  -8  13 29.8141 232.316  10
  -1   8 -13-35.3880 326.887   5
   1  -8  13-270.121 299.418   9
   1   8  13 764.504 441.129   1
  -1  -8 -13-58.7341 120.028   3
  -1   8 -13 146.962 314.342  13
  -1  -8 -13-496.576 407.786   7
  -1   8 -13 214.400 253.744   4
   1   8  13 296.192 214.076   2
   1   8  14 5981.51 800.393   1
   1  -8  14 6531.90 767.704  10
  -1   8 -14 5779.71 818.572   5
  -1   8 -14 6378.26 806.792  13
  -1   8 -14 5281.44 722.163   4
   1   8  14 4711.00 645.465   2
  -1  -8 -14 6745.94 558.948   3
   1  -8  14 6458.29 754.958   9
  -1  -8 -14 6292.69 838.672   7
   1   8  15-127.826 302.711   1
  -1   8 -15-153.196 256.270   4
   1   8  15 178.009 206.150   2
  -1  -8 -15-574.453 414.637   7
  -1   8 -15 276.209 332.160   5
   1  -8  15 149.284 234.358   9
  -1   8 -15 498.985 375.563  13
   1  -8  15-12.2530 238.162  10
   1  -8  16 7378.93 838.274  10
   1   8  16 6545.61 790.207   2
  -1   8 -16 7512.69 877.755   4
   1   8  16 8082.73 953.426   1
  -1  -8 -16 7499.71 932.417   7
  -1   8 -16 6784.13 870.977   5
  -1   8 -16 6809.73 887.600  13
   1  -8  16 8269.74 902.648   9
   1   8  17 320.567 336.791   1
  -1   8 -17-437.755 369.435   4
  -1   8 -17 29.8893 292.363   5
   1  -8  17 254.758 328.349   9
  -1  -8 -17 273.263 373.888   7
   1  -8  17-471.707 369.029  10
   1   8  17-85.4397 235.122   2
  -1   8 -17 78.3800 336.547  13
  -1  -8 -18 3937.24 693.974   7
   1  -8  18 6035.74 835.820   9
  -1   8 -18 4171.31 704.033   5
   1  -8  18 4585.69 718.034  10
  -1   8 -18 2853.40 611.527  13
  -1   8 -18 4200.91 708.761   4
   1   8  18 4593.29 715.522   1
   1   8  18 4388.95 690.766   2
  -1   8 -19 669.389 361.521   5
  -1   8 -19-324.009 350.305   4
   1  -8  19-606.678 380.836  10
  -1   8 -19 775.572 404.177  13
   1  -8  19 475.277 351.397   9
  -1  -8 -19 926.762 440.485   7
   1   8  19 286.369 281.284   1
   1   8  19 561.207 379.543   2
  -1   8 -20 2900.44 633.140  13
  -1   8 -20 2867.48 610.845   5
  -1  -8 -20 3290.16 645.073   7
  -1   8 -20 1681.88 535.216   4
   1  -8  20 3379.52 662.157   9
   1   8  20 3110.98 599.475   1
   1   8  20 2250.68 521.190   2
   1  -8  20 2201.07 522.000  10
  -1   8 -21-62.9724 363.081  13
  -1   8 -21-128.028 347.929   4
  -1  -8 -21 500.185 368.702   7
   1  -8  21-68.9675 321.142   9
   1   8  21-148.852 280.506   1
  -1   8 -21-302.275 289.392   5
   1   8  21 676.812 366.763   2
   1  -8  21 451.715 366.202  10
   1   8  22 3648.71 672.103   2
   1   8  22 4024.48 693.630   1
  -1   8 -22 3311.89 631.563   5
  -1   8 -22 2801.00 655.158  13
  -1   8 -22 2717.01 614.356   4
   1  -8  22 3072.60 661.964   9
  -1  -8 -22 4343.82 741.106   7
   1  -8  22 3459.85 697.573  10
  -1   8 -23 1004.75 485.724   4
  -1   8 -23 674.082 329.058   5
  -1   8 -23 628.280 382.199  13
   1   8  23 1406.34 476.370   2
  -1   8 -24 2186.68 514.114   5
  -1   8 -24 942.876 469.697  13
  -1   8 -25-162.824 226.569   5
   1   9 -21 1003.11 446.111   4
   1   9 -21 1508.04 565.441  13
   1   9 -21 1394.16 477.154   5
  -1  -9  20 1291.92 488.693  10
   1  -9 -20 411.034 423.785   7
   1   9 -20 459.441 375.838   5
  -1  -9  20 182.417 256.250   9
   1   9 -20 709.326 412.441  13
  -1   9  20 978.073 394.264   1
   1  -9 -20 959.541 389.066  14
   1   9 -20 747.859 388.461   4
   1  -9 -19 8268.33 959.828  14
  -1  -9  19 7056.00 922.721   9
   1   9 -19 6783.28 983.434  13
   1   9 -19 6765.40 949.070   5
   1  -9 -19 6266.97 904.599   7
  -1   9  19 8031.21 1011.45   1
   1   9 -19 7951.40 999.339   4
  -1  -9  19 8513.97 986.707  10
  -1  -9  18 1436.62 450.066  10
  -1  -9  18 1886.62 535.963   9
  -1   9  18 964.272 394.711   1
   1   9 -18 1096.31 460.090  13
   1   9 -18 1787.22 478.630   5
   1  -9 -18 1072.57 384.490  14
   1  -9 -18 1475.19 484.945   7
   1   9 -18 989.365 439.943   4
  -1   9  17 1337.09 451.633   1
  -1  -9  17 1326.55 461.674   9
   1   9 -17 2605.53 630.550   5
   1   9 -17 2145.46 594.578  13
   1   9 -17 1266.87 453.259   4
  -1  -9  17 1455.78 437.554  10
   1  -9 -17 1561.74 442.467  14
   1  -9 -17 2193.34 577.134   7
   1   9 -16 504.471 348.851   4
  -1   9  16 138.503 301.845   1
   1   9 -16-201.370 349.508  13
   1  -9 -16 36.4384 241.515  14
   1  -9 -16-87.5383 356.949   7
  -1  -9  16 10.0225 241.058   9
  -1  -9  16 16.0633 276.826  10
   1  -9 -15 14606.7 1180.79  14
   1   9 -15 10840.9 1169.62  13
   1   9 -15 12760.5 1150.18   4
  -1  -9  15 12235.5 1100.44  10
  -1   9  15 12452.0 1222.03   1
  -1  -9  15 14536.8 1180.76   9
   1  -9 -15 14630.5 1337.37   7
  -1   9  14 801.831 434.512   1
   1  -9 -14 882.312 313.227  14
  -1  -9  14 729.976 342.192  10
  -1  -9  14 113.643 264.808   9
   1   9 -14 507.553 400.714  13
   1   9 -14 628.678 372.338   4
   1  -9 -14 365.113 329.053   7
  -1   9  13 446.962 339.880   1
   1   9 -13 90.6773 262.569   4
   1   9 -13 57.6290 305.925  13
  -1  -9  13 413.631 258.878   9
   1  -9 -13 439.161 288.223  14
   1  -9 -13 51.1309 291.835   7
  -1  -9  13 457.608 280.806  10
  -1  -9  12 74.5019 273.016  10
   1  -9 -12 427.421 452.011   7
   1   9 -12 128.724 265.122   4
   1   9 -12 444.276 360.983  13
  -1  -9  12 73.1295 197.810   9
  -1   9  12-119.378 316.016   1
   1  -9 -12 286.044 235.711  14
  -1  -9  11 11829.4 933.178   9
  -1   9  11 11017.8 777.949  15
   1  -9 -11 11536.5 1186.44   7
   1   9 -11 12292.7 1004.17   4
  -1  -9  11 12191.0 1000.03  10
  -1  -9  11 11782.1 1128.79   8
  -1   9  11 10978.2 1093.07   1
   1  -9 -11 11432.4 976.975  14
   1   9 -11 10536.6 1084.52  13
   1   9 -10 3421.88 651.118  13
  -1   9  10 4661.93 697.288   1
  -1  -9  10 4443.72 721.237   8
   1  -9 -10 4237.83 574.135  10
  -1  -9  10 4472.14 555.787   9
   1   9 -10 3996.83 573.606   4
   1  -9 -10 4131.86 694.620   7
  -1   9  10 4631.35 504.316   5
  -1   9  10 4185.86 483.653  15
   1  -9 -10 3522.89 525.731  14
  -1  -9  10 4487.60 606.464  10
  -1   9   9 1856.87 334.579  15
   1  -9  -9 2994.11 474.264  10
   1   9  -9 2451.39 536.451  13
  -1   9   9 3236.02 446.692   5
  -1  -9   9 2738.47 612.978   8
   1  -9  -9 2634.27 591.797   7
  -1   9   9 2028.71 466.791   1
   1  -9  -9 2115.26 408.345  14
  -1  -9   9 1994.12 375.476   9
   1   9  -9 1962.12 426.196   4
  -1  -9   9 2581.58 497.026  10
   1  -9  -8 493.655 271.118  10
   1   9  -8-118.498 226.694   4
  -1  -9   8 406.535 311.328   8
  -1   9   8 5.19919 247.941   1
  -1   9   8 89.9630 166.348   5
  -1  -9   8-134.790 179.972   9
   1   9  -8-154.279 329.040  13
   1  -9  -8 296.814 314.954   7
   1  -9  -8 13.8806 166.106  14
  -1  -9   8 419.785 289.254  10
  -1   9   8 25.1349 174.781  15
  -1  -9   7 19654.4 1241.22  10
   1  -9  -7 18550.9 1133.03  10
  -1  -9   7 19625.1 1116.22   9
  -1   9   7 18924.4 1085.01  15
  -1   9   7 19011.9 1297.62   1
   1   9  -7 17845.6 1350.22  13
   1   9  -7 19252.8 1168.54   4
  -1   9   7 18715.5 1112.16   5
  -1  -9   7 19515.4 1555.64   8
   1  -9  -7 18441.1 1442.46   7
   1  -9  -6 3170.04 470.581  10
  -1   9   6 3537.50 546.940   1
   1   9  -6 3650.60 635.525  13
   1  -9  -6 3485.92 617.980   7
  -1  -9   6 3170.97 445.549   9
  -1  -9   6 2923.61 493.980  10
   1   9  -6 3785.20 507.714   4
  -1   9   6 3348.49 481.714   5
  -1   9   6 3166.73 451.453  15
  -1  -9   6 3460.14 660.610   8
   1  -9  -5 1703.40 271.930   9
   1  -9  -5 1416.46 449.547   7
   1  -9  -5 1515.56 358.638  10
  -1   9   5 1199.17 360.083  13
   1   9  -5 1307.03 432.623  13
  -1   9   5 1860.57 380.618  15
  -1   9   5 1454.75 332.691   5
  -1  -9   5 1849.19 412.441  10
   1   9  -5 2093.46 389.864   4
  -1  -9   5 1877.61 504.539   8
  -1   9   5 1444.87 373.609   1
  -1  -9   5 1550.21 324.092   9
  -1  -9   4 96.4545 150.922   9
   1   9  -4-232.983 238.452   4
   1  -9  -4 565.940 326.939   7
  -1   9   4 118.895 227.003  13
  -1   9   4 431.784 271.347   1
   1   9  -4 114.596 130.113   1
   1  -9  -4-84.8432 128.858   9
   1  -9  -4-132.602 199.015  10
  -1   9   4 198.595 210.410  15
  -1  -9   4 274.435 398.157   8
   1   9  -4-3.22665 255.910  13
  -1   9   4-145.818 210.495   5
  -1  -9   4-287.032 282.900  10
  -1   9   3 22035.7 1363.00  13
  -1  -9   3 23298.7 1311.06  10
  -1   9   3 22991.3 1267.41  15
   1  -9  -3 22808.1 1035.58   9
   1   9  -3 23045.4 1076.54   1
   1  -9  -3 22279.8 1232.18  10
  -1  -9   3 21649.4 1099.42   9
  -1  -9   3 22681.3 1747.16   8
   1   9  -3 22423.1 1476.16  13
   1   9  -3 20639.1 1140.12   4
  -1   9   3 23275.0 1270.49   1
  -1   9   3 21973.3 1276.48   5
   1  -9  -3 20133.3 1390.27   7
   1   9  -2 2077.40 359.366   4
  -1  -9   2 2185.56 357.525   7
   1  -9  -2 2047.74 319.221   9
   1  -9  -2 2802.27 441.008  10
  -1   9   2 1668.06 361.705  15
  -1  -9   2 2756.59 673.381   8
  -1   9   2 2685.02 428.098   1
  -1  -9   2 2161.49 333.576   9
   1   9  -2 2308.51 492.289  13
   1  -9  -2 1675.29 420.393   7
  -1   9   2 2187.43 409.504   5
  -1   9   2 2335.24 320.777   4
  -1  -9   2 2271.99 403.769  10
   1   9  -2 2471.36 367.845   1
  -1   9   2 1834.74 420.368  13
  -1   9   1 584.158 253.076   5
  -1   9   1 740.888 213.800   4
  -1  -9   1 766.809 266.306  10
   1  -9  -1 781.634 214.908   9
  -1  -9   1 1360.12 309.683   7
  -1  -9   1 326.387 421.620   8
  -1  -9   1 660.062 212.899   9
  -1   9   1 1062.92 349.350  13
   1   9  -1 868.010 245.841   4
  -1   9   1 1012.74 264.488   1
   1  -9  -1 1062.90 325.279   7
   1   9  -1 535.625 208.130   1
   1   9  -1 803.366 332.665  13
   1  -9  -1 744.543 305.831  10
   1  -9   0 1035.53 249.970   9
  -1   9   0 985.083 267.274   1
  -1  -9   0 792.989 465.954   8
   1   9   0 1029.35 264.044   4
  -1   9   0 916.190 240.286   4
   1   9   0 1208.87 379.798   5
   1  -9   0 534.746 235.663  10
   1   9   0 1178.08 294.082   1
  -1   9   0 1184.56 376.784  13
  -1  -9   0 842.286 278.059  10
   1   9   0 1520.34 403.744  13
  -1   9   0 1419.60 376.674   5
  -1  -9   0 1162.35 292.242   7
  -1  -9   0 998.727 214.888   9
   1  -9   0 1331.70 359.457   7
   1  -9   1 16318.6 1065.28  10
  -1   9  -1 17059.2 1193.39  13
   1   9   1 15901.5 1028.43   1
   1  -9   1 17045.9 1108.74   7
  -1  -9  -1 15911.3 1051.61  10
  -1   9  -1 16718.4 943.060   1
   1  -9   1 17139.4 951.800   9
   1   9   1 18089.7 983.433   4
  -1  -9  -1 16853.7 843.392   9
  -1   9  -1 13775.5 1090.98   5
   1   9   1 15018.9 1170.58  13
  -1  -9  -1 18203.3 1581.36   8
  -1   9  -1 16957.8 925.054   4
   1   9   1 16506.4 1136.87   5
  -1  -9  -1 17216.3 1107.82   7
  -1   9  -2 1689.32 431.520   5
  -1  -9  -2 2056.67 565.320   8
   1   9   2 1841.70 441.778  13
  -1   9  -2 1525.63 386.288  13
  -1   9  -2 958.099 237.561   1
   1   9   2 1766.41 316.417   4
   1   9   2 1327.47 350.117   5
   1  -9   2 1420.53 297.301   9
   1   9   2 1568.67 370.413   1
  -1  -9  -2 1219.96 311.655  10
   1  -9   2 1114.72 283.014   7
   1  -9   2 1202.38 299.231  10
  -1   9  -2 1720.45 308.406   4
  -1  -9  -2 1053.31 219.835   9
  -1  -9  -2 1557.12 393.099   7
   1   9   3 2250.97 441.379   1
  -1   9  -3 1911.70 464.363   5
  -1  -9  -3 2213.53 449.619   7
  -1  -9  -3 1304.12 226.637   9
   1  -9   3 1062.93 284.923  10
   1  -9   3 1302.99 294.614   9
  -1  -9  -3 2148.78 420.412  10
  -1   9  -3 1759.93 325.611   4
  -1   9  -3 1262.38 383.505  13
  -1  -9  -3 1746.08 554.915   8
   1   9   3 2289.43 338.586   4
   1   9   3 2303.43 473.534  13
   1  -9   3 2064.39 359.049   7
  -1   9  -3 2018.67 303.042   1
   1   9   3 2160.29 407.635   5
   1  -9   4 542.880 201.572   7
   1  -9   4 1946.66 353.071   9
   1   9   4 904.789 319.410   1
  -1   9  -4 1269.25 247.070   1
  -1  -9  -4 1429.63 550.678   8
   1  -9   4 808.852 254.634  10
  -1   9  -4 1205.30 398.286  13
   1   9   4 769.518 262.033   5
  -1  -9  -4 1179.61 388.259   7
   1   9   4 1205.29 384.350  13
  -1   9  -4 1165.30 425.237   5
  -1  -9  -4 1032.27 309.901  10
  -1   9  -4 1106.48 274.709   4
   1   9   4 1375.12 271.482   4
  -1   9  -5 24213.5 1257.58   4
  -1   9  -5 23360.5 1547.50   5
   1   9   5 25621.7 1161.24   4
  -1  -9  -5 27451.8 1606.44   7
  -1  -9  -5 23538.1 1312.85  10
   1  -9   5 26218.4 1411.88  10
   1   9   5 25171.7 1320.99   5
   1   9   5 22760.9 1449.90   1
   1   9   5 24922.2 1259.66  15
   1  -9   5 26502.2 1313.67   9
  -1  -9  -5 26078.7 1791.40   8
   1   9   5 21802.8 1400.21  13
  -1   9  -5 24581.6 1506.56  13
   1   9   6 810.368 395.523   1
   1   9   6 325.919 154.559   4
  -1  -9  -6 628.929 375.933   8
  -1  -9  -6 436.108 243.087  10
   1  -9   6 733.322 301.061  10
   1  -9   6 748.503 258.405   9
  -1   9  -6 925.718 288.327   4
  -1  -9  -6 675.906 375.027   7
   1   9   6 1259.39 407.992  13
   1   9   6 954.711 270.775   5
  -1   9  -6 678.067 395.186   5
  -1   9  -6 1354.76 368.668  13
   1   9   6 721.773 234.160  15
   1  -9   7 362.421 263.404  10
   1   9   7 299.244 154.612   4
  -1  -9  -7 160.023 238.423   7
  -1   9  -7 6.78821 315.168  13
   1   9   7 406.554 198.801  15
   1   9   7-43.1142 298.643   1
  -1  -9  -7 425.830 232.657  10
   1   9   7 46.2426 185.377   5
  -1   9  -7-200.425 281.516   5
  -1  -9  -7 178.117 267.876   8
   1  -9   7 91.8142 176.189   9
   1   9   7 345.425 231.862  13
  -1   9  -7 234.175 175.232   4
   1   9   8 444.544 250.862  13
   1   9   8 388.904 186.324   2
   1   9   8 888.166 426.498   1
  -1  -9  -8 339.430 225.128  10
  -1   9  -8 708.427 296.207   4
   1  -9   8-53.4221 225.047   9
  -1  -9  -8 714.983 368.904   7
   1   9   8 410.606 223.717   5
   1  -9   8 292.409 244.252  10
  -1  -9  -8 633.125 380.816   8
  -1   9  -8 131.082 293.278   5
  -1   9  -8 874.718 418.723  13
   1   9   8 328.392 183.713  15
  -1   9  -9 16948.1 1154.86   4
   1   9   9 15443.4 1288.62   1
   1  -9   9 16125.7 1142.99  10
  -1  -9  -9 16783.9 1339.15   8
   1   9   9 17382.6 943.318  15
  -1  -9  -9 15970.6 1098.47  10
  -1  -9  -9 15543.5 1329.19   7
   1  -9   9 16102.1 1067.82   9
   1   9   9 17032.6 985.962   2
   1   9   9 16779.6 1127.51  13
   1   9   9 17850.8 1005.95   5
  -1   9  -9 15379.2 1335.81   5
  -1   9  -9 15542.3 1226.00  13
  -1   9 -10 1440.29 481.199   5
   1  -9  10 1419.86 389.421  10
  -1  -9 -10 1544.65 450.678   8
   1   9  10 1096.01 277.364   2
  -1  -9 -10 1391.59 489.509   7
  -1   9 -10 1401.06 428.953  13
   1  -9  10 1405.02 348.565   9
  -1   9 -10 2448.77 476.618   4
   1   9  10 1653.22 443.536   1
   1  -9  11 295.629 261.681  10
   1   9  11 201.032 240.352   1
  -1   9 -11 127.413 226.161   4
   1  -9  11 505.212 285.625   9
  -1   9 -11 140.304 359.653   5
  -1   9 -11 708.702 396.392  13
   1   9  11 103.044 166.184   2
  -1  -9 -11 359.112 393.731   7
   1  -9  12 909.431 339.951   9
   1   9  12 755.509 274.536   2
  -1   9 -12 811.882 357.945   4
   1   9  12 1292.99 489.311   1
  -1   9 -12 749.710 409.717  13
   1  -9  12 289.740 220.346  10
  -1  -9 -12 411.316 350.381   7
  -1   9 -12 557.961 405.086   5
   1   9  13 10833.8 923.917   2
   1  -9  13 10927.0 993.184  10
   1  -9  13 12683.9 1029.64   9
  -1   9 -13 11733.4 1230.52   5
  -1   9 -13 12898.3 1203.59  13
   1   9  13 11626.3 1171.53   1
  -1   9 -13 11416.4 1050.93   4
  -1  -9 -13 12789.3 1236.01   7
   1   9  14 2333.49 473.790   2
  -1   9 -14 2515.60 609.890   5
   1  -9  14 1770.63 415.340   9
   1  -9  14 1502.48 414.253  10
  -1  -9 -14 2758.22 656.554   7
  -1   9 -14 2206.13 536.865  13
  -1   9 -14 1702.47 476.442   4
   1   9  14 2011.23 542.287   1
  -1  -9 -15 694.546 388.442   7
   1  -9  15 695.709 312.275  10
   1  -9  15 844.192 333.798   9
   1   9  15 255.808 253.721   1
  -1   9 -15 1025.54 487.924  13
   1   9  15 464.732 286.199   2
  -1   9 -15 841.602 406.361   5
  -1   9 -15 836.714 409.681   4
   1   9  16 777.167 396.735   1
   1  -9  16 669.734 358.595  10
  -1   9 -16 1624.19 580.014   5
   1  -9  16 1215.00 432.150   9
  -1   9 -16 1224.61 470.329  13
  -1  -9 -16 803.335 416.115   7
   1   9  16 331.527 279.262   2
  -1   9 -16 381.066 330.925   4
   1  -9  17 16296.7 1336.13   9
  -1   9 -17 18518.1 1520.32   5
  -1   9 -17 16510.2 1384.19   4
   1  -9  17 18930.2 1426.49  10
  -1  -9 -17 18410.2 1521.16   7
   1   9  17 17110.8 1452.18   1
  -1   9 -17 17353.2 1484.52  13
   1   9  17 14872.7 1233.91   2
  -1  -9 -18 414.116 351.650   7
   1  -9  18 24.0063 293.965   9
  -1   9 -18 23.8010 338.907   5
   1   9  18 216.042 271.367   2
   1   9  18-91.9195 312.898   1
  -1   9 -18 845.891 459.765  13
   1  -9  18 235.626 334.423  10
  -1   9 -18 677.137 376.153   4
  -1   9 -19 361.889 331.253   4
  -1   9 -19-502.390 388.468  13
   1  -9  19 247.489 333.165  10
   1  -9  19-149.265 308.321   9
   1   9  19-40.6136 270.112   1
  -1  -9 -19-34.4126 374.224   7
  -1   9 -19 777.837 397.625   5
   1   9  19 365.323 321.453   2
   1  -9  20 304.884 322.672  10
   1   9  20 195.054 283.398   1
   1  -9  20 436.899 294.847   9
  -1   9 -20-81.8203 262.635   5
  -1   9 -20 477.655 352.815  13
  -1   9 -20 628.117 408.463   4
   1   9  20 197.593 284.376   2
  -1  -9 -20 1164.55 435.352   7
   1   9  21 5625.29 810.477   2
  -1   9 -21 6055.54 901.938   4
  -1   9 -21 6912.15 929.486   5
  -1   9 -21 5152.08 858.512  13
   1   9  22-316.161 330.364   2
  -1  10  21 814.723 408.772   2
  -1  10  20 168.508 280.709   2
   1  10 -19 156.065 322.471   4
  -1  10  19 410.002 301.243   2
   1  10 -18 157.491 239.342   4
  -1 -10  18 155.211 277.231   9
  -1 -10  17 253.692 248.056   9
  -1  10  17 581.938 398.045   1
   1  10 -17 1594.69 523.206   5
  -1 -10  17 190.197 272.891  10
   1  10 -17 839.573 449.573   4
   1  10 -17 1196.00 486.719  13
   1 -10 -17 1125.03 469.227   7
  -1 -10  16 80.9305 292.427   9
  -1 -10  16 83.1110 304.402  10
   1 -10 -16 90.5584 286.728   7
   1  10 -16 554.514 409.070   5
   1  10 -16-200.440 319.062  13
   1  10 -16-98.0944 270.353   4
  -1  10  16-28.3958 337.355   1
   1  10 -15 272.219 334.940   5
  -1  10  15 1021.47 420.975   1
  -1 -10  15 136.625 253.973   9
  -1 -10  15 946.184 349.296  10
   1  10 -15 1129.38 398.123   4
   1  10 -15-46.7496 368.933  13
   1 -10 -15 186.622 354.226   7
  -1 -10  14-24.7803 204.014   9
  -1 -10  14-464.492 363.832  10
  -1  10  14 190.662 247.117   1
   1 -10 -14 436.774 377.962   7
   1  10 -14-405.078 401.206   5
   1  10 -14-531.720 458.896  13
   1  10 -14-110.746 255.963   4
   1 -10 -13 116.326 328.908   7
   1  10 -13 193.112 302.676   5
  -1 -10  13 135.704 210.638   9
  -1 -10  13 589.273 306.567  10
   1  10 -13 539.950 354.665   4
   1  10 -13 965.550 480.634  13
  -1  10  13 1114.39 400.129   1
   1 -10 -12-261.694 336.081   7
  -1  10  12-261.573 372.596   1
   1  10 -12-502.967 400.381  13
   1  10 -12 229.309 259.020   4
   1  10 -12-253.121 334.124   5
  -1 -10  12 175.721 272.453  10
  -1 -10  12 32.7445 210.080   9
  -1 -10  11 1129.33 395.191  10
   1  10 -11 935.242 445.844  13
   1  10 -11 664.721 315.875   4
  -1 -10  11 639.670 279.611   9
   1 -10 -11 1211.52 468.136   7
  -1  10  11 677.109 383.777   1
   1  10 -11 549.142 437.800   5
   1  10 -10 343.396 237.832   4
   1 -10 -10-169.617 370.251   7
  -1  10  10 520.563 319.131   1
  -1 -10  10 21.6600 186.571  10
   1  10 -10-3.93130 392.828   5
   1  10 -10 993.600 413.857  13
  -1 -10  10 653.240 266.356   9
   1 -10 -10 862.597 351.006  10
  -1  10  10 450.449 226.953  15
  -1  10   9 1005.32 320.462  13
   1  10  -9 1480.98 494.707  13
   1 -10  -9 745.456 270.109  10
  -1  10   9 926.674 280.424  15
  -1  10   9 890.760 351.596   1
  -1 -10   9 843.963 281.823   9
  -1 -10   9 1086.16 346.615  10
   1 -10  -9 1264.01 451.286   7
   1  10  -9-275.364 444.865   5
   1  10  -9 861.549 310.219   4
  -1  10   8 252.102 206.279   5
  -1  10   8 747.055 351.262   1
  -1 -10   8 749.360 319.808  10
  -1 -10   8 448.169 437.299   8
  -1  10   8 512.870 258.173  13
  -1 -10   8 706.036 252.987   9
   1  10  -8 922.526 361.766   4
   1  10  -8 685.770 376.854  13
  -1  10   8 767.778 270.623  15
   1 -10  -8 1057.30 318.317  10
   1  10  -8-391.999 456.918   5
   1 -10  -8 684.529 385.188   7
   1  10  -7 133.090 381.257   5
  -1 -10   7 806.409 433.785   8
   1  10  -7 441.158 274.502  13
  -1  10   7 764.102 276.855  15
   1 -10  -7 641.567 288.266  10
  -1 -10   7 702.339 268.473   9
   1  10  -7 852.608 310.110   4
   1 -10  -7 90.3889 322.807   7
  -1  10   7 595.092 291.589  13
  -1 -10   7 601.328 295.427  10
  -1  10   7 748.857 269.429   5
  -1  10   7 977.577 325.727   1
   1  10  -6 338.682 321.830   5
  -1  10   6-170.571 216.872   5
  -1 -10   6 12.2466 432.691   8
   1 -10  -6-150.833 291.026   7
  -1 -10   6-79.0087 178.219   9
   1 -10  -6 204.063 200.614  10
   1  10  -6 132.542 262.938   4
  -1  10   6 200.120 262.596   1
  -1  10   6-153.557 233.985  15
   1  10  -6 309.922 347.871  13
  -1 -10   6-9.56334 190.757  10
  -1  10   6 438.049 266.668  13
  -1 -10   5 1457.80 583.542   8
   1 -10  -5 1337.67 348.685  10
   1  10  -5 1535.56 475.130   5
  -1 -10   5 2028.90 450.130  10
   1  10  -5 1425.11 342.396   4
  -1  10   5 1562.26 392.109   1
  -1  10   5 908.781 348.713  13
   1  10  -5 1420.25 466.156  13
  -1  10   5 1733.64 373.919  15
  -1 -10   5 1311.57 298.391   9
  -1  10   5 1357.47 330.037   5
   1 -10  -5 1243.64 453.723   7
  -1 -10   4 34.5450 161.750   9
   1  10  -4 345.506 245.297   4
   1  10  -4-84.2868 359.793  13
   1 -10  -4-541.471 281.812   7
   1 -10  -4 170.791 222.829  10
  -1  10   4 167.778 191.909   1
  -1  10   4 45.1214 221.449  15
  -1  10   4-140.832 249.263  13
  -1 -10   4-83.2994 323.776   8
  -1  10   4 313.272 250.329   5
   1  10  -4-412.029 377.667   5
  -1 -10   4 170.512 266.306  10
   1 -10  -3 2958.84 493.848  10
  -1  10   3 2620.65 480.910   5
  -1 -10   3 2477.40 446.386  10
  -1  10   3 2934.53 551.438  13
   1  10  -3 2375.41 549.912  13
   1  10  -3 2254.46 514.619   5
  -1 -10   3 2905.72 411.992   9
  -1 -10   3 2912.50 737.740   8
   1 -10  -3 2941.17 381.236   9
   1  10  -3 3194.86 464.618   4
   1 -10  -3 3740.32 639.317   7
  -1  10   3 2862.28 490.368   1
  -1  10   3 3102.72 510.035  15
  -1  10   2 262.749 238.088   5
  -1  10   2 223.462 201.749   1
   1  10  -2 61.4028 172.401   4
  -1 -10   2-133.231 245.504  10
  -1 -10   2-134.274 439.649   8
   1 -10  -2 667.095 352.811   7
   1  10  -2 94.7912 307.721   5
   1 -10  -2 365.921 149.484   9
  -1 -10   2 267.757 166.450   9
   1 -10  -2 58.2525 227.004  10
  -1  10   2-107.217 264.693  15
  -1  10   2-44.1170 260.119  13
   1  10  -2 101.676 328.346  13
   1  10  -1 194.312 182.059   4
  -1  10   1 368.367 266.842   5
   1 -10  -1 155.671 225.288  10
   1  10  -1 393.248 198.117   1
   1 -10  -1 731.040 284.151   7
  -1 -10   1 1157.06 616.155   8
  -1  10   1 141.303 273.976  13
  -1  10   1 86.3212 168.330   1
   1  10  -1 199.806 268.821  13
   1 -10  -1 370.322 176.526   9
  -1 -10   1 431.739 179.802   9
  -1 -10   1 127.134 218.298  10
   1  10  -1 24.8975 261.754   5
  -1  10   1 311.776 242.244  15
   1  10   0 856.161 341.633   5
   1 -10   0 1088.64 331.500   7
   1  10   0 755.402 249.073   1
  -1 -10   0 1172.22 580.359   8
  -1 -10   0 924.967 314.839  10
   1  10   0 732.360 244.794   4
  -1  10   0 415.732 261.850   5
   1 -10   0 845.613 238.665   9
  -1  10   0 330.986 225.776   1
  -1  10   0 848.444 361.059  13
   1  10   0 313.447 347.189  13
  -1 -10   0 808.555 277.836   7
   1 -10   0 709.370 299.196  10
   1 -10   1 1915.53 342.533   9
  -1  10  -1 1985.66 476.510  13
   1 -10   1 2183.73 407.824   7
   1 -10   1 1753.74 397.459  10
  -1 -10  -1 2246.23 437.590  10
  -1 -10  -1 1980.15 652.927   8
  -1 -10  -1 1515.61 356.314   7
  -1  10  -1 2640.34 398.213   1
   1  10   1 1948.45 461.085  13
   1  10   1 1928.12 343.928   4
   1  10   1 2307.20 408.120   1
   1  10   1 2644.04 531.966   5
  -1  10  -1 2666.68 546.646   5
   1  10   2 1050.06 351.816   1
   1  10   2 436.424 265.962   5
  -1  10  -2 285.551 309.853   5
   1 -10   2 688.079 240.885   9
  -1 -10  -2 921.070 349.415  10
   1  10   2 756.124 319.741  13
  -1  10  -2 780.387 379.713  13
  -1 -10  -2 770.983 309.714   7
   1  10   2 899.483 255.918   4
  -1 -10  -2 1026.37 564.973   8
   1 -10   2 983.702 366.142  10
  -1  10  -3 1886.11 476.087   5
   1  10   3 1913.23 415.044   1
  -1 -10  -3 1700.23 387.346  10
   1 -10   3 2072.59 372.473   9
   1  10   3 2301.84 418.349   5
   1  10   3 1181.19 426.057  13
  -1  10  -3 2037.16 462.045  13
  -1 -10  -3 1848.35 433.355   7
   1 -10   3 1997.42 425.815  10
  -1 -10  -3 1457.58 507.190   8
  -1  10  -4 297.114 331.727   5
   1 -10   4 210.081 149.278   9
  -1 -10  -4 203.186 232.984  10
   1  10   4 581.341 272.199   1
  -1  10  -4 334.762 203.244   4
  -1 -10  -4 480.571 261.327   7
   1 -10   4-0.91866 224.691  10
  -1  10  -4 247.213 263.913  13
   1  10   4 302.923 242.689  13
   1  10   4 46.6145 196.221  15
   1  10   4 51.4681 206.700   5
  -1 -10  -4 172.469 390.157   8
   1  10   5 602.536 299.297   1
   1 -10   5 758.681 312.256  10
   1  10   5 1062.18 328.088   5
  -1 -10  -5 804.625 346.765   7
  -1  10  -5 1041.33 341.800  13
   1  10   5 572.955 310.915  13
  -1  10  -5 690.392 369.367   5
  -1  10  -5 749.307 279.685   4
   1 -10   5 542.076 237.495   9
  -1 -10  -5 1422.41 608.570   8
  -1 -10  -5 424.623 296.216  10
   1  10   5 1118.25 327.268  15
   1 -10   6-93.9569 206.311   9
   1  10   6 48.1546 172.817   5
  -1  10  -6 126.796 328.065   5
  -1 -10  -6-73.6284 187.008  10
  -1  10  -6 174.091 194.975   4
   1 -10   6 63.7373 231.917  10
   1  10   6-33.0852 167.493  15
   1  10   6-156.585 288.471   1
  -1  10  -6 224.555 298.120  13
  -1 -10  -6 174.589 290.264   8
   1  10   6-501.676 244.311  13
  -1 -10  -6 131.778 324.079   7
  -1 -10  -7 2541.81 675.425   8
   1 -10   7 2463.79 491.618  10
  -1  10  -7 1535.35 482.932   5
   1  10   7 2295.76 394.685   5
  -1 -10  -7 2235.11 448.659  10
   1  10   7 2300.71 496.172  13
   1  10   7 2664.45 420.514  15
   1  10   7 1586.08 445.070   1
  -1 -10  -7 2781.93 581.966   7
  -1  10  -7 2449.79 554.630  13
  -1  10  -7 1989.00 402.545   4
   1 -10   7 3020.42 490.483   9
  -1  10  -8-44.2035 339.660   5
   1  10   8 65.3793 297.281   1
   1 -10   8 16.7898 220.711  10
   1 -10   8 235.628 221.010   9
  -1 -10  -8-170.468 226.291  10
  -1 -10  -8-397.606 360.415   7
  -1  10  -8-201.230 314.826  13
  -1  10  -8 386.551 272.433   4
   1 -10   9 642.891 273.285   9
   1  10   9 656.848 372.612   1
  -1 -10  -9 1139.55 349.813  10
  -1  10  -9 910.707 423.375  13
  -1  10  -9 1317.86 367.630   4
   1 -10   9 965.611 353.190  10
  -1 -10  -9 371.078 291.753   7
  -1  10  -9 939.675 409.153   5
  -1 -10 -10-145.584 374.761   7
  -1  10 -10 37.0296 367.570   5
  -1  10 -10-1.31459 274.117  13
   1 -10  10-51.2635 182.457   9
   1 -10  10 39.3284 199.498  10
  -1  10 -10 661.947 339.022   4
   1  10  10-335.979 330.443   1
  -1  10 -11 1057.96 511.181   5
   1 -10  11 1148.50 369.169   9
  -1  10 -11 1447.66 407.230   4
   1  10  11 374.944 302.924   1
  -1  10 -11 1076.21 454.536  13
  -1 -10 -11 1145.40 428.503   7
   1 -10  11 1855.32 452.031  10
   1 -10  12-200.536 291.642  10
  -1 -10 -12 618.838 371.622   7
  -1  10 -12 587.132 285.620   4
  -1  10 -12 279.588 399.109   5
  -1  10 -12 740.288 379.798  13
   1  10  12 756.430 387.204   1
   1 -10  12-11.2462 217.182   9
  -1  10 -13 1477.46 446.971  13
  -1 -10 -13 1799.44 562.525   7
   1 -10  13 2039.09 515.338  10
  -1  10 -13 1458.14 452.854   4
   1  10  13 1510.29 506.500   1
   1 -10  13 2117.36 481.387   9
  -1  10 -13 2215.59 640.772   5
  -1  10 -14 108.164 317.377  13
   1 -10  14 270.383 264.125   9
  -1 -10 -14 641.120 458.079   7
   1 -10  14 386.977 335.988  10
  -1  10 -14-264.043 276.055   4
   1  10  14-472.452 406.015   1
  -1  10 -14 229.453 287.126   5
  -1  10 -15 800.469 454.824   5
   1 -10  15 786.558 362.741  10
   1  10  15 577.964 356.515   1
  -1  10 -15 1564.09 519.142  13
  -1 -10 -15 1537.01 505.379   7
  -1  10 -15 689.350 385.680   4
   1 -10  15 476.249 277.593   9
   1 -10  16-117.507 291.396  10
  -1 -10 -16 399.582 353.151   7
   1 -10  16 77.9861 239.313   9
  -1  10 -16 146.942 310.074  13
   1  10  16 457.633 313.753   1
  -1  10 -16-67.9475 357.964   5
  -1  10 -16-272.146 317.648   4
   1 -10  17 1697.22 486.127   9
  -1  10 -17 729.194 416.815   4
  -1 -10 -17 2111.54 562.950   7
   1  10  17 718.349 396.751   1
  -1  10 -17 1757.88 551.182   5
  -1  10 -17 914.347 425.433  13
  -1  10 -18-311.225 360.379   4
  -1  10 -19 208.598 285.454   4
   1  10  19 336.133 250.430   2
   1  10  20-136.559 245.397   2
   1  10  21 888.741 394.799   2
   1  11 -16 661.702 411.995   4
   1  11 -15 998.883 418.395   4
  -1 -11  15 1348.50 392.643   9
  -1 -11  14 2342.58 499.564   9
   1  11 -14 2335.06 563.471   4
   1 -11 -14 3289.48 749.801   7
  -1  11  14 2177.49 585.669   1
   1  11 -13 4245.83 687.985   4
   1 -11 -13 3326.50 721.407   7
  -1  11  13 3759.98 743.405   1
  -1 -11  13 3188.22 558.334   9
   1  11 -12 3306.68 616.463   4
  -1 -11  12 2562.80 561.652  10
   1  11 -12 2391.47 594.912  13
   1 -11 -12 2537.49 651.692   7
  -1  11  12 2573.28 608.708   1
  -1 -11  12 2679.50 493.763   9
   1  11 -12 2473.32 677.002   5
   1  11 -11 437.257 342.452  13
   1  11 -11 713.622 490.006   5
   1 -11 -11 1415.91 526.515   7
   1  11 -11 406.211 301.301   4
  -1 -11  11 329.944 232.293   9
  -1  11  11 405.536 332.337   1
  -1 -11  11 675.047 364.158  10
   1  11 -10 1454.01 585.966   5
   1 -11 -10 1917.33 621.581   7
  -1 -11  10 1585.18 367.290   9
   1  11 -10 1535.49 538.354  13
  -1  11  10 1058.75 415.773   1
   1 -11 -10 1216.58 390.685  10
   1  11 -10 1267.61 376.626   4
  -1 -11  10 1116.40 390.510  10
  -1 -11   9 10963.5 910.938   9
   1  11  -9 9476.51 1141.06  13
  -1 -11   9 11073.5 1041.43  10
   1 -11  -9 11165.8 982.965  10
   1  11  -9 11121.0 1022.35   4
   1  11  -9 11731.8 1326.89   5
  -1  11   9 11613.7 1140.69   1
   1 -11  -9 10468.2 1186.13   7
   1 -11  -8 2554.30 484.110  10
  -1  11   8 3479.64 512.231  15
   1  11  -8 1807.03 536.744  13
  -1 -11   8 3083.64 488.426   9
   1  11  -8 2921.95 739.045   5
   1  11  -8 3099.23 544.703   4
  -1  11   8 2508.13 559.980   1
  -1 -11   8 2618.07 528.943  10
   1 -11  -8 3094.03 655.209   7
  -1  11   7 1454.54 436.340  13
  -1  11   7 1163.44 284.725  15
   1  11  -7 1729.69 410.614   4
   1  11  -7 1678.09 513.581  13
   1 -11  -7 2732.05 609.811   7
   1 -11  -7 1599.11 412.940  10
  -1  11   7 1488.82 416.824   1
   1  11  -7 1424.28 535.945   5
  -1 -11   7 2233.83 498.564  10
  -1 -11   7 1434.04 343.005   9
   1  11  -6 1543.12 496.082   5
  -1 -11   6 1861.18 375.212   9
   1  11  -6 1741.09 555.945  13
   1 -11  -6 1946.87 436.278  10
  -1  11   6 1512.83 432.838   1
   1 -11  -6 2157.04 533.150   7
  -1 -11   6 1404.81 439.209  10
   1  11  -6 1645.39 385.393   4
  -1  11   6 1069.45 395.971  13
  -1  11   6 1128.70 321.317  15
  -1  11   6 1725.92 396.323   5
  -1  11   5 7895.48 944.916  13
  -1  11   5 8471.35 849.096   5
  -1  11   5 8967.49 852.900  15
   1 -11  -5 9215.53 1039.92   7
   1  11  -5 9812.39 1148.34  13
   1  11  -5 8481.87 816.149   4
  -1 -11   5 9502.28 793.135   9
  -1  11   5 10914.6 982.379   1
   1  11  -5 7884.28 1024.75   5
  -1 -11   5 9507.82 942.376  10
   1 -11  -5 7249.38 777.828  10
   1  11  -4 4201.08 750.444   5
  -1  11   4 2929.80 501.575   5
   1 -11  -4 3729.53 569.732  10
  -1  11   4 4469.02 622.819  15
   1 -11  -4 5079.84 743.889   7
  -1  11   4 4080.20 599.373   1
   1  11  -4 4066.23 759.278  13
  -1 -11   4 3056.40 551.605  10
  -1  11   4 3561.37 642.611  13
  -1  11   3 2796.15 522.066  15
  -1  11   3 2893.87 627.331  13
  -1 -11   3 2990.79 558.864  10
   1  11  -3 3928.48 695.429   5
  -1  11   3 3691.89 594.066   5
  -1  11   3 3726.07 538.747   1
   1 -11  -3 2800.37 528.253  10
   1 -11  -3 4387.12 692.528   7
   1  11  -3 3358.46 653.043  13
  -1  11   2 4383.93 616.999  15
   1 -11  -2 4660.69 669.078   7
  -1  11   2 4001.85 559.117   1
  -1 -11   2 4424.28 628.871  10
   1  11  -2 4256.15 701.630   5
   1 -11  -2 4452.02 639.101  10
  -1  11   2 3548.90 578.300   5
  -1  11   2 5113.37 761.822  13
   1  11  -2 3049.18 643.456  13
  -1  11   1 10649.9 1016.65   5
   1  11  -1 13022.6 1278.70  13
  -1 -11   1 10745.2 991.636  10
  -1  11   1 11520.3 1014.21  15
  -1  11   1 10863.9 1120.11  13
   1 -11  -1 11013.5 970.287  10
   1  11  -1 10643.8 1077.08   5
   1 -11   0 3287.55 546.634  10
   1  11   0 4141.99 753.164  13
   1  11   0 3110.13 590.236   5
  -1  11   0 4446.65 739.045  13
  -1  11   0 3790.04 647.581   5
  -1  11   0 3596.63 595.083  15
  -1 -11   0 3771.70 600.903  10
  -1  11  -1 450.237 354.139  13
   1  11   1 1159.77 369.308   5
   1 -11   1 1482.45 314.708   9
  -1  11  -1 583.718 292.329   5
   1  11   1 723.889 378.658  13
   1 -11   1 1382.54 385.207  10
  -1 -11  -1 1246.94 378.586  10
  -1  11  -2 3069.75 624.911  13
   1  11   2 3163.53 551.623   5
   1 -11   2 3017.62 446.256   9
  -1  11  -2 2532.00 542.655   5
   1  11   2 2994.72 500.839   1
  -1 -11  -2 2096.97 488.739  10
   1 -11   2 3024.85 528.854  10
   1  11   2 2033.33 521.087  13
   1 -11   3 15436.0 1033.58   9
   1  11   3 16172.4 1171.43   1
   1  11   3 14064.3 1120.66   5
  -1 -11  -3 15346.9 1168.20  10
  -1  11  -3 15424.1 1349.46  13
   1 -11   3 14401.1 1148.51  10
   1  11   3 15559.7 1377.31  13
  -1  11  -3 15789.2 1339.64   5
   1  11   3 17007.4 1176.84  15
   1  11   4 3028.61 501.367  15
   1  11   4 1001.07 430.791  13
  -1 -11  -4 3538.05 593.401   7
  -1  11  -4 2719.69 624.146  13
   1  11   4 2005.48 452.552   1
   1 -11   4 2185.40 469.559  10
   1  11   4 2131.57 445.871   5
  -1  11  -4 2725.34 600.176   5
  -1 -11  -4 2352.84 493.955  10
   1 -11   4 2315.81 410.378   9
  -1 -11  -5 3582.60 581.513  10
   1  11   5 3896.05 609.492   1
   1 -11   5 4266.62 568.769   9
   1  11   5 3831.67 570.659   5
   1  11   5 3241.00 657.875  13
  -1  11  -5 4684.64 796.412   5
   1  11   5 3269.28 514.532  15
  -1 -11  -5 4217.70 661.945   7
  -1  11  -5 2218.24 574.690  13
   1 -11   5 2840.47 539.589  10
   1  11   6 6168.43 808.750   1
   1  11   6 5774.04 644.737  15
   1 -11   6 5543.07 651.109   9
   1 -11   6 5496.14 747.938  10
  -1 -11  -6 6365.56 842.951   7
   1  11   6 5245.68 645.574   5
  -1 -11  -6 5318.65 709.559  10
  -1  11  -6 4822.78 814.218   5
  -1  11  -6 5413.31 819.146  13
   1 -11   7 7679.94 771.218   9
  -1  11  -7 6767.25 967.498   5
  -1 -11  -7 7630.51 944.300   7
  -1 -11  -7 8283.26 877.721  10
  -1  11  -7 7193.10 953.237  13
   1 -11   7 7535.58 841.480  10
   1  11   7 6834.47 872.496   1
   1 -11   8 4117.90 577.759   9
  -1  11  -8 3372.06 716.074   5
  -1 -11  -8 3067.38 551.560  10
  -1  11  -8 4065.64 734.999  13
  -1 -11  -8 3727.77 721.422   7
   1 -11   8 4096.13 636.298  10
   1  11   8 3000.31 605.845   1
   1 -11   9 2076.13 491.686  10
   1 -11   9 2292.52 454.049   9
   1  11   9 1819.07 483.968   1
  -1 -11  -9 1595.71 491.384   7
  -1 -11  -9 2133.02 482.087  10
  -1  11  -9 1343.95 550.491   5
  -1  11  -9 2832.06 609.297  13
  -1  11 -10 2254.27 678.375   5
  -1 -11 -10 2231.97 568.146   7
   1 -11  10 2523.55 513.952  10
   1  11  10 2510.03 591.446   1
   1 -11  10 2490.58 477.669   9
  -1  11 -10 3208.75 711.482  13
   1 -11  11 10771.7 985.512   9
  -1  11 -11 7708.11 1026.19  13
   1  11  11 10585.0 1183.54   1
   1 -11  11 10904.3 1054.37  10
  -1 -11 -11 12083.3 1269.46   7
  -1  11 -11 9060.33 1185.81   5
   1 -11  12 2540.20 546.474  10
  -1  11 -12 3442.20 754.323   5
  -1  11 -12 3520.49 633.885   4
  -1  11 -12 3060.52 701.137  13
  -1 -11 -12 3800.84 759.144   7
   1  11  12 3081.75 678.526   1
   1 -11  12 4344.21 653.044   9
   1 -11  13 1774.78 470.830   9
  -1 -11 -13 2296.19 643.145   7
   1  11  13 1859.81 580.568   1
  -1  11 -13 1356.73 464.634   4
   1 -11  14 924.755 346.775   9
  -1  11 -14 1314.43 506.630   4
  -1  11 -15 8401.64 1030.83   4
  -1  11 -16 3285.44 658.313   4
  -1  11 -17 1941.26 593.614   4
  -1 -12  12 56.5784 197.817   9
  -1 -12  11 443.458 245.480   9
   1 -12 -10 331.972 372.322   7
  -1  12  10 438.213 381.206   1
   1 -12  -9 134.808 263.853  10
  -1  12   9-49.1372 250.714   1
   1 -12  -9 414.411 396.232   7
  -1  12   8-203.017 290.782   1
   1 -12  -8 399.039 337.191   7
   1 -12  -8-128.559 203.455  10
  -1  12   7-274.308 252.730   1
   1 -12  -7 266.656 279.399  10
   1 -12  -7-272.018 328.832   7
   1  12  -7 115.503 325.551  13
   1  12  -6-219.596 401.502  13
  -1  12   6-20.0647 195.462  15
   1 -12  -6-490.475 297.208  10
   1 -12  -6-127.551 274.960   7
  -1  12   6-190.688 207.819   1
   1  12  -6-198.679 316.147   5
  -1  12   5-76.9820 249.221  15
   1  12  -5 376.602 454.271  13
   1 -12  -5 247.494 295.956  10
   1 -12  -5-115.963 214.915   7
  -1  12   5-544.604 307.880   5
  -1  12   5-116.243 202.002   1
  -1  12   5 389.915 362.297  13
   1  12  -5-400.044 460.454   5
   1 -12  -4 168.697 218.599  10
   1  12  -4 10.8663 310.844   5
  -1  12   4-100.712 314.143  13
   1  12  -4-295.672 315.442  13
  -1 -12   4 104.041 250.181  10
  -1  12   4-14.4314 219.568   5
  -1  12   4 49.5226 216.972  15
   1  12  -3-177.442 341.506  13
  -1 -12   3-36.6989 201.593  10
   1  12  -3-312.960 349.592   5
   1 -12  -3-156.789 222.682  10
  -1  12   3 93.9598 230.072   5
  -1  12   3 377.444 299.127  15
  -1  12   3 40.3005 278.711  13
  -1 -12   2 154.119 251.571  10
   1  12  -2-57.4745 306.419   5
  -1  12   2-245.310 240.604   5
  -1  12   2 322.411 267.736  15
  -1  12   2 137.831 257.837  13
   1 -12  -2 30.3553 199.441  10
   1  12  -2 230.842 339.746  13
   1 -12  -1 628.089 352.001  10
   1  12  -1 251.687 384.984  13
  -1  12   1-282.381 350.179  13
   1  12  -1-25.3403 314.074   5
  -1  12   1-123.119 269.649  15
  -1  12   1-171.136 251.971   5
  -1 -12   1 320.652 292.195  10
   1  12   0 362.310 374.569  13
  -1 -12   0-110.616 215.099  10
   1 -12   0 79.9240 206.750  10
  -1  12   0 30.9015 231.979   5
  -1  12   0-65.9017 307.072  13
  -1  12   0-5.65098 206.732  15
   1  12   0-160.209 246.007   5
   1  12   1-11.9729 342.891  13
   1  12   1-43.4009 239.537  15
   1  12   1 417.149 276.473   5
  -1 -12  -1 64.6695 190.803  10
   1 -12   1 291.666 279.815  10
  -1  12  -1 420.605 314.647  15
  -1  12  -1-106.532 353.511  13
  -1  12  -1-473.623 341.498   5
   1 -12   2-247.949 268.072  10
   1  12   2 436.589 287.435   5
   1  12   2 323.858 207.213  15
  -1  12  -2 170.147 296.499   5
  -1  12  -2 10.3928 241.525  15
  -1  12  -2-446.233 369.133  13
   1  12   2 248.396 383.443  13
  -1 -12  -2-240.284 232.450  10
   1  12   3 486.531 286.736   5
   1  12   3 148.264 348.399  13
  -1 -12  -3-157.230 226.436  10
  -1  12  -3-202.647 315.133  13
   1 -12   3-218.988 248.005  10
  -1  12  -3 92.0086 232.967   5
   1  12   3-50.0153 222.797  15
   1  12   4-20.1076 188.201   5
  -1  12  -4 580.252 414.783   5
   1 -12   4 460.220 264.712  10
  -1  12  -4 176.295 296.659  13
  -1 -12  -4 174.638 268.550  10
  -1  12  -5 10.2390 306.993   5
  -1  12  -5-14.6271 285.501  13
   1 -12   5 232.953 248.416  10
   1  12   5-153.581 261.570   1
  -1 -12  -5 76.5954 228.962  10
   1  12   6 440.722 255.814   1
  -1  12  -6-389.253 433.382   5
  -1 -12  -6 104.716 217.375  10
  -1  12  -6-405.869 380.949  13
   1 -12   7 1031.22 335.891   9
   1  12   7 591.854 331.807   1
  -1 -12  -7 558.164 279.769  10
   1  12   8 381.064 281.917   1
   1 -12   8 155.012 207.739   9
  -1 -12  -8 114.481 211.197  10
   1 -12   9-95.7429 232.724   9
   1  12   9 1035.20 454.802   1
   1 -12  10 337.024 250.020   9
   1  12  10-234.477 296.782   1
   1 -12  11 208.237 202.544   9
  -1  13   3-210.351 287.023  15
  -1  13   2 59.9505 257.242   5
   1  13   1-674.562 507.123  13
   1  13   1-298.459 285.801  15
   1  13   2 1321.20 442.364   5
  -2   0  33 78.4618 211.862   9
  -2   0  32 517.191 282.659   9
   2   0 -31 260.024 280.630   3
  -2   0  31 86.8119 243.695   9
  -2   0  31 397.757 317.718   6
  -2   0  30 7223.70 887.646   6
   2   0 -30 8508.02 937.765   3
  -2   0  30 7764.84 856.182   9
   2   0 -29-280.130 256.084   3
  -2   0  29-291.079 291.750   6
   2   0 -29 263.942 292.009  14
   2   0 -28 1062.69 404.058   3
  -2   0  28 847.422 362.459   6
   2   0 -28 161.059 242.232  14
  -2   0  27 208.432 262.572   6
   2   0 -27-118.233 238.430  14
   2   0 -27 291.454 318.295   3
  -2   0  26 15396.1 1219.87   6
   2   0 -26 16332.6 1208.59  14
   2   0 -26 15689.2 1208.70   3
   2   0 -25 289.235 282.643  14
  -2   0  25-40.1563 318.892   6
   2   0 -25 195.093 263.883   3
   2   0 -24 1810.52 328.481   7
   2   0 -24 2084.20 493.287   3
  -2   0  24 1355.32 281.915   1
   2   0 -24 1592.61 411.775  14
  -2   0  24 1049.62 390.407   6
   2   0 -23 399.985 291.511   3
  -2   0  23 221.948 288.443   6
  -2   0  23 241.422 188.948   1
   2   0 -23 265.031 189.255   7
   2   0 -23 35.4013 150.882  13
   2   0 -23 521.284 336.406  14
   2   0 -22 21353.4 1319.61   3
  -2   0  22 21514.9 1087.10   1
   2   0 -22 20586.3 1292.86  14
  -2   0  22 19657.4 1305.76   6
   2   0 -22 20259.9 1090.06  13
   2   0 -22 20531.3 1080.43   7
   2   0 -21-65.8946 230.683  14
   2   0 -21 26.6003 170.553  13
  -2   0  21-98.2549 259.832   6
   2   0 -21-223.151 169.304   7
  -2   0  21 89.1964 148.306   1
   2   0 -21 341.668 284.641   3
  -2   0  20 112.226 148.252   1
  -2   0  20 407.193 331.797   6
   2   0 -20 308.950 219.018  14
   2   0 -20 173.124 187.545  13
   2   0 -20 280.105 191.344   7
   2   0 -20 82.3847 267.449   3
   2   0 -19-38.7782 249.269   3
  -2   0  19 188.794 297.667   6
  -2   0  19 102.736 188.211   1
   2   0 -19 232.171 251.125  13
   2   0 -19-46.3041 241.337  14
   2   0 -19 116.306 170.080   7
   2   0 -18 34000.5 1426.36  13
  -2   0  18 30934.4 1277.45   1
   2   0 -18 30545.6 1295.56   7
   2   0 -18 32151.0 1532.40  14
  -2   0  18 29781.1 1556.20   6
   2   0 -18 32098.5 1523.38   4
   2   0 -17 322.779 310.452   4
   2   0 -17 361.692 254.315  13
   2   0 -17-61.0604 225.452  14
  -2   0  17 144.184 317.558   6
   2   0 -17-120.669 169.091   7
  -2   0  17 92.1099 160.076   1
  -2   0  16 525.626 190.806   1
  -2   0  16 690.039 382.623   6
   2   0 -16 341.372 228.457  13
   2   0 -16 396.681 283.141   4
   2   0 -16 32.4778 224.407  14
   2   0 -16 290.285 144.327   7
   2   0 -15 352.383 282.388  13
   2   0 -15-278.266 289.665   4
   2   0 -15 188.404 262.095  14
   2   0 -15-80.0825 150.969   7
  -2   0  15-11.6095 141.232   1
  -2   0  15-83.8801 273.488   6
   2   0 -14 45157.5 1690.37   4
   2   0 -14 41954.8 1653.55  14
   2   0 -14 41621.4 1460.04   7
  -2   0  14 43249.9 1458.95   1
   2   0 -14 46178.1 1650.89  13
  -2   0  14 43431.3 1778.10   6
   2   0 -13-23.7569 234.752   4
  -2   0  13-14.3032 36.0560   8
  -2   0  13 31.0928 257.099   6
   2   0 -13 77.2330 186.556  14
  -2   0  13-16.7160 138.682   1
   2   0 -13 121.491 126.209   7
   2   0 -13 18.5805 217.858  13
  -2   0  12 8173.59 686.040   6
   2   0 -12 8821.49 538.520   7
   2   0 -12 8225.02 619.106   4
   2   0 -12 10048.0 669.694  14
  -2   0  12 8835.00 531.044   1
   2   0 -12 8891.56 640.471  13
  -2   0  12 8830.74 357.758   8
   2   0 -11-81.0930 123.098   7
  -2   0  11 152.728 129.863   1
   2   0 -11-95.9995 183.217   4
  -2   0  11 114.016 86.3830   8
   2   0 -11-37.5578 179.486  14
   2   0 -11-24.0828 199.759  13
  -2   0  11-21.3509 229.755   6
  -2   0  10 29525.1 867.007   8
   2   0 -10 26443.0 1126.14  13
   2   0 -10 29026.1 1108.13  14
  -2   0  10 28146.5 1191.88   6
   2   0 -10 30086.0 999.264   7
   2   0 -10 29283.1 1118.03   4
  -2   0  10 28099.8 982.936   1
   2   0  -9 159.048 202.791  13
   2   0  -9-123.831 140.144   4
  -2   0   9-25.8685 71.2802   7
  -2   0   9 56.1908 107.843   1
   2   0  -9 33.7365 107.505   7
   2   0  -9-127.280 157.223  14
  -2   0   9 209.905 225.406   6
   2   0  -8 21068.5 916.367  13
  -2   0   8 21972.5 858.274  13
  -2   0   8 21676.7 913.043  15
   2   0  -8 22761.8 750.959   1
   2   0  -8 22261.6 757.802   7
   2   0  -8 21618.3 830.264  14
  -2   0   8 22699.2 930.479   6
   2   0  -8 21738.3 829.575   4
  -2   0   8 22399.2 756.868   7
  -2   0   8 22171.3 762.416   1
  -2   0   7 42.7794 69.8531   7
   2   0  -7 100.451 89.1850   7
  -2   0   7 9.67162 163.614   6
  -2   0   7 95.4858 99.2258  14
  -2   0   7-60.2567 168.085  15
  -2   0   7 238.607 134.169  13
  -2   0   7 72.9492 113.930   1
   2   0  -7 173.186 137.485   4
  -2   0   7 309.474 123.537   4
   2   0  -7-103.986 190.482  13
   2   0  -7 2.66330 69.8647   1
   2   0  -7 191.501 172.092  15
   2   0  -7 27.7966 114.200  14
  -2   0   6 158132. 3335.19   7
   2   0  -6 153228. 3395.44  14
   2   0  -6 154157. 3549.50  13
  -2   0   6 156167. 3391.02  14
  -2   0   6 156815. 3337.21   1
  -2   0   6 155775. 3488.42  13
   2   0  -6 148180. 3581.75  15
   2   0  -6 158446. 3484.25   6
   2   0  -6 160228. 3327.18   1
  -2   0   6 149128. 3532.98  15
   2   0  -6 151836. 3362.71   4
  -2   0   6 158100. 3360.62   4
   2   0  -6 151153. 3319.31   7
  -2   0   6 150679. 3473.61   6
   2   0  -5-49.2384 65.5172   1
  -2   0   5 233.346 144.271   6
   2   0  -5 54.8969 97.5508  14
  -2   0   5-95.3975 93.7944   1
   2   0  -5 14.0355 75.8212   7
   2   0  -5 56.4859 87.9610   4
  -2   0   5 117.392 92.5542  14
  -2   0   5 123.287 163.703  15
  -2   0   5 68.7971 120.888  13
   2   0  -5-138.398 96.0252   6
   2   0  -5 147.066 136.395  15
  -2   0   5-7.85164 71.6402   7
  -2   0   5 6.31368 65.9403   4
   2   0  -5 109.733 164.261  13
   2   0  -4 4740.82 272.367   6
   2   0  -4 5086.91 251.220   1
  -2   0   4 5115.72 243.251   4
   2   0  -4 5033.67 241.126   4
   2   0  -4 5129.50 289.114   5
  -2   0   4 5113.39 263.301  14
   2   0  -4 5687.63 343.235  15
   2   0  -4 5049.77 253.028   7
  -2   0   4 5622.67 318.992  13
   2   0  -4 5515.92 355.049  13
  -2   0   4 5102.84 250.503   7
  -2   0   4 5126.36 323.917  15
  -2   0   4 4931.34 289.169   6
   2   0  -4 4967.36 266.563  14
   2   0  -3-24.8382 59.5367   6
   2   0  -3-12.4089 65.2793   5
  -2   0   3 25.1446 98.7747  15
   2   0  -3 105.272 67.4549   7
   2   0  -3-36.0905 56.7659   4
   2   0  -3-2.73483 86.0646  13
   2   0  -3-0.95042 83.8779  15
  -2   0   3 59.8980 61.8276  14
  -2   0   3 54.5529 88.4179  13
  -2   0   3-54.0834 45.7088   4
  -2   0   3-51.9352 70.0917   6
   2   0  -3 106.320 74.9103  14
  -2   0   2 69039.3 1480.11   4
  -2   0   2 71230.1 1545.63   6
   2   0  -2 67490.3 1525.82  14
  -2   0   2 69032.3 1598.61  15
  -2   0   2 65430.7 1570.26   5
   2   0  -2 68296.7 1589.59   5
   2   0  -2 69680.5 1610.19  13
   2   0  -2 67011.6 1478.10   4
   2   0  -2 69794.4 1603.56  15
  -2   0   2 68933.6 1523.43   2
  -2   0   2 69343.5 1605.15  13
  -2   0   1-51.3829 69.0831  13
   2   0  -1 2.69359 49.5879   2
   2   0  -1-7.20640 28.8881   3
  -2   0   1 76.8449 66.3297   5
[truncated: 27,093,390 more chars]
