# Supplementary material for: Crystal structures of seven mixed-valence gold compounds of the form [(R1R2R3PE)2AuI]+[AuIIIX4]− (R = tert-butyl or isopropyl, E = S or Se, and X = Cl or Br)
Source: Acta Crystallogr E Crystallogr Commun. 2024 Sep 30;80(Pt 10):1087–96. doi: 10.1107/S2056989024009095 (PMC11451493; doi:10.1107/S2056989024009095)
Supplement: Supplementary file 2 [file e-80-01087-1sup2.hkl]

data_1                                                                          
_shelx_title ' fractus in P2/n'                                                 
_shelx_refln_list_code          4                                               
_shelx_F_calc_maximum      687.04                                               
_exptl_crystal_F_000      1752.00                                               
_reflns_d_resolution_high  0.7100                                               
                                                                                
loop_                                                                           
 _space_group_symop_operation_xyz                                               
 'x, y, z'                                                                      
 '-x+1/2, y, -z+1/2'                                                            
 '-x, -y, -z'                                                                   
 'x-1/2, -y, z-1/2'                                                             
                                                                                
_cell_length_a    14.2552                                                       
_cell_length_b     9.0574                                                       
_cell_length_c    23.0043                                                       
_cell_angle_alpha  90.000                                                       
_cell_angle_beta   96.703                                                       
_cell_angle_gamma  90.000                                                       
                                                                                
_shelx_F_squared_multiplier     1.000                                           
                                                                                
loop_                                                                           
 _refln_index_h                                                                 
 _refln_index_k                                                                 
 _refln_index_l                                                                 
 _refln_F_squared_calc                                                          
 _refln_F_squared_meas                                                          
 _refln_F_squared_sigma                                                         
 _refln_observed_status                                                         
   2   0   0      34804.60      37280.43       340.44 o                         
   4   0   0      63501.52      62439.96       741.18 o                         
   6   0   0      47727.58      48936.52       949.00 o                         
   8   0   0     124312.69     126170.34      1969.12 o                         
  10   0   0       2545.85       3172.70       339.64 o                         
  12   0   0     195378.41     198625.52      3742.39 o                         
  14   0   0         12.80        490.72       392.54 o                         
  16   0   0      19302.82      19177.12      2157.73 o                         
  18   0   0       1509.60       2748.01       519.47 o                         
   0   1   0       5617.82       5960.31       236.51 o                         
   1   1   0      61742.25      62650.79       455.62 o                         
   2   1   0        412.53        500.48        34.49 o                         
   3   1   0      11449.89      11200.56       133.35 o                         
   4   1   0         47.35        130.04        47.06 o                         
   5   1   0      62811.47      64839.41       713.17 o                         
   6   1   0       8107.17       8052.99       231.13 o                         
   7   1   0      24736.27      24963.00       488.96 o                         
   8   1   0        146.05         21.36       129.44 o                         
   9   1   0       1036.72       1415.25       199.57 o                         
  10   1   0        180.12        308.04       166.13 o                         
  11   1   0      23628.75      22493.01       686.23 o                         
  12   1   0       7541.55       7979.31       521.10 o                         
  13   1   0      12779.30      14341.08       716.87 o                         
  14   1   0        130.94        262.72       204.52 o                         
  15   1   0       2419.81       2597.67       550.87 o                         
  16   1   0        933.18       1220.97       400.38 o                         
  17   1   0       6146.16       5884.57       644.24 o                         
  18   1   0        162.37        -83.80       312.18 o                         
  19   1   0       4732.39       4804.98       576.63 o                         
   0   2   0     126942.88     129658.53      1381.13 o                         
   1   2   0         12.69         75.69        30.25 o                         
   2   2   0      86345.21      88914.92       752.46 o                         
   3   2   0        256.37        411.88        42.44 o                         
   4   2   0      68075.55      70787.68       654.66 o                         
   5   2   0        943.21        961.79       118.39 o                         
   6   2   0      52011.67      53579.05       569.36 o                         
   7   2   0         89.39         80.22        90.68 o                         
   8   2   0      43895.76      43503.55       625.37 o                         
   9   2   0       1169.44       1276.53       151.30 o                         
  10   2   0      20055.91      19922.80       508.73 o                         
  11   2   0       1726.17       1522.79       190.29 o                         
  12   2   0      30864.39      31079.78       704.86 o                         
  13   2   0        690.85        413.12       189.69 o                         
  14   2   0      19738.93      19568.75       674.30 o                         
  15   2   0       1180.94        602.39       264.21 o                         
  16   2   0      10143.95      10208.89       616.16 o                         
  17   2   0       1139.54       1279.25       304.06 o                         
  18   2   0       2868.24       2985.32       384.43 o                         
  19   2   0        107.52       -420.22       459.49 o                         
   0   3   0     114852.92     111953.73      1506.05 o                         
   1   3   0      14102.59      13830.20       168.66 o                         
   2   3   0       7622.41       7854.58       119.39 o                         
   3   3   0        923.55       1026.14        64.94 o                         
   4   3   0      11126.81      10388.06       185.56 o                         
   5   3   0      41251.53      41499.04       455.77 o                         
   6   3   0      29605.43      28760.88       385.17 o                         
   7   3   0      37848.55      37005.05       457.72 o                         
   8   3   0       3501.96       3660.28       169.53 o                         
   9   3   0       1619.29       2067.19       198.40 o                         
  10   3   0       4831.10       5105.24       357.20 o                         
  11   3   0       7511.22       7866.25       330.39 o                         
  12   3   0      14557.99      14758.67       489.42 o                         
  13   3   0      17708.45      17410.12       677.44 o                         
  14   3   0       2357.34       2428.66       328.37 o                         
  15   3   0        443.26        628.81       433.80 o                         
  16   3   0       1946.16       1328.46       270.95 o                         
  17   3   0       2937.52       2890.96       333.74 o                         
  18   3   0       2732.23       2987.18       357.85 o                         
  19   3   0       7039.42       7400.41      1020.99 o                         
   0   4   0       1860.67       2313.55       132.36 o                         
   1   4   0     130838.79     130782.13       800.50 o                         
   2   4   0     106195.42     106622.86       790.49 o                         
   3   4   0       1346.86       1428.50        75.57 o                         
   4   4   0      23821.33      23054.82       281.21 o                         
   5   4   0      38165.67      37644.25       453.11 o                         
   6   4   0     125629.04     125378.72      1070.82 o                         
   7   4   0      54087.22      52265.12       578.75 o                         
   8   4   0       5508.78       5482.89       216.82 o                         
   9   4   0       4621.07       4696.21       219.30 o                         
  10   4   0      43087.05      43210.38       646.73 o                         
  11   4   0      31811.21      31749.99       630.27 o                         
  12   4   0       1451.39       1401.90       213.99 o                         
  13   4   0      17155.06      16926.35       623.21 o                         
  14   4   0      28129.32      27541.64       824.03 o                         
  15   4   0       1666.86       1259.39       262.34 o                         
  16   4   0       6799.74       7052.53       466.61 o                         
  17   4   0       6921.50       6741.77       488.34 o                         
  18   4   0      25388.89      24939.44       998.84 o                         
   0   5   0      19303.20      19697.63       397.12 o                         
   1   5   0       2393.90       2439.25       106.81 o                         
   2   5   0       5460.95       5397.82       144.70 o                         
   3   5   0       3473.73       3612.53       117.79 o                         
   4   5   0      18642.80      18558.62       293.86 o                         
   5   5   0         39.07        123.58        69.09 o                         
   6   5   0      30460.80      30126.63       404.14 o                         
   7   5   0         17.24         63.30        92.88 o                         
   8   5   0        467.45        443.27       145.12 o                         
   9   5   0       6207.82       5976.03       233.28 o                         
  10   5   0       7177.54       7390.15       315.91 o                         
  11   5   0         18.03        138.26       141.52 o                         
  12   5   0       9214.41       9435.70       447.51 o                         
  13   5   0        236.99        320.09       195.95 o                         
  14   5   0        880.93       1133.07       233.95 o                         
  15   5   0        316.74        393.11       190.78 o                         
  16   5   0       5870.26       5876.98       458.96 o                         
  17   5   0         67.39        219.52       284.60 o                         
  18   5   0       3411.88       4509.34      1067.00 o                         
   0   6   0      15014.24      15021.17       320.95 o                         
   1   6   0        300.39        335.50        55.81 o                         
   2   6   0      33371.73      33117.71       395.28 o                         
   3   6   0       1117.51       1089.39        98.36 o                         
   4   6   0      51579.14      51085.52       575.48 o                         
   5   6   0       2752.34       2792.27       116.27 o                         
   6   6   0      39185.02      38547.54       518.66 o                         
   7   6   0       2657.33       2607.69       186.22 o                         
   8   6   0      22312.79      22204.06       454.86 o                         
   9   6   0         49.84        -89.59       130.91 o                         
  10   6   0      22374.02      21824.47       552.01 o                         
  11   6   0        346.92        582.35       151.13 o                         
  12   6   0       6746.79       6866.39       395.58 o                         
  13   6   0        176.86         75.42       188.07 o                         
  14   6   0       5271.82       5124.12       369.63 o                         
  15   6   0         28.66        164.47       373.62 o                         
  16   6   0       9269.41       8780.42       532.00 o                         
  17   6   0        834.61        417.46       408.48 o                         
   0   7   0      29841.90      30305.56       596.71 o                         
   1   7   0        106.63         21.45        65.16 o                         
   2   7   0       6347.31       5920.73       206.01 o                         
   3   7   0       5073.80       5468.53       200.25 o                         
   4   7   0      11268.36      11440.16       289.81 o                         
   5   7   0        972.71        702.73       149.83 o                         
   6   7   0      36006.83      36177.48       592.82 o                         
   7   7   0        638.13        666.29       146.65 o                         
   8   7   0       8717.24       9151.81       342.58 o                         
   9   7   0        648.38        425.80       137.82 o                         
  10   7   0       1218.83       1276.63       187.25 o                         
  11   7   0       2379.77       2682.58       254.51 o                         
  12   7   0      12439.83      12913.38       554.38 o                         
  13   7   0       1195.15       1048.43       225.20 o                         
  14   7   0       7377.19       7458.05       475.82 o                         
  15   7   0        449.71        607.61       268.42 o                         
  16   7   0       1191.64       1105.60       456.16 o                         
   0   8   0        210.99         32.05       150.33 o                         
   1   8   0      23730.80      23236.83       463.26 o                         
   2   8   0      38362.49      38074.45       651.64 o                         
   3   8   0      11709.29      11879.92       362.45 o                         
   4   8   0      18957.00      18801.40       425.11 o                         
   5   8   0       7664.74       7706.17       342.31 o                         
   6   8   0      62159.82      62506.43      1004.72 o                         
   7   8   0      12156.36      12400.23       446.61 o                         
   8   8   0       8162.14       8249.01       378.70 o                         
   9   8   0      11209.12      12102.89       454.54 o                         
  10   8   0      21826.58      22448.96       625.88 o                         
  11   8   0       8473.28       8663.16       464.77 o                         
  12   8   0        628.54        503.04       236.28 o                         
  13   8   0       8041.88       7959.01       764.17 o                         
  14   8   0       9961.27      10235.61       636.56 o                         
  15   8   0       1493.15       1204.95       684.87 o                         
   0   9   0        132.56        109.28       169.16 o                         
   1   9   0       2298.83       2435.69       172.96 o                         
   2   9   0       5592.89       5182.77       259.09 o                         
   3   9   0        177.62        144.45       147.09 o                         
   4   9   0       3065.24       3095.94       260.69 o                         
   5   9   0       9301.09       9675.71       444.60 o                         
   6   9   0        411.18        452.36       192.56 o                         
   7   9   0        291.98        626.43       201.52 o                         
   8   9   0       1778.21       1537.40       257.69 o                         
   9   9   0        165.35        -61.46       181.67 o                         
  10   9   0       1784.44       1299.39       249.85 o                         
  11   9   0       1294.61       1364.22       432.18 o                         
  12   9   0        435.17        -71.10       285.91 o                         
  13   9   0       2079.43       2113.95       906.81 o                         
  14   9   0        198.01       1854.66       951.40 o                         
   0  10   0      24453.00      23192.30       792.39 o                         
   1  10   0       1491.65       1679.63       184.61 o                         
   2  10   0      24149.22      23649.71       581.30 o                         
   3  10   0        248.56        -56.77       173.13 o                         
   4  10   0       4924.32       4347.22       322.23 o                         
   5  10   0        100.47         84.18       178.66 o                         
   6  10   0      11081.41      12187.14       532.13 o                         
   7  10   0         85.60        248.98       195.00 o                         
   8  10   0       5149.81       5771.45       390.23 o                         
   9  10   0        269.21        529.78       257.92 o                         
  10  10   0      10037.77       8805.06       588.97 o                         
  11  10   0        772.91        927.86       511.58 o                         
   0  11   0         91.17         45.65       371.00 o                         
   1  11   0       7099.07       8515.23       545.63 o                         
   2  11   0        424.25        106.02       189.55 o                         
   3  11   0       3256.07       3493.19       300.09 o                         
   4  11   0        301.18        189.16       225.05 o                         
   5  11   0       6699.25       8009.03       546.30 o                         
   6  11   0       1525.81       1275.76       266.16 o                         
   7  11   0       4744.57       4559.84       410.90 o                         
   8  11   0        230.50        503.98       301.60 o                         
   9  11   0       2594.30       3097.95       659.11 o                         
   0  12   0      30627.47      30562.94      1376.77 o                         
   1  12   0        294.84          6.40       209.00 o                         
   2  12   0        230.77       -220.56       220.56 o                         
   3  12   0        998.39       1259.12       336.69 o                         
   4  12   0      19259.86      18017.73       899.70 o                         
   5  12   0         82.32        135.71       334.76 o                         
   6  12   0         41.92        -92.46       447.47 o                         
 -19   0   1         89.71       1569.42       720.65 o                         
 -17   0   1        342.57        312.03       366.53 o                         
 -15   0   1         79.21        153.50       375.52 o                         
 -13   0   1        141.53        406.93       368.43 o                         
 -11   0   1       2652.15       2948.72       457.73 o                         
  -9   0   1       2455.13       2439.12       414.19 o                         
  -7   0   1        174.26        238.96       172.81 o                         
  -5   0   1       1927.99       1806.72       159.70 o                         
  -3   0   1        802.02       1028.63        91.74 o                         
   3   0   1         27.23        224.27        53.07 o                         
   5   0   1       7764.70       9027.28       271.36 o                         
   7   0   1       2026.95       1979.15       245.43 o                         
   9   0   1       9047.02       8837.17       474.72 o                         
  11   0   1       5439.88       5886.92       459.65 o                         
  13   0   1        354.37        361.47       256.26 o                         
  15   0   1       2440.85       2017.37       466.21 o                         
  17   0   1         69.67        339.34       658.79 o                         
  19   0   1        187.55       1052.81       770.53 o                         
 -19   1   1         43.70       -333.17       333.17 o                         
 -18   1   1        158.26        -38.87       217.63 o                         
 -17   1   1      29728.68      28745.37       942.24 o                         
 -16   1   1        134.68        451.66       231.37 o                         
 -15   1   1      11918.72      11778.78       558.42 o                         
 -14   1   1        404.36       1404.53       329.05 o                         
 -13   1   1      98569.44     101124.65      1674.17 o                         
 -12   1   1        563.55        505.44       370.56 o                         
 -11   1   1        294.84        440.21       251.55 o                         
 -10   1   1       1935.21       1515.46       218.16 o                         
  -9   1   1      56511.81      56468.30      1010.64 o                         
  -8   1   1       9201.19       9533.48       348.55 o                         
  -7   1   1        254.86        231.03       122.92 o                         
  -6   1   1       1150.27       1136.09       107.14 o                         
  -5   1   1     198809.52     202419.27      1638.13 o                         
  -4   1   1      12489.54      13596.84       167.53 o                         
  -3   1   1      25653.08      26885.64       245.19 o                         
  -2   1   1       6612.47       6532.73        85.23 o                         
  -1   1   1     316044.56     320140.44      1745.28 o                         
   0   1   1       3940.25       3776.19        81.37 o                         
   1   1   1       1169.58       1038.60        34.12 o                         
   2   1   1       1902.25       1860.07        54.14 o                         
   3   1   1     138501.38     141292.67       937.19 o                         
   4   1   1      18112.45      17785.01       200.50 o                         
   5   1   1       1334.09       1740.12       116.88 o                         
   6   1   1        174.64        250.09        85.46 o                         
   7   1   1     220950.98     222878.06      1931.47 o                         
   8   1   1        956.29        882.10       146.64 o                         
   9   1   1      23517.50      24149.73       555.01 o                         
  10   1   1        452.95        398.06       163.84 o                         
  11   1   1      98688.91     100306.49      1516.76 o                         
  12   1   1       4011.83       4051.31       309.01 o                         
  13   1   1         61.14        279.53       188.57 o                         
  14   1   1       2882.90       3146.64       361.43 o                         
  15   1   1      28477.64      28829.93       956.96 o                         
  16   1   1         19.67        146.41       206.47 o                         
  17   1   1         37.20        258.05       273.95 o                         
  18   1   1         10.49         69.24       295.53 o                         
  19   1   1      26762.40      22214.35      1785.79 o                         
 -19   2   1       2320.38       2861.02       488.37 o                         
 -18   2   1      18781.65      19035.13       779.92 o                         
 -17   2   1       5525.01       5321.89       433.32 o                         
 -16   2   1       3855.32       3943.57       379.29 o                         
 -15   2   1        288.51        116.13       305.45 o                         
 -14   2   1       6396.54       6474.65       411.03 o                         
 -13   2   1      11733.76      11128.33       497.53 o                         
 -12   2   1      52399.73      52474.13      1038.16 o                         
 -11   2   1      14210.79      13742.87       503.70 o                         
 -10   2   1       4661.43       4525.48       247.52 o                         
  -9   2   1       1175.54       1306.67       149.77 o                         
  -8   2   1      19036.02      18462.43       411.90 o                         
  -7   2   1      33805.66      32316.05       495.61 o                         
  -6   2   1     179327.20     178523.22      1580.62 o                         
  -5   2   1      18823.46      18861.83       262.09 o                         
  -4   2   1       6954.07       6589.16       131.45 o                         
  -3   2   1       1295.88       1868.10        64.08 o                         
  -2   2   1      13226.09      12965.83       145.63 o                         
  -1   2   1      26783.64      27579.34       193.62 o                         
   0   2   1     161337.12     162196.47      1057.35 o                         
   1   2   1      32630.77      32836.97       208.40 o                         
   2   2   1      13521.40      13319.83       141.20 o                         
   3   2   1      15337.66      15676.14       205.36 o                         
   4   2   1      19618.34      19297.80       253.10 o                         
   5   2   1      30417.14      31173.41       375.39 o                         
   6   2   1      75568.67      74585.99       861.05 o                         
   7   2   1       3443.51       3135.85       157.22 o                         
   8   2   1      24118.34      23761.28       461.92 o                         
   9   2   1       1956.67       2410.32       183.37 o                         
  10   2   1       7082.24       6719.33       323.63 o                         
  11   2   1      13607.54      13616.65       443.50 o                         
  12   2   1      30489.93      30256.98       738.27 o                         
  13   2   1       5162.22       4902.33       308.46 o                         
  14   2   1      20105.13      21502.06       703.85 o                         
  15   2   1       5971.43       6282.33       709.60 o                         
  16   2   1       2345.54       2022.60       341.74 o                         
  17   2   1       1425.03       1352.39       335.26 o                         
  18   2   1       6963.35       6227.31       772.58 o                         
  19   2   1       2031.12       1959.17       488.90 o                         
 -19   3   1      11413.76      13219.20      1326.78 o                         
 -18   3   1       2387.98       2358.04       323.07 o                         
 -17   3   1       1882.32       1955.16       312.59 o                         
 -16   3   1       1983.70       1890.52       330.65 o                         
 -15   3   1      26466.66      27339.29       844.84 o                         
 -14   3   1       2413.05       2315.24       284.06 o                         
 -13   3   1       5307.31       5431.15       349.31 o                         
 -12   3   1      13718.93      13707.23       430.07 o                         
 -11   3   1      60293.17      61584.41       912.55 o                         
 -10   3   1       2887.79       2662.02       222.71 o                         
  -9   3   1      14884.26      15224.01       356.90 o                         
  -8   3   1       6463.68       6506.42       201.84 o                         
  -7   3   1     117765.76     114894.75       990.22 o                         
  -6   3   1      15983.49      16786.27       293.48 o                         
  -5   3   1      14208.42      13835.43       230.81 o                         
  -4   3   1       2829.77       2798.17        87.24 o                         
  -3   3   1      94741.41      93230.22       654.17 o                         
  -2   3   1      40916.78      41448.71       319.48 o                         
  -1   3   1       3712.44       3879.74        81.48 o                         
   0   3   1      46526.97      47637.80       526.20 o                         
   1   3   1     122474.13     120863.94       809.03 o                         
   2   3   1       1717.28       2032.27        73.70 o                         
   3   3   1      40610.04      42633.63       415.48 o                         
   4   3   1      21259.71      21807.07       305.17 o                         
   5   3   1     138096.67     138655.11      1059.39 o                         
   6   3   1      32491.38      32783.55       403.32 o                         
   7   3   1      10641.77      10916.28       246.29 o                         
   8   3   1       1773.06       2002.53       149.21 o                         
   9   3   1      59187.50      59034.95       806.11 o                         
  10   3   1      11763.28      11226.86       351.85 o                         
  11   3   1       6864.01       6872.67       309.32 o                         
  12   3   1       4985.74       4704.98       296.43 o                         
  13   3   1      49497.83      49847.78      1088.53 o                         
  14   3   1        634.98        826.04       376.43 o                         
  15   3   1       4341.66       4104.55       419.08 o                         
  16   3   1       3867.21       4430.09       595.97 o                         
  17   3   1      13551.70      14403.28       723.66 o                         
  18   3   1       5650.25       6886.61       501.62 o                         
  19   3   1        229.90        442.55       971.06 o                         
 -18   4   1        247.06        334.81       295.30 o                         
 -17   4   1         11.08        207.74       248.16 o                         
 -16   4   1        626.29        551.81       223.99 o                         
 -15   4   1        405.20        505.25       227.10 o                         
 -14   4   1         17.38        -83.27       217.20 o                         
 -13   4   1       1603.27       1377.44       232.61 o                         
 -12   4   1         49.73        -96.80       143.51 o                         
 -11   4   1        509.29        288.81       142.69 o                         
 -10   4   1        719.54        532.93       151.73 o                         
  -9   4   1         94.35        235.79       123.60 o                         
  -8   4   1        216.14        232.79       132.57 o                         
  -7   4   1       1852.20       1809.78       132.94 o                         
  -6   4   1       2215.85       2172.44        99.23 o                         
  -5   4   1         97.62          6.35        55.61 o                         
  -4   4   1        682.23        627.84        65.70 o                         
  -3   4   1        136.11         25.66        43.32 o                         
  -2   4   1        294.41        370.19        49.71 o                         
  -1   4   1       1209.93       1067.72        60.94 o                         
   0   4   1       7582.80       7700.37       134.79 o                         
   1   4   1       2613.95       2425.64        86.80 o                         
   2   4   1       1785.68       1913.52        81.98 o                         
   3   4   1        138.91        114.52        48.77 o                         
   4   4   1        384.09        247.79        82.18 o                         
   5   4   1         18.79         80.94        89.82 o                         
   6   4   1       9227.89       9309.40       240.53 o                         
   7   4   1       3014.72       2755.37       190.16 o                         
   8   4   1       1803.34       1900.65       136.46 o                         
   9   4   1         63.23        173.09       108.74 o                         
  10   4   1        625.82        640.21       122.03 o                         
  11   4   1        264.82        418.41       122.07 o                         
  12   4   1       4275.11       4516.46       301.99 o                         
  13   4   1         29.02          5.52       232.37 o                         
  14   4   1         58.64        308.31       226.57 o                         
  15   4   1        789.18        789.34       263.95 o                         
  16   4   1       1724.19       1430.17       247.86 o                         
  17   4   1         22.48        -18.10       313.67 o                         
  18   4   1       1194.54       1673.65       332.36 o                         
 -18   5   1       6136.82       6530.82      1225.88 o                         
 -17   5   1       3877.45       4397.00       410.48 o                         
 -16   5   1       1884.72       1674.42       317.05 o                         
 -15   5   1      11330.62      11845.54       578.67 o                         
 -14   5   1       9496.93       9190.91       462.97 o                         
 -13   5   1       4464.16       4255.92       335.57 o                         
 -12   5   1      20997.73      20217.09       632.27 o                         
 -11   5   1      41727.45      41572.09       803.55 o                         
 -10   5   1       3136.94       3161.46       227.54 o                         
  -9   5   1      44521.73      43703.06       705.09 o                         
  -8   5   1      14706.77      14188.38       382.62 o                         
  -7   5   1      34227.68      33454.41       511.02 o                         
  -6   5   1      49114.87      48149.00       579.76 o                         
  -5   5   1       2472.71       2353.42       104.38 o                         
  -4   5   1       9305.42       8980.03       187.64 o                         
  -3   5   1      64811.36      65131.43       533.75 o                         
  -2   5   1      26558.72      26276.58       308.13 o                         
  -1   5   1      40913.45      42141.25       398.98 o                         
   0   5   1      64647.11      63437.80       532.77 o                         
   1   5   1     108797.34     107965.69       796.86 o                         
   2   5   1       3050.99       2978.85       113.29 o                         
   3   5   1      57275.69      57871.48       532.93 o                         
   4   5   1       8845.95       8599.82       191.64 o                         
   5   5   1      33622.96      34672.00       440.66 o                         
   6   5   1      46942.88      45730.57       526.40 o                         
   7   5   1        472.16        592.14        95.59 o                         
   8   5   1      14391.04      13920.97       347.62 o                         
   9   5   1      37765.22      37199.09       631.86 o                         
  10   5   1       6601.38       6749.38       321.85 o                         
  11   5   1      23661.90      24029.14       605.24 o                         
  12   5   1      15233.95      15670.54       482.37 o                         
  13   5   1      25128.90      25820.93       736.30 o                         
  14   5   1       5634.15       5175.82       364.85 o                         
  15   5   1      10258.65      10635.99       553.98 o                         
  16   5   1       2406.70       1700.54       272.30 o                         
  17   5   1      12461.28      11719.98       620.87 o                         
 -17   6   1       7157.56       7294.47       764.04 o                         
 -16   6   1         41.36        -27.19       233.35 o                         
 -15   6   1       4412.30       4393.46       429.56 o                         
 -14   6   1        362.05        219.78       262.30 o                         
 -13   6   1      15829.71      15069.93       607.15 o                         
 -12   6   1        628.70        556.25       216.37 o                         
 -11   6   1      16771.55      17082.99       526.45 o                         
 -10   6   1       1075.99       1207.44       168.50 o                         
  -9   6   1       6504.21       6853.80       294.19 o                         
  -8   6   1         98.85         99.55       118.17 o                         
  -7   6   1      43463.53      43079.41       642.90 o                         
  -6   6   1        153.08        113.63       114.72 o                         
  -5   6   1      54107.42      50813.62       745.16 o                         
  -4   6   1        690.18        696.02        75.40 o                         
  -3   6   1       7462.24       7616.35       184.80 o                         
  -2   6   1        460.66        344.75        51.23 o                         
  -1   6   1      33055.39      33213.00       378.75 o                         
   0   6   1          0.35         14.18        51.84 o                         
   1   6   1      48473.49      46449.96       510.03 o                         
   2   6   1       2707.93       2954.69       119.52 o                         
   3   6   1      13334.69      13064.35       249.66 o                         
   4   6   1       2213.81       2238.37       136.42 o                         
   5   6   1      31632.13      31333.55       413.02 o                         
   6   6   1        256.54        353.27        91.52 o                         
   7   6   1      29536.08      29953.28       462.69 o                         
   8   6   1       1047.27        866.20       143.28 o                         
   9   6   1       9015.19       8590.97       388.06 o                         
  10   6   1       4227.77       4494.42       268.08 o                         
  11   6   1      17526.02      17839.37       517.17 o                         
  12   6   1       2336.04       2315.74       243.77 o                         
  13   6   1      20288.58      20409.41      1080.01 o                         
  14   6   1          7.16        138.38       221.81 o                         
  15   6   1       3442.72       3303.35       352.85 o                         
  16   6   1        273.07         42.06       247.69 o                         
  17   6   1       5954.25       5229.39       826.87 o                         
 -16   7   1       1720.12       2160.41       454.73 o                         
 -15   7   1       6339.75       5910.28       542.17 o                         
 -14   7   1       2037.26       1766.63       281.15 o                         
 -13   7   1       5302.12       4914.81       358.00 o                         
 -12   7   1       4747.90       4899.80       425.80 o                         
 -11   7   1      27060.64      25915.77       734.44 o                         
 -10   7   1       6359.50       6750.58       312.97 o                         
  -9   7   1      20063.31      20041.06       513.53 o                         
  -8   7   1       6614.72       5854.34       278.78 o                         
  -7   7   1      30546.99      29680.72       549.71 o                         
  -6   7   1       5373.17       5234.99       230.43 o                         
  -5   7   1      18886.10      19005.65       416.34 o                         
  -4   7   1       5070.03       5410.75       202.46 o                         
  -3   7   1      23972.32      23694.81       405.21 o                         
  -2   7   1      13056.27      13646.19       292.10 o                         
  -1   7   1       7184.57       7537.27       207.09 o                         
   0   7   1       9209.49       8455.70       195.14 o                         
   1   7   1      33708.18      33201.99       421.78 o                         
   2   7   1       3571.51       3425.01       152.94 o                         
   3   7   1      35720.50      35917.78       560.80 o                         
   4   7   1       9674.62      10055.69       281.56 o                         
   5   7   1      50472.36      50212.90       628.87 o                         
   6   7   1       9033.20       8998.94       323.34 o                         
   7   7   1      18176.76      18382.39       469.14 o                         
   8   7   1       2388.95       2572.04       205.11 o                         
   9   7   1      17928.30      17609.23       482.81 o                         
  10   7   1       5013.85       5265.78       296.06 o                         
  11   7   1       7544.89       8218.86       372.88 o                         
  12   7   1       5258.05       4861.07       325.35 o                         
  13   7   1      13680.25      14303.50       624.71 o                         
  14   7   1       2307.27       2849.59       333.89 o                         
  15   7   1       8111.88       7826.20       505.72 o                         
  16   7   1       2526.95       2582.77       477.94 o                         
 -15   8   1        133.35       1028.11      1132.17 o                         
 -14   8   1       1067.38       1450.95       322.46 o                         
 -13   8   1        251.32        381.57       306.64 o                         
 -12   8   1         88.03        279.38       227.99 o                         
 -11   8   1        254.54        254.27       199.97 o                         
 -10   8   1         50.39        -91.56       179.59 o                         
  -9   8   1        280.39        252.08       194.37 o                         
  -8   8   1       1581.46       1882.88       216.90 o                         
  -7   8   1        988.74       1123.08       191.66 o                         
  -6   8   1        605.99        689.13       174.83 o                         
  -5   8   1         84.32        179.15       124.59 o                         
  -4   8   1       1543.46       1654.84       164.79 o                         
  -3   8   1         66.67        -38.37       104.49 o                         
  -2   8   1       2875.94       2928.02       182.37 o                         
  -1   8   1       1675.84       1747.51       151.81 o                         
   0   8   1          5.90         47.36       106.56 o                         
   1   8   1       1493.62       1560.25       146.31 o                         
   2   8   1        486.01        311.95       117.81 o                         
   3   8   1        609.01        829.12       136.85 o                         
   4   8   1         45.66         17.43       122.21 o                         
   5   8   1       1230.76        895.27       195.05 o                         
   6   8   1        434.21        396.77       133.08 o                         
   7   8   1       1107.95       1281.52       162.82 o                         
   8   8   1        659.93        803.79       158.70 o                         
   9   8   1        833.91        506.31       167.66 o                         
  10   8   1       2030.53       2008.44       232.18 o                         
  11   8   1       2021.28       1599.56       250.64 o                         
  12   8   1        538.12        722.18       266.23 o                         
  13   8   1       1900.87       1979.04       329.32 o                         
  14   8   1         36.71        626.77       369.83 o                         
  15   8   1        510.42       2358.50       930.49 o                         
 -14   9   1       1963.02       2628.88      1005.42 o                         
 -13   9   1        530.54       1265.46       738.69 o                         
 -12   9   1       6896.11       6605.45       574.05 o                         
 -11   9   1      18079.36      18775.82       838.51 o                         
 -10   9   1       3770.97       3768.58       338.65 o                         
  -9   9   1       2309.11       1942.99       256.36 o                         
  -8   9   1        497.62        612.23       339.29 o                         
  -7   9   1      39416.84      41326.48       932.81 o                         
  -6   9   1       8236.70       8639.96       427.73 o                         
  -5   9   1       4368.72       4048.78       308.07 o                         
  -4   9   1       7607.74       6822.07       345.85 o                         
  -3   9   1      33002.54      33829.41       673.47 o                         
  -2   9   1       2017.04       1861.78       180.39 o                         
  -1   9   1       1910.06       1880.90       161.65 o                         
   0   9   1      12539.98      13147.25       353.70 o                         
   1   9   1      38241.54      38300.04       623.07 o                         
   2   9   1       7654.34       7202.85       293.51 o                         
   3   9   1       7605.81       7702.55       351.02 o                         
   4   9   1        543.55        189.57       219.24 o                         
   5   9   1      45391.05      45288.91       957.36 o                         
   6   9   1      10627.16      11034.17       480.69 o                         
   7   9   1       5718.60       6024.44       373.05 o                         
   8   9   1       8228.22       8574.80       439.22 o                         
   9   9   1      22151.60      21665.67       688.66 o                         
  10   9   1        484.45        350.31       259.71 o                         
  11   9   1        615.08        451.63       259.17 o                         
  12   9   1       3850.07       4744.23       454.22 o                         
  13   9   1      16423.72      15903.63      2113.19 o                         
  14   9   1       1512.95        784.06       671.34 o                         
 -12  10   1       5346.01       4508.77      1295.25 o                         
 -11  10   1        565.66        542.00       527.80 o                         
 -10  10   1       3481.92       3747.39       430.80 o                         
  -9  10   1       5060.48       5126.95       405.16 o                         
  -8  10   1       4261.06       4875.67       364.03 o                         
  -7  10   1       1182.14        912.67       249.37 o                         
  -6  10   1      15488.06      16149.25       603.27 o                         
  -5  10   1       1546.06       1357.90       255.73 o                         
  -4  10   1       3431.12       4145.43       285.08 o                         
  -3  10   1       4955.39       5318.65       311.84 o                         
  -2  10   1       2372.61       2639.43       216.49 o                         
  -1  10   1        847.72        672.60       136.92 o                         
   0  10   1      12905.12      12850.35       400.12 o                         
   1  10   1       4957.68       4912.12       269.23 o                         
   2  10   1       8592.10       9225.79       380.29 o                         
   3  10   1       1540.81       1301.49       196.55 o                         
   4  10   1       3970.46       4523.45       318.38 o                         
   5  10   1       2671.41       2588.26       276.51 o                         
   6  10   1       7959.09       9044.00       484.02 o                         
   7  10   1       3087.39       3262.74       324.23 o                         
   8  10   1       3955.78       4490.64       391.56 o                         
   9  10   1        464.50        713.40       253.85 o                         
  10  10   1       1688.92       2149.20       384.86 o                         
  11  10   1       1575.73       1611.30       525.30 o                         
  -9  11   1      10676.53      11159.25      1205.83 o                         
  -8  11   1        121.47         48.29       361.07 o                         
  -7  11   1       3104.36       3252.01       339.76 o                         
  -6  11   1         47.90        282.74       236.80 o                         
  -5  11   1      24063.90      23617.96      1038.52 o                         
  -4  11   1       2831.08       2445.99       281.47 o                         
  -3  11   1       5657.36       5121.18       369.34 o                         
  -2  11   1          4.30        -42.99       215.32 o                         
  -1  11   1      25258.45      25684.41       917.62 o                         
   0  11   1        102.25       -255.74       255.74 o                         
   1  11   1       2359.90       2408.52       331.14 o                         
   2  11   1        708.40        836.37       202.58 o                         
   3  11   1       9720.37       9004.91       492.21 o                         
   4  11   1          5.21       -110.09       196.90 o                         
   5  11   1       3355.54       3386.34       353.50 o                         
   6  11   1         83.80         15.32       254.37 o                         
   7  11   1      27224.99      27058.94       962.45 o                         
   8  11   1        524.08        191.23       262.27 o                         
   9  11   1       4142.52       4064.63       746.95 o                         
  -6  12   1         48.83        216.91       260.88 o                         
  -5  12   1         92.63       -339.60       339.60 o                         
  -4  12   1         25.29         25.30       279.16 o                         
  -3  12   1         95.31       -229.85       286.65 o                         
  -2  12   1       1719.63       1675.42       316.34 o                         
  -1  12   1         98.92        154.18       266.93 o                         
   0  12   1        769.23        924.73       251.92 o                         
   1  12   1        401.26        187.81       223.59 o                         
   2  12   1        214.28        340.98       258.40 o                         
   3  12   1          0.98       -103.76       325.31 o                         
   4  12   1       1589.23       2128.90       339.51 o                         
   5  12   1         63.40        161.07       371.99 o                         
   6  12   1        539.18       1360.21       442.46 o                         
 -20   0   2         81.10        494.73      1027.04 o                         
 -18   0   2      61645.95      56918.21      1660.76 o                         
 -16   0   2        741.15        517.04       336.02 o                         
 -14   0   2      59709.46      57922.90      2584.67 o                         
 -12   0   2       3117.27       3387.10       499.78 o                         
 -10   0   2      93881.69      93932.79      2129.97 o                         
  -8   0   2         45.60        301.98       145.00 o                         
  -6   0   2     421143.59     419284.25      6029.55 o                         
  -4   0   2      15787.77      16881.30       266.71 o                         
  -2   0   2     152218.64     158030.34      1079.03 o                         
   2   0   2     472021.66     479547.41      3230.68 o                         
   4   0   2      20120.41      21250.90       317.02 o                         
   6   0   2     258007.47     253674.66      2746.08 o                         
   8   0   2       1240.47       1486.35       236.23 o                         
  10   0   2      65835.85      68537.15      1477.15 o                         
  12   0   2         10.89         40.95       256.30 o                         
  14   0   2     118927.40     114867.67      2399.87 o                         
  16   0   2        717.32        274.63       393.72 o                         
  18   0   2      31558.42      35161.52      1823.29 o                         
 -19   1   2       9477.50       9779.11       911.08 o                         
 -18   1   2        971.01        970.14       423.90 o                         
 -17   1   2       5171.86       5478.66       443.56 o                         
 -16   1   2          7.93        386.45       203.65 o                         
 -15   1   2        688.90        480.08       281.47 o                         
 -14   1   2        175.20        524.21       214.30 o                         
 -13   1   2      26116.93      25836.85       797.37 o                         
 -12   1   2        143.67        186.20       193.99 o                         
 -11   1   2      12604.19      12807.45       531.71 o                         
 -10   1   2       7680.27       7372.45       396.65 o                         
  -9   1   2       6466.07       6002.01       337.67 o                         
  -8   1   2       5169.94       5667.49       289.19 o                         
  -7   1   2      46302.36      44753.97       747.01 o                         
  -6   1   2        101.84         86.08        78.38 o                         
  -5   1   2      24829.40      26625.43       399.88 o                         
  -4   1   2       1560.03       1793.60        79.69 o                         
  -3   1   2       8421.98       8764.46       130.67 o                         
  -2   1   2       9083.13       9462.00       109.63 o                         
  -1   1   2      29017.87      30309.21       192.27 o                         
   0   1   2       5203.15       5559.51        69.98 o                         
   1   1   2      95342.20      95452.53       604.14 o                         
   2   1   2        446.83        560.29        40.55 o                         
   3   1   2      16489.99      16774.62       169.73 o                         
   4   1   2       5919.09       6628.61       121.84 o                         
   5   1   2      20748.85      20459.77       267.81 o                         
   6   1   2        471.52        598.46        79.97 o                         
   7   1   2      51926.92      53118.18       721.27 o                         
   8   1   2         20.70        147.56       122.49 o                         
   9   1   2      16365.29      17085.26       537.06 o                         
  10   1   2       3420.99       3415.94       304.46 o                         
  11   1   2       2617.65       2887.73       293.64 o                         
  12   1   2        569.02        675.78       195.44 o                         
  13   1   2      17726.63      17329.76       567.56 o                         
  14   1   2         80.26        380.86       206.04 o                         
  15   1   2       5617.91       6202.32       467.12 o                         
  16   1   2        497.61        418.92       250.59 o                         
  17   1   2        657.04        870.34       356.98 o                         
  18   1   2       1756.50       2392.40       490.42 o                         
  19   1   2       7563.19       9198.64      2356.36 o                         
 -19   2   2        777.91        646.99       358.08 o                         
 -18   2   2       6395.70       7035.92       528.28 o                         
 -17   2   2        217.88        204.09       303.24 o                         
 -16   2   2       8346.27       8027.00       503.17 o                         
 -15   2   2       2113.92       1708.33       307.77 o                         
 -14   2   2      22251.72      22361.74       693.00 o                         
 -13   2   2         80.58        326.03       187.31 o                         
 -12   2   2      23246.34      23840.72       695.57 o                         
 -11   2   2       1239.77       1030.02       212.27 o                         
 -10   2   2      25810.48      26522.17       625.14 o                         
  -9   2   2        353.34        383.23       167.12 o                         
  -8   2   2      35535.71      34662.69       651.42 o                         
  -7   2   2        456.00        575.96       122.35 o                         
  -6   2   2      97090.25      98475.63       879.77 o                         
  -5   2   2       3488.55       3836.81       162.65 o                         
  -4   2   2      82494.47      86198.20       606.13 o                         
  -3   2   2       1750.33       1883.32        71.96 o                         
  -2   2   2      95592.86      98131.22       537.11 o                         
  -1   2   2       1608.60       1740.98        46.86 o                         
   0   2   2      51870.29      53563.95       305.47 o                         
   1   2   2        996.11        983.53        43.88 o                         
   2   2   2      40863.86      39614.62       287.70 o                         
   3   2   2       1810.12       1855.42        89.45 o                         
   4   2   2      57079.42      55303.24       485.82 o                         
   5   2   2       1066.86       1014.40        91.34 o                         
   6   2   2      82541.43      81265.80       780.88 o                         
   7   2   2         22.21         28.61        75.09 o                         
   8   2   2      45362.25      45202.29       669.21 o                         
   9   2   2       4222.57       4255.46       241.95 o                         
  10   2   2      21755.59      21916.06       521.36 o                         
  11   2   2        592.79        666.91       188.74 o                         
  12   2   2      15305.06      14786.68       504.76 o                         
  13   2   2        866.81        792.50       219.33 o                         
  14   2   2      22239.50      22874.34       657.31 o                         
  15   2   2        641.79        378.00       278.87 o                         
  16   2   2      10969.22      11765.28       830.97 o                         
  17   2   2        318.86        306.32       302.95 o                         
  18   2   2       8042.71       7094.67       596.09 o                         
  19   2   2         30.55       -917.37      1974.63 o                         
 -19   3   2       3268.24       4669.16      1425.79 o                         
 -18   3   2       5434.82       5302.27       450.40 o                         
 -17   3   2       6844.06       7640.90       503.77 o                         
 -16   3   2         90.52        155.80       225.15 o                         
 -15   3   2        164.15         68.38       247.03 o                         
 -14   3   2      11399.48      11484.29       538.27 o                         
 -13   3   2       7060.08       6738.53       358.39 o                         
 -12   3   2       7775.92       8015.02       317.09 o                         
 -11   3   2      22601.20      21838.40       497.61 o                         
 -10   3   2        692.74        784.97       154.54 o                         
  -9   3   2       7685.83       7941.22       254.56 o                         
  -8   3   2      14140.89      14527.01       309.57 o                         
  -7   3   2       2711.41       2771.78       150.57 o                         
  -6   3   2      34380.89      33250.34       407.42 o                         
  -5   3   2      29805.11      28689.41       363.88 o                         
  -4   3   2       1562.98       1383.42        82.29 o                         
  -3   3   2       8853.94       8644.05       157.99 o                         
  -2   3   2       9335.45       9057.19       128.72 o                         
  -1   3   2      18750.86      19298.62       203.54 o                         
   0   3   2      45323.74      44595.47       369.44 o                         
   1   3   2      92079.61      93919.31       589.69 o                         
   2   3   2       8367.23       8427.43       134.98 o                         
   3   3   2        359.09        308.81        51.54 o                         
   4   3   2      14459.42      14341.66       235.18 o                         
   5   3   2       6203.38       6475.45       179.07 o                         
   6   3   2      31986.44      31155.21       380.87 o                         
   7   3   2      19562.15      19644.36       334.40 o                         
   8   3   2      19726.43      19309.64       445.68 o                         
   9   3   2       8531.21       8627.94       334.98 o                         
  10   3   2       1204.96       1189.66       145.26 o                         
  11   3   2      10128.27      11145.05       406.80 o                         
  12   3   2       3979.04       4145.93       272.25 o                         
  13   3   2       6971.80       7389.95       425.53 o                         
  14   3   2      12227.36      12373.67       570.92 o                         
  15   3   2        606.67        688.24       288.77 o                         
  16   3   2        489.82        571.53       512.78 o                         
  17   3   2       1908.68       1354.97       309.55 o                         
  18   3   2       2463.79       2827.23       369.12 o                         
  19   3   2       3483.66       3023.14      1771.52 o                         
 -18   4   2        517.59        817.26       310.67 o                         
 -17   4   2       8905.92       7958.99       564.07 o                         
 -16   4   2      22540.24      22937.87       816.54 o                         
 -15   4   2       5139.89       5017.97       401.38 o                         
 -14   4   2       3258.68       3050.97       285.84 o                         
 -13   4   2      23999.99      23221.29       685.53 o                         
 -12   4   2      54093.11      53196.55      1018.72 o                         
 -11   4   2      10946.54      10791.20       363.74 o                         
 -10   4   2      10127.58      10023.15       343.92 o                         
  -9   4   2      10386.75      10587.74       325.59 o                         
  -8   4   2      49248.58      48700.52       841.89 o                         
  -7   4   2      44930.40      44341.23       550.78 o                         
  -6   4   2       2507.29       2945.43       119.52 o                         
  -5   4   2      34040.62      33509.93       452.07 o                         
  -4   4   2     135841.56     135659.78      1197.14 o                         
  -3   4   2      34244.35      33603.08       334.54 o                         
  -2   4   2      40227.01      40553.77       337.18 o                         
  -1   4   2      26362.84      25935.36       278.19 o                         
   0   4   2     190425.22     190232.69      1670.88 o                         
   1   4   2      26270.55      25120.46       257.19 o                         
   2   4   2      11994.59      12906.86       193.86 o                         
   3   4   2      76996.64      78533.84       700.29 o                         
   4   4   2      66187.34      66416.05       612.89 o                         
   5   4   2      44722.82      43854.12       518.36 o                         
   6   4   2       1474.36       1426.54       126.66 o                         
   7   4   2      18571.28      17018.34       379.38 o                         
   8   4   2      77941.61      77163.84       842.79 o                         
   9   4   2      17424.97      17100.44       373.78 o                         
  10   4   2      15595.93      15648.28       412.59 o                         
  11   4   2      13871.12      13757.64       404.44 o                         
  12   4   2      55387.27      56481.82       882.37 o                         
  13   4   2      15591.53      15775.35       583.78 o                         
  14   4   2       1038.92        783.56       241.30 o                         
  15   4   2       6663.46       6348.43       457.07 o                         
  16   4   2      13101.61      12529.65       658.91 o                         
  17   4   2       5463.43       4519.05       598.42 o                         
  18   4   2       2007.44       1413.90       395.06 o                         
 -18   5   2       3390.18       4159.78      1015.57 o                         
 -17   5   2        153.14        181.76       386.52 o                         
 -16   5   2       1546.65       1424.28       514.73 o                         
 -15   5   2       1245.72       1356.51       240.62 o                         
 -14   5   2       3844.05       3635.16       320.75 o                         
 -13   5   2         70.05         -2.48       235.10 o                         
 -12   5   2      13605.03      12764.41       511.83 o                         
 -11   5   2        534.90        455.46       151.18 o                         
 -10   5   2       2090.97       2190.29       204.90 o                         
  -9   5   2          7.68        128.89       110.28 o                         
  -8   5   2      16290.22      16165.89       406.36 o                         
  -7   5   2       3227.14       3382.75       156.16 o                         
  -6   5   2      15225.36      15185.86       285.82 o                         
  -5   5   2       2099.56       1846.10       101.89 o                         
  -4   5   2       1184.96       1110.75        85.35 o                         
  -3   5   2        140.82         76.12        56.84 o                         
  -2   5   2      23902.38      23630.49       292.41 o                         
  -1   5   2        295.00        338.07        49.51 o                         
   0   5   2      27656.67      27308.41       323.26 o                         
   1   5   2       2397.93       2074.39        82.17 o                         
   2   5   2      12052.24      12149.01       210.81 o                         
   3   5   2       1021.25       1166.23        79.18 o                         
   4   5   2       4293.66       4153.18       138.37 o                         
   5   5   2       1899.18       2103.91       140.01 o                         
   6   5   2      13959.49      13631.84       294.15 o                         
   7   5   2       3514.66       3547.27       162.06 o                         
   8   5   2      17552.01      16922.87       375.58 o                         
   9   5   2        103.28         20.01       116.57 o                         
  10   5   2       2661.36       2470.49       209.68 o                         
  11   5   2         55.35        177.05       148.24 o                         
  12   5   2       7369.64       7367.12       356.60 o                         
  13   5   2       1040.12       1133.35       296.06 o                         
  14   5   2       4495.16       4878.32       452.14 o                         
  15   5   2        984.76       1363.77       316.89 o                         
  16   5   2        467.99        459.90       240.15 o                         
  17   5   2        163.70        758.32       286.79 o                         
 -17   6   2        162.81        -39.16       398.24 o                         
 -16   6   2       9502.11       8599.48       491.66 o                         
 -15   6   2         27.91       -184.15       206.11 o                         
 -14   6   2      10219.96       9617.79       526.07 o                         
 -13   6   2       3573.63       3479.42       304.17 o                         
 -12   6   2      17418.47      16588.68       592.35 o                         
 -11   6   2        245.60         93.22       177.61 o                         
 -10   6   2      25102.51      24697.79       583.38 o                         
  -9   6   2        147.50        182.28       112.86 o                         
  -8   6   2      18230.60      17620.39       415.07 o                         
  -7   6   2        569.78        704.35       123.98 o                         
  -6   6   2      13266.21      13287.52       337.80 o                         
  -5   6   2       2612.74       2530.70       163.74 o                         
  -4   6   2      46938.39      46155.11       703.42 o                         
  -3   6   2        446.30        394.40        87.65 o                         
  -2   6   2      63706.94      63645.16       574.13 o                         
  -1   6   2       2840.81       2886.17       128.01 o                         
   0   6   2      40064.35      40329.32       541.35 o                         
   1   6   2       5146.45       5014.19       156.79 o                         
   2   6   2      28753.65      28468.73       375.55 o                         
   3   6   2       4408.82       4316.39       150.32 o                         
   4   6   2      22923.96      22439.63       343.20 o                         
   5   6   2        585.04        681.56        80.68 o                         
   6   6   2      18942.58      18737.95       353.04 o                         
   7   6   2       1606.87       1389.52       137.33 o                         
   8   6   2      24340.37      24173.98       527.35 o                         
   9   6   2        233.64        -95.72       141.57 o                         
  10   6   2      29090.37      28454.60       634.90 o                         
  11   6   2       1278.26       1335.28       187.44 o                         
  12   6   2      16501.62      15787.94       500.09 o                         
  13   6   2        105.28         79.73       198.23 o                         
  14   6   2       4478.23       4288.93       365.93 o                         
  15   6   2         11.34        -88.01       266.81 o                         
  16   6   2       6330.36       6675.92       506.49 o                         
  17   6   2         12.40       -329.06       344.14 o                         
 -16   7   2       3494.44       3644.58       531.47 o                         
 -15   7   2        947.09       1032.48       273.44 o                         
 -14   7   2       3366.31       3123.79       292.21 o                         
 -13   7   2       6590.70       6479.19       404.60 o                         
 -12   7   2      12093.41      12923.44       545.18 o                         
 -11   7   2       3925.92       4134.40       305.43 o                         
 -10   7   2      10753.81      11138.35       412.02 o                         
  -9   7   2        179.85        238.36       129.95 o                         
  -8   7   2       7786.14       8147.00       322.05 o                         
  -7   7   2       4518.76       4923.24       234.86 o                         
  -6   7   2      15064.71      15193.08       391.87 o                         
  -5   7   2        513.52        636.41       134.63 o                         
  -4   7   2       8488.17       8329.30       244.29 o                         
  -3   7   2       2332.09       2265.91       136.24 o                         
  -2   7   2      18074.96      17737.85       316.85 o                         
  -1   7   2       8713.32       8360.01       252.72 o                         
   0   7   2      36743.29      35801.32       479.06 o                         
   1   7   2       1845.74       1727.34        98.44 o                         
   2   7   2      11038.55      10857.27       254.83 o                         
   3   7   2        768.29        760.33       103.01 o                         
   4   7   2       5406.37       4972.96       200.44 o                         
   5   7   2       5574.78       5514.44       203.78 o                         
   6   7   2      19294.72      19901.60       475.36 o                         
   7   7   2         37.62        144.07       130.14 o                         
   8   7   2       9836.94       9950.12       358.30 o                         
   9   7   2       2110.32       2302.34       209.32 o                         
  10   7   2       8384.71       8392.95       364.12 o                         
  11   7   2        707.65        644.04       176.55 o                         
  12   7   2      12387.89      13142.45       544.65 o                         
  13   7   2        319.77        880.71       251.03 o                         
  14   7   2       2715.04       2699.01       314.63 o                         
  15   7   2          2.21        403.35       218.10 o                         
  16   7   2       2290.54       2327.94       493.67 o                         
 -15   8   2       7823.38       8850.41      1029.32 o                         
 -14   8   2       1546.86       1695.17       443.61 o                         
 -13   8   2       4102.99       4135.74       387.44 o                         
 -12   8   2      22329.35      22406.41       813.26 o                         
 -11   8   2       8382.52       8684.91       471.80 o                         
 -10   8   2       7561.53       6995.48       418.82 o                         
  -9   8   2       4590.52       4463.50       288.07 o                         
  -8   8   2      39706.08      40010.32       817.93 o                         
  -7   8   2      14237.67      14423.41       478.50 o                         
  -6   8   2       5971.91       6670.71       332.10 o                         
  -5   8   2      25645.65      25017.02       534.91 o                         
  -4   8   2      38609.69      38852.44       670.62 o                         
  -3   8   2       4688.83       4968.32       220.11 o                         
  -2   8   2       4083.47       4082.89       201.78 o                         
  -1   8   2      13044.81      13356.70       312.46 o                         
   0   8   2      35057.58      35332.78       515.34 o                         
   1   8   2      23254.79      23610.11       434.74 o                         
   2   8   2       8004.51       8163.01       264.42 o                         
   3   8   2       6580.93       6857.05       265.01 o                         
   4   8   2      60381.42      60654.78       895.77 o                         
   5   8   2      20959.18      20837.62       541.61 o                         
   6   8   2       7129.21       7429.46       340.26 o                         
   7   8   2      21550.11      21622.37       578.31 o                         
   8   8   2      26395.95      25553.20       640.49 o                         
   9   8   2        885.61        560.90       180.99 o                         
  10   8   2       3213.43       3430.00       280.97 o                         
  11   8   2       7330.46       7623.79       520.85 o                         
  12   8   2      19363.13      20489.31       847.60 o                         
  13   8   2      12148.07      13685.02       714.48 o                         
  14   8   2       2440.92       2259.17       457.23 o                         
  15   8   2       2092.21       1799.13       896.54 o                         
 -14   9   2       1080.11       1352.20       770.72 o                         
 -13   9   2        358.04        578.79       520.63 o                         
 -12   9   2        581.35        753.01       303.32 o                         
 -11   9   2       3230.71       4409.95       408.42 o                         
 -10   9   2       1678.43       1731.20       334.38 o                         
  -9   9   2        153.90        339.64       226.87 o                         
  -8   9   2       1056.35        862.80       210.56 o                         
  -7   9   2       4056.37       4585.65       327.92 o                         
  -6   9   2       1614.99       1612.26       302.78 o                         
  -5   9   2        861.13        984.21       199.87 o                         
  -4   9   2       2217.49       2107.88       209.84 o                         
  -3   9   2        210.98        267.20       143.91 o                         
  -2   9   2       1030.00        889.89       140.24 o                         
  -1   9   2       5001.60       5141.90       230.75 o                         
   0   9   2       4666.48       4800.03       223.58 o                         
   1   9   2       3688.09       3264.51       190.18 o                         
   2   9   2       1238.84       1295.70       170.60 o                         
   3   9   2        739.66        579.11       169.84 o                         
   4   9   2       1380.46       1362.17       231.36 o                         
   5   9   2        112.73        -61.83       167.70 o                         
   6   9   2       3020.50       3024.57       276.37 o                         
   7   9   2       8595.49       9203.60       471.37 o                         
   8   9   2        828.44        479.24       202.68 o                         
   9   9   2        655.62        690.15       203.55 o                         
  10   9   2        690.84        472.34       217.70 o                         
  11   9   2        141.81        488.06       258.52 o                         
  12   9   2       2722.23       2910.67       453.18 o                         
 -12  10   2       7645.32       6800.21      1524.36 o                         
 -11  10   2        322.87        282.74       325.22 o                         
 -10  10   2       6636.35       6281.84       480.06 o                         
  -9  10   2         62.16       -206.88       254.83 o                         
  -8  10   2      20009.76      20423.82       754.17 o                         
  -7  10   2        916.50       1228.42       269.64 o                         
  -6  10   2       8387.50       8060.28       432.43 o                         
  -5  10   2       2850.44       2282.05       318.75 o                         
  -4  10   2       9305.51       9452.26       438.59 o                         
  -3  10   2         43.50         88.70       185.28 o                         
  -2  10   2       4512.73       4269.58       288.06 o                         
  -1  10   2        222.15        332.35       144.17 o                         
   0  10   2      28802.05      28561.20       717.60 o                         
   1  10   2       1472.67       1751.41       218.37 o                         
   2  10   2      18474.76      18681.48       603.41 o                         
   3  10   2         26.76        -34.83       168.76 o                         
   4  10   2      17941.19      18426.28       654.26 o                         
   5  10   2        206.12        269.18       207.44 o                         
   6  10   2       4766.91       4591.10       513.56 o                         
   7  10   2        958.66       1113.63       299.63 o                         
   8  10   2       8962.92       9662.44       539.50 o                         
   9  10   2        146.79        325.47       234.12 o                         
  10  10   2       4046.19       3880.27       453.57 o                         
  11  10   2         36.89        135.23       507.13 o                         
  -9  11   2       1999.20       1762.32       939.57 o                         
  -8  11   2         56.93        117.03       268.70 o                         
  -7  11   2       5532.44       6112.88       442.88 o                         
  -6  11   2         98.68       -208.82       208.82 o                         
  -5  11   2       4429.40       4529.08       368.86 o                         
  -4  11   2       1562.19       1354.86       222.40 o                         
  -3  11   2       2690.96       2473.42       247.77 o                         
  -2  11   2         37.49       -176.68       176.68 o                         
  -1  11   2       8703.94       9734.74       488.46 o                         
   0  11   2       1741.78       1580.16       261.02 o                         
   1  11   2       5767.04       6436.08       422.30 o                         
   2  11   2        859.40        500.52       216.92 o                         
   3  11   2       3771.09       4475.79       352.50 o                         
   4  11   2         71.58        114.20       232.72 o                         
   5  11   2       5777.30       6508.03       434.06 o                         
   6  11   2         53.02        208.53       224.80 o                         
   7  11   2       6280.87       6648.71       497.97 o                         
   8  11   2        751.22        312.88       274.55 o                         
   9  11   2       1071.48       2160.07       853.92 o                         
  -6  12   2      30539.30      31321.69      2158.92 o                         
  -5  12   2        108.03        156.24       279.91 o                         
  -4  12   2         66.72        246.33       386.37 o                         
  -3  12   2         16.23       -292.83       292.83 o                         
  -2  12   2      16895.96      16432.83       776.85 o                         
  -1  12   2         85.11        168.63       222.97 o                         
   0  12   2         21.32        -34.09       231.85 o                         
   1  12   2        242.62         93.02       228.66 o                         
   2  12   2      25211.15      24814.65       874.93 o                         
   3  12   2        419.95        363.99       273.37 o                         
   4  12   2       1818.39       1102.67       250.50 o                         
   5  12   2          1.30         13.00       297.19 o                         
   6  12   2      31485.84      30696.39      1817.26 o                         
 -19   0   3         57.84       -132.35       395.68 o                         
 -17   0   3        228.56        126.02       249.61 o                         
 -15   0   3         51.16         49.92       222.16 o                         
 -13   0   3        468.85        687.61       296.83 o                         
 -11   0   3       2036.25       1755.28       387.44 o                         
  -9   0   3        678.77        690.98       175.92 o                         
  -7   0   3       1341.44       1353.42       180.86 o                         
  -5   0   3        123.41         74.44        91.53 o                         
  -3   0   3       2258.14       2597.57       103.28 o                         
   1   0   3        867.46        879.04        55.56 o                         
   3   0   3        344.49        388.66        60.20 o                         
   5   0   3        592.99       1066.78       105.54 o                         
   7   0   3        771.22       1150.61       172.67 o                         
   9   0   3       2532.02       2617.26       303.47 o                         
  11   0   3        545.50        482.32       237.19 o                         
  13   0   3       1426.24        449.84       259.11 o                         
  15   0   3        640.45        936.62       303.54 o                         
  17   0   3        526.52        802.35       374.20 o                         
  19   0   3        223.99        559.25       663.04 o                         
 -20   1   3        762.17       2090.16      1172.14 o                         
 -19   1   3      26876.97      26111.84      1045.54 o                         
 -18   1   3       1064.63       1297.57       236.69 o                         
 -17   1   3         81.46        556.22       405.60 o                         
 -16   1   3        161.76        368.36       174.82 o                         
 -15   1   3      34899.73      33807.55       826.50 o                         
 -14   1   3        684.37        457.69       233.81 o                         
 -13   1   3       3341.15       3258.78       280.34 o                         
 -12   1   3       2558.89       2919.54       312.95 o                         
 -11   1   3      85003.66      85863.64      2277.74 o                         
 -10   1   3        156.30        382.76       202.46 o                         
  -9   1   3       4199.87       3819.43       266.28 o                         
  -8   1   3        777.68        724.52       166.48 o                         
  -7   1   3     137923.02     138196.19      1428.78 o                         
  -6   1   3      15114.39      14569.75       295.62 o                         
  -5   1   3       5270.71       5767.47       193.17 o                         
  -4   1   3       6641.27       7437.06       139.29 o                         
  -3   1   3     150280.16     153492.95       851.42 o                         
  -2   1   3       1213.95       1126.35        51.47 o                         
  -1   1   3      82482.97      87235.67       419.44 o                         
   0   1   3        737.92        758.59        32.62 o                         
   1   1   3     422187.75     421879.50      2285.64 o                         
   2   1   3       3894.20       3921.49        90.54 o                         
   3   1   3       3737.32       4159.31        78.72 o                         
   4   1   3        132.79        146.54        47.98 o                         
   5   1   3     113336.01     115942.38       876.88 o                         
   6   1   3       5740.66       5917.16       183.45 o                         
   7   1   3       2087.11       2584.44       163.66 o                         
   8   1   3       9507.23       9437.67       297.46 o                         
   9   1   3     114317.70     113403.79      1233.99 o                         
  10   1   3       1055.41       1163.19       184.30 o                         
  11   1   3      10332.67      10851.05       442.81 o                         
  12   1   3         20.01         67.01       171.13 o                         
  13   1   3      71088.30      70239.30      1181.28 o                         
  14   1   3       1140.81       1023.36       222.50 o                         
  15   1   3        427.28        191.88       220.96 o                         
  16   1   3        832.80        632.43       278.89 o                         
  17   1   3      14958.34      14232.42       821.71 o                         
  18   1   3        582.70       1004.94       320.98 o                         
  19   1   3         64.87        922.57       520.13 o                         
 -19   2   3       3818.54       3841.68       530.49 o                         
 -18   2   3       6098.72       6358.33       497.75 o                         
 -17   2   3        492.80        554.66       233.72 o                         
 -16   2   3       7531.85       7937.25       467.36 o                         
 -15   2   3       6174.38       6402.18       341.25 o                         
 -14   2   3      18074.04      17292.95       599.01 o                         
 -13   2   3       6922.96       6411.05       360.58 o                         
 -12   2   3      21281.48      22526.49       625.34 o                         
 -11   2   3       1750.17       1916.24       259.08 o                         
 -10   2   3      32475.88      32039.96       650.65 o                         
  -9   2   3      14927.42      15153.08       403.62 o                         
  -8   2   3      18382.38      18115.82       430.32 o                         
  -7   2   3      13175.27      12993.21       260.21 o                         
  -6   2   3      33234.66      32345.25       410.27 o                         
  -5   2   3      10798.24      10769.84       197.17 o                         
  -4   2   3      70360.55      71745.07       549.87 o                         
  -3   2   3      62435.98      63644.78       564.77 o                         
  -2   2   3     148216.75     153326.20       717.72 o                         
  -1   2   3      10054.03      10154.59       116.35 o                         
   0   2   3      69663.41      70536.09       374.93 o                         
   1   2   3       9441.89       9286.77       107.83 o                         
   2   2   3      39227.78      39065.71       318.54 o                         
   3   2   3       4732.40       5294.81       143.23 o                         
   4   2   3      11070.36      10286.62       172.15 o                         
   5   2   3      16181.67      15793.69       252.00 o                         
   6   2   3      48418.47      47853.64       532.34 o                         
   7   2   3      34273.30      34158.77       488.68 o                         
   8   2   3      80867.09      80631.15      1081.98 o                         
   9   2   3       5098.51       5170.76       263.62 o                         
  10   2   3       2402.80       2549.04       258.64 o                         
  11   2   3       1003.01       1251.90       185.17 o                         
  12   2   3      17399.04      17303.58       543.31 o                         
  13   2   3       8569.92       8630.80       409.80 o                         
  14   2   3      20575.01      20989.66       701.49 o                         
  15   2   3        570.67        440.29       218.33 o                         
  16   2   3       2254.84       1966.03       295.09 o                         
  17   2   3       3746.05       3708.82       436.85 o                         
  18   2   3       7324.59       7105.36       667.82 o                         
  19   2   3       4940.99       3314.91      1027.37 o                         
 -19   3   3        493.52        -33.92       320.92 o                         
 -18   3   3       1889.89       1869.42       397.24 o                         
 -17   3   3      18844.60      19425.26       774.05 o                         
 -16   3   3       1779.89       1669.71       310.35 o                         
 -15   3   3       8742.92       9013.93       501.60 o                         
 -14   3   3       6548.19       6723.31       427.77 o                         
 -13   3   3      47410.20      45426.91       876.06 o                         
 -12   3   3        835.22       1165.53       186.76 o                         
 -11   3   3       3875.11       4075.42       229.53 o                         
 -10   3   3       3360.63       3372.41       227.94 o                         
  -9   3   3      47547.55      47268.11       712.68 o                         
  -8   3   3      23854.07      23858.94       398.67 o                         
  -7   3   3      11315.48      11648.89       257.99 o                         
  -6   3   3       7704.32       7474.94       173.94 o                         
  -5   3   3     157968.39     160357.45      1228.45 o                         
  -4   3   3       7906.84       8145.85       168.18 o                         
  -3   3   3      27227.53      28326.94       312.39 o                         
  -2   3   3       4005.95       4321.21        86.81 o                         
  -1   3   3     110277.59     114307.09       640.15 o                         
   0   3   3       9894.68       9718.64       141.18 o                         
   1   3   3       1076.23       1368.39        60.73 o                         
   2   3   3      40868.24      41465.13       312.48 o                         
   3   3   3     117578.60     121426.34       850.83 o                         
   4   3   3       5501.96       5704.52       160.05 o                         
   5   3   3      46276.08      48474.87       541.76 o                         
   6   3   3       5457.35       5340.43       169.11 o                         
   7   3   3     130100.53     130249.64      1160.71 o                         
   8   3   3       9160.50       9058.86       241.16 o                         
   9   3   3      11642.59      11466.19       317.82 o                         
  10   3   3       1711.60       2104.35       178.52 o                         
  11   3   3      29194.59      29172.64       598.97 o                         
  12   3   3       9055.50       8927.84       394.02 o                         
  13   3   3        633.92        792.20       223.63 o                         
  14   3   3       7648.52       7531.06       460.55 o                         
  15   3   3      23428.41      24046.84      1142.57 o                         
  16   3   3        102.87        150.68       318.17 o                         
  17   3   3       3646.20       3402.78       407.18 o                         
  18   3   3       1345.85       1090.47       310.45 o                         
  19   3   3      13790.21      13225.37      3881.57 o                         
 -18   4   3        128.34        144.99       253.63 o                         
 -17   4   3        296.07        468.07       303.00 o                         
 -16   4   3          9.69        -41.99       216.30 o                         
 -15   4   3        210.32        -13.14       251.88 o                         
 -14   4   3         24.48        254.58       211.86 o                         
 -13   4   3          8.45         64.03       196.90 o                         
 -12   4   3       1937.06       1756.30       227.66 o                         
 -11   4   3        228.50        317.67       139.93 o                         
 -10   4   3       3473.91       3113.74       211.01 o                         
  -9   4   3        114.10        104.97       116.94 o                         
  -8   4   3       5018.96       5227.46       203.25 o                         
  -7   4   3        971.35        948.63        97.57 o                         
  -6   4   3         33.63         22.79        77.74 o                         
  -5   4   3       2175.32       2216.20       124.46 o                         
  -4   4   3       1706.64       1603.90       102.98 o                         
  -3   4   3        261.21        329.42        56.94 o                         
  -2   4   3          3.70         61.33        39.35 o                         
  -1   4   3       1602.13       2006.40        89.98 o                         
   0   4   3        398.90        432.06        51.76 o                         
   1   4   3       1660.71       1350.67        72.36 o                         
   2   4   3       3138.60       3186.41        96.22 o                         
   3   4   3       5475.83       5625.28       150.10 o                         
   4   4   3        522.11        645.06        68.32 o                         
   5   4   3          7.81        -28.79        92.72 o                         
   6   4   3        516.13        623.29       116.01 o                         
   7   4   3        358.65        327.48        97.81 o                         
   8   4   3       9669.97       9878.47       255.40 o                         
   9   4   3       1800.89       1880.89       154.16 o                         
  10   4   3         56.46        238.42       123.71 o                         
  11   4   3         16.15         31.38       135.17 o                         
  12   4   3       1303.83       1388.02       180.37 o                         
  13   4   3        136.34        255.59       194.39 o                         
  14   4   3       1810.25       1620.20       277.25 o                         
  15   4   3        545.97        482.96       233.07 o                         
  16   4   3        704.13        552.19       266.79 o                         
  17   4   3         64.49       -296.52       296.52 o                         
  18   4   3       1045.12        418.09       303.30 o                         
 -18   5   3       4639.30       3588.58       928.93 o                         
 -17   5   3      20103.74      19195.12       788.80 o                         
 -16   5   3       3627.46       3172.12       341.99 o                         
 -15   5   3       6679.51       6549.02       459.64 o                         
 -14   5   3       8567.53       8867.14       457.80 o                         
 -13   5   3      11901.01      12020.18       512.97 o                         
 -12   5   3      10086.17       9534.17       445.59 o                         
 -11   5   3       3596.28       3589.07       282.41 o                         
 -10   5   3      11960.87      11817.12       386.10 o                         
  -9   5   3      33014.08      33437.81       729.77 o                         
  -8   5   3      13554.72      13783.43       355.00 o                         
  -7   5   3      26904.69      27206.88       466.05 o                         
  -6   5   3      30419.10      30077.86       476.94 o                         
  -5   5   3      63285.60      62813.56       666.11 o                         
  -4   5   3      15342.30      14582.78       252.47 o                         
  -3   5   3      44120.00      43499.88       414.35 o                         
  -2   5   3      20105.62      19813.44       281.81 o                         
  -1   5   3      72088.39      73243.11       650.09 o                         
   0   5   3      36209.40      34575.06       397.31 o                         
   1   5   3      18338.42      18852.45       267.09 o                         
   2   5   3      37972.48      36485.05       385.24 o                         
   3   5   3      72594.55      74017.12       636.99 o                         
   4   5   3      13044.92      12542.68       243.53 o                         
   5   5   3      31495.84      30543.46       438.24 o                         
   6   5   3      10020.49       9632.18       287.71 o                         
   7   5   3      30384.12      29611.24       493.26 o                         
   8   5   3      19922.28      18791.60       362.96 o                         
   9   5   3      12402.98      12314.74       365.79 o                         
  10   5   3       4748.46       4714.29       242.98 o                         
  11   5   3      34832.71      35205.63       735.98 o                         
  12   5   3      11861.69      11510.08       436.91 o                         
  13   5   3       4039.26       4271.24       338.94 o                         
  14   5   3      11994.57      12677.48       624.47 o                         
  15   5   3      12583.75      13368.84       667.00 o                         
  16   5   3       1692.30       1676.02       308.33 o                         
  17   5   3       8287.77       8160.79       663.04 o                         
 -17   6   3       4532.46       4348.95      1511.04 o                         
 -16   6   3        277.92        347.76       274.95 o                         
 -15   6   3       8234.37       7894.01       464.26 o                         
 -14   6   3       2261.21       1837.21       257.13 o                         
 -13   6   3      20020.06      19132.24       662.41 o                         
 -12   6   3       2916.80       2900.43       297.35 o                         
 -11   6   3      19042.83      19228.26       583.00 o                         
 -10   6   3        174.62        245.83       135.34 o                         
  -9   6   3      14431.71      14710.26       439.22 o                         
  -8   6   3       3301.11       3190.88       193.78 o                         
  -7   6   3      17156.79      17052.39       399.87 o                         
  -6   6   3       3662.47       3800.73       198.39 o                         
  -5   6   3      31654.79      31343.61       436.53 o                         
  -4   6   3        512.88        534.90        56.62 o                         
  -3   6   3      41415.47      40689.95       566.45 o                         
  -2   6   3       5468.98       5627.19       186.71 o                         
  -1   6   3      50956.99      50115.07       544.00 o                         
   0   6   3       1776.97       1881.63       127.72 o                         
   1   6   3      39938.24      38803.57       479.48 o                         
   2   6   3        587.15        544.73        72.45 o                         
   3   6   3       8362.28       7974.81       209.90 o                         
   4   6   3        492.35        583.45        91.50 o                         
   5   6   3      24985.45      24445.30       368.14 o                         
   6   6   3         34.27        158.27        66.95 o                         
   7   6   3      44553.04      44081.37       674.70 o                         
   8   6   3         45.28        192.99       119.18 o                         
   9   6   3      10550.06      11359.53       409.08 o                         
  10   6   3        301.96        388.83       169.96 o                         
  11   6   3      10067.79       9832.14       408.06 o                         
  12   6   3        825.31        771.47       211.51 o                         
  13   6   3      15969.67      16145.40       604.04 o                         
  14   6   3        195.81        922.79       244.76 o                         
  15   6   3       5291.34       6006.58       451.78 o                         
  16   6   3         73.02       -246.99       246.99 o                         
  17   6   3       4113.16       4830.85       621.81 o                         
 -16   7   3        589.55       1370.89       489.60 o                         
 -15   7   3       4396.81       4308.83       366.37 o                         
 -14   7   3       2196.15       2003.87       274.77 o                         
 -13   7   3      10125.76       9701.43       483.09 o                         
 -12   7   3       5159.33       5352.05       372.68 o                         
 -11   7   3      13044.12      12911.82       497.03 o                         
 -10   7   3        777.33        744.93       182.28 o                         
  -9   7   3      28906.30      28206.08       637.31 o                         
  -8   7   3       7804.16       7646.78       292.25 o                         
  -7   7   3      14197.10      14878.13       389.55 o                         
  -6   7   3      10573.78      10632.39       322.00 o                         
  -5   7   3      37711.78      37934.26       580.08 o                         
  -4   7   3       9837.49       9486.62       258.06 o                         
  -3   7   3      22088.32      21811.18       385.28 o                         
  -2   7   3       1427.44       1209.13       143.89 o                         
  -1   7   3      16689.57      16948.26       355.74 o                         
   0   7   3      11051.04      10461.47       264.14 o                         
   1   7   3      12250.42      12105.23       268.99 o                         
   2   7   3      14790.91      14573.95       298.77 o                         
   3   7   3      53218.35      52578.60       642.11 o                         
   4   7   3       1878.70       1860.26       138.40 o                         
   5   7   3      35450.34      34970.45       569.57 o                         
   6   7   3       9198.38       9706.71       309.99 o                         
   7   7   3      32790.41      33312.19       641.35 o                         
   8   7   3       4868.60       5159.65       278.39 o                         
   9   7   3      13868.56      13724.24       446.99 o                         
  10   7   3       1681.35       1441.07       184.78 o                         
  11   7   3      11570.10      12496.53       475.13 o                         
  12   7   3       3822.87       4630.23       344.86 o                         
  13   7   3       2966.29       3052.54       303.81 o                         
  14   7   3       3461.55       3765.05       359.64 o                         
  15   7   3       7754.25       7873.18       515.89 o                         
  16   7   3        393.64        694.09       383.17 o                         
 -15   8   3        112.85        430.28       396.52 o                         
 -14   8   3        536.08        251.49       241.03 o                         
 -13   8   3        575.01        591.18       261.42 o                         
 -12   8   3          8.59        233.31       333.49 o                         
 -11   8   3       2375.15       2263.62       292.78 o                         
 -10   8   3         74.78         27.51       181.51 o                         
  -9   8   3         72.78        -97.35       165.57 o                         
  -8   8   3        453.39        641.85       162.10 o                         
  -7   8   3        244.13        211.29       157.01 o                         
  -6   8   3       1943.66       2008.20       193.36 o                         
  -5   8   3       3128.24       3210.65       209.08 o                         
  -4   8   3       2662.43       2847.28       234.82 o                         
  -3   8   3         29.77       -103.23       126.51 o                         
  -2   8   3        616.84        608.63       115.13 o                         
  -1   8   3         12.18         88.63        99.93 o                         
   0   8   3       1535.92       1409.71       126.54 o                         
   1   8   3       1956.18       2149.01       145.64 o                         
   2   8   3          2.34        -18.76        94.33 o                         
   3   8   3        779.34        703.14       131.71 o                         
   4   8   3       2321.93       2323.24       210.02 o                         
   5   8   3        439.77        469.22       142.82 o                         
   6   8   3        442.61        667.08       166.12 o                         
   7   8   3        732.98        613.44       227.41 o                         
   8   8   3       1330.22       1121.66       189.29 o                         
   9   8   3       2226.31       2761.26       258.54 o                         
  10   8   3        666.90        651.55       182.87 o                         
  11   8   3         85.20        -43.82       178.48 o                         
  12   8   3       2083.34       2556.87       310.65 o                         
  13   8   3         14.31        483.26       279.44 o                         
  14   8   3        245.52        517.04       371.42 o                         
  15   8   3       2363.30       3314.13      1055.35 o                         
 -14   9   3        985.46       1193.46       860.73 o                         
 -13   9   3      23731.98      25243.14      1844.01 o                         
 -12   9   3       2296.74       2656.91       463.54 o                         
 -11   9   3       3468.48       2648.55       358.90 o                         
 -10   9   3       2740.61       2539.19       348.18 o                         
  -9   9   3      22941.17      22606.95       827.96 o                         
  -8   9   3       6163.60       5842.67       468.45 o                         
  -7   9   3        557.67        495.64       181.71 o                         
  -6   9   3       8360.23       8215.71       414.48 o                         
  -5   9   3      34033.45      34200.88       772.60 o                         
  -4   9   3       2504.88       2341.00       196.59 o                         
  -3   9   3       4940.98       4925.06       263.17 o                         
  -2   9   3       2111.17       2304.03       194.33 o                         
  -1   9   3      50555.36      51303.31       797.33 o                         
   0   9   3       9300.24       9140.91       294.66 o                         
   1   9   3       4191.23       4234.20       221.54 o                         
   2   9   3       4790.06       4939.00       257.67 o                         
   3   9   3      35991.29      35829.20       796.94 o                         
   4   9   3       4883.71       4633.58       328.65 o                         
   5   9   3       2374.27       2240.08       259.55 o                         
   6   9   3       7992.23       8202.89       419.63 o                         
   7   9   3      27835.76      28492.61       769.42 o                         
   8   9   3       1273.69       1122.37       216.51 o                         
   9   9   3       4186.90       4404.35       405.50 o                         
  10   9   3       2335.88       2270.84       292.67 o                         
  11   9   3      21036.94      21713.94       969.03 o                         
  12   9   3       5553.60       6414.90       575.20 o                         
 -12  10   3       6510.94       6399.74      1515.92 o                         
 -11  10   3       3707.58       4264.91       518.01 o                         
 -10  10   3       2179.29       2477.20       352.47 o                         
  -9  10   3        401.17        604.53       267.89 o                         
  -8  10   3       6056.99       6208.40       481.50 o                         
  -7  10   3       2879.85       2687.08       278.36 o                         
  -6  10   3       4274.12       4946.49       358.37 o                         
  -5  10   3       4954.66       4637.18       357.01 o                         
  -4  10   3      11775.87      11419.84       477.92 o                         
  -3  10   3        196.27        -95.20       180.32 o                         
  -2  10   3       7394.25       7362.92       341.72 o                         
  -1  10   3       7410.59       6643.97       314.61 o                         
   0  10   3       9555.94      11106.12       433.66 o                         
   1  10   3       4133.70       4368.51       311.08 o                         
   2  10   3       4620.64       4917.62       389.17 o                         
   3  10   3        293.89       -143.97       169.80 o                         
   4  10   3       2572.37       2107.23       292.18 o                         
   5  10   3       3837.17       3760.03       342.58 o                         
   6  10   3      13525.26      14290.23       634.39 o                         
   7  10   3       4036.09       3839.62       466.48 o                         
   8  10   3       4731.79       5159.82       421.23 o                         
   9  10   3        555.41        828.75       287.46 o                         
  10  10   3       3113.29       4393.97       490.24 o                         
  11  10   3       1702.15        581.61       587.81 o                         
  -9  11   3       3594.11       3365.00       571.17 o                         
  -8  11   3          5.62       -245.48       245.48 o                         
  -7  11   3      14209.72      13983.12       715.42 o                         
  -6  11   3        168.42        243.00       224.07 o                         
  -5  11   3        578.18        684.32       212.65 o                         
  -4  11   3        118.55         25.07       192.09 o                         
  -3  11   3      13851.60      13547.92       555.16 o                         
  -2  11   3       1057.23        836.58       193.60 o                         
  -1  11   3       8116.06       7834.59       453.31 o                         
   0  11   3       1451.81       1542.53       221.39 o                         
   1  11   3      36293.16      35624.91       916.30 o                         
   2  11   3        649.95        881.63       222.01 o                         
   3  11   3       3023.84       2275.46       267.36 o                         
   4  11   3        239.97       -120.15       205.50 o                         
   5  11   3       9200.08       9158.72       493.76 o                         
   6  11   3        620.71        974.89       253.11 o                         
   7  11   3       1651.29       1583.50       309.44 o                         
   8  11   3        236.42        181.41       316.99 o                         
   9  11   3      11952.83      12238.71      1678.77 o                         
  -6  12   3        819.91        544.36       764.97 o                         
  -5  12   3        107.84        131.58       377.19 o                         
  -4  12   3        115.07        195.32       443.88 o                         
  -3  12   3        124.01         -4.88       272.78 o                         
  -2  12   3         48.11        228.28       247.79 o                         
  -1  12   3         16.21        -42.19       225.15 o                         
   0  12   3       1118.47       1682.03       298.21 o                         
   1  12   3         11.10          6.22       224.79 o                         
   2  12   3        135.02        378.53       251.72 o                         
   3  12   3         14.21       -257.41       266.98 o                         
   4  12   3        368.78        389.22       278.54 o                         
   5  12   3        211.86        293.12       346.52 o                         
   6  12   3       2524.96       2860.23       625.43 o                         
 -20   0   4      28870.04      33732.73      3651.61 o                         
 -18   0   4         86.59        261.08       339.63 o                         
 -16   0   4      64666.38      65057.63      1734.39 o                         
 -14   0   4         41.86        291.53       229.41 o                         
 -12   0   4      86661.80      88520.08      2463.93 o                         
 -10   0   4       2666.69       2762.35       214.93 o                         
  -8   0   4     151501.34     152082.39      1758.71 o                         
  -6   0   4       2073.36       2367.12       177.33 o                         
  -4   0   4     411635.78     414485.84      3143.45 o                         
  -2   0   4      11033.92      11805.66       170.03 o                         
   0   0   4     220015.38     218675.84      1466.44 o                         
   2   0   4       7271.96       7533.81       158.37 o                         
   4   0   4      49059.23      49511.44       575.72 o                         
   6   0   4       6780.59       6476.36       290.01 o                         
   8   0   4     278595.50     282828.97      3209.97 o                         
  10   0   4      12482.74      12691.13       616.10 o                         
  12   0   4     108606.38     114623.80      2454.96 o                         
  14   0   4        500.58         26.50       305.01 o                         
  16   0   4      21636.40      21342.55      1091.82 o                         
  18   0   4         79.10       -233.06       414.94 o                         
 -20   1   4       1064.81       -604.06       768.49 o                         
 -19   1   4       2871.52       3337.20       384.06 o                         
 -18   1   4         90.55        575.24       268.13 o                         
 -17   1   4       8750.89      10025.71       572.14 o                         
 -16   1   4       3813.69       4103.71       281.81 o                         
 -15   1   4       8309.46       8212.79       391.54 o                         
 -14   1   4       1778.54       1875.88       241.93 o                         
 -13   1   4       6444.68       6615.50       349.81 o                         
 -12   1   4         49.34        -54.97       160.16 o                         
 -11   1   4      24669.84      25130.32       614.77 o                         
 -10   1   4        123.39        109.27       123.43 o                         
  -9   1   4      16972.24      17139.56       396.55 o                         
  -8   1   4       2930.76       2982.21       151.89 o                         
  -7   1   4       4666.50       4270.50       148.16 o                         
  -6   1   4      10039.54      10410.82       221.25 o                         
  -5   1   4      84662.05      85183.41       694.30 o                         
  -4   1   4       9916.89      10310.77       171.87 o                         
  -3   1   4      52776.59      56070.83       349.18 o                         
  -2   1   4       2844.17       3050.17        71.21 o                         
  -1   1   4       2071.49       2149.43        55.97 o                         
   0   1   4        930.68       1091.25        42.11 o                         
   1   1   4      66585.24      68309.16       439.78 o                         
   2   1   4       1842.55       2125.88        82.76 o                         
   3   1   4      30855.40      31704.78       270.79 o                         
   4   1   4       5091.16       5218.82       124.89 o                         
   5   1   4      14149.33      13565.94       218.21 o                         
   6   1   4       4930.19       5328.22       153.32 o                         
   7   1   4      31646.86      31558.10       505.05 o                         
   8   1   4       8649.98       8453.79       280.78 o                         
   9   1   4      18007.76      18608.68       451.29 o                         
  10   1   4       2773.31       2966.47       211.95 o                         
  11   1   4      10222.89      10773.85       400.34 o                         
  12   1   4        842.04       1075.13       207.32 o                         
  13   1   4       9035.10       9756.87       437.57 o                         
  14   1   4       4525.33       5117.51       343.05 o                         
  15   1   4       6299.92       6314.74       394.95 o                         
  16   1   4         80.43        199.60       235.32 o                         
  17   1   4       3429.84       3276.26       588.37 o                         
  18   1   4         89.81        -36.40       277.40 o                         
  19   1   4       2710.45       2458.48       606.89 o                         
 -19   2   4          0.86       -130.96       485.78 o                         
 -18   2   4       6898.77       7158.96       453.78 o                         
 -17   2   4        222.82        293.34       208.88 o                         
 -16   2   4      15640.48      15785.51       598.48 o                         
 -15   2   4          0.03        429.20       182.20 o                         
 -14   2   4      20581.21      19247.46       545.69 o                         
 -13   2   4        749.93        579.73       150.23 o                         
 -12   2   4      23859.77      24730.42       550.43 o                         
 -11   2   4        144.39        241.92       178.85 o                         
 -10   2   4      19958.56      20832.02       437.81 o                         
  -9   2   4        123.56        270.95       101.96 o                         
  -8   2   4      44579.72      45150.96       543.89 o                         
  -7   2   4       1464.55       1418.70       136.23 o                         
  -6   2   4      78949.62      77313.69       671.05 o                         
  -5   2   4       2501.11       2467.21        89.80 o                         
  -4   2   4      86294.16      87657.45       617.64 o                         
  -3   2   4        228.50        216.89        51.23 o                         
  -2   2   4      34561.73      35484.86       268.82 o                         
  -1   2   4         51.29        126.16        32.53 o                         
   0   2   4      48651.71      48434.94       299.95 o                         
   1   2   4       1788.28       1983.26        53.60 o                         
   2   2   4      36903.27      37521.00       319.99 o                         
   3   2   4       2613.00       2802.66        98.98 o                         
   4   2   4      60738.11      60442.62       532.71 o                         
   5   2   4       3114.23       3163.00       119.37 o                         
   6   2   4      79137.00      79110.88       877.91 o                         
   7   2   4       1270.04       1339.29       114.57 o                         
   8   2   4      63687.29      65581.70       875.26 o                         
   9   2   4        347.16        373.90       144.72 o                         
  10   2   4      25493.51      25586.47       580.48 o                         
  11   2   4        110.44        -97.15       155.24 o                         
  12   2   4      16297.40      16732.84       539.87 o                         
  13   2   4         25.09        251.36       176.46 o                         
  14   2   4      10914.94      10751.58       477.31 o                         
  15   2   4        112.04        491.07       215.76 o                         
  16   2   4       9139.84       9404.31       547.52 o                         
  17   2   4        127.91         95.54       252.71 o                         
  18   2   4       7297.44       8583.96      1194.06 o                         
  19   2   4        563.49       -194.25       555.98 o                         
 -19   3   4       1412.82       1633.27       749.09 o                         
 -18   3   4       1394.98       1321.83       266.46 o                         
 -17   3   4       4584.71       4705.48       414.36 o                         
 -16   3   4       8237.60       8335.21       497.55 o                         
 -15   3   4       6666.82       8032.21       586.05 o                         
 -14   3   4       1235.04       1101.50       207.09 o                         
 -13   3   4       4765.90       5115.85       317.03 o                         
 -12   3   4       9752.96       8812.88       337.17 o                         
 -11   3   4      10020.32      10339.42       307.81 o                         
 -10   3   4      16551.99      16436.83       370.17 o                         
  -9   3   4       7102.18       7290.29       209.43 o                         
  -8   3   4       1629.39       1539.66       106.42 o                         
  -7   3   4      14928.06      14982.27       260.80 o                         
  -6   3   4      10135.45       9300.38       227.16 o                         
  -5   3   4      39413.18      39470.82       460.39 o                         
  -4   3   4      33031.72      33843.98       377.61 o                         
  -3   3   4      16436.33      16288.24       224.54 o                         
  -2   3   4      11731.71      11048.70       152.07 o                         
  -1   3   4        721.88        628.35        53.83 o                         
   0   3   4       9527.50       9287.17       137.10 o                         
   1   3   4      44597.41      47148.42       372.67 o                         
   2   3   4      24164.34      23812.67       256.33 o                         
   3   3   4      40084.55      40161.15       436.19 o                         
   4   3   4       1075.68       1039.94        84.21 o                         
   5   3   4       5715.48       5575.31       224.49 o                         
   6   3   4      12632.99      12192.06       196.59 o                         
   7   3   4      22344.26      22044.35       391.65 o                         
   8   3   4      17869.76      17543.22       372.12 o                         
   9   3   4       9392.59       9130.22       286.83 o                         
  10   3   4       5681.29       5760.92       301.94 o                         
  11   3   4        207.53        207.51       123.37 o                         
  12   3   4      10679.62      11308.15       593.14 o                         
  13   3   4      11563.25      11422.69       531.73 o                         
  14   3   4       1559.81       1622.55       360.09 o                         
  15   3   4      14317.18      14061.24       829.86 o                         
  16   3   4       2161.05       2265.25       418.36 o                         
  17   3   4        100.46       -227.75       307.90 o                         
  18   3   4       1527.53       1488.67       551.11 o                         
 -18   4   4      16302.86      16109.07       811.60 o                         
 -17   4   4       2355.24       2342.00       362.23 o                         
 -16   4   4       2359.45       2262.46       356.79 o                         
 -15   4   4      10350.32      10193.90       500.09 o                         
 -14   4   4      24708.64      24298.13       738.28 o                         
 -13   4   4      15655.54      14639.23       557.71 o                         
 -12   4   4       2348.07       2627.55       252.93 o                         
 -11   4   4      19240.66      20376.84       565.76 o                         
 -10   4   4      69034.78      69745.86       820.03 o                         
  -9   4   4      20920.31      21395.12       394.74 o                         
  -8   4   4      10241.47       9582.35       205.51 o                         
  -7   4   4      22361.86      22032.91       511.23 o                         
  -6   4   4      83726.36      85208.38       905.82 o                         
  -5   4   4      43353.35      42209.36       518.37 o                         
  -4   4   4      15075.46      15146.18       282.92 o                         
  -3   4   4      12427.76      12576.21       187.24 o                         
  -2   4   4     107737.98     106316.49       734.94 o                         
  -1   4   4      29029.69      28375.02       322.09 o                         
   0   4   4      12238.24      11560.19       183.48 o                         
   1   4   4      85769.59      83935.69       639.54 o                         
   2   4   4     147131.80     148893.48       935.29 o                         
   3   4   4       7485.91       7346.37       183.50 o                         
   4   4   4      19081.75      20189.78       332.58 o                         
   5   4   4      15129.95      14439.12       308.07 o                         
   6   4   4      77609.60      78526.55       850.55 o                         
   7   4   4      61764.59      61740.79       756.44 o                         
   8   4   4       4893.64       4579.74       172.73 o                         
   9   4   4       9494.82       9462.30       306.61 o                         
  10   4   4      48265.09      47215.04       723.54 o                         
  11   4   4       9294.40       9488.17       347.53 o                         
  12   4   4       6116.93       6161.51       313.83 o                         
  13   4   4      25170.88      24350.05       690.17 o                         
  14   4   4      37175.77      39807.09      1085.88 o                         
  15   4   4       3310.80       3641.59       405.67 o                         
  16   4   4       3238.88       2375.95       325.38 o                         
  17   4   4       1818.88       1782.94       304.42 o                         
  18   4   4      11488.78      12206.59      1009.61 o                         
 -18   5   4       2807.24       3715.77       989.83 o                         
 -17   5   4        725.29       1125.15       552.75 o                         
 -16   5   4       3429.71       3473.82       342.67 o                         
 -15   5   4        354.17        195.80       231.22 o                         
 -14   5   4       9730.81       9622.90       484.97 o                         
 -13   5   4       2871.36       2985.95       295.24 o                         
 -12   5   4       3124.32       2874.50       281.64 o                         
 -11   5   4        451.14        309.08       195.12 o                         
 -10   5   4      13307.75      13459.15       401.31 o                         
  -9   5   4        218.05        385.60       133.60 o                         
  -8   5   4       5420.85       5562.47       240.67 o                         
  -7   5   4       1728.46       1882.10       185.17 o                         
  -6   5   4      10898.50      11101.58       314.77 o                         
  -5   5   4        401.04        489.04       109.09 o                         
  -4   5   4      41778.73      42105.03       479.59 o                         
  -3   5   4         99.52         76.17        36.14 o                         
  -2   5   4       2267.19       2301.73       115.77 o                         
  -1   5   4       4584.59       4269.87       125.43 o                         
   0   5   4      13506.34      13554.90       229.26 o                         
   1   5   4        951.53        793.27        65.93 o                         
   2   5   4      23137.29      22546.57       293.84 o                         
   3   5   4        104.01         92.50        49.00 o                         
   4   5   4       6492.23       6429.55       170.25 o                         
   5   5   4       2573.82       2497.25       151.24 o                         
   6   5   4      19904.19      19275.09       403.89 o                         
   7   5   4        380.81        504.45       117.70 o                         
   8   5   4       9978.92       9861.44       323.24 o                         
   9   5   4       1097.46       1051.38       152.38 o                         
  10   5   4       1879.45       1818.62       173.55 o                         
  11   5   4       1074.35       1007.46       185.55 o                         
  12   5   4       9682.00       9813.32       413.14 o                         
  13   5   4        227.47        398.57       170.13 o                         
  14   5   4       6354.09       6472.00       430.64 o                         
  15   5   4         72.02        -67.91       237.88 o                         
  16   5   4        607.05        439.69       245.50 o                         
  17   5   4       1023.72        632.53       318.71 o                         
 -17   6   4        385.35        -97.95       274.70 o                         
 -16   6   4       4750.45       4858.67       395.15 o                         
 -15   6   4         98.34        184.94       240.09 o                         
 -14   6   4       5651.92       5397.09       389.06 o                         
 -13   6   4        325.85       -116.27       193.77 o                         
 -12   6   4      19457.92      18785.93       636.71 o                         
 -11   6   4       2405.31       2668.50       247.47 o                         
 -10   6   4      38836.22      39087.07       812.30 o                         
  -9   6   4        706.47        765.77       145.41 o                         
  -8   6   4      28853.85      28514.53       561.64 o                         
  -7   6   4         21.55        -23.72       119.93 o                         
  -6   6   4      10075.37       9932.16       298.87 o                         
  -5   6   4        775.58        840.92       117.93 o                         
  -4   6   4      14799.86      14267.41       230.84 o                         
  -3   6   4       2628.79       2701.91       152.10 o                         
  -2   6   4      39361.88      40197.59       514.92 o                         
  -1   6   4        198.64        184.13        73.60 o                         
   0   6   4      54351.43      55201.02       630.21 o                         
   1   6   4       4216.54       4167.29       161.59 o                         
   2   6   4      59233.80      59645.18       588.79 o                         
   3   6   4       6467.89       6309.07       166.69 o                         
   4   6   4      32638.79      32637.44       437.50 o                         
   5   6   4        235.76        289.81        99.17 o                         
   6   6   4       9840.79      10181.23       291.92 o                         
   7   6   4         85.27         38.48       119.79 o                         
   8   6   4      13842.48      14605.76       409.04 o                         
   9   6   4       3059.54       2580.40       240.72 o                         
  10   6   4      22664.99      23151.65       734.66 o                         
  11   6   4         14.95         70.90       161.26 o                         
  12   6   4      22278.23      21829.18       720.17 o                         
  13   6   4         71.44        438.40       216.10 o                         
  14   6   4      11961.32      11873.89       578.12 o                         
  15   6   4       1913.43       1560.55       274.54 o                         
  16   6   4       7722.18       7307.55       570.86 o                         
  17   6   4         78.19        196.31       344.81 o                         
 -16   7   4       3234.12       3105.77       550.80 o                         
 -15   7   4        347.14        430.59       241.96 o                         
 -14   7   4       8622.25       8671.09       527.09 o                         
 -13   7   4        468.47        479.60       190.41 o                         
 -12   7   4       8289.65       8651.04       432.06 o                         
 -11   7   4       2789.81       2734.00       262.34 o                         
 -10   7   4       4866.88       5039.89       316.67 o                         
  -9   7   4        291.93        102.57       156.75 o                         
  -8   7   4      15244.30      14870.13       415.75 o                         
  -7   7   4        308.87        188.65       131.84 o                         
  -6   7   4      22060.71      22433.23       465.90 o                         
  -5   7   4         41.85         91.72        99.44 o                         
  -4   7   4      12234.89      11994.26       280.52 o                         
  -3   7   4         45.33       -107.76       107.76 o                         
  -2   7   4      10549.68      10480.90       287.04 o                         
  -1   7   4       3044.58       2851.29       157.94 o                         
   0   7   4      19847.19      19869.09       383.60 o                         
   1   7   4       2864.04       2713.49       144.39 o                         
   2   7   4      19688.67      19712.40       348.49 o                         
   3   7   4         31.64        176.53        91.67 o                         
   4   7   4      11513.53      11313.08       297.30 o                         
   5   7   4        117.40        229.84       114.78 o                         
   6   7   4      19731.65      20209.29       450.48 o                         
   7   7   4        661.10        752.87       149.32 o                         
   8   7   4      14124.33      14245.03       446.13 o                         
   9   7   4          4.97         71.23       146.16 o                         
  10   7   4        963.72        748.16       167.81 o                         
  11   7   4       3782.65       3940.71       289.46 o                         
  12   7   4       7387.56       7529.53       387.06 o                         
  13   7   4        483.50        396.92       221.34 o                         
  14   7   4      15737.59      15430.88       635.70 o                         
  15   7   4         33.42         86.61       239.36 o                         
  16   7   4        655.99        885.30       348.43 o                         
 -15   8   4       2014.49       2336.28       510.13 o                         
 -14   8   4      21431.86      21841.91       848.59 o                         
 -13   8   4      10077.23      10663.69       591.42 o                         
 -12   8   4       3787.07       3737.65       335.55 o                         
 -11   8   4       8684.05       8148.82       463.31 o                         
 -10   8   4      30314.20      29775.64       845.62 o                         
  -9   8   4       5448.31       5558.73       375.92 o                         
  -8   8   4       4842.19       4531.19       304.27 o                         
  -7   8   4      16594.96      16439.00       543.73 o                         
  -6   8   4      39600.60      40124.68       737.98 o                         
  -5   8   4      10238.46      10682.12       357.60 o                         
  -4   8   4       6987.35       7170.70       300.26 o                         
  -3   8   4       5728.41       5625.51       249.68 o                         
  -2   8   4      30356.48      30017.17       529.01 o                         
  -1   8   4      26669.95      26284.26       486.14 o                         
   0   8   4       1131.23       1053.64       107.11 o                         
   1   8   4      14305.30      14302.48       332.07 o                         
   2   8   4      44972.72      46155.02       641.94 o                         
   3   8   4       6448.80       7089.52       322.60 o                         
   4   8   4      20532.80      20641.71       554.43 o                         
   5   8   4       9866.79      10501.31       378.94 o                         
   6   8   4      51890.62      52670.57      1001.67 o                         
   7   8   4      14697.28      14937.32       486.45 o                         
   8   8   4       1972.02       1935.17       251.56 o                         
   9   8   4       8282.73       8467.78       431.72 o                         
  10   8   4      11530.92      10919.77       494.04 o                         
  11   8   4       4503.82       4540.04       344.61 o                         
  12   8   4        949.87        915.86       239.32 o                         
  13   8   4       8791.52       9991.61       559.64 o                         
  14   8   4      20346.69      20494.62      1226.97 o                         
 -13   9   4        681.68       1133.84       455.81 o                         
 -12   9   4       2702.97       2912.36       362.40 o                         
 -11   9   4       1225.98       1471.40       306.27 o                         
 -10   9   4        176.68        399.65       244.73 o                         
  -9   9   4       2469.55       1810.94       313.94 o                         
  -8   9   4       1608.59       1329.11       235.75 o                         
  -7   9   4         44.35        437.59       208.07 o                         
  -6   9   4       6201.07       6563.00       378.63 o                         
  -5   9   4       6297.04       6024.29       336.33 o                         
  -4   9   4         85.72        188.89       134.65 o                         
  -3   9   4       4626.15       4579.47       259.71 o                         
  -2   9   4       2262.52       2263.25       192.51 o                         
  -1   9   4         61.22        110.69       134.86 o                         
   0   9   4       4377.52       4497.42       215.07 o                         
   1   9   4       2523.12       2646.47       185.10 o                         
   2   9   4        610.38        453.87       132.32 o                         
   3   9   4       2808.45       2862.29       242.50 o                         
   4   9   4       2160.60       1936.50       264.66 o                         
   5   9   4        708.45        490.61       208.40 o                         
   6   9   4       3141.03       2939.72       287.08 o                         
   7   9   4       2438.49       3208.61       324.91 o                         
   8   9   4        722.44        654.77       218.84 o                         
   9   9   4       1661.38       1830.34       304.55 o                         
  10   9   4        763.21        924.73       251.23 o                         
  11   9   4        384.46        302.81       280.20 o                         
  12   9   4       1678.80       2001.96       360.89 o                         
 -12  10   4       2543.50       2742.20      1076.55 o                         
 -11  10   4        596.17        990.62       362.07 o                         
 -10  10   4       7481.96       8214.32       541.09 o                         
  -9  10   4        297.57        425.91       239.13 o                         
  -8  10   4       5366.63       5394.89       453.69 o                         
  -7  10   4        323.64        300.65       219.38 o                         
  -6  10   4      23066.30      24002.67       794.89 o                         
  -5  10   4        592.70        477.42       184.74 o                         
  -4  10   4      13651.31      12661.81       500.77 o                         
  -3  10   4       1491.58       1369.71       200.61 o                         
  -2  10   4      24140.37      25523.44       625.77 o                         
  -1  10   4         21.05         61.43       160.51 o                         
   0  10   4       7971.54       7827.69       369.67 o                         
   1  10   4        467.55        534.28       151.14 o                         
   2  10   4      11768.27      12148.47       492.62 o                         
   3  10   4        618.59        385.67       206.44 o                         
   4  10   4       3981.64       4161.99       315.34 o                         
   5  10   4        155.89        224.61       204.53 o                         
   6  10   4      16976.57      17453.29       733.96 o                         
   7  10   4         51.91        -11.42       231.94 o                         
   8  10   4       7976.51       7355.27       516.11 o                         
   9  10   4       1167.46       1590.99       304.78 o                         
  10  10   4      11087.65      10821.12       709.17 o                         
  11  10   4         67.85        623.30       561.31 o                         
 -10  11   4         22.70        -86.36      1782.99 o                         
  -9  11   4       2147.29       1419.64       462.19 o                         
  -8  11   4        650.07        342.04       290.30 o                         
  -7  11   4       8858.37       9999.84       617.47 o                         
  -6  11   4       2257.12       2127.47       450.08 o                         
  -5  11   4       6098.96       6268.50       463.37 o                         
  -4  11   4        124.61         72.94       197.83 o                         
  -3  11   4       1382.23       1291.54       226.45 o                         
  -2  11   4        880.03        857.02       200.62 o                         
  -1  11   4       8682.76       8928.08       475.29 o                         
   0  11   4        245.09         -5.81       188.89 o                         
   1  11   4       5198.19       5605.23       375.18 o                         
   2  11   4        594.27        372.28       186.70 o                         
   3  11   4       2462.73       2721.86       392.01 o                         
   4  11   4        768.10        487.22       217.23 o                         
   5  11   4       5819.03       5860.57       420.07 o                         
   6  11   4       1662.56       1377.89       263.86 o                         
   7  11   4       6232.66       6877.00       513.20 o                         
   8  11   4         66.62       -146.21       285.69 o                         
   9  11   4       2809.45       4512.54      1120.43 o                         
  -6  12   4        272.71        740.01       385.65 o                         
  -5  12   4         42.15         -3.05       258.65 o                         
  -4  12   4      19793.83      18747.57       990.06 o                         
  -3  12   4         29.68         74.02       245.16 o                         
  -2  12   4        513.38         70.66       259.58 o                         
  -1  12   4        104.21         10.72       220.00 o                         
   0  12   4      30385.03      31243.01      1058.08 o                         
   1  12   4         88.63        529.04       268.34 o                         
   2  12   4        276.61        434.16       297.81 o                         
   3  12   4         90.28       -311.70       311.70 o                         
   4  12   4      19469.22      19675.31      1929.06 o                         
   5  12   4        213.39       -326.09       582.23 o                         
   6  12   4        767.03       -649.08       649.08 o                         
 -19   0   5         16.05        235.69       835.50 o                         
 -17   0   5        253.17        410.41       253.69 o                         
 -15   0   5        420.24        401.57       218.04 o                         
 -13   0   5        275.77        147.53       219.06 o                         
 -11   0   5       2623.93       2312.59       307.92 o                         
  -9   0   5      10727.06      10424.29       363.74 o                         
  -7   0   5       4559.74       5230.08       207.06 o                         
  -5   0   5       5958.49       5817.99       213.26 o                         
  -3   0   5       1478.91       2082.41        87.44 o                         
  -1   0   5       1321.24       1340.45        74.48 o                         
   1   0   5        502.31        862.51        80.11 o                         
   3   0   5       3391.36       4004.13       138.71 o                         
   5   0   5        524.30        578.87       126.74 o                         
   7   0   5          7.58         -0.85       139.32 o                         
   9   0   5        646.99        858.28       208.44 o                         
  11   0   5       1665.70       1589.82       306.01 o                         
  13   0   5       1750.36       1353.33       321.78 o                         
  15   0   5        588.31        822.10       297.37 o                         
  17   0   5        904.20        850.88       482.10 o                         
 -20   1   5         15.08        492.25      1215.93 o                         
 -19   1   5        728.92       1051.02       341.24 o                         
 -18   1   5        569.31        779.03       276.57 o                         
 -17   1   5      28704.74      27761.33       772.23 o                         
 -16   1   5       2000.09       2475.47       260.04 o                         
 -15   1   5        529.20        690.43       182.28 o                         
 -14   1   5        118.88         47.64       152.20 o                         
 -13   1   5      61813.54      60567.54       993.96 o                         
 -12   1   5        172.17        214.25       158.85 o                         
 -11   1   5         88.09         27.47       157.85 o                         
 -10   1   5        683.76        517.31        98.18 o                         
  -9   1   5      86039.49      85814.41       953.01 o                         
  -8   1   5       1680.19       1587.96       131.40 o                         
  -7   1   5      25552.37      28242.21       411.42 o                         
  -6   1   5       7823.85       8095.60       185.82 o                         
  -5   1   5     255426.12     260449.20      1681.17 o                         
  -4   1   5         31.77         98.51        66.10 o                         
  -3   1   5      10770.85      11645.12       144.68 o                         
  -2   1   5       7818.18       8061.37       107.96 o                         
  -1   1   5     226393.09     227559.39       962.52 o                         
   0   1   5      23694.81      24218.88       192.97 o                         
   1   1   5       4840.36       5295.26       110.72 o                         
   2   1   5        673.28       1037.43        56.88 o                         
   3   1   5     159843.66     161627.62       955.99 o                         
   4   1   5       9898.29      10126.41       162.12 o                         
   5   1   5      10610.96      11107.72       196.18 o                         
   6   1   5       6449.95       6409.04       172.66 o                         
   7   1   5     152032.22     152370.36      1220.49 o                         
   8   1   5        800.29       1125.34       164.35 o                         
   9   1   5       1329.39       1518.60       167.23 o                         
  10   1   5       5687.44       6105.30       372.55 o                         
  11   1   5      42400.88      43034.93       749.09 o                         
  12   1   5       2090.57       2615.34       248.48 o                         
  13   1   5        535.91        644.14       193.87 o                         
  14   1   5        283.89        379.85       184.21 o                         
  15   1   5      35594.05      35734.07      1128.07 o                         
  16   1   5        449.33        709.89       216.26 o                         
  17   1   5       2185.28       2462.86       323.67 o                         
  18   1   5        176.73        598.98       305.44 o                         
  19   1   5      21562.08      19553.49      2177.99 o                         
 -19   2   5       2934.36       2334.79       627.92 o                         
 -18   2   5       8272.46       9112.70       481.81 o                         
 -17   2   5       4350.95       4449.76       358.27 o                         
 -16   2   5      16142.29      16280.74       569.26 o                         
 -15   2   5       1361.30       1275.79       277.34 o                         
 -14   2   5       5179.48       5117.45       297.55 o                         
 -13   2   5       7113.15       6993.07       384.39 o                         
 -12   2   5      18726.99      18884.44       482.70 o                         
 -11   2   5      12778.63      13109.98       330.95 o                         
 -10   2   5      40873.29      41346.32       590.62 o                         
  -9   2   5       2487.68       2674.70       246.54 o                         
  -8   2   5      25867.66      25687.84       362.57 o                         
  -7   2   5       7358.60       7360.80       175.75 o                         
  -6   2   5      52598.05      51786.43       509.63 o                         
  -5   2   5      52994.28      53136.13       510.27 o                         
  -4   2   5      45220.09      44560.46       403.67 o                         
  -3   2   5        296.70        410.54        59.11 o                         
  -2   2   5      10730.80      10172.12       128.40 o                         
  -1   2   5      15877.15      16033.28       164.81 o                         
   0   2   5     147852.44     149934.58       728.23 o                         
   1   2   5     133296.11     136539.30       809.79 o                         
   2   2   5     132353.16     133660.98       932.61 o                         
   3   2   5       2140.39       2109.95        93.52 o                         
   4   2   5      21035.18      20563.12       279.84 o                         
   5   2   5       1244.39       1167.17        75.51 o                         
   6   2   5      31005.76      31197.24       428.36 o                         
   7   2   5      22130.99      21934.05       375.44 o                         
   8   2   5      27787.68      27787.37       514.35 o                         
   9   2   5       6652.89       6200.04       279.41 o                         
  10   2   5      17259.62      17725.79       477.71 o                         
  11   2   5       5980.71       6167.32       310.14 o                         
  12   2   5      19458.05      19314.38       544.56 o                         
  13   2   5       6487.29       6793.20       373.26 o                         
  14   2   5      16873.94      16621.49       617.09 o                         
  15   2   5       2832.19       2451.17       345.55 o                         
  16   2   5       3274.35       3336.22       407.23 o                         
  17   2   5         54.34        -12.70       331.30 o                         
  18   2   5       3375.19       3336.57       479.79 o                         
  19   2   5       3057.24       2411.94       912.55 o                         
 -19   3   5      13501.08      12773.27       976.01 o                         
 -18   3   5        572.14        582.33       223.25 o                         
 -17   3   5       1843.44       1604.08       256.18 o                         
 -16   3   5       2790.05       3094.98       362.35 o                         
 -15   3   5      28873.18      28917.45       877.48 o                         
 -14   3   5       3520.46       3059.31       271.33 o                         
 -13   3   5       6647.93       6748.40       354.22 o                         
 -12   3   5      10308.81       9907.58       361.08 o                         
 -11   3   5      50643.22      51886.15       807.78 o                         
 -10   3   5       5296.40       5557.37       211.22 o                         
  -9   3   5       7727.39       8377.28       265.19 o                         
  -8   3   5        830.76        916.23        82.40 o                         
  -7   3   5      86842.50      87296.19       772.91 o                         
  -6   3   5      13105.41      12432.54       239.31 o                         
  -5   3   5      14694.11      15121.37       285.18 o                         
  -4   3   5      18361.77      18420.33       278.36 o                         
  -3   3   5     103439.51     104407.70       748.37 o                         
  -2   3   5       5626.41       5754.61       118.09 o                         
  -1   3   5      10028.39      10555.79       153.10 o                         
   0   3   5      24464.68      24034.99       218.15 o                         
   1   3   5     137933.47     141206.58       853.13 o                         
   2   3   5       2494.10       2325.12        86.30 o                         
   3   3   5      23819.65      23788.25       336.42 o                         
   4   3   5        276.57        252.61        71.12 o                         
   5   3   5     133489.75     133425.09      1116.59 o                         
   6   3   5      34888.81      34429.68       444.89 o                         
   7   3   5      13911.44      13522.95       254.01 o                         
   8   3   5       8335.82       8053.84       293.68 o                         
   9   3   5      46664.24      46783.55      1104.93 o                         
  10   3   5        187.02        157.67       179.84 o                         
  11   3   5       4159.11       4686.60       288.54 o                         
  12   3   5       6374.85       6712.21       344.95 o                         
  13   3   5      30153.49      30509.55       753.94 o                         
  14   3   5       4622.64       4119.03       328.08 o                         
  15   3   5       4488.03       5195.79       467.09 o                         
  16   3   5        345.07        129.41       274.20 o                         
  17   3   5      18205.46      18802.30      1092.60 o                         
  18   3   5       2358.64       1922.86       457.06 o                         
 -19   4   5          1.91        825.01       614.55 o                         
 -18   4   5         58.56        246.91       229.94 o                         
 -17   4   5        146.30        -95.79       346.58 o                         
 -16   4   5       3722.11       3457.16       355.76 o                         
 -15   4   5          8.07        251.72       204.37 o                         
 -14   4   5        104.21        247.60       221.69 o                         
 -13   4   5        524.96        647.05       233.98 o                         
 -12   4   5       3420.16       3558.76       280.62 o                         
 -11   4   5        241.74         45.75       170.92 o                         
 -10   4   5       3884.07       3916.24       212.91 o                         
  -9   4   5        271.45        243.97       120.14 o                         
  -8   4   5       8822.85       8922.02       290.49 o                         
  -7   4   5       1936.94       2108.63       158.80 o                         
  -6   4   5       3739.39       3553.35       189.88 o                         
  -5   4   5       2718.01       2605.76       152.99 o                         
  -4   4   5       2060.01       2202.41       107.75 o                         
  -3   4   5       1241.85       1236.61        81.90 o                         
  -2   4   5         43.17         40.89        45.18 o                         
  -1   4   5         31.98        -46.20        49.06 o                         
   0   4   5       4627.87       5239.53       122.49 o                         
   1   4   5         17.81         75.81        63.14 o                         
   2   4   5       7272.77       7866.57       143.13 o                         
   3   4   5         71.55         79.72        55.28 o                         
   4   4   5        859.38        802.46        88.34 o                         
   5   4   5        750.48        520.19       101.26 o                         
   6   4   5        300.26        263.81        95.59 o                         
   7   4   5        300.17        340.83       112.29 o                         
   8   4   5        166.04        170.16       121.27 o                         
   9   4   5        209.44        143.33       131.91 o                         
  10   4   5          7.25         47.43       140.79 o                         
  11   4   5         28.37         31.59       141.52 o                         
  12   4   5        854.21       1037.80       199.44 o                         
  13   4   5         18.85         37.16       212.00 o                         
  14   4   5        823.25        791.07       306.97 o                         
  15   4   5        115.68       -177.54       234.71 o                         
  16   4   5        812.34        812.42       242.59 o                         
  17   4   5        120.74         31.70       251.85 o                         
  18   4   5        971.58        479.80       545.76 o                         
 -18   5   5       3887.95       4115.22       672.22 o                         
 -17   5   5       7177.24       7443.26       503.48 o                         
 -16   5   5       7087.57       6884.02       441.45 o                         
 -15   5   5      15857.70      15752.38       633.57 o                         
 -14   5   5       3614.29       3721.63       324.32 o                         
 -13   5   5       5647.37       5575.43       377.36 o                         
 -12   5   5      15437.11      15866.77       572.60 o                         
 -11   5   5      28316.99      29137.67       703.68 o                         
 -10   5   5      13083.22      13239.03       385.75 o                         
  -9   5   5      10388.07      10627.13       347.62 o                         
  -8   5   5       8955.04       8916.13       301.74 o                         
  -7   5   5      27900.77      28353.81       514.50 o                         
  -6   5   5      21598.50      21039.68       454.98 o                         
  -5   5   5      23362.84      24399.75       398.50 o                         
  -4   5   5      26801.21      26298.26       372.74 o                         
  -3   5   5      94209.05      93504.34       951.30 o                         
  -2   5   5      16485.76      15878.42       258.43 o                         
  -1   5   5      49277.34      49939.52       474.50 o                         
   0   5   5      28325.10      27779.79       342.69 o                         
   1   5   5      47366.73      47603.63       504.33 o                         
   2   5   5      22466.29      22034.20       316.52 o                         
   3   5   5      10888.21      10635.72       221.26 o                         
   4   5   5      11573.29      11281.57       256.75 o                         
   5   5   5      28206.87      27481.49       464.87 o                         
   6   5   5      37677.66      37567.75       582.95 o                         
   7   5   5      16312.38      14679.89       366.53 o                         
   8   5   5      14399.02      13935.02       370.65 o                         
   9   5   5      54251.41      54719.95       785.99 o                         
  10   5   5       1476.61       1498.59       156.43 o                         
  11   5   5      28018.98      27902.57       659.58 o                         
  12   5   5      12170.57      12160.11       489.55 o                         
  13   5   5      17021.13      16306.38       582.16 o                         
  14   5   5       8108.09       8390.49       477.88 o                         
  15   5   5       1526.19       1586.72       299.59 o                         
  16   5   5       1210.41       1470.82       276.82 o                         
  17   5   5       8843.35       8605.47       615.98 o                         
 -17   6   5       7299.42       7128.88       744.19 o                         
 -16   6   5         13.02        213.88       220.70 o                         
 -15   6   5       5519.27       5200.83       477.51 o                         
 -14   6   5       1230.31        844.23       281.54 o                         
 -13   6   5      12968.68      12607.64       545.58 o                         
 -12   6   5       2494.22       2359.06       255.39 o                         
 -11   6   5      19960.19      19674.71       593.52 o                         
 -10   6   5        416.43        323.89       180.93 o                         
  -9   6   5      13368.43      13254.64       414.98 o                         
  -8   6   5       1938.09       1847.10       201.48 o                         
  -7   6   5      41164.08      39593.54       656.00 o                         
  -6   6   5       2262.12       2316.67       164.94 o                         
  -5   6   5      35729.25      35458.25       448.58 o                         
  -4   6   5         90.45        213.29        91.83 o                         
  -3   6   5       6711.46       6429.95       190.98 o                         
  -2   6   5       5942.06       5777.39       184.12 o                         
  -1   6   5      32655.48      31749.37       430.84 o                         
   0   6   5       6131.47       5679.02       187.97 o                         
   1   6   5      82276.06      81607.55       763.94 o                         
   2   6   5          3.85          9.59        66.36 o                         
   3   6   5      29098.31      27941.83       381.11 o                         
   4   6   5       6108.13       5836.21       202.85 o                         
   5   6   5      12790.54      12475.47       323.04 o                         
   6   6   5       2609.07       2613.02       173.32 o                         
   7   6   5      31320.68      31118.45       583.57 o                         
   8   6   5        123.56         91.09       121.95 o                         
   9   6   5      11331.86      11036.04       399.94 o                         
  10   6   5        606.45        755.64       168.39 o                         
  11   6   5      10062.87       9761.05       436.79 o                         
  12   6   5         39.21        312.54       239.70 o                         
  13   6   5      21673.37      21412.97       735.95 o                         
  14   6   5        101.41        239.48       238.32 o                         
  15   6   5       4134.27       5259.77       452.54 o                         
  16   6   5        291.03        233.92       269.57 o                         
 -16   7   5        630.20       1551.36       579.75 o                         
 -15   7   5      13836.06      13037.16       671.46 o                         
 -14   7   5       5633.06       5546.86       441.74 o                         
 -13   7   5       8715.03       8512.15       626.03 o                         
 -12   7   5       3577.02       4043.06       310.09 o                         
 -11   7   5      21131.76      21557.54       651.27 o                         
 -10   7   5       2792.03       2746.70       258.86 o                         
  -9   7   5      16211.41      15889.17       444.18 o                         
  -8   7   5       3823.99       3742.85       222.57 o                         
  -7   7   5      17724.99      17792.43       445.71 o                         
  -6   7   5       7714.46       7762.08       280.11 o                         
  -5   7   5      12932.20      13226.59       397.83 o                         
  -4   7   5       3690.05       3846.65       222.96 o                         
  -3   7   5      45058.11      45679.23       641.81 o                         
  -2   7   5       9342.92       9228.73       269.58 o                         
  -1   7   5      24082.22      23896.25       438.48 o                         
   0   7   5      16092.49      15871.97       330.29 o                         
   1   7   5      31113.35      31588.03       450.95 o                         
   2   7   5       1503.38       1488.90       122.23 o                         
   3   7   5      28854.12      29114.67       459.52 o                         
   4   7   5       5388.63       5163.29       220.96 o                         
   5   7   5      33614.23      33580.15       588.00 o                         
   6   7   5      12771.25      12292.92       356.53 o                         
   7   7   5       8849.85       8556.96       356.95 o                         
   8   7   5       2130.41       2394.21       226.87 o                         
   9   7   5      17339.16      16824.13       618.60 o                         
  10   7   5       2329.51       2033.15       232.44 o                         
  11   7   5      10563.54       9453.43       443.82 o                         
  12   7   5       4466.03       4417.05       316.48 o                         
  13   7   5      10115.96      10975.40       532.01 o                         
  14   7   5        909.99        991.91       235.38 o                         
  15   7   5       4351.17       3719.07       457.75 o                         
  16   7   5        972.65        698.42       314.43 o                         
 -15   8   5        970.97       1282.22       591.18 o                         
 -14   8   5         46.77        410.85       242.71 o                         
 -13   8   5         14.29        437.17       255.74 o                         
 -12   8   5       3283.96       4180.07       368.05 o                         
 -11   8   5         26.07        221.04       200.31 o                         
 -10   8   5       1500.36       1569.97       262.47 o                         
  -9   8   5       1992.10       1925.16       280.56 o                         
  -8   8   5         53.33        213.79       215.75 o                         
  -7   8   5        521.81        457.77       185.36 o                         
  -6   8   5        358.98        353.53       144.90 o                         
  -5   8   5        907.37        784.23       164.62 o                         
  -4   8   5         46.27        136.83       137.06 o                         
  -3   8   5        849.88        921.52       144.65 o                         
  -2   8   5        275.33        226.76       102.09 o                         
  -1   8   5        369.95        247.94       104.24 o                         
   0   8   5        236.38        186.14        90.42 o                         
   1   8   5         12.13         76.51        96.44 o                         
   2   8   5        150.35        -36.93       121.36 o                         
   3   8   5       1570.45       1752.92       187.78 o                         
   4   8   5        126.29        105.40       148.21 o                         
   5   8   5         76.60        224.07       123.66 o                         
   6   8   5       5745.52       6222.32       324.72 o                         
   7   8   5        568.08        672.56       165.69 o                         
   8   8   5         31.22        210.78       176.80 o                         
   9   8   5        976.17        875.52       192.07 o                         
  10   8   5        973.48       1084.92       208.96 o                         
  11   8   5         54.46         45.49       184.75 o                         
  12   8   5         83.17        113.24       239.77 o                         
  13   8   5        951.34        961.83       293.44 o                         
  14   8   5        194.52         94.16       457.88 o                         
 -14   9   5       5614.30       6747.83      1552.46 o                         
 -13   9   5        507.73        608.19       450.51 o                         
 -12   9   5       4077.76       3988.36       407.47 o                         
 -11   9   5      22743.48      24327.51       891.58 o                         
 -10   9   5       2501.49       2457.98       425.54 o                         
  -9   9   5       6914.59       6303.52       470.01 o                         
  -8   9   5       1647.73       1150.38       291.29 o                         
  -7   9   5      39514.22      39768.94       979.25 o                         
  -6   9   5       4218.38       4567.82       351.80 o                         
  -5   9   5       1551.99       1328.55       188.51 o                         
  -4   9   5      10767.16      10985.20       432.56 o                         
  -3   9   5      28544.71      29215.68       670.11 o                         
  -2   9   5       5314.03       5642.62       298.53 o                         
  -1   9   5       3699.01       3763.49       244.89 o                         
   0   9   5       3401.55       3277.98       203.56 o                         
   1   9   5      56986.66      57184.77       883.70 o                         
   2   9   5       6318.08       6384.92       317.79 o                         
   3   9   5       8898.54       8577.32       409.39 o                         
   4   9   5       1026.90       1121.45       296.08 o                         
   5   9   5      35202.62      35317.92       929.53 o                         
   6   9   5       4008.69       4036.52       373.03 o                         
   7   9   5        111.15        156.43       238.16 o                         
   8   9   5      11165.16      11296.43       603.66 o                         
   9   9   5      12474.92      13093.75       822.87 o                         
  10   9   5        723.73        640.59       280.37 o                         
  11   9   5       2237.91       2128.93       383.60 o                         
  12   9   5       1087.66       1819.15       463.14 o                         
 -12  10   5       2616.34       2387.70       719.77 o                         
 -11  10   5        112.09        282.99       290.05 o                         
 -10  10   5       5829.83       6157.94       484.46 o                         
  -9  10   5       3112.81       2839.20       347.88 o                         
  -8  10   5       3652.91       3704.62       394.42 o                         
  -7  10   5       7813.67       7549.15       505.44 o                         
  -6  10   5      10735.77      11645.54       560.51 o                         
  -5  10   5        134.55        253.41       220.76 o                         
  -4  10   5       3842.24       3978.80       327.04 o                         
  -3  10   5       4236.38       3640.20       281.33 o                         
  -2  10   5       3201.55       3565.33       274.69 o                         
  -1  10   5       3366.47       3339.42       256.00 o                         
   0  10   5      14351.35      14199.37       511.21 o                         
   1  10   5       1694.69       1802.73       210.77 o                         
   2  10   5      10797.58      10576.13       465.94 o                         
   3  10   5       3306.29       3302.37       276.39 o                         
   4  10   5       3511.98       3866.13       308.47 o                         
   5  10   5       3431.13       3555.52       357.51 o                         
   6  10   5       4173.58       4755.53       409.17 o                         
   7  10   5       1644.11       1405.38       298.44 o                         
   8  10   5       7501.44       7847.61       564.67 o                         
   9  10   5       1131.21       1164.80       303.79 o                         
  10  10   5       1327.00       1397.37       398.28 o                         
  -9  11   5      16961.70      15773.46      1094.09 o                         
  -8  11   5       1077.07       1393.21       300.56 o                         
  -7  11   5       4831.65       4273.56       563.98 o                         
  -6  11   5        293.06        314.45       235.38 o                         
  -5  11   5      12896.48      12517.35       585.07 o                         
  -4  11   5        105.28        158.38       202.28 o                         
  -3  11   5        681.59        339.81       182.24 o                         
  -2  11   5         49.51        -71.44       179.38 o                         
  -1  11   5      19887.14      20521.25       628.12 o                         
   0  11   5        103.84        155.70       172.53 o                         
   1  11   5       8257.65       8398.82       440.70 o                         
   2  11   5       1269.15        598.48       201.79 o                         
   3  11   5      22315.58      22323.33       759.77 o                         
   4  11   5          5.09       -135.11       285.59 o                         
   5  11   5       1885.63       1910.09       292.34 o                         
   6  11   5          7.18       -163.80       211.76 o                         
   7  11   5      13573.39      14115.41       846.24 o                         
   8  11   5        403.02        338.08       289.68 o                         
   9  11   5       2369.97       2523.03       802.94 o                         
  -6  12   5       1583.95       1808.77       497.72 o                         
  -5  12   5         40.97        125.92       409.52 o                         
  -4  12   5         81.93       -243.59       243.59 o                         
  -3  12   5          9.59        -62.68       282.60 o                         
  -2  12   5        745.93        842.14       251.81 o                         
  -1  12   5         61.92       -110.97       236.09 o                         
   0  12   5       1046.26       1231.98       316.80 o                         
   1  12   5        227.64         80.92       269.76 o                         
   2  12   5         17.78        220.85       247.48 o                         
   3  12   5         71.59        353.18       945.18 o                         
   4  12   5         65.10        196.63       426.94 o                         
   5  12   5          5.07         28.93       520.30 o                         
 -18   0   6      41954.09      42854.79      1946.01 o                         
 -16   0   6       1594.34       1772.35       446.40 o                         
 -14   0   6      56558.41      57729.90      1522.60 o                         
 -12   0   6       2670.56       2403.81       381.87 o                         
 -10   0   6     115823.77     120141.72      1689.40 o                         
  -8   0   6        585.40        777.65       158.70 o                         
  -6   0   6     273427.38     278869.69      2707.68 o                         
  -4   0   6       1592.05       1665.55       105.01 o                         
  -2   0   6     351625.81     355799.19      2103.99 o                         
   0   0   6       4954.68       5732.16       171.17 o                         
   2   0   6     194180.42     191368.34      2041.34 o                         
   4   0   6        622.96        652.75        83.03 o                         
   6   0   6     235704.19     232967.77      2615.64 o                         
   8   0   6       9730.23      10223.32       428.82 o                         
  10   0   6     117515.70     116355.52      1839.17 o                         
  12   0   6        138.18        411.69       244.90 o                         
  14   0   6      53655.91      54905.95      1423.04 o                         
  16   0   6        222.37        483.34       279.08 o                         
  18   0   6      22502.57      21611.51      1827.21 o                         
 -19   1   6       4614.94       3565.99       504.45 o                         
 -18   1   6       2837.78       2577.31       378.02 o                         
 -17   1   6       3233.20       3374.68       345.56 o                         
 -16   1   6         71.41         95.67       186.13 o                         
 -15   1   6       3879.54       3657.02       262.64 o                         
 -14   1   6        319.52        530.85       146.85 o                         
 -13   1   6      18201.91      18184.77       504.28 o                         
 -12   1   6       4036.65       4377.70       271.05 o                         
 -11   1   6      13767.84      14551.40       426.25 o                         
 -10   1   6       2052.18       2084.67       170.05 o                         
  -9   1   6      10611.42      11205.47       286.80 o                         
  -8   1   6         32.75         60.72        87.54 o                         
  -7   1   6      55194.86      55571.38       600.11 o                         
  -6   1   6       1887.82       1815.54       116.27 o                         
  -5   1   6      17313.69      16998.51       270.39 o                         
  -4   1   6       1353.05       1526.39        93.96 o                         
  -3   1   6       3875.66       3623.39       102.86 o                         
  -2   1   6       1395.11       1474.41        59.42 o                         
  -1   1   6     128361.77     132758.97       685.96 o                         
   0   1   6      27616.11      30044.75       224.46 o                         
   1   1   6      41648.62      43167.87       336.30 o                         
   2   1   6       2439.91       2500.09        85.28 o                         
   3   1   6       8922.85       8638.47       156.49 o                         
   4   1   6       2086.29       2397.54        89.55 o                         
   5   1   6      23938.54      24351.75       301.26 o                         
   6   1   6       4729.28       4779.39       144.77 o                         
   7   1   6      18416.32      18218.98       330.47 o                         
   8   1   6       3710.76       3565.31       183.42 o                         
   9   1   6      12786.43      13181.11       373.75 o                         
  10   1   6       1366.14       1566.72       211.79 o                         
  11   1   6      10354.16      10629.49       376.34 o                         
  12   1   6       1927.54       1852.17       204.09 o                         
  13   1   6      11349.89      11559.83       474.33 o                         
  14   1   6         91.78        439.28       200.75 o                         
  15   1   6       4686.31       4315.71       351.97 o                         
  16   1   6        168.62        385.34       253.92 o                         
  17   1   6       2290.65       2341.01       297.44 o                         
  18   1   6       1912.27       1950.77       332.84 o                         
 -19   2   6         49.86       -167.93       319.77 o                         
 -18   2   6       6969.40       6874.97       476.50 o                         
 -17   2   6        263.58        106.99       224.62 o                         
 -16   2   6       8698.01       9060.60       411.88 o                         
 -15   2   6        372.10        126.68       184.17 o                         
 -14   2   6      21980.44      20781.63       598.24 o                         
 -13   2   6        967.99       1062.96       162.81 o                         
 -12   2   6      23366.37      23170.09       554.55 o                         
 -11   2   6       2394.42       2541.29       203.92 o                         
 -10   2   6      27915.75      29328.91       575.30 o                         
  -9   2   6        411.63        363.29       135.63 o                         
  -8   2   6      34485.58      34310.97       491.49 o                         
  -7   2   6         62.17        -50.35        75.16 o                         
  -6   2   6      57438.69      57672.94       608.70 o                         
  -5   2   6         95.82        211.98        90.48 o                         
  -4   2   6      56150.11      57357.81       495.54 o                         
  -3   2   6         58.27         98.15        53.95 o                         
  -2   2   6      48063.63      49704.19       382.70 o                         
  -1   2   6       3112.84       3005.71        80.45 o                         
   0   2   6      42731.78      45056.89       328.11 o                         
   1   2   6         34.72         80.36        46.83 o                         
   2   2   6      68654.40      70943.18       535.69 o                         
   3   2   6       1758.94       1834.53        85.51 o                         
   4   2   6      68324.29      72453.23       662.14 o                         
   5   2   6        701.42        860.95        63.89 o                         
   6   2   6      89229.49      89587.88       797.09 o                         
   7   2   6       1401.81       1162.58       101.37 o                         
   8   2   6      41800.61      41154.20       615.48 o                         
   9   2   6       2238.88       2578.90       221.11 o                         
  10   2   6      15847.70      17183.92       472.08 o                         
  11   2   6       1356.07       1329.77       182.99 o                         
  12   2   6       9240.82       9171.99       381.45 o                         
  13   2   6        924.22       1007.28       196.72 o                         
  14   2   6      14680.53      14347.21       579.76 o                         
  15   2   6          9.95        202.43       283.93 o                         
  16   2   6      10515.23      10502.00       537.48 o                         
  17   2   6        354.33        621.50       373.85 o                         
  18   2   6       7020.97       6609.31       720.53 o                         
 -19   3   6       3459.98       3254.57       531.38 o                         
 -18   3   6       5252.05       4768.93       396.61 o                         
 -17   3   6       1910.43       1783.32       240.37 o                         
 -16   3   6       1494.04       1584.60       262.84 o                         
 -15   3   6       3108.07       3206.78       421.88 o                         
 -14   3   6       2975.14       3101.01       280.40 o                         
 -13   3   6       7124.90       7508.26       385.91 o                         
 -12   3   6      14694.88      14649.98       547.37 o                         
 -11   3   6       8339.10       9054.39       335.39 o                         
 -10   3   6       3022.34       3029.80       173.57 o                         
  -9   3   6      16491.37      16801.53       299.06 o                         
  -8   3   6      16940.01      16435.95       283.45 o                         
  -7   3   6       7753.55       7506.36       197.76 o                         
  -6   3   6      29890.68      29288.73       382.72 o                         
  -5   3   6      13383.78      14160.45       266.72 o                         
  -4   3   6       1475.52       1346.33        76.04 o                         
  -3   3   6      23357.74      23288.98       260.26 o                         
  -2   3   6      17772.58      17634.70       214.30 o                         
  -1   3   6      17370.22      16669.98       203.67 o                         
   0   3   6      36692.41      36641.28       328.15 o                         
   1   3   6      27395.92      26965.03       262.76 o                         
   2   3   6      10111.27       9701.79       152.41 o                         
   3   3   6      16930.69      17944.05       270.28 o                         
   4   3   6       4500.42       4242.76       132.30 o                         
   5   3   6       3755.27       3618.37       131.09 o                         
   6   3   6      22050.47      21252.22       339.87 o                         
   7   3   6      14786.82      14580.50       265.35 o                         
   8   3   6       2162.77       1932.76       116.63 o                         
   9   3   6      17832.53      18337.28       561.59 o                         
  10   3   6       2567.47       2222.76       216.87 o                         
  11   3   6       5569.04       4864.86       295.77 o                         
  12   3   6       9708.01       9507.22       413.51 o                         
  13   3   6       2239.07       1939.32       263.86 o                         
  14   3   6       6689.10       7399.35       430.21 o                         
  15   3   6        861.46        522.91       296.70 o                         
  16   3   6        439.88        180.55       285.07 o                         
  17   3   6       6311.21       6786.63       573.34 o                         
  18   3   6       2303.70       2258.52       554.79 o                         
 -19   4   6       6909.33       7083.08      1250.01 o                         
 -18   4   6       2358.33       1595.91       473.15 o                         
 -17   4   6      10260.98      11056.93       522.12 o                         
 -16   4   6      25573.76      25841.91       808.84 o                         
 -15   4   6       3361.83       2892.70       297.25 o                         
 -14   4   6       1541.76       1757.85       254.19 o                         
 -13   4   6      21292.75      22274.79       690.00 o                         
 -12   4   6      36783.84      37104.74       816.25 o                         
 -11   4   6      22476.01      22909.84       575.35 o                         
 -10   4   6       7247.63       6984.20       322.29 o                         
  -9   4   6       4103.27       4469.92       231.80 o                         
  -8   4   6      80847.72      81445.44       948.80 o                         
  -7   4   6      42040.22      42121.35       628.30 o                         
  -6   4   6      10111.00      10105.44       246.51 o                         
  -5   4   6      72930.89      72780.30       773.74 o                         
  -4   4   6     116349.39     119827.37       952.90 o                         
  -3   4   6      11678.02      11656.43       179.17 o                         
  -2   4   6      10722.53      11427.22       194.81 o                         
  -1   4   6      40296.06      39464.21       366.57 o                         
   0   4   6      70248.66      71837.91       530.27 o                         
   1   4   6      28325.83      27096.01       291.20 o                         
   2   4   6      11035.92      11247.20       189.83 o                         
   3   4   6      19203.44      19013.46       285.58 o                         
   4   4   6     102260.94     102846.92      1024.42 o                         
   5   4   6      44586.15      44045.27       546.83 o                         
   6   4   6       8459.08       8879.33       246.45 o                         
   7   4   6      19654.88      19682.47       380.65 o                         
   8   4   6      60579.32      61997.61       878.26 o                         
   9   4   6      10049.12       9634.99       347.81 o                         
  10   4   6       7612.82       7576.30       350.89 o                         
  11   4   6       8824.52       8705.74       385.57 o                         
  12   4   6      32119.57      31346.31       752.95 o                         
  13   4   6      12926.15      13065.01       504.17 o                         
  14   4   6       3206.60       3517.28       335.60 o                         
  15   4   6       8388.77       8445.49       526.90 o                         
  16   4   6      21741.13      21933.21       869.31 o                         
  17   4   6       4325.56       5059.57       525.12 o                         
  18   4   6       1804.35       1493.68       616.70 o                         
 -18   5   6       2437.83       1470.13       638.40 o                         
 -17   5   6          4.25         72.14       188.18 o                         
 -16   5   6        703.58        629.73       209.03 o                         
 -15   5   6        939.82        881.15       242.52 o                         
 -14   5   6       4409.89       4793.25       366.83 o                         
 -13   5   6         72.21       -189.71       212.27 o                         
 -12   5   6      13256.39      13569.97       542.37 o                         
 -11   5   6        363.33        360.83       166.01 o                         
 -10   5   6       4614.74       4954.32       352.09 o                         
  -9   5   6        267.31        232.40       114.43 o                         
  -8   5   6       9794.72       9860.02       317.80 o                         
  -7   5   6       1872.03       2048.64       153.12 o                         
  -6   5   6      26251.74      25998.07       430.28 o                         
  -5   5   6        943.93        755.65       114.02 o                         
  -4   5   6        819.64        629.85        96.15 o                         
  -3   5   6       1378.00       1434.49        87.71 o                         
  -2   5   6      12759.44      13219.76       247.76 o                         
  -1   5   6        429.14        444.13        63.48 o                         
   0   5   6      59216.83      57914.45       514.15 o                         
   1   5   6        320.17        303.43        48.37 o                         
   2   5   6       3977.62       4030.88       150.04 o                         
   3   5   6       1878.10       1807.70        96.00 o                         
   4   5   6       4840.89       4629.04       175.98 o                         
   5   5   6        544.50        627.13       127.21 o                         
   6   5   6      12625.78      12757.71       316.25 o                         
   7   5   6       1176.56       1206.23       144.76 o                         
   8   5   6      11132.76      10800.75       331.24 o                         
   9   5   6         13.51        290.73       201.97 o                         
  10   5   6       4848.63       5008.86       247.83 o                         
  11   5   6        397.46        354.10       144.79 o                         
  12   5   6       4943.35       5014.47       326.70 o                         
  13   5   6        386.68        731.48       299.31 o                         
  14   5   6       5890.81       5950.59       407.69 o                         
  15   5   6       1636.73       1924.15       284.72 o                         
  16   5   6       1212.26        919.82       330.43 o                         
  17   5   6         84.56       -297.50       297.50 o                         
 -17   6   6         15.42        202.46       428.10 o                         
 -16   6   6      12124.74      11964.27       589.58 o                         
 -15   6   6        301.22        169.21       216.35 o                         
 -14   6   6       4735.92       5145.54       432.93 o                         
 -13   6   6        266.53        290.17       178.62 o                         
 -12   6   6       7717.29       7433.12       392.60 o                         
 -11   6   6        141.32        210.76       292.97 o                         
 -10   6   6      20864.23      20891.13       593.88 o                         
  -9   6   6        532.37        529.46       129.57 o                         
  -8   6   6      27917.14      28076.53       542.73 o                         
  -7   6   6        490.34        405.72       102.55 o                         
  -6   6   6      33434.43      33662.71       552.32 o                         
  -5   6   6       2781.15       2967.01       161.95 o                         
  -4   6   6      32578.21      32890.02       494.00 o                         
  -3   6   6        560.19        597.62        81.82 o                         
  -2   6   6      24397.15      24110.93       370.29 o                         
  -1   6   6        593.54        513.68        83.31 o                         
   0   6   6      21600.15      21531.79       315.64 o                         
   1   6   6       5296.58       4939.33       176.65 o                         
   2   6   6      40357.28      39551.60       494.34 o                         
   3   6   6         15.40         78.39        61.67 o                         
   4   6   6      47969.94      47729.12       647.04 o                         
   5   6   6        448.14        542.98       124.23 o                         
   6   6   6      20371.93      20767.10       457.38 o                         
   7   6   6       4797.14       5060.96       217.96 o                         
   8   6   6      15249.96      15258.39       393.52 o                         
   9   6   6        157.75        105.03       113.82 o                         
  10   6   6      19542.92      19357.08       591.10 o                         
  11   6   6        148.47        468.26       169.29 o                         
  12   6   6      13951.93      13769.79       530.46 o                         
  13   6   6       1798.56       2037.05       343.63 o                         
  14   6   6       8736.29       9253.10       510.50 o                         
  15   6   6        158.05         65.98       306.43 o                         
  16   6   6       7610.20       5909.26       841.47 o                         
 -16   7   6       3563.39       4338.79       783.11 o                         
 -15   7   6       1118.07       1377.89       284.41 o                         
 -14   7   6       3540.83       3794.10       397.12 o                         
 -13   7   6       3030.22       3848.33       380.03 o                         
 -12   7   6      11675.46      11321.70       537.17 o                         
 -11   7   6        674.73        665.47       214.71 o                         
 -10   7   6      12357.70      12459.71       530.70 o                         
  -9   7   6        735.65        505.65       192.52 o                         
  -8   7   6       7149.28       7211.53       331.35 o                         
  -7   7   6       5956.06       6251.57       308.68 o                         
  -6   7   6      15684.18      15657.13       443.50 o                         
  -5   7   6       8754.23       9148.70       339.77 o                         
  -4   7   6      15655.89      15491.16       430.31 o                         
  -3   7   6       7187.81       7056.92       244.56 o                         
  -2   7   6      10122.62      10163.71       294.43 o                         
  -1   7   6       2722.93       2656.85       171.70 o                         
   0   7   6      24730.71      23670.32       423.25 o                         
   1   7   6       5828.64       5332.68       189.50 o                         
   2   7   6      17566.92      18015.39       378.94 o                         
   3   7   6       2288.81       2586.86       185.25 o                         
   4   7   6       3188.44       3429.46       198.07 o                         
   5   7   6       4342.63       4199.33       220.68 o                         
   6   7   6      18947.67      18509.95       474.12 o                         
   7   7   6       2063.38       2150.60       200.38 o                         
   8   7   6      12007.05      13001.99       481.52 o                         
   9   7   6       1067.54       1288.50       222.08 o                         
  10   7   6       5704.59       6182.32       354.51 o                         
  11   7   6        190.20        337.70       166.06 o                         
  12   7   6       8885.36       9421.03       466.56 o                         
  13   7   6       4831.78       5557.19       411.19 o                         
  14   7   6       1826.60       1946.35       263.62 o                         
  15   7   6          0.62       -162.44       324.33 o                         
 -15   8   6       4658.97       6051.70       901.97 o                         
 -14   8   6       4652.89       3981.90       415.36 o                         
 -13   8   6      10634.50      11274.41       566.38 o                         
 -12   8   6      29663.07      30621.17       908.85 o                         
 -11   8   6       4839.33       4911.00       373.71 o                         
 -10   8   6       5006.05       4850.10       381.05 o                         
  -9   8   6       5726.38       6386.31       398.43 o                         
  -8   8   6      21364.46      21173.01       628.79 o                         
  -7   8   6      16415.59      16711.09       510.59 o                         
  -6   8   6        490.45        426.31       144.35 o                         
  -5   8   6      15924.62      15798.15       468.94 o                         
  -4   8   6      41800.41      42480.66       726.98 o                         
  -3   8   6      13203.12      13572.88       397.57 o                         
  -2   8   6      13837.80      13975.36       408.38 o                         
  -1   8   6       7274.50       7131.09       268.89 o                         
   0   8   6      51375.22      51690.21       644.11 o                         
   1   8   6      17081.40      16730.40       364.52 o                         
   2   8   6       9507.11       9154.08       310.67 o                         
   3   8   6       9985.24       9912.72       368.28 o                         
   4   8   6      42952.75      43834.06       837.29 o                         
   5   8   6       8569.91       8730.16       352.10 o                         
   6   8   6       4033.70       4043.49       278.60 o                         
   7   8   6      16727.02      17027.95       580.97 o                         
   8   8   6      25206.66      25522.10       727.14 o                         
   9   8   6       3574.11       3597.20       314.23 o                         
  10   8   6       5437.48       4286.43       349.20 o                         
  11   8   6       2798.14       2645.40       293.89 o                         
  12   8   6      18725.91      18973.86       803.80 o                         
  13   8   6       8910.05       9603.16       591.43 o                         
  14   8   6       1321.91       2013.35       819.48 o                         
 -14   9   6       1887.78        777.86       780.58 o                         
 -13   9   6        905.31       1037.04       346.51 o                         
 -12   9   6       1279.46       1948.72       325.03 o                         
 -11   9   6       1612.39       1631.95       328.69 o                         
 -10   9   6        495.42        767.18       262.61 o                         
  -9   9   6       1648.53       1545.84       278.01 o                         
  -8   9   6       1941.77       2059.00       284.56 o                         
  -7   9   6       6621.13       7280.26       405.04 o                         
  -6   9   6       2639.85       3013.72       243.16 o                         
  -5   9   6        247.05        146.80       159.35 o                         
  -4   9   6       2814.71       3017.37       246.86 o                         
  -3   9   6       1189.91       1358.65       204.97 o                         
  -2   9   6        339.26        586.57       180.16 o                         
  -1   9   6       7452.11       7709.72       375.92 o                         
   0   9   6       3929.87       3960.64       270.03 o                         
   1   9   6       1859.85       1729.20       177.00 o                         
   2   9   6       2399.14       2682.54       210.84 o                         
   3   9   6       1186.95       1291.84       200.22 o                         
   4   9   6        590.01        642.21       246.60 o                         
   5   9   6       1064.34        897.50       232.52 o                         
   6   9   6       1154.25        888.23       272.98 o                         
   7   9   6        600.10        594.58       252.30 o                         
   8   9   6       3931.93       3925.07       392.49 o                         
   9   9   6       1297.31       1409.11       306.71 o                         
  10   9   6        281.74        185.23       250.15 o                         
  11   9   6       2310.89       2128.68       322.56 o                         
  12   9   6        257.97        300.81       789.83 o                         
 -12  10   6      13406.68      14569.31      3559.48 o                         
 -11  10   6         18.28       -351.01       351.01 o                         
 -10  10   6       6597.93       7111.39       528.27 o                         
  -9  10   6         62.12        102.97       337.35 o                         
  -8  10   6      10105.73      10752.76       611.57 o                         
  -7  10   6        701.90        829.37       262.60 o                         
  -6  10   6       3383.50       3223.38       328.57 o                         
  -5  10   6         89.30        180.97       193.34 o                         
  -4  10   6      13654.16      13330.93       566.27 o                         
  -3  10   6        730.20        779.06       185.35 o                         
  -2  10   6      16601.84      15982.20       560.72 o                         
  -1  10   6        142.71        165.72       162.14 o                         
   0  10   6      40501.11      41857.57       867.45 o                         
   1  10   6          8.82         -2.16       149.54 o                         
   2  10   6       8429.68       8142.29       413.45 o                         
   3  10   6       1059.42        980.81       289.30 o                         
   4  10   6       4355.26       4567.43       372.44 o                         
   5  10   6        536.79        243.30       272.95 o                         
   6  10   6       1500.13       1413.49       308.30 o                         
   7  10   6        181.28        176.31       279.17 o                         
   8  10   6      14220.25      14256.13       831.06 o                         
   9  10   6         36.23        747.98       270.73 o                         
  10  10   6      11241.53      11446.12       860.45 o                         
  -9  11   6       1564.04       2201.94       608.41 o                         
  -8  11   6        750.40       1251.27       391.13 o                         
  -7  11   6       5019.90       5954.99       488.14 o                         
  -6  11   6         92.51        351.17       310.07 o                         
  -5  11   6       6966.40       7331.10       460.98 o                         
  -4  11   6       1087.98        936.59       219.86 o                         
  -3  11   6       3618.15       3089.13       292.58 o                         
  -2  11   6        997.06        787.47       198.07 o                         
  -1  11   6       3538.79       3734.52       290.26 o                         
   0  11   6        486.33        625.73       188.74 o                         
   1  11   6      12151.16      12844.86       560.24 o                         
   2  11   6        632.02        926.72       345.79 o                         
   3  11   6       1771.82       1501.53       290.73 o                         
   4  11   6        693.16        408.09       252.68 o                         
   5  11   6       1696.28       1570.89       282.69 o                         
   6  11   6         15.12       -106.64       210.17 o                         
   7  11   6       9156.08       9167.75       752.01 o                         
   8  11   6       1447.71       1241.55       517.68 o                         
  -6  12   6      24786.72      25655.32      2071.78 o                         
  -5  12   6          2.37        219.27       315.75 o                         
  -4  12   6         53.74        140.40       332.69 o                         
  -3  12   6          0.64       -270.55       270.55 o                         
  -2  12   6      19234.80      19393.19       861.37 o                         
  -1  12   6         66.11       -242.46       242.46 o                         
   0  12   6        432.29       1012.59       439.43 o                         
   1  12   6         13.41         41.25       445.28 o                         
   2  12   6      24042.55      24757.87      1361.11 o                         
   3  12   6         17.96        130.54       396.90 o                         
   4  12   6        451.68        565.70       657.41 o                         
   5  12   6          1.83        -18.20       400.50 o                         
 -19   0   7        327.74        309.69       324.04 o                         
 -17   0   7       1045.88        725.51       251.23 o                         
 -15   0   7         11.51        289.25       358.74 o                         
 -13   0   7       1040.66       1042.65       277.96 o                         
 -11   0   7        527.90        387.88       215.00 o                         
  -9   0   7       9772.92       9517.95       356.40 o                         
  -7   0   7        539.81        742.89       167.89 o                         
  -5   0   7      13220.78      13792.76       317.41 o                         
  -3   0   7       5005.63       4836.91       156.34 o                         
  -1   0   7       2444.31       3408.42       146.80 o                         
   1   0   7        193.04        296.89        88.73 o                         
   3   0   7       8585.20       8289.17       223.06 o                         
   5   0   7       1265.62       1504.20       143.58 o                         
   7   0   7        541.81        592.88       196.92 o                         
   9   0   7         36.26        300.63       208.73 o                         
  11   0   7        239.13        729.31       220.51 o                         
  13   0   7        158.28        293.14       238.29 o                         
  15   0   7         78.61        -34.97       266.45 o                         
  17   0   7       1367.56        620.98       326.15 o                         
 -19   1   7      37623.66      38541.88      1628.95 o                         
 -18   1   7        442.14        765.48       246.08 o                         
 -17   1   7       1575.25       1697.58       236.91 o                         
 -16   1   7         25.33        -60.43       189.05 o                         
 -15   1   7      37105.52      37598.91       825.97 o                         
 -14   1   7       1452.04       1598.58       208.77 o                         
 -13   1   7        366.75        270.62       153.28 o                         
 -12   1   7       4519.15       4560.75       286.92 o                         
 -11   1   7      58667.20      60578.30       857.27 o                         
 -10   1   7         26.29         29.43        93.73 o                         
  -9   1   7       4048.21       3954.00       189.09 o                         
  -8   1   7         74.52         81.48        83.29 o                         
  -7   1   7     224694.64     223417.62      1583.27 o                         
  -6   1   7        937.35        969.56       118.29 o                         
  -5   1   7      10100.88      10312.81       203.97 o                         
  -4   1   7       8862.04       8987.33       166.50 o                         
  -3   1   7     110697.91     110040.66       727.20 o                         
  -2   1   7        259.37        173.36        51.20 o                         
  -1   1   7        851.25        972.29        54.75 o                         
   0   1   7        704.59        597.22        47.61 o                         
   1   1   7     224778.98     226610.72      1659.11 o                         
   2   1   7       5377.92       5284.87       122.28 o                         
   3   1   7       5428.36       6251.08       145.80 o                         
   4   1   7        207.07        209.03        51.27 o                         
   5   1   7     147280.14     147125.02      1066.40 o                         
   6   1   7        396.70        345.16        70.09 o                         
   7   1   7       6886.02       7355.80       231.47 o                         
   8   1   7       9976.55       9844.64       284.59 o                         
   9   1   7      82534.29      82510.27       938.95 o                         
  10   1   7        466.23        269.01       134.54 o                         
  11   1   7        873.12       1118.52       204.29 o                         
  12   1   7        153.54         47.57       150.67 o                         
  13   1   7      48954.89      49057.18       982.25 o                         
  14   1   7       2835.88       2305.66       270.53 o                         
  15   1   7       2175.30       2025.19       253.17 o                         
  16   1   7         51.47         73.57       183.83 o                         
  17   1   7      23919.07      23721.55       880.35 o                         
  18   1   7        165.42        435.22       389.94 o                         
 -19   2   7       5058.34       4255.45       521.62 o                         
 -18   2   7      10627.58      10913.06       614.82 o                         
 -17   2   7       1315.52       1558.72       333.23 o                         
 -16   2   7       4333.52       4600.65       329.03 o                         
 -15   2   7       3215.43       3888.75       293.99 o                         
 -14   2   7      23244.40      23372.25       637.43 o                         
 -13   2   7      11506.98      11948.30       381.64 o                         
 -12   2   7      24170.99      25019.89       533.24 o                         
 -11   2   7       7445.50       7573.52       289.07 o                         
 -10   2   7       8524.83       8761.18       306.96 o                         
  -9   2   7       2255.68       2277.92       159.12 o                         
  -8   2   7      46458.77      47192.74       633.30 o                         
  -7   2   7      23963.48      24825.16       390.74 o                         
  -6   2   7      38565.51      38790.55       518.31 o                         
  -5   2   7       8508.38       8762.45       175.05 o                         
  -4   2   7      24072.05      23708.52       314.80 o                         
  -3   2   7       7463.85       7234.60       155.00 o                         
  -2   2   7      80144.01      80169.39       495.31 o                         
  -1   2   7      32911.54      32305.03       282.22 o                         
   0   2   7      39424.65      38542.18       328.43 o                         
   1   2   7       2520.61       2485.59        82.48 o                         
   2   2   7       5510.80       5531.74       131.39 o                         
   3   2   7      22094.53      21724.68       315.28 o                         
   4   2   7      93987.62      94903.91       810.63 o                         
   5   2   7      18956.82      18303.97       363.95 o                         
   6   2   7      58720.19      58768.04       669.68 o                         
   7   2   7       5555.32       5586.22       225.95 o                         
   8   2   7       8774.40       8854.91       248.95 o                         
   9   2   7       7007.24       6505.61       304.46 o                         
  10   2   7      23144.35      23467.17       553.11 o                         
  11   2   7       2861.46       3069.71       285.13 o                         
  12   2   7      14146.25      14639.63       479.04 o                         
  13   2   7       6689.35       7536.91       415.01 o                         
  14   2   7       6043.19       6907.10       417.07 o                         
  15   2   7       1699.94       1685.69       255.11 o                         
  16   2   7       8738.65       7997.59       472.03 o                         
  17   2   7       2816.67       3050.33       392.94 o                         
  18   2   7       6410.70       7576.53      1243.44 o                         
 -19   3   7        341.35         33.15       333.05 o                         
 -18   3   7      10886.24      10636.80       659.61 o                         
 -17   3   7      18968.67      19088.04       726.22 o                         
 -16   3   7        133.30        462.16       295.32 o                         
 -15   3   7       4552.27       4403.57       353.68 o                         
 -14   3   7       2266.24       2485.07       240.98 o                         
 -13   3   7      50978.52      51826.37       885.30 o                         
 -12   3   7      14321.39      13963.49       462.50 o                         
 -11   3   7       7190.69       7187.00       289.43 o                         
 -10   3   7       1253.54       1231.16       134.68 o                         
  -9   3   7      53446.44      54454.99       891.98 o                         
  -8   3   7      10526.75      10773.23       256.81 o                         
  -7   3   7       7145.65       7065.68       193.97 o                         
  -6   3   7      33179.22      33541.34       409.16 o                         
  -5   3   7     107014.03     107876.61       866.71 o                         
  -4   3   7        221.17        257.53        60.79 o                         
  -3   3   7      18152.45      18391.81       242.47 o                         
  -2   3   7       8772.84       8583.33       148.98 o                         
  -1   3   7     100765.88      98083.52       672.40 o                         
   0   3   7      26908.30      27173.78       292.89 o                         
   1   3   7      15180.09      15123.82       192.78 o                         
   2   3   7      13868.16      14064.78       197.28 o                         
   3   3   7     124546.36     123843.26       880.36 o                         
   4   3   7       7910.52       7475.53       168.42 o                         
   5   3   7      23860.44      24198.82       342.19 o                         
   6   3   7       4484.13       4444.90       201.40 o                         
   7   3   7      90854.76      90965.32       902.46 o                         
   8   3   7       5775.91       5692.04       184.83 o                         
   9   3   7       3004.13       3396.36       238.66 o                         
  10   3   7       3927.74       3870.79       266.07 o                         
  11   3   7      24996.21      25618.03       648.09 o                         
  12   3   7       4245.87       4880.14       454.77 o                         
  13   3   7       3608.99       3904.94       338.59 o                         
  14   3   7       3114.53       3435.69       331.94 o                         
  15   3   7      28462.86      27731.09       838.90 o                         
  16   3   7       1514.22       1857.80       296.03 o                         
  17   3   7       6323.27       7567.54       794.44 o                         
  18   3   7        165.56        290.18       593.98 o                         
 -18   4   7         38.28        398.25       398.32 o                         
 -17   4   7          4.26       -150.47       243.30 o                         
 -16   4   7        486.88        697.05       221.95 o                         
 -15   4   7        711.38        421.85       240.34 o                         
 -14   4   7       1512.00       1122.84       264.40 o                         
 -13   4   7        103.55         65.34       177.70 o                         
 -12   4   7        526.50        308.06       171.14 o                         
 -11   4   7        703.91        632.70       147.72 o                         
 -10   4   7        324.67        479.06       140.86 o                         
  -9   4   7        206.42        101.32       126.92 o                         
  -8   4   7        295.96        218.13       119.33 o                         
  -7   4   7        921.99        782.24       125.79 o                         
  -6   4   7       2700.04       2772.13       193.80 o                         
  -5   4   7       1061.84        958.08       164.58 o                         
  -4   4   7        135.71        137.58        46.16 o                         
  -3   4   7       2221.10       2261.74        90.74 o                         
  -2   4   7       1603.76       1741.18        77.71 o                         
  -1   4   7       5289.11       4945.19       108.28 o                         
   0   4   7       1467.41       1443.20        76.77 o                         
   1   4   7       1145.56       1209.49        74.45 o                         
   2   4   7       5093.25       5150.12       128.95 o                         
   3   4   7        220.05        278.46        67.41 o                         
   4   4   7        206.26        308.90        93.16 o                         
   5   4   7       1280.72       1226.00       111.23 o                         
   6   4   7       2552.54       2804.67       191.64 o                         
   7   4   7         71.43        224.54        96.54 o                         
   8   4   7        659.77        392.29       135.46 o                         
   9   4   7          6.75        -48.77       165.01 o                         
  10   4   7        711.94        590.49       176.51 o                         
  11   4   7        418.32        406.31       161.70 o                         
  12   4   7         64.25        292.54       173.96 o                         
  13   4   7        505.79        603.16       184.26 o                         
  14   4   7       1302.58       1170.63       240.89 o                         
  15   4   7        364.36        119.03       251.59 o                         
  16   4   7       2352.71       2245.48       336.50 o                         
  17   4   7        185.92       -106.64       242.23 o                         
 -17   5   7       8849.81      10143.19       519.74 o                         
 -16   5   7       1745.78       1663.84       269.21 o                         
 -15   5   7       2021.97       2180.11       272.89 o                         
 -14   5   7       7063.57       6665.24       391.49 o                         
 -13   5   7      13488.86      13928.98       525.37 o                         
 -12   5   7      17657.38      17989.04       537.94 o                         
 -11   5   7      20240.23      21058.87       536.28 o                         
 -10   5   7       5377.04       5325.16       312.88 o                         
  -9   5   7      66544.80      68019.00       854.72 o                         
  -8   5   7      17323.28      16742.41       410.44 o                         
  -7   5   7      10767.55      11525.01       328.42 o                         
  -6   5   7      32812.09      33318.35       527.93 o                         
  -5   5   7      30929.60      31304.10       517.28 o                         
  -4   5   7       8584.70       8505.55       210.46 o                         
  -3   5   7      28930.99      28050.37       380.70 o                         
  -2   5   7      15256.37      15219.55       273.73 o                         
  -1   5   7      83753.42      84558.65       732.27 o                         
   0   5   7      45006.63      43469.03       449.49 o                         
   1   5   7      32800.79      32278.06       387.69 o                         
   2   5   7      11105.76      10314.96       200.07 o                         
   3   5   7      45705.99      45963.77       529.33 o                         
   4   5   7      14167.23      14082.87       303.56 o                         
   5   5   7       5878.65       6208.93       229.82 o                         
   6   5   7      31430.74      29877.00       497.66 o                         
   7   5   7      17136.69      16975.67       380.25 o                         
   8   5   7       7333.04       7212.23       273.09 o                         
   9   5   7      23619.79      23400.81       501.23 o                         
  10   5   7       9931.34       9903.54       366.50 o                         
  11   5   7      47914.55      48006.05       845.26 o                         
  12   5   7      11748.90      11112.28       448.19 o                         
  13   5   7      10794.80      11785.89       483.01 o                         
  14   5   7       3335.51       3606.26       310.52 o                         
  15   5   7       8411.37       9437.28       531.37 o                         
  16   5   7       2527.36       2267.97       388.61 o                         
  17   5   7       2060.70       2239.61       662.75 o                         
 -17   6   7       6083.99       4820.63      1190.62 o                         
 -16   6   7        556.76        772.73       319.56 o                         
 -15   6   7       5663.74       6270.58       482.45 o                         
 -14   6   7         13.94        109.02       241.09 o                         
 -13   6   7      28022.34      27822.01      1123.79 o                         
 -12   6   7        234.21        146.97       153.06 o                         
 -11   6   7      11826.27      12270.41       437.52 o                         
 -10   6   7         53.49        318.32       160.36 o                         
  -9   6   7       8866.89       8731.53       376.39 o                         
  -8   6   7         39.61          8.75       121.60 o                         
  -7   6   7      35531.69      35151.23       610.32 o                         
  -6   6   7        748.32        675.83       133.74 o                         
  -5   6   7      25912.25      25385.48       452.53 o                         
  -4   6   7       2263.19       2141.37       186.89 o                         
  -3   6   7      26119.50      26645.36       383.21 o                         
  -2   6   7        489.38        526.83        82.62 o                         
  -1   6   7      31799.40      31229.88       410.31 o                         
   0   6   7         37.34         -0.65        57.69 o                         
   1   6   7      23886.68      23661.36       388.44 o                         
   2   6   7        411.63        362.22        67.20 o                         
   3   6   7      16971.83      16765.56       327.02 o                         
   4   6   7        287.58        178.92       123.51 o                         
   5   6   7      33638.30      32847.58       537.91 o                         
   6   6   7         43.22        -68.17       103.16 o                         
   7   6   7      32177.94      31696.78       546.46 o                         
   8   6   7          4.62        122.47        99.96 o                         
   9   6   7       9953.63      10565.40       347.88 o                         
  10   6   7        545.06        445.23       173.07 o                         
  11   6   7       8647.89       8387.84       415.62 o                         
  12   6   7        442.01        325.11       174.73 o                         
  13   6   7       9702.05      10392.33       488.33 o                         
  14   6   7        145.21         87.18       226.54 o                         
  15   6   7       7335.88       7206.79       473.84 o                         
  16   6   7          6.11       -186.51       305.52 o                         
 -16   7   7       1665.88       1614.16       552.77 o                         
 -15   7   7       8336.77       8469.40       558.91 o                         
 -14   7   7       2280.02       2827.60       342.16 o                         
 -13   7   7      19569.48      19518.06       715.65 o                         
 -12   7   7       8002.88       7525.65       446.67 o                         
 -11   7   7      13411.57      14082.43       581.51 o                         
 -10   7   7       1515.80       2096.02       248.79 o                         
  -9   7   7      20244.32      20835.35       624.24 o                         
  -8   7   7       3889.47       3835.40       301.37 o                         
  -7   7   7       6815.62       6651.86       316.21 o                         
  -6   7   7      18492.36      17996.70       480.19 o                         
  -5   7   7      18815.22      19472.16       490.49 o                         
  -4   7   7       3248.78       3520.43       228.08 o                         
  -3   7   7      21310.46      21426.19       418.53 o                         
  -2   7   7       1834.30       1560.13       132.69 o                         
  -1   7   7      39828.28      40624.21       583.70 o                         
   0   7   7       9579.77       9551.86       251.85 o                         
   1   7   7      21670.26      21263.45       365.47 o                         
   2   7   7      13745.92      14149.49       324.61 o                         
   3   7   7      39886.96      40010.12       709.61 o                         
   4   7   7       3346.47       3445.59       229.20 o                         
   5   7   7      19863.52      20183.05       465.24 o                         
   6   7   7       2410.18       2445.41       194.95 o                         
   7   7   7      14841.24      15620.74       472.45 o                         
   8   7   7      14072.24      14054.73       502.84 o                         
   9   7   7       6144.66       6477.08       359.80 o                         
  10   7   7       1074.18        862.33       209.40 o                         
  11   7   7      16726.91      16543.15       595.99 o                         
  12   7   7        748.50        786.32       191.97 o                         
  13   7   7       8499.62       8441.12       494.57 o                         
  14   7   7       7261.68       6900.49       466.13 o                         
  15   7   7      10303.38      10565.69       857.26 o                         
 -15   8   7         82.48        232.55       859.73 o                         
 -14   8   7        186.92        304.34       304.93 o                         
 -13   8   7       2341.64       1881.39       282.90 o                         
 -12   8   7        197.26        348.70       231.75 o                         
 -11   8   7        514.63        471.11       284.76 o                         
 -10   8   7       1381.67       2069.28       273.17 o                         
  -9   8   7        222.03        401.35       354.43 o                         
  -8   8   7        756.27        525.74       195.89 o                         
  -7   8   7        928.31        809.11       162.31 o                         
  -6   8   7       2488.02       2506.79       213.06 o                         
  -5   8   7       2268.92       2466.88       221.61 o                         
  -4   8   7         35.95       -143.24       143.24 o                         
  -3   8   7         62.06        120.38       147.27 o                         
  -2   8   7       2111.14       1896.94       194.13 o                         
  -1   8   7       1699.41       1728.75       155.76 o                         
   0   8   7       3482.78       3740.06       199.21 o                         
   1   8   7       2982.58       3110.41       192.41 o                         
   2   8   7        918.07        808.11       138.83 o                         
   3   8   7        941.72        613.99       227.87 o                         
   4   8   7       1453.64       1221.12       202.24 o                         
   5   8   7        792.96        606.62       172.28 o                         
   6   8   7       1094.57       1085.51       186.54 o                         
   7   8   7        605.64        490.84       196.85 o                         
   8   8   7        738.15        836.63       220.09 o                         
   9   8   7         22.47       -205.32       212.01 o                         
  10   8   7        669.84        641.75       216.83 o                         
  11   8   7       1031.83        617.61       223.11 o                         
  12   8   7       1479.38       1626.88       277.95 o                         
  13   8   7          6.18         65.99       245.80 o                         
  14   8   7          7.89       -140.88       388.88 o                         
 -13   9   7      21923.68      22129.50      1220.37 o                         
 -12   9   7       2424.96       2963.76       323.75 o                         
 -11   9   7        387.13        -47.23       234.68 o                         
 -10   9   7       4588.44       4593.33       373.16 o                         
  -9   9   7      11713.78      13167.19       619.92 o                         
  -8   9   7       6422.38       7277.81       471.71 o                         
  -7   9   7       1373.59       1349.40       242.07 o                         
  -6   9   7       4538.27       4243.12       276.68 o                         
  -5   9   7      46371.59      47809.48       887.07 o                         
  -4   9   7       2276.17       2149.75       216.73 o                         
  -3   9   7      13078.97      12951.87       459.76 o                         
  -2   9   7       4336.90       4416.89       283.10 o                         
  -1   9   7      44017.14      43683.81       891.92 o                         
   0   9   7      10989.38      10402.52       406.06 o                         
   1   9   7        557.04        442.53       138.04 o                         
   2   9   7       3970.31       3897.13       239.65 o                         
   3   9   7      19398.77      20580.75       546.78 o                         
   4   9   7       5894.04       5361.40       373.71 o                         
   5   9   7       3578.36       3501.95       400.68 o                         
   6   9   7       3637.05       3930.30       407.01 o                         
   7   9   7      41514.97      43887.62      1264.22 o                         
   8   9   7        480.56        544.98       233.25 o                         
   9   9   7       3708.68       3172.32       411.09 o                         
  10   9   7       3846.67       4760.52       434.17 o                         
  11   9   7      17249.63      18020.60       804.45 o                         
  12   9   7       4219.82       5331.95      1002.49 o                         
 -12  10   7       8418.38       6424.18      1667.62 o                         
 -11  10   7       3181.55       3729.95       574.44 o                         
 -10  10   7       1402.14       2078.69       395.15 o                         
  -9  10   7        575.36        530.05       253.39 o                         
  -8  10   7       5239.21       5371.67       464.33 o                         
  -7  10   7        497.82        830.36       260.08 o                         
  -6  10   7       9216.61       9184.73       469.97 o                         
  -5  10   7       8070.97       8620.13       446.04 o                         
  -4  10   7       4081.32       4310.46       316.26 o                         
  -3  10   7       1186.62        794.55       179.49 o                         
  -2  10   7       7498.94       8279.07       411.10 o                         
  -1  10   7       1809.70       1423.30       201.19 o                         
   0  10   7       7966.38       9009.59       411.89 o                         
   1  10   7       5322.87       5432.21       315.21 o                         
   2  10   7       2875.81       2666.85       365.76 o                         
   3  10   7       1291.70       1385.15       271.98 o                         
   4  10   7       6014.55       6817.96       450.88 o                         
   5  10   7        412.82       -177.41       221.75 o                         
   6  10   7      10139.52      10761.38       649.28 o                         
   7  10   7       6061.93       5390.49       470.25 o                         
   8  10   7       3106.03       3123.79       390.64 o                         
   9  10   7       1300.75       1449.54       287.96 o                         
  10  10   7       2952.22       2391.47       511.01 o                         
  -9  11   7       1051.30        686.32       438.18 o                         
  -8  11   7         79.22       -108.80       358.70 o                         
  -7  11   7      19350.06      19967.60       852.35 o                         
  -6  11   7        306.95        128.68       333.30 o                         
  -5  11   7       5687.29       5465.84       404.38 o                         
  -4  11   7        586.49        469.91       217.49 o                         
  -3  11   7      19592.09      19711.70       681.61 o                         
  -2  11   7         59.09         89.66       160.20 o                         
  -1  11   7       4138.72       3796.14       303.16 o                         
   0  11   7        125.64        116.98       204.38 o                         
   1  11   7      17070.01      17209.33       767.28 o                         
   2  11   7        629.66        332.71       245.26 o                         
   3  11   7       1739.58       1540.84       322.66 o                         
   4  11   7         92.66        114.51       238.51 o                         
   5  11   7      14925.87      15755.11       779.90 o                         
   6  11   7        528.26        547.40       314.84 o                         
   7  11   7       3754.45       4013.01       525.14 o                         
   8  11   7        189.67       -247.95       322.71 o                         
  -5  12   7         43.93        -47.65       314.35 o                         
  -4  12   7        981.48        855.18       257.20 o                         
  -3  12   7        631.57       -175.07       256.55 o                         
  -2  12   7         95.76       -345.87       373.64 o                         
  -1  12   7         99.56       -101.74       335.14 o                         
   0  12   7       2207.10       2377.37       496.50 o                         
   1  12   7       1236.26       1652.98       415.18 o                         
   2  12   7       1366.46       1437.85       514.41 o                         
   3  12   7        590.01       1025.27       429.05 o                         
   4  12   7        279.21        546.12       423.20 o                         
 -18   0   8       1085.96       1483.34       397.85 o                         
 -16   0   8      17033.39      16403.98       779.64 o                         
 -14   0   8       6602.36       7133.14       744.58 o                         
 -12   0   8     126896.15     131342.70      2372.69 o                         
 -10   0   8       5210.67       5194.03       227.93 o                         
  -8   0   8     254696.00     257221.08      2822.57 o                         
  -6   0   8        181.62        233.87        90.14 o                         
  -4   0   8     121544.39     122748.55      1315.22 o                         
  -2   0   8      49573.54      50829.08       598.44 o                         
   0   0   8     468790.28     498007.38      4811.46 o                         
   2   0   8      18483.30      19209.64       382.31 o                         
   4   0   8     200890.38     199380.03      1848.71 o                         
   6   0   8       1508.30       1424.15       160.45 o                         
   8   0   8     124066.23     124123.46      1620.46 o                         
  10   0   8         35.91         94.91       188.18 o                         
  12   0   8      84420.24      83057.10      1668.13 o                         
  14   0   8        554.02         29.20       283.66 o                         
  16   0   8      24790.07      23841.75      1205.09 o                         
  18   0   8        669.16        628.74      1748.41 o                         
 -19   1   8       8622.62       8519.88       695.51 o                         
 -18   1   8       1006.94        960.05       223.35 o                         
 -17   1   8       2119.73       1508.71       274.30 o                         
 -16   1   8         40.39       -162.47       197.22 o                         
 -15   1   8       6959.88       7524.58       379.74 o                         
 -14   1   8       2468.85       2530.80       292.36 o                         
 -13   1   8      15574.84      17072.03       518.92 o                         
 -12   1   8       3042.47       3215.74       234.41 o                         
 -11   1   8       6563.91       6922.55       338.40 o                         
 -10   1   8       1864.54       1700.68       185.87 o                         
  -9   1   8       8846.30       9418.54       311.26 o                         
  -8   1   8       4553.44       4426.71       222.81 o                         
  -7   1   8      36239.13      36576.56       471.59 o                         
  -6   1   8       5702.55       5985.06       168.39 o                         
  -5   1   8      28918.66      30272.52       381.56 o                         
  -4   1   8         28.24         83.44        64.20 o                         
  -3   1   8      19907.78      19606.70       262.99 o                         
  -2   1   8       1240.51       1408.07        70.46 o                         
  -1   1   8      23126.86      23845.34       236.45 o                         
   0   1   8       1318.50       1481.47        70.04 o                         
   1   1   8      35650.54      36641.29       364.51 o                         
   2   1   8        338.03        380.95        50.86 o                         
   3   1   8      33507.39      33457.71       381.42 o                         
   4   1   8       9562.93       9658.19       188.77 o                         
   5   1   8      15969.50      15395.58       247.05 o                         
   6   1   8       3463.39       3554.81       148.99 o                         
   7   1   8      21646.89      20981.59       389.99 o                         
   8   1   8       1394.27       1366.64       142.84 o                         
   9   1   8       4493.59       4674.24       222.00 o                         
  10   1   8       2224.50       1863.55       213.29 o                         
  11   1   8       7764.07       7933.05       330.36 o                         
  12   1   8       1110.71       1229.35       185.88 o                         
  13   1   8       9792.57       9675.68       425.43 o                         
  14   1   8        334.81        294.91       238.51 o                         
  15   1   8       3232.40       3146.15       312.38 o                         
  16   1   8       2081.52       2122.68       299.04 o                         
  17   1   8       3859.71       3687.96       546.96 o                         
  18   1   8        827.33        519.42       284.48 o                         
 -19   2   8        451.51       -154.81       292.55 o                         
 -18   2   8       3097.42       2322.25       326.16 o                         
 -17   2   8        115.17        559.77       384.47 o                         
 -16   2   8       8627.40       9847.46       458.91 o                         
 -15   2   8       1647.44       1534.42       278.73 o                         
 -14   2   8      17449.91      17715.72       562.23 o                         
 -13   2   8         92.31         65.72       147.85 o                         
 -12   2   8      34869.36      33591.24       653.32 o                         
 -11   2   8       1722.98       1493.60       176.12 o                         
 -10   2   8      24739.88      23783.82       468.43 o                         
  -9   2   8        385.79        305.75       113.74 o                         
  -8   2   8      41219.79      41984.65       600.38 o                         
  -7   2   8        318.62        247.30       107.23 o                         
  -6   2   8      40748.69      42536.91       601.02 o                         
  -5   2   8       1624.89       1608.89        88.01 o                         
  -4   2   8      38687.33      38459.33       414.35 o                         
  -3   2   8          2.17         97.90        47.71 o                         
  -2   2   8      29438.24      29577.69       271.25 o                         
  -1   2   8        642.32        781.12        57.66 o                         
   0   2   8      63575.62      64873.00       503.39 o                         
   1   2   8          4.82         24.61        38.91 o                         
   2   2   8      97128.27      98268.03       973.69 o                         
   3   2   8         23.13         52.74        47.74 o                         
   4   2   8      94077.16      96068.62       862.92 o                         
   5   2   8          0.67        135.70        61.66 o                         
   6   2   8      44838.64      44989.57       557.05 o                         
   7   2   8       3722.70       3760.83       163.81 o                         
   8   2   8      20634.92      19952.82       371.94 o                         
   9   2   8       4992.87       5102.05       264.59 o                         
  10   2   8       4507.35       4943.68       337.26 o                         
  11   2   8        796.36        803.37       173.54 o                         
  12   2   8      13691.27      14504.23       503.57 o                         
  13   2   8       4789.98       4927.91       320.50 o                         
  14   2   8      20583.38      21286.65       657.69 o                         
  15   2   8        373.68         14.94       199.38 o                         
  16   2   8      17739.94      18089.55       746.85 o                         
  17   2   8        358.50        473.30       303.58 o                         
  18   2   8       5642.69       4473.17      2372.78 o                         
 -19   3   8       5812.53       4941.52       755.77 o                         
 -18   3   8       4173.22       3840.69       366.33 o                         
 -17   3   8        401.24        216.85       287.30 o                         
 -16   3   8       1549.73       2113.50       290.76 o                         
 -15   3   8       7643.70       7770.69       397.66 o                         
 -14   3   8       5250.93       5769.03       337.41 o                         
 -13   3   8      14303.98      14088.26       489.75 o                         
 -12   3   8       6900.58       7003.24       345.30 o                         
 -11   3   8        850.18        813.07       131.70 o                         
 -10   3   8       5217.13       5676.20       240.40 o                         
  -9   3   8       1027.85       1310.37       179.57 o                         
  -8   3   8      12371.17      11595.10       264.53 o                         
  -7   3   8      54240.37      53599.45       603.55 o                         
  -6   3   8       9363.30       9099.59       243.47 o                         
  -5   3   8       7258.21       7051.29       193.13 o                         
  -4   3   8      30522.14      30238.66       463.84 o                         
  -3   3   8       1325.87       1353.49        85.20 o                         
  -2   3   8      12317.11      11751.30       207.97 o                         
  -1   3   8      47219.21      47851.14       443.60 o                         
   0   3   8       9560.29       8811.08       186.60 o                         
   1   3   8       1755.85       1338.95        61.30 o                         
   2   3   8      23750.80      23046.64       297.68 o                         
   3   3   8       9009.02       9455.33       180.13 o                         
   4   3   8      12293.61      11675.03       237.71 o                         
   5   3   8      37856.59      37199.62       582.99 o                         
   6   3   8       9920.04       9713.23       270.20 o                         
   7   3   8       3526.20       3399.35       161.37 o                         
   8   3   8       8296.35       8715.94       343.54 o                         
   9   3   8       1007.06       1455.48       194.74 o                         
  10   3   8       3284.49       2914.36       235.84 o                         
  11   3   8      14934.17      15794.52       514.81 o                         
  12   3   8       4502.04       4813.83       320.28 o                         
  13   3   8       2866.86       2899.64       273.65 o                         
  14   3   8       1794.33       2050.35       244.05 o                         
  15   3   8       2653.48       2999.45       304.12 o                         
  16   3   8       2471.35       2475.35       359.70 o                         
  17   3   8       2328.19       2162.07       371.54 o                         
 -18   4   8      18359.97      19193.43      1370.89 o                         
 -17   4   8       2069.25       2362.93       334.68 o                         
 -16   4   8       4016.65       3372.84       307.21 o                         
 -15   4   8       5462.57       5395.98       375.30 o                         
 -14   4   8      31750.34      31877.89       822.50 o                         
 -13   4   8      29579.10      30809.84       739.66 o                         
 -12   4   8       1737.77       1869.03       201.45 o                         
 -11   4   8      12126.48      12420.94       434.52 o                         
 -10   4   8      50338.51      51855.27       869.44 o                         
  -9   4   8      12928.39      13426.74       420.97 o                         
  -8   4   8       4740.38       4496.66       239.35 o                         
  -7   4   8      47370.70      46979.43       661.21 o                         
  -6   4   8      87286.48      86775.98       861.39 o                         
  -5   4   8      14126.29      13924.79       304.65 o                         
  -4   4   8      20403.77      21427.21       311.61 o                         
  -3   4   8      21144.59      20895.53       282.41 o                         
  -2   4   8     125441.46     125015.50       830.59 o                         
  -1   4   8      82533.47      81163.83       783.42 o                         
   0   4   8       3795.41       4202.09       125.33 o                         
   1   4   8      52601.20      51324.84       477.11 o                         
   2   4   8      71820.84      70948.55       575.35 o                         
   3   4   8       5991.05       5732.10       153.23 o                         
   4   4   8      10337.54      10045.11       225.28 o                         
   5   4   8      15376.52      14599.81       287.69 o                         
   6   4   8      71344.20      70623.67       772.74 o                         
   7   4   8      43886.91      43493.89       696.28 o                         
   8   4   8       9266.10       9161.70       363.87 o                         
   9   4   8      13596.29      13350.75       448.82 o                         
  10   4   8      52565.40      52184.50       938.21 o                         
  11   4   8       7453.15       7664.76       372.68 o                         
  12   4   8       2949.00       3017.09       261.05 o                         
  13   4   8      11028.23      10530.75       461.71 o                         
  14   4   8      16683.50      17090.75       662.06 o                         
  15   4   8       3644.44       3915.63       355.19 o                         
  16   4   8       2389.64       1620.86       323.32 o                         
  17   4   8       2938.95       3053.95       446.94 o                         
 -17   5   8       1220.36       1532.47       265.69 o                         
 -16   5   8       1067.96        858.00       229.05 o                         
 -15   5   8         35.14        -26.50       210.69 o                         
 -14   5   8       5021.09       4766.78       362.66 o                         
 -13   5   8         44.88         21.90       231.70 o                         
 -12   5   8       7950.64       8490.68       442.31 o                         
 -11   5   8       2651.02       2335.61       219.87 o                         
 -10   5   8       2339.38       2116.37       215.43 o                         
  -9   5   8        955.17        781.00       156.80 o                         
  -8   5   8       7997.38       8015.18       294.27 o                         
  -7   5   8        741.18        852.00       137.56 o                         
  -6   5   8      17196.50      16859.59       375.11 o                         
  -5   5   8       3212.10       3060.71       175.38 o                         
  -4   5   8      17099.41      17517.27       315.14 o                         
  -3   5   8       1966.71       2018.72        96.21 o                         
  -2   5   8       7204.25       6661.99       162.01 o                         
  -1   5   8        535.77        506.83        91.96 o                         
   0   5   8       3322.87       3303.90       156.88 o                         
   1   5   8       3525.12       3458.68       129.47 o                         
   2   5   8      25551.86      25150.82       318.25 o                         
   3   5   8        268.97        379.45        72.50 o                         
   4   5   8      14740.13      14596.85       326.40 o                         
   5   5   8         79.57         24.12        92.27 o                         
   6   5   8       3977.69       4002.15       197.01 o                         
   7   5   8       2461.31       2484.43       168.05 o                         
   8   5   8       8526.74       8813.50       288.47 o                         
   9   5   8       1162.95       1387.04       183.64 o                         
  10   5   8       2660.48       2596.07       216.49 o                         
  11   5   8         56.00         46.23       139.43 o                         
  12   5   8       2156.25       1939.84       224.28 o                         
  13   5   8       1233.17       1295.62       215.58 o                         
  14   5   8       7280.73       7789.90       415.82 o                         
  15   5   8         21.25        147.42       211.84 o                         
  16   5   8       1372.93       1206.67       282.23 o                         
  17   5   8        190.51        709.85       383.12 o                         
 -17   6   8        152.97        350.90       682.96 o                         
 -16   6   8      12745.39      12347.11       616.95 o                         
 -15   6   8        237.11        180.87       252.83 o                         
 -14   6   8      12229.87      12394.45       638.67 o                         
 -13   6   8         45.74        281.99       223.86 o                         
 -12   6   8       8523.79       8210.78       458.53 o                         
 -11   6   8       1044.54       1125.32       228.57 o                         
 -10   6   8      18584.54      18200.93       553.31 o                         
  -9   6   8        215.31        320.54       140.86 o                         
  -8   6   8      11156.42      11673.67       372.77 o                         
  -7   6   8       4335.66       4550.96       315.90 o                         
  -6   6   8      19271.42      20091.70       426.03 o                         
  -5   6   8        173.39        124.93       100.28 o                         
  -4   6   8      56622.70      56856.63       816.81 o                         
  -3   6   8         22.01        121.14        66.54 o                         
  -2   6   8      61231.75      61679.53       637.53 o                         
  -1   6   8       3657.04       3549.82       138.04 o                         
   0   6   8      22446.84      22369.50       430.92 o                         
   1   6   8       1011.32       1128.63       104.08 o                         
   2   6   8      14320.96      14446.11       247.23 o                         
   3   6   8       1739.90       1656.12       131.72 o                         
   4   6   8      16963.84      16635.56       368.60 o                         
   5   6   8       2800.99       2968.29       175.17 o                         
   6   6   8      20903.60      20083.44       437.55 o                         
   7   6   8        106.54        146.45       101.21 o                         
   8   6   8      26355.32      26230.99       549.66 o                         
   9   6   8        550.95        434.51       133.40 o                         
  10   6   8      33484.59      33643.52       707.48 o                         
  11   6   8       1412.67       1316.70       202.55 o                         
  12   6   8      11475.69      10902.03       483.53 o                         
  13   6   8        151.00        314.48       242.79 o                         
  14   6   8       2789.11       2355.20       326.39 o                         
  15   6   8        413.25        749.32       342.73 o                         
  16   6   8       2582.81       2887.37       572.71 o                         
 -16   7   8       2007.47       2062.02       666.36 o                         
 -15   7   8         39.26       -113.56       237.99 o                         
 -14   7   8       7055.80       6547.38       482.40 o                         
 -13   7   8         40.90        430.31       231.15 o                         
 -12   7   8      13653.59      13419.19       584.00 o                         
 -11   7   8       3521.34       3572.37       331.49 o                         
 -10   7   8       1729.83       1843.85       265.43 o                         
  -9   7   8         88.25        287.18       186.13 o                         
  -8   7   8      10951.25      11308.30       458.68 o                         
  -7   7   8         42.60         85.53       144.46 o                         
  -6   7   8      32262.29      32033.25       649.14 o                         
  -5   7   8       3687.27       3243.95       223.35 o                         
  -4   7   8       5574.67       5677.39       279.85 o                         
  -3   7   8       2850.62       2709.98       208.65 o                         
  -2   7   8      11798.61      12058.29       300.04 o                         
  -1   7   8        361.08        329.44        93.79 o                         
   0   7   8      22689.48      22814.44       453.12 o                         
   1   7   8       4366.23       4311.01       179.69 o                         
   2   7   8       3878.00       3517.58       169.46 o                         
   3   7   8       2214.17       2208.49       175.23 o                         
   4   7   8      21305.88      22204.89       525.13 o                         
   5   7   8        829.97        651.29       150.00 o                         
   6   7   8      13629.59      13677.20       456.29 o                         
   7   7   8       2900.21       2936.92       259.42 o                         
   8   7   8       2592.90       2820.36       282.09 o                         
   9   7   8       1747.13       1527.50       343.45 o                         
  10   7   8       6709.30       7405.24       434.04 o                         
  11   7   8         72.11        177.61       187.00 o                         
  12   7   8       5920.17       6031.23       501.27 o                         
  13   7   8         27.12       -119.11       243.71 o                         
  14   7   8       5232.47       5643.10       520.79 o                         
  15   7   8       1004.80        727.81       395.11 o                         
 -15   8   8        974.84       1371.58       525.54 o                         
 -14   8   8      19633.09      20125.45      1067.47 o                         
 -13   8   8       9195.99       9348.49       524.38 o                         
 -12   8   8       1426.96        997.69       244.04 o                         
 -11   8   8      12865.19      12420.49       575.34 o                         
 -10   8   8      16350.27      16790.62       650.93 o                         
  -9   8   8       7263.11       7309.68       435.97 o                         
  -8   8   8       2782.21       3351.07       280.36 o                         
  -7   8   8       7764.38       7935.40       371.25 o                         
  -6   8   8      33576.88      34345.33       712.20 o                         
  -5   8   8      15992.56      15812.58       479.17 o                         
  -4   8   8       8998.13       9011.42       357.99 o                         
  -3   8   8       8490.42       8761.04       352.43 o                         
  -2   8   8      54013.30      55537.98       869.43 o                         
  -1   8   8      19286.13      19380.31       453.93 o                         
   0   8   8       4134.78       4152.52       207.99 o                         
   1   8   8      21655.39      20761.98       466.79 o                         
   2   8   8      34268.05      33345.56       603.68 o                         
   3   8   8       4936.28       4827.82       264.67 o                         
   4   8   8      11167.77      11441.52       486.70 o                         
   5   8   8       8174.23       8466.19       390.04 o                         
   6   8   8      36635.96      36302.62       944.65 o                         
   7   8   8       9866.41       9629.92       472.31 o                         
   8   8   8       2150.42       2376.57       315.76 o                         
   9   8   8       9326.93       9408.58       534.03 o                         
  10   8   8      17331.16      16809.05       723.32 o                         
  11   8   8       5366.01       5714.71       440.09 o                         
  12   8   8       3087.23       2864.90       337.35 o                         
  13   8   8       2833.30       2407.67       397.39 o                         
  14   8   8      13096.93      15690.67      1803.32 o                         
 -13   9   8       3354.08       3261.31       437.66 o                         
 -12   9   8       1867.57       1905.14       295.85 o                         
 -11   9   8        166.60        407.31       387.18 o                         
 -10   9   8       1656.90       1465.53       364.89 o                         
  -9   9   8       1796.15       1637.20       296.82 o                         
  -8   9   8         62.53        208.25       195.73 o                         
  -7   9   8       1639.55       1536.23       249.90 o                         
  -6   9   8       3109.51       2547.67       280.25 o                         
  -5   9   8       3825.64       3641.28       265.77 o                         
  -4   9   8       3695.47       3818.84       266.76 o                         
  -3   9   8       2873.50       3174.53       235.58 o                         
  -2   9   8        402.65        361.70       162.77 o                         
  -1   9   8        120.68        217.57       152.77 o                         
   0   9   8       1927.47       1877.53       191.00 o                         
   1   9   8        728.01        963.62       163.13 o                         
   2   9   8       5271.49       5318.56       263.74 o                         
   3   9   8       3638.09       3297.21       245.69 o                         
   4   9   8         63.59         12.33       201.18 o                         
   5   9   8       3803.03       3692.01       383.79 o                         
   6   9   8       1342.89       1217.06       259.37 o                         
   7   9   8        100.45        220.32       256.05 o                         
   8   9   8       2869.69       3032.74       349.75 o                         
   9   9   8        976.23        913.70       354.61 o                         
  10   9   8        517.86        560.30       261.27 o                         
  11   9   8        283.49        244.61       327.65 o                         
  12   9   8        136.98       -547.49       547.49 o                         
 -11  10   8         58.32       -163.42       348.81 o                         
 -10  10   8      12370.20      11405.31       645.17 o                         
  -9  10   8        672.39        921.21       341.30 o                         
  -8  10   8      12852.54      12536.03       654.52 o                         
  -7  10   8        233.97       -104.33       246.47 o                         
  -6  10   8      20511.85      21008.02       761.43 o                         
  -5  10   8         63.36        308.50       185.83 o                         
  -4  10   8       4342.22       3915.86       281.08 o                         
  -3  10   8         32.57        155.97       159.26 o                         
  -2  10   8       7873.12       7768.45       399.18 o                         
  -1  10   8       1551.13       1399.48       204.22 o                         
   0  10   8       8438.89       7637.01       376.76 o                         
   1  10   8         22.75         12.15       217.67 o                         
   2  10   8      20497.31      20503.71       720.65 o                         
   3  10   8         12.78       -213.99       232.40 o                         
   4  10   8       6745.59       5589.27       446.08 o                         
   5  10   8        395.43         42.88       221.66 o                         
   6  10   8      13445.48      15093.43       706.61 o                         
   7  10   8        219.43        852.70       253.66 o                         
   8  10   8       7446.34       7125.08       550.25 o                         
   9  10   8        258.79        497.42       329.48 o                         
  10  10   8       9041.97       7263.06       894.88 o                         
  -9  11   8       1824.35       1568.64       647.38 o                         
  -8  11   8        492.08        529.96       330.48 o                         
  -7  11   8       5797.00       5469.89       419.39 o                         
  -6  11   8       2392.07       2632.14       415.00 o                         
  -5  11   8       9129.17      10727.75       595.01 o                         
  -4  11   8         11.34       -183.35       231.01 o                         
  -3  11   8       1231.68       1593.46       280.91 o                         
  -2  11   8        191.14        429.82       198.49 o                         
  -1  11   8       6232.37       6598.42       419.91 o                         
   0  11   8        632.51        117.31       220.06 o                         
   1  11   8       7919.45       8435.21       554.89 o                         
   2  11   8        284.87        461.51       236.95 o                         
   3  11   8       1772.98       1950.83       313.95 o                         
   4  11   8        225.33        -70.75       221.72 o                         
   5  11   8       6759.23       6846.92       526.63 o                         
   6  11   8       1552.29       1828.73       417.01 o                         
   7  11   8       2364.23       2994.69       734.53 o                         
   8  11   8         15.64       -298.41       645.01 o                         
  -5  12   8        104.15        227.44       323.68 o                         
  -4  12   8      16206.51      16777.58      1033.94 o                         
  -3  12   8          1.43       -231.44       231.44 o                         
  -2  12   8        118.85       -203.52       355.64 o                         
  -1  12   8        241.99        -29.81       389.27 o                         
   0  12   8      32014.50      33867.71      1709.83 o                         
   1  12   8        171.11        463.90       301.72 o                         
   2  12   8       1002.93        641.92       654.97 o                         
   3  12   8        196.50       1223.38       545.79 o                         
   4  12   8      17722.91      15933.80      2274.30 o                         
 -19   0   9          3.79         93.40       360.54 o                         
 -17   0   9        700.66       1036.05       304.33 o                         
 -15   0   9        236.81        290.38       211.85 o                         
 -13   0   9          4.54         73.77       250.07 o                         
 -11   0   9        686.36        929.62       288.38 o                         
  -9   0   9        117.66        308.98       176.26 o                         
  -7   0   9       1096.46       1089.75       121.66 o                         
  -5   0   9       9394.71       9829.79       320.00 o                         
  -3   0   9          9.02        138.89       108.50 o                         
  -1   0   9       5791.07       6393.57       234.10 o                         
   1   0   9       8667.75       7789.23       216.09 o                         
   3   0   9       9314.97       9323.41       228.15 o                         
   5   0   9         30.93        -41.82       103.17 o                         
   7   0   9       9561.72       9738.93       364.77 o                         
   9   0   9       1578.42       1509.86       208.01 o                         
  11   0   9        659.78        679.05       184.03 o                         
  13   0   9        918.84        673.29       242.93 o                         
  15   0   9         98.27         44.40       463.24 o                         
  17   0   9        104.87       -389.21       389.21 o                         
 -19   1   9          5.30         58.65       474.11 o                         
 -18   1   9         22.06        528.88       235.32 o                         
 -17   1   9      18554.33      17843.54       635.67 o                         
 -16   1   9       1224.13       1267.78       243.44 o                         
 -15   1   9        402.93        215.56       199.63 o                         
 -14   1   9         97.60        106.56       201.96 o                         
 -13   1   9      93139.33      94517.50      1310.65 o                         
 -12   1   9         17.73       -146.93       147.12 o                         
 -11   1   9       2714.54       2935.00       222.81 o                         
 -10   1   9       8183.26       8469.14       309.60 o                         
  -9   1   9      72327.02      73018.74       771.75 o                         
  -8   1   9       1046.23       1260.66       113.99 o                         
  -7   1   9        150.66         98.69       101.85 o                         
  -6   1   9         32.50        141.21       116.45 o                         
  -5   1   9     131094.25     130648.05      1143.95 o                         
  -4   1   9       2303.68       2623.03       115.54 o                         
  -3   1   9       5548.60       6568.34       160.25 o                         
  -2   1   9        692.31        980.14        69.81 o                         
  -1   1   9     286360.41     292092.62      1646.08 o                         
   0   1   9       9408.01       9070.49       163.90 o                         
   1   1   9       5944.77       6093.94       133.33 o                         
   2   1   9       3303.97       3444.69       115.43 o                         
   3   1   9      86211.89      85246.17       716.42 o                         
   4   1   9        105.18        145.21        41.41 o                         
   5   1   9        478.10        818.16        77.66 o                         
   6   1   9       3874.48       3426.68       156.88 o                         
   7   1   9     138538.45     134137.39      1148.91 o                         
   8   1   9        144.43        132.00       106.47 o                         
   9   1   9      10046.81       9800.33       305.74 o                         
  10   1   9        177.02        132.22       127.35 o                         
  11   1   9      66179.07      63960.19       947.98 o                         
  12   1   9       7591.86       7409.65       325.03 o                         
  13   1   9       1612.64       1535.16       281.83 o                         
  14   1   9         11.01         92.34       187.13 o                         
  15   1   9      28035.25      27990.22       962.02 o                         
  16   1   9         95.22       -170.46       222.42 o                         
  17   1   9        248.06        333.96       252.75 o                         
  18   1   9       1089.35       1633.78       384.97 o                         
 -19   2   9       2460.33       2395.19       459.60 o                         
 -18   2   9      14379.73      14546.91       688.86 o                         
 -17   2   9       2710.53       2406.69       317.36 o                         
 -16   2   9       2195.79       1962.28       276.10 o                         
 -15   2   9       1555.44       1428.70       234.21 o                         
 -14   2   9      17345.25      17627.94       583.11 o                         
 -13   2   9       8335.52       8996.45       397.32 o                         
 -12   2   9      30128.77      30210.83       621.38 o                         
 -11   2   9       7432.95       7503.82       309.06 o                         
 -10   2   9       7353.93       7329.41       273.52 o                         
  -9   2   9       6125.79       5815.45       236.53 o                         
  -8   2   9      37878.97      38276.43       575.72 o                         
  -7   2   9      15811.15      16048.71       348.15 o                         
  -6   2   9      58511.96      58029.76       642.25 o                         
  -5   2   9      12351.70      12127.30       219.27 o                         
  -4   2   9      24449.21      25306.24       306.57 o                         
  -3   2   9       6442.47       6711.77       148.14 o                         
  -2   2   9      15799.00      15190.47       193.69 o                         
  -1   2   9       9573.71       8671.21       143.66 o                         
   0   2   9      67808.88      66283.43       617.81 o                         
   1   2   9      28760.01      27905.44       290.01 o                         
   2   2   9      30432.54      30021.73       385.48 o                         
   3   2   9      12041.17      11922.58       213.41 o                         
   4   2   9      17030.50      16792.06       304.16 o                         
   5   2   9       2865.84       2692.41       142.10 o                         
   6   2   9      39710.48      39768.66       551.51 o                         
   7   2   9      13762.63      13787.21       352.96 o                         
   8   2   9      13328.27      13366.57       364.47 o                         
   9   2   9       3834.93       4055.08       234.99 o                         
  10   2   9      12057.45      11990.64       394.41 o                         
  11   2   9       4212.38       3891.48       265.26 o                         
  12   2   9      20116.75      21004.32       609.28 o                         
  13   2   9       3966.12       4005.47       303.70 o                         
  14   2   9       8766.22       8779.95       432.79 o                         
  15   2   9       3258.77       3631.81       363.50 o                         
  16   2   9       1837.32       1910.22       316.57 o                         
  17   2   9        689.78        837.27       306.04 o                         
  18   2   9       5774.45       6607.99      1193.47 o                         
 -19   3   9      12632.20      12637.73      1160.69 o                         
 -18   3   9       2048.75       2541.27       336.27 o                         
 -17   3   9       1846.33       1341.32       243.44 o                         
 -16   3   9       1871.33       1867.78       277.61 o                         
 -15   3   9      25719.19      26239.10       715.98 o                         
 -14   3   9       6130.56       6434.95       362.78 o                         
 -13   3   9       3478.25       3369.95       275.25 o                         
 -12   3   9       7643.51       8557.83       387.36 o                         
 -11   3   9      51793.28      52574.51       839.24 o                         
 -10   3   9       5546.47       5949.45       248.27 o                         
  -9   3   9       6624.54       6769.00       276.32 o                         
  -8   3   9       5075.32       4957.47       183.35 o                         
  -7   3   9      75607.71      74578.52       827.39 o                         
  -6   3   9       6756.27       6797.42       208.27 o                         
  -5   3   9      10713.81      10905.80       220.55 o                         
  -4   3   9      18395.64      18514.33       290.42 o                         
  -3   3   9     102924.78     103870.73       725.76 o                         
  -2   3   9      21841.27      22002.38       303.02 o                         
  -1   3   9      14128.18      14668.26       253.98 o                         
   0   3   9       6390.96       6248.39       152.96 o                         
   1   3   9     118856.46     117038.23       866.45 o                         
   2   3   9       3743.72       3888.22       119.45 o                         
   3   3   9      33755.61      34773.76       396.23 o                         
   4   3   9      12739.28      12636.14       275.59 o                         
   5   3   9      94939.22      92619.45       970.55 o                         
   6   3   9      12712.84      12235.44       285.01 o                         
   7   3   9       4601.31       4680.82       204.92 o                         
   8   3   9       6434.99       6568.35       309.69 o                         
   9   3   9      30471.63      30217.06       666.16 o                         
  10   3   9       4238.96       4085.46       261.38 o                         
  11   3   9       1847.76       2057.35       263.70 o                         
  12   3   9       1677.76       1619.96       204.20 o                         
  13   3   9      36553.43      37107.39       862.40 o                         
  14   3   9       1723.73       1259.04       216.50 o                         
  15   3   9       8668.38       8318.10       440.81 o                         
  16   3   9       2935.69       2854.53       392.15 o                         
  17   3   9      15120.99      13222.75       951.61 o                         
 -18   4   9        481.21        303.07       411.98 o                         
 -17   4   9          7.98        109.78       205.73 o                         
 -16   4   9        140.32         22.98       230.23 o                         
 -15   4   9         21.29         53.95       199.46 o                         
 -14   4   9        324.69        463.92       299.11 o                         
 -13   4   9       1767.10       1545.32       211.17 o                         
 -12   4   9         38.56        -75.15       157.95 o                         
 -11   4   9          4.29        226.06       163.87 o                         
 -10   4   9       2455.64       2025.65       193.76 o                         
  -9   4   9         23.17        -19.74       142.84 o                         
  -8   4   9       9586.73       9664.05       335.69 o                         
  -7   4   9       2297.52       2086.73       150.93 o                         
  -6   4   9        466.16        442.54       111.11 o                         
  -5   4   9        351.44        445.99        82.30 o                         
  -4   4   9       4377.32       4483.62       149.50 o                         
  -3   4   9       2088.09       1887.42        95.76 o                         
  -2   4   9      11324.84      11012.76       212.89 o                         
  -1   4   9       1331.53       1358.47       103.03 o                         
   0   4   9        345.60        307.28        66.76 o                         
   1   4   9        533.57        522.86        66.29 o                         
   2   4   9       1195.82       1280.88        72.09 o                         
   3   4   9          5.47         -0.20        52.74 o                         
   4   4   9      11197.78      10527.93       191.35 o                         
   5   4   9         10.73         17.34        56.20 o                         
   6   4   9        662.56        504.90        95.38 o                         
   7   4   9       3066.88       2821.92       208.06 o                         
   8   4   9       4082.71       4340.61       272.10 o                         
   9   4   9         11.23       -150.29       150.29 o                         
  10   4   9       3826.54       3972.55       295.64 o                         
  11   4   9          8.22        233.75       171.09 o                         
  12   4   9         42.26        -93.48       175.91 o                         
  13   4   9        397.31        369.76       168.66 o                         
  14   4   9         33.05        175.83       199.48 o                         
  15   4   9        279.20        235.39       211.23 o                         
  16   4   9        201.70        322.25       234.46 o                         
  17   4   9        207.54       -376.39       376.39 o                         
 -17   5   9       5518.91       6214.11       553.77 o                         
 -16   5   9       2640.26       2862.66       296.75 o                         
 -15   5   9       9320.50       9867.24       490.23 o                         
 -14   5   9      10312.50      11436.28       510.09 o                         
 -13   5   9        289.94        192.36       180.83 o                         
 -12   5   9      15745.61      15609.92       514.30 o                         
 -11   5   9      16994.37      16404.84       491.82 o                         
 -10   5   9       6774.06       6795.26       309.72 o                         
  -9   5   9      36305.98      35635.43       674.76 o                         
  -8   5   9      15048.29      14767.80       369.18 o                         
  -7   5   9      83900.23      85040.25       956.66 o                         
  -6   5   9      20517.10      20002.47       400.00 o                         
  -5   5   9      18892.94      19506.85       397.97 o                         
  -4   5   9      21368.59      20429.92       307.43 o                         
  -3   5   9      39644.93      39179.26       420.46 o                         
  -2   5   9      18157.14      18421.77       312.54 o                         
  -1   5   9       7111.02       7242.85       241.48 o                         
   0   5   9      23501.16      22627.18       349.90 o                         
   1   5   9      42357.56      42631.07       434.33 o                         
   2   5   9      10763.43      10442.30       202.02 o                         
   3   5   9      37875.59      37981.52       453.19 o                         
   4   5   9      13903.85      14136.52       294.11 o                         
   5   5   9      69804.48      70928.24       765.80 o                         
   6   5   9      17120.83      16669.38       331.56 o                         
   7   5   9       8408.72       9126.65       283.56 o                         
   8   5   9      12066.42      12374.19       374.77 o                         
   9   5   9      23448.68      23043.76       524.75 o                         
  10   5   9       7338.32       7236.69       327.68 o                         
  11   5   9      12565.66      12257.85       434.22 o                         
  12   5   9       5733.86       5836.21       343.01 o                         
  13   5   9      12825.64      12579.53       503.64 o                         
  14   5   9       7477.45       7768.78       416.89 o                         
  15   5   9       3426.73       4102.98       366.11 o                         
  16   5   9       1800.56       1802.60       296.09 o                         
 -17   6   9       6145.94       6156.11      1545.56 o                         
 -16   6   9        222.29        -21.35       303.60 o                         
 -15   6   9       5003.71       5909.46       443.69 o                         
 -14   6   9        264.15        547.74       244.66 o                         
 -13   6   9      16263.84      16724.64       608.97 o                         
 -12   6   9         15.28         -6.49       214.76 o                         
 -11   6   9      17645.84      18049.70       637.19 o                         
 -10   6   9        348.93        386.73       246.34 o                         
  -9   6   9      10501.31      10443.80       430.12 o                         
  -8   6   9        175.49        229.24       151.17 o                         
  -7   6   9      32461.76      33184.28       600.18 o                         
  -6   6   9        317.59        455.71       148.27 o                         
  -5   6   9      39322.16      39441.14       652.87 o                         
  -4   6   9       2831.34       2653.69       192.58 o                         
  -3   6   9       6493.36       6521.90       206.20 o                         
  -2   6   9       1657.80       1807.92       110.87 o                         
  -1   6   9      26791.48      27228.84       472.97 o                         
   0   6   9        529.81        551.00       109.80 o                         
   1   6   9      43850.37      43123.89       551.72 o                         
   2   6   9       2059.47       2102.78       129.07 o                         
   3   6   9      14533.19      14544.75       289.36 o                         
   4   6   9        784.29        913.29       105.83 o                         
   5   6   9      13281.01      12926.29       303.52 o                         
   6   6   9         78.63         37.01       107.75 o                         
   7   6   9      21421.92      21016.82       486.70 o                         
   8   6   9        316.78        439.35       126.65 o                         
   9   6   9      12028.48      12101.03       390.44 o                         
  10   6   9          3.22        174.86       152.39 o                         
  11   6   9       8642.64       9083.96       470.80 o                         
  12   6   9        609.55        557.45       163.67 o                         
  13   6   9      12079.54      12544.21       593.21 o                         
  14   6   9        314.97         14.10       213.46 o                         
  15   6   9       4530.77       4879.14       438.92 o                         
  16   6   9         14.43       -672.99       672.99 o                         
 -16   7   9       1954.64        812.60       809.62 o                         
 -15   7   9      11422.38      10909.67       588.06 o                         
 -14   7   9       2819.27       3556.33       365.49 o                         
 -13   7   9       4310.06       4716.69       352.71 o                         
 -12   7   9       6889.80       6719.80       432.35 o                         
 -11   7   9      13788.32      13865.63       584.28 o                         
 -10   7   9       6434.93       6442.17       379.58 o                         
  -9   7   9       9219.17       9381.21       436.27 o                         
  -8   7   9       1337.29       1440.85       213.18 o                         
  -7   7   9      22638.08      22940.02       609.76 o                         
  -6   7   9       8182.62       8536.09       343.35 o                         
  -5   7   9      18484.21      19314.26       476.20 o                         
  -4   7   9       8069.22       8186.96       314.26 o                         
  -3   7   9      34704.95      34918.68       631.79 o                         
  -2   7   9       7921.87       8039.69       275.53 o                         
  -1   7   9      11551.38      11942.16       341.88 o                         
   0   7   9       8145.89       7931.25       272.79 o                         
   1   7   9      22895.64      22185.37       423.43 o                         
   2   7   9       5488.96       5307.75       217.04 o                         
   3   7   9      22621.53      22551.19       501.03 o                         
   4   7   9       1297.70       1009.19       148.75 o                         
   5   7   9      38251.48      38270.27       817.32 o                         
   6   7   9       8241.89       8772.46       397.70 o                         
   7   7   9      13264.12      13535.87       508.10 o                         
   8   7   9       6738.76       6186.84       396.30 o                         
   9   7   9      13711.13      14403.77       641.28 o                         
  10   7   9       1137.75       1030.40       239.54 o                         
  11   7   9       5724.47       5995.77       443.34 o                         
  12   7   9       4834.08       4845.51       420.64 o                         
  13   7   9       8421.84       8789.84       547.53 o                         
  14   7   9       1157.40       1372.33       394.85 o                         
  15   7   9       5529.38       6129.94      1075.65 o                         
 -15   8   9        192.65        615.72      1065.66 o                         
 -14   8   9        159.73        292.45       413.35 o                         
 -13   8   9        568.07       1243.73       237.46 o                         
 -12   8   9        384.51        587.50       263.18 o                         
 -11   8   9         21.10         39.48       198.48 o                         
 -10   8   9        323.24        535.96       222.20 o                         
  -9   8   9       1079.47        746.51       194.92 o                         
  -8   8   9         18.92        123.99       172.02 o                         
  -7   8   9       3141.39       3706.34       279.86 o                         
  -6   8   9         30.53        -83.42       147.87 o                         
  -5   8   9        610.04        428.75       152.75 o                         
  -4   8   9       3652.10       3697.61       240.55 o                         
  -3   8   9        129.91        143.98       150.74 o                         
  -2   8   9         47.69        -11.58       129.50 o                         
  -1   8   9       4761.08       4863.31       262.58 o                         
   0   8   9        204.04        272.17       142.46 o                         
   1   8   9          9.53         21.30       116.33 o                         
   2   8   9        819.57        781.57       127.09 o                         
   3   8   9       1123.30        921.32       159.08 o                         
   4   8   9          1.94       -163.05       290.42 o                         
   5   8   9       2379.01       2053.72       239.78 o                         
   6   8   9         13.57        147.99       258.53 o                         
   7   8   9         91.37        129.06       274.88 o                         
   8   8   9       2361.30       2180.64       277.21 o                         
   9   8   9         16.78        133.10       227.78 o                         
  10   8   9        178.85       -127.38       216.50 o                         
  11   8   9       1129.19        897.63       250.01 o                         
  12   8   9       1258.14       1100.77       313.55 o                         
  13   8   9        171.28       -311.03       317.73 o                         
 -13   9   9       1136.01       1253.08       462.65 o                         
 -12   9   9       8772.57       8489.43       482.16 o                         
 -11   9   9      22993.37      23046.15       817.39 o                         
 -10   9   9        413.58        195.24       220.47 o                         
  -9   9   9       2194.16       2845.84       308.18 o                         
  -8   9   9       2794.96       2806.58       307.21 o                         
  -7   9   9      27195.21      28833.78       751.64 o                         
  -6   9   9      12044.89      11875.95       428.20 o                         
  -5   9   9       2090.23       2205.76       206.41 o                         
  -4   9   9       1621.94       1569.85       196.58 o                         
  -3   9   9      31481.59      32817.69       701.73 o                         
  -2   9   9       7194.89       6780.71       322.14 o                         
  -1   9   9       5618.63       5549.94       311.39 o                         
   0   9   9       5640.42       5587.81       292.76 o                         
   1   9   9      37683.59      38073.02       724.12 o                         
   2   9   9       2635.65       2337.44       220.63 o                         
   3   9   9       1731.83       1329.07       215.63 o                         
   4   9   9       5104.92       5310.21       371.23 o                         
   5   9   9      17700.71      17301.75       639.46 o                         
   6   9   9       5199.36       5287.16       510.30 o                         
   7   9   9       2391.65       2002.69       284.56 o                         
   8   9   9       5436.31       4964.40       453.21 o                         
   9   9   9      27386.96      29729.91      1007.63 o                         
  10   9   9       1038.90        819.87       256.55 o                         
  11   9   9       5190.42       4858.69       550.07 o                         
 -11  10   9       3016.10       3281.43       622.20 o                         
 -10  10   9       3888.79       4554.04       404.28 o                         
  -9  10   9        637.48        566.01       242.19 o                         
  -8  10   9       3448.34       4616.93       392.71 o                         
  -7  10   9       3546.84       3245.92       337.05 o                         
  -6  10   9      13905.66      15604.61       613.20 o                         
  -5  10   9       1778.66       1741.81       208.99 o                         
  -4  10   9       2197.87       2540.43       265.75 o                         
  -3  10   9       1366.84        992.97       195.79 o                         
  -2  10   9       4009.64       4210.08       330.65 o                         
  -1  10   9       2765.74       2027.21       243.11 o                         
   0  10   9      10146.57      10103.98       484.30 o                         
   1  10   9       2090.71       1974.64       280.14 o                         
   2  10   9       7296.48       7506.97       448.75 o                         
   3  10   9       2035.44       2204.39       337.42 o                         
   4  10   9       2752.38       3920.95       442.54 o                         
   5  10   9       3400.02       3054.53       508.75 o                         
   6  10   9       3272.44       3858.91       384.07 o                         
   7  10   9        381.74        987.88       259.16 o                         
   8  10   9       6473.49       6636.94       541.66 o                         
   9  10   9       1248.62       1779.59       559.29 o                         
  10  10   9       1152.49       1361.95       508.46 o                         
  -9  11   9       9768.77       9444.48      1043.81 o                         
  -8  11   9         22.37       -283.15       283.15 o                         
  -7  11   9       1918.31       2347.08       432.57 o                         
  -6  11   9        585.72        541.36       306.94 o                         
  -5  11   9      17488.65      16820.17       807.42 o                         
  -4  11   9        274.77        245.86       218.28 o                         
  -3  11   9       3618.03       3536.15       326.39 o                         
  -2  11   9         71.23        392.57       198.63 o                         
  -1  11   9      25457.59      25277.01       873.92 o                         
   0  11   9        107.59       -192.58       192.58 o                         
   1  11   9       4575.40       4758.69       437.29 o                         
   2  11   9        355.20        717.04       283.72 o                         
   3  11   9       9233.60       9955.68       674.46 o                         
   4  11   9        218.99        -22.58       337.56 o                         
   5  11   9        950.42       1014.99       367.12 o                         
   6  11   9         41.78       -185.47       839.76 o                         
   7  11   9      15055.56      13489.00      1756.98 o                         
  -4  12   9        295.05       1170.88       370.18 o                         
  -3  12   9         36.35       -182.13       294.33 o                         
  -2  12   9       1455.37       2057.98       749.07 o                         
  -1  12   9          1.27        303.97       380.17 o                         
   0  12   9         98.95         53.13       266.57 o                         
   1  12   9        491.95        660.64      1301.30 o                         
   2  12   9        525.65        787.56       436.09 o                         
   3  12   9        235.64         15.24       335.63 o                         
 -18   0  10      60032.48      58895.45      1806.87 o                         
 -16   0  10        768.23        906.06       265.83 o                         
 -14   0  10      57020.02      57989.23      1414.55 o                         
 -12   0  10       4641.94       5067.54       419.63 o                         
 -10   0  10     111524.34     111671.99      1830.49 o                         
  -8   0  10       3237.53       3564.78       282.18 o                         
  -6   0  10     310736.41     305091.25      2960.59 o                         
  -4   0  10         87.24       -145.32       145.32 o                         
  -2   0  10      71001.34      66294.30       904.47 o                         
   0   0  10      11061.08      12660.06       339.78 o                         
   2   0  10     292056.91     287028.53      2595.79 o                         
   4   0  10        121.95        128.59        73.52 o                         
   6   0  10     171249.77     170671.73      1918.04 o                         
   8   0  10        689.94       1089.91       175.02 o                         
  10   0  10      62126.87      63854.90      1175.04 o                         
  12   0  10       1590.26       1207.74       230.81 o                         
  14   0  10      55789.18      54630.29      1729.05 o                         
  16   0  10       1114.41        960.78       397.52 o                         
  18   0  10      24738.68      22448.71      1746.29 o                         
 -19   1  10       6451.22       6107.99       660.17 o                         
 -18   1  10        825.19        588.47       332.45 o                         
 -17   1  10       4956.92       5105.50       357.90 o                         
 -16   1  10         11.91       -196.84       217.88 o                         
 -15   1  10       2738.42       2194.05       282.85 o                         
 -14   1  10        139.28        379.76       163.09 o                         
 -13   1  10      16913.84      17705.91       508.25 o                         
 -12   1  10       1613.28       1560.20       174.34 o                         
 -11   1  10      17055.92      17214.84       454.15 o                         
 -10   1  10       6736.58       6849.92       289.62 o                         
  -9   1  10       3059.39       3200.07       174.64 o                         
  -8   1  10        411.89        405.40       119.46 o                         
  -7   1  10      34216.49      34352.78       502.64 o                         
  -6   1  10        312.27        302.32        92.76 o                         
  -5   1  10      32072.02      31669.33       454.91 o                         
  -4   1  10       4146.87       4136.47       162.06 o                         
  -3   1  10        434.41        546.43        84.04 o                         
  -2   1  10       2717.71       2812.56       119.32 o                         
  -1   1  10      53477.84      52696.72       445.16 o                         
   0   1  10        604.78        640.57        58.04 o                         
   1   1  10      57876.48      56444.16       560.92 o                         
   2   1  10       3502.23       3313.91       111.42 o                         
   3   1  10        408.95        520.99        67.94 o                         
   4   1  10        242.67        328.88        47.77 o                         
   5   1  10      29484.29      28862.99       341.33 o                         
   6   1  10         41.94        152.55        74.14 o                         
   7   1  10      37016.56      35100.98       489.99 o                         
   8   1  10       1615.17       1979.48       140.48 o                         
   9   1  10       1725.04       1979.13       152.71 o                         
  10   1  10       1679.16       1750.99       152.29 o                         
  11   1  10       6135.44       6415.33       274.33 o                         
  12   1  10          7.33        165.65       152.14 o                         
  13   1  10      10790.61      10694.86       424.26 o                         
  14   1  10        771.81        485.65       272.85 o                         
  15   1  10       1517.64       1359.75       284.19 o                         
  16   1  10          3.84       -136.09       243.91 o                         
  17   1  10       1405.09        634.29       262.47 o                         
  18   1  10       1157.93       1344.30       364.65 o                         
 -19   2  10        167.89        205.93       440.66 o                         
 -18   2  10       8241.54       8084.04       491.51 o                         
 -17   2  10        328.87        477.98       331.28 o                         
 -16   2  10      11551.53      11520.89       537.10 o                         
 -15   2  10        329.76        390.28       213.18 o                         
 -14   2  10      26341.52      26018.82       717.92 o                         
 -13   2  10          8.81       -142.73       178.76 o                         
 -12   2  10      23383.63      23737.12       569.91 o                         
 -11   2  10       2392.63       2372.82       199.60 o                         
 -10   2  10      20867.91      20027.24       446.25 o                         
  -9   2  10        212.18        166.69       115.49 o                         
  -8   2  10      14883.68      14213.68       348.04 o                         
  -7   2  10       2365.79       2372.38       157.52 o                         
  -6   2  10      43005.93      42681.79       521.37 o                         
  -5   2  10         23.11        -45.65        55.65 o                         
  -4   2  10      39825.45      39868.32       413.09 o                         
  -3   2  10        157.43        234.02        56.47 o                         
  -2   2  10      56721.16      56354.78       529.68 o                         
  -1   2  10        489.75        479.01        48.39 o                         
   0   2  10      53755.31      52585.29       527.94 o                         
   1   2  10       1864.66       1677.90        83.42 o                         
   2   2  10      60476.75      59735.51       620.44 o                         
   3   2  10       1725.20       1591.16       139.89 o                         
   4   2  10      39671.71      39393.97       467.17 o                         
   5   2  10        145.46        152.50        84.75 o                         
   6   2  10      41756.35      41901.87       548.00 o                         
   7   2  10        291.40         97.95        84.41 o                         
   8   2  10      24883.53      24975.69       508.30 o                         
   9   2  10        152.92         35.90       148.94 o                         
  10   2  10      13227.48      12953.01       446.44 o                         
  11   2  10          1.48         65.68       150.89 o                         
  12   2  10       8319.90       8596.90       402.68 o                         
  13   2  10        147.04        298.80       172.03 o                         
  14   2  10      18666.09      18957.62       667.32 o                         
  15   2  10         34.98        748.88       257.69 o                         
  16   2  10      14139.21      15419.62       768.56 o                         
  17   2  10         10.71        303.26       285.15 o                         
 -19   3  10       4994.89       4941.63       754.92 o                         
 -18   3  10       3439.22       3330.34       433.53 o                         
 -17   3  10       2968.52       3562.73       402.53 o                         
 -16   3  10       1470.46       1643.31       302.63 o                         
 -15   3  10        449.28        636.68       191.10 o                         
 -14   3  10       5589.06       5546.73       376.92 o                         
 -13   3  10      16659.36      17551.31       557.88 o                         
 -12   3  10       7424.60       7342.19       362.24 o                         
 -11   3  10       9507.30       9378.83       355.19 o                         
 -10   3  10       7515.41       7499.55       274.19 o                         
  -9   3  10       3659.09       3517.05       192.27 o                         
  -8   3  10       2838.63       2899.41       175.24 o                         
  -7   3  10      15329.25      15284.88       352.57 o                         
  -6   3  10      26723.00      25717.79       378.28 o                         
  -5   3  10       7921.92       7780.42       195.74 o                         
  -4   3  10       5946.71       5744.47       150.30 o                         
  -3   3  10       6576.12       6624.28       146.81 o                         
  -2   3  10       2744.90       2593.81       116.64 o                         
  -1   3  10      38337.46      38032.08       423.66 o                         
   0   3  10      46318.58      44968.05       428.19 o                         
   1   3  10      17312.44      16749.74       292.86 o                         
   2   3  10       5830.80       5833.33       170.68 o                         
   3   3  10        634.73        642.26        92.86 o                         
   4   3  10       7598.08       7163.87       177.87 o                         
   5   3  10       6984.83       6804.46       203.58 o                         
   6   3  10      19143.63      18342.75       419.95 o                         
   7   3  10      17524.93      18035.68       389.29 o                         
   8   3  10       7483.83       7400.10       331.48 o                         
   9   3  10       3523.07       3418.85       246.05 o                         
  10   3  10       1753.75       1960.33       213.32 o                         
  11   3  10       2852.67       3306.69       269.09 o                         
  12   3  10       3968.30       3359.19       275.93 o                         
  13   3  10       7711.59       8356.77       416.40 o                         
  14   3  10       6413.42       6912.21       396.97 o                         
  15   3  10        189.73        366.78       197.35 o                         
  16   3  10         94.76        277.87       299.38 o                         
  17   3  10       1526.40       1387.80       469.27 o                         
 -18   4  10         95.87       -347.60       347.60 o                         
 -17   4  10      16299.12      16772.75       700.27 o                         
 -16   4  10      16001.59      17020.69       650.89 o                         
 -15   4  10       5208.84       5638.94       535.45 o                         
 -14   4  10       1145.17        882.09       214.56 o                         
 -13   4  10      11301.20      11147.17       460.60 o                         
 -12   4  10      48868.77      49129.38       872.50 o                         
 -11   4  10      26088.16      26765.18       612.07 o                         
 -10   4  10      13854.78      14361.98       432.73 o                         
  -9   4  10       8537.73       9016.76       338.41 o                         
  -8   4  10      59012.36      59731.16       983.96 o                         
  -7   4  10      23248.05      21592.54       332.54 o                         
  -6   4  10        213.89        371.93        90.23 o                         
  -5   4  10      61714.00      62002.29       701.49 o                         
  -4   4  10      67320.63      65731.95       668.45 o                         
  -3   4  10       9975.27       9174.24       155.18 o                         
  -2   4  10      15971.93      16036.16       276.93 o                         
  -1   4  10      13669.13      13368.46       278.88 o                         
   0   4  10     131535.59     130974.38      1311.66 o                         
   1   4  10      65259.83      63754.02       613.51 o                         
   2   4  10      13975.09      13812.72       206.76 o                         
   3   4  10      25725.71      25037.49       324.83 o                         
   4   4  10      72849.59      72004.02       734.68 o                         
   5   4  10      17774.41      16989.38       353.37 o                         
   6   4  10       1926.31       1797.90       186.20 o                         
   7   4  10      21505.99      20519.63       504.88 o                         
   8   4  10      47227.14      47797.65       814.76 o                         
   9   4  10       8781.09       8487.98       371.40 o                         
  10   4  10      12728.40      13183.18       478.71 o                         
  11   4  10      10596.26      10756.84       445.64 o                         
  12   4  10      45023.37      45431.88       950.73 o                         
  13   4  10       9697.73       9054.17       439.73 o                         
  14   4  10       2070.21       2178.96       291.15 o                         
  15   4  10       6017.85       5560.41       408.93 o                         
  16   4  10       9593.43      10085.98       649.37 o                         
  17   4  10       2709.55       1719.98       593.50 o                         
 -17   5  10         18.09        926.10       371.11 o                         
 -16   5  10       3105.70       3018.31       409.00 o                         
 -15   5  10        712.92        987.34       240.69 o                         
 -14   5  10       2025.56       1531.11       247.72 o                         
 -13   5  10        172.28        194.94       171.53 o                         
 -12   5  10      13153.19      13770.15       471.27 o                         
 -11   5  10        406.98        506.48       170.18 o                         
 -10   5  10       4754.62       4810.79       267.96 o                         
  -9   5  10        121.04         52.44       144.57 o                         
  -8   5  10       5765.65       5944.35       275.97 o                         
  -7   5  10       2655.63       2688.08       200.56 o                         
  -6   5  10      14326.21      14736.25       387.54 o                         
  -5   5  10        534.11        592.86        71.66 o                         
  -4   5  10       4406.59       4473.60       161.19 o                         
  -3   5  10         36.75         72.15        77.59 o                         
  -2   5  10      10219.78       9898.85       245.19 o                         
  -1   5  10        986.37        885.06        72.68 o                         
   0   5  10      26215.71      25900.58       358.12 o                         
   1   5  10       2229.78       2424.08       110.51 o                         
   2   5  10       5230.95       5204.75       139.66 o                         
   3   5  10        795.67        767.53        88.12 o                         
   4   5  10       1377.21       1372.44       114.49 o                         
   5   5  10       1679.55       1851.35       123.83 o                         
   6   5  10      21627.12      21566.59       492.42 o                         
   7   5  10        589.65        681.02       136.64 o                         
   8   5  10       4513.73       4402.69       238.28 o                         
   9   5  10        169.18        115.01       134.41 o                         
  10   5  10       2652.66       2945.16       217.27 o                         
  11   5  10       1243.59       1351.05       211.64 o                         
  12   5  10       6095.98       5787.08       352.84 o                         
  13   5  10        442.00        404.90       171.74 o                         
  14   5  10        524.70        436.92       175.89 o                         
  15   5  10        132.93        440.07       243.78 o                         
  16   5  10       2179.30       2301.87       393.61 o                         
 -16   6  10       6486.15       6453.75       568.07 o                         
 -15   6  10        877.14       1125.68       275.13 o                         
 -14   6  10       5508.20       5969.54       523.74 o                         
 -13   6  10       2385.40       2390.34       276.18 o                         
 -12   6  10      12282.40      12085.44       513.44 o                         
 -11   6  10       1024.94        956.01       215.59 o                         
 -10   6  10      30073.20      30443.16       718.66 o                         
  -9   6  10        715.36        724.50       198.31 o                         
  -8   6  10      30342.65      30125.85       675.10 o                         
  -7   6  10       2679.14       2731.56       209.32 o                         
  -6   6  10       7527.69       8004.52       308.83 o                         
  -5   6  10         45.45        244.95       145.31 o                         
  -4   6  10      18380.42      18640.82       443.10 o                         
  -3   6  10       1863.33       1740.71       101.79 o                         
  -2   6  10      34110.66      33579.66       560.49 o                         
  -1   6  10       1639.34       1659.06       149.47 o                         
   0   6  10      33349.43      33394.19       532.39 o                         
   1   6  10        203.97        252.06       103.05 o                         
   2   6  10      33409.32      32542.41       469.03 o                         
   3   6  10         33.48         92.41        69.58 o                         
   4   6  10      28112.41      27539.56       453.18 o                         
   5   6  10         38.98        103.20       104.39 o                         
   6   6  10      11563.30      11962.47       359.46 o                         
   7   6  10       4722.71       4657.34       242.47 o                         
   8   6  10      12034.54      11802.73       382.41 o                         
   9   6  10         20.62        285.62       128.98 o                         
  10   6  10      20251.77      20394.48       600.68 o                         
  11   6  10        288.07        300.44       191.87 o                         
  12   6  10      19084.25      18855.65       669.05 o                         
  13   6  10       2569.93       2536.93       305.02 o                         
  14   6  10       6289.61       6804.47       503.10 o                         
  15   6  10         43.96        200.92       283.49 o                         
 -15   7  10       1405.42       2709.51       530.89 o                         
 -14   7  10       4745.55       5020.06       423.02 o                         
 -13   7  10         44.48        288.33       212.78 o                         
 -12   7  10      13877.63      13611.87       641.51 o                         
 -11   7  10         10.94        180.65       209.12 o                         
 -10   7  10       8722.33       9901.27       457.61 o                         
  -9   7  10       1475.13       1389.57       218.01 o                         
  -8   7  10       6283.87       6404.16       344.40 o                         
  -7   7  10         96.32        171.91       141.11 o                         
  -6   7  10      10419.40      10883.67       368.86 o                         
  -5   7  10       2532.94       2577.82       200.89 o                         
  -4   7  10      14875.26      14957.90       420.66 o                         
  -3   7  10       2330.48       2092.47       187.24 o                         
  -2   7  10      14708.89      15449.52       377.42 o                         
  -1   7  10         38.16        192.10       128.76 o                         
   0   7  10      14244.00      15039.67       388.48 o                         
   1   7  10       1920.26       1824.80       161.53 o                         
   2   7  10      16650.00      16215.14       400.52 o                         
   3   7  10       1213.51       1396.96       144.80 o                         
   4   7  10       3358.06       3380.32       335.51 o                         
   5   7  10        184.87        116.55       163.71 o                         
   6   7  10       9644.91       9662.83       448.51 o                         
   7   7  10       1833.81       1905.33       210.60 o                         
   8   7  10      15161.33      15419.00       602.25 o                         
   9   7  10       1305.25       1373.78       240.44 o                         
  10   7  10       2368.76       2574.65       300.49 o                         
  11   7  10         93.24         51.91       218.66 o                         
  12   7  10       6216.05       6906.38       492.20 o                         
  13   7  10        903.19        817.05       236.94 o                         
  14   7  10       2953.36       4145.38       563.15 o                         
 -14   8  10       4393.41       4744.88       699.17 o                         
 -13   8  10       7508.86       8053.26       471.24 o                         
 -12   8  10      23586.12      23634.18       763.65 o                         
 -11   8  10       8067.43       7771.87       437.11 o                         
 -10   8  10       1626.39       1810.25       259.47 o                         
  -9   8  10       3844.26       3962.42       294.71 o                         
  -8   8  10      19831.85      20782.50       617.52 o                         
  -7   8  10      18465.00      18145.69       542.09 o                         
  -6   8  10       4000.13       4054.04       254.56 o                         
  -5   8  10      14746.44      15091.66       453.20 o                         
  -4   8  10      43289.62      42580.00       760.59 o                         
  -3   8  10       5604.44       6136.00       290.77 o                         
  -2   8  10      11564.97      11698.63       396.60 o                         
  -1   8  10      11874.71      12648.17       405.97 o                         
   0   8  10      37156.48      37581.20       683.34 o                         
   1   8  10      15690.51      15688.72       428.01 o                         
   2   8  10       1692.27       1748.41       178.04 o                         
   3   8  10      10024.82      10046.04       682.83 o                         
   4   8  10      30363.65      30785.16       905.31 o                         
   5   8  10      13926.46      14495.34       543.42 o                         
   6   8  10       6156.41       6533.59       451.53 o                         
   7   8  10       7835.23       7903.00       474.93 o                         
   8   8  10      20456.26      19906.77       710.28 o                         
   9   8  10       2636.17       2916.87       309.66 o                         
  10   8  10       2257.07       2004.23       291.18 o                         
  11   8  10       5644.49       5819.27       522.25 o                         
  12   8  10      15794.93      14905.48       720.02 o                         
  13   8  10       5988.91       6256.73       752.85 o                         
 -13   9  10       1349.35       1679.32       441.73 o                         
 -12   9  10       1126.25       1014.51       300.57 o                         
 -11   9  10       4015.93       4023.26       354.69 o                         
 -10   9  10        687.96        456.28       204.34 o                         
  -9   9  10         39.09        294.99       187.91 o                         
  -8   9  10       2097.55       1603.37       237.46 o                         
  -7   9  10       2930.86       2721.64       247.43 o                         
  -6   9  10        862.84        938.56       182.27 o                         
  -5   9  10       1381.29       1604.79       214.77 o                         
  -4   9  10       1223.03       1208.85       174.49 o                         
  -3   9  10        191.89        179.83       147.53 o                         
  -2   9  10       1376.23       1473.33       231.72 o                         
  -1   9  10       9362.58       9734.83       405.14 o                         
   0   9  10       2686.42       2146.06       214.22 o                         
   1   9  10       3720.13       3521.01       307.08 o                         
   2   9  10       1468.29       1292.80       205.72 o                         
   3   9  10       1079.95       1281.63       194.90 o                         
   4   9  10       1269.71        923.83       216.03 o                         
   5   9  10       3580.22       3560.92       315.50 o                         
   6   9  10       1273.55        841.17       213.12 o                         
   7   9  10       3507.41       3299.19       415.79 o                         
   8   9  10        676.40        796.36       224.72 o                         
   9   9  10        112.54        154.30       245.74 o                         
  10   9  10        895.79        542.12       320.41 o                         
  11   9  10       2977.32       3084.66       498.72 o                         
 -11  10  10         27.38       -297.41       357.65 o                         
 -10  10  10       2995.35       2602.46       334.47 o                         
  -9  10  10         16.95        356.37       222.42 o                         
  -8  10  10      13250.65      14200.99       641.67 o                         
  -7  10  10       3015.65       3498.24       346.44 o                         
  -6  10  10      12107.47      12208.79       546.57 o                         
  -5  10  10        453.75        422.26       218.09 o                         
  -4  10  10      21058.00      22270.73       735.34 o                         
  -3  10  10        432.39        234.53       194.18 o                         
  -2  10  10       6089.19       5459.60       372.63 o                         
  -1  10  10        855.59        881.66       262.69 o                         
   0  10  10       9064.97       9595.02       536.17 o                         
   1  10  10        241.20         50.47       229.15 o                         
   2  10  10       3815.68       3483.18       356.24 o                         
   3  10  10         59.08       -109.90       315.25 o                         
   4  10  10      10922.59      11470.61       702.89 o                         
   5  10  10       1103.93       1060.77       273.48 o                         
   6  10  10       9496.67       9188.07       571.25 o                         
   7  10  10         39.48       -148.41       229.58 o                         
   8  10  10      19002.33      19752.97       891.88 o                         
   9  10  10         47.59        378.23       360.85 o                         
  10  10  10       6301.64       7089.69      1298.81 o                         
  -8  11  10        239.05        467.78       617.93 o                         
  -7  11  10       3420.69       3645.87       481.86 o                         
  -6  11  10        355.61        232.45       261.44 o                         
  -5  11  10       3565.43       4000.34       426.30 o                         
  -4  11  10        545.59        572.60       269.90 o                         
  -3  11  10       7013.04       7706.20       658.07 o                         
  -2  11  10        377.94        361.17       261.67 o                         
  -1  11  10       2971.36       3163.04       353.80 o                         
   0  11  10       1430.00       1330.50       283.16 o                         
   1  11  10       5591.88       5835.07       538.34 o                         
   2  11  10         18.62        195.47       341.87 o                         
   3  11  10       5487.98       6219.13       552.41 o                         
   4  11  10        298.68        209.17       295.93 o                         
   5  11  10       1212.73        776.99       335.00 o                         
   6  11  10         67.99        138.01       412.37 o                         
  -3  12  10        189.81       -242.09       641.30 o                         
  -2  12  10      18032.29      17416.50      1241.50 o                         
  -1  12  10         11.99        884.76       612.96 o                         
   0  12  10         75.52        -57.24       381.36 o                         
   1  12  10        280.86        174.23       657.59 o                         
   2  12  10      21620.54      18809.53      1556.76 o                         
 -19   0  11        102.40       -242.52       591.38 o                         
 -17   0  11         81.16        -50.87       375.43 o                         
 -15   0  11        152.91        567.29       222.71 o                         
 -13   0  11        176.95        191.15       269.67 o                         
 -11   0  11       1485.20        972.39       299.88 o                         
  -9   0  11         83.92        113.48       181.25 o                         
  -7   0  11       5331.11       4661.33       221.28 o                         
  -5   0  11       3311.97       4077.77       227.17 o                         
  -3   0  11         33.96        193.25       145.04 o                         
  -1   0  11       5866.31       6121.75       321.58 o                         
   1   0  11       5327.30       5866.03       206.71 o                         
   3   0  11       1377.09       1501.46       145.85 o                         
   5   0  11        985.22        711.76       109.30 o                         
   7   0  11       7647.24       7794.37       334.47 o                         
   9   0  11        754.59        477.15       157.85 o                         
  11   0  11       1537.03       1637.93       293.62 o                         
  13   0  11        594.73        969.82       302.06 o                         
  15   0  11        109.95        361.03       329.89 o                         
  17   0  11        704.22        280.83       431.82 o                         
 -19   1  11      26099.19      26163.59      1771.91 o                         
 -18   1  11        893.34        709.42       247.81 o                         
 -17   1  11        713.52        697.24       217.37 o                         
 -16   1  11         81.59        -66.27       209.85 o                         
 -15   1  11      14968.23      15226.58       554.22 o                         
 -14   1  11        223.39        196.60       149.85 o                         
 -13   1  11        231.69        293.64       180.33 o                         
 -12   1  11       4569.90       4589.21       262.84 o                         
 -11   1  11      96024.58      97361.42      1170.27 o                         
 -10   1  11        212.56        398.55       154.29 o                         
  -9   1  11      13145.91      13345.98       367.71 o                         
  -8   1  11        579.12        643.35       141.35 o                         
  -7   1  11     177824.11     175868.72      1450.40 o                         
  -6   1  11      15199.79      14343.48       280.39 o                         
  -5   1  11        361.17        572.96       104.95 o                         
  -4   1  11        118.09        147.12        93.29 o                         
  -3   1  11      51244.07      52120.69       535.75 o                         
  -2   1  11        477.54        602.54        80.78 o                         
  -1   1  11       3669.42       4178.81       121.49 o                         
   0   1  11       1704.46       1418.26        80.50 o                         
   1   1  11     287423.69     281464.78      2805.78 o                         
   2   1  11        980.68        764.60        67.39 o                         
   3   1  11      21952.07      22291.84       306.72 o                         
   4   1  11        936.31       1008.09        81.88 o                         
   5   1  11      91773.58      88645.25       711.13 o                         
   6   1  11       1126.94       1042.21       105.97 o                         
   7   1  11        317.88        292.69        85.66 o                         
   8   1  11       3249.45       3002.63       161.13 o                         
   9   1  11      40964.83      40924.98       598.13 o                         
  10   1  11         40.50        -94.98       111.44 o                         
  11   1  11       3243.47       3088.47       253.34 o                         
  12   1  11        615.03        424.70       212.27 o                         
  13   1  11      65188.35      63228.07      1201.01 o                         
  14   1  11       3224.00       3030.86       325.58 o                         
  15   1  11       3306.36       2775.00       522.63 o                         
  16   1  11        984.58        979.22       284.72 o                         
  17   1  11      10717.43      10319.58       680.65 o                         
 -19   2  11       2036.24       2682.87       657.08 o                         
 -18   2  11      14484.25      14941.16       655.82 o                         
 -17   2  11       4933.98       5275.69       373.70 o                         
 -16   2  11       5300.84       5444.35       368.34 o                         
 -15   2  11       1966.28       1645.96       265.30 o                         
 -14   2  11       8335.17       8946.76       455.55 o                         
 -13   2  11       4060.52       3993.46       313.65 o                         
 -12   2  11      47413.37      48071.91       838.77 o                         
 -11   2  11       9302.65       9878.28       332.07 o                         
 -10   2  11      16723.65      16132.25       403.92 o                         
  -9   2  11       3797.92       3977.65       201.40 o                         
  -8   2  11       2853.76       2711.09       166.93 o                         
  -7   2  11      12948.64      12297.49       305.62 o                         
  -6   2  11      83352.98      81223.62       771.76 o                         
  -5   2  11      18381.97      17281.53       287.99 o                         
  -4   2  11      42204.85      42733.74       538.13 o                         
  -3   2  11       8488.83       8432.68       199.57 o                         
  -2   2  11      20495.68      19990.56       298.92 o                         
  -1   2  11      14229.32      13376.06       192.19 o                         
   0   2  11      71861.98      70689.91       564.77 o                         
   1   2  11       8366.75       8016.19       182.96 o                         
   2   2  11      19501.25      19278.04       292.69 o                         
   3   2  11       1996.92       2194.54       134.75 o                         
   4   2  11       6534.21       6338.74       199.58 o                         
   5   2  11      19873.21      20089.64       372.63 o                         
   6   2  11      58496.10      57263.11       742.46 o                         
   7   2  11      12803.49      12142.29       298.87 o                         
   8   2  11      22671.11      22195.61       487.78 o                         
   9   2  11       1053.50       1252.27       155.38 o                         
  10   2  11       1005.48       1044.60       170.93 o                         
  11   2  11       1906.64       2166.59       227.41 o                         
  12   2  11      19098.07      18884.86       586.67 o                         
  13   2  11       4858.30       5423.20       343.01 o                         
  14   2  11       7700.31       7739.34       479.32 o                         
  15   2  11       1154.77        690.36       302.83 o                         
  16   2  11       1913.45        912.77       415.65 o                         
  17   2  11       1998.38       2209.81       412.34 o                         
 -18   3  11       4797.10       5022.64       743.07 o                         
 -17   3  11      16205.89      16113.93       723.35 o                         
 -16   3  11       3124.50       2635.07       317.15 o                         
 -15   3  11       8171.93       8410.70       425.51 o                         
 -14   3  11        598.17        406.28       193.32 o                         
 -13   3  11      48972.77      50935.74       971.68 o                         
 -12   3  11       6286.77       6643.96       373.00 o                         
 -11   3  11       3745.40       3922.19       249.99 o                         
 -10   3  11       8683.18       8671.17       339.27 o                         
  -9   3  11      30857.71      30888.32       544.08 o                         
  -8   3  11       4030.15       4299.46       210.40 o                         
  -7   3  11       1784.45       1677.55       106.06 o                         
  -6   3  11      19356.87      18751.13       313.24 o                         
  -5   3  11     101703.68     100913.88      1025.11 o                         
  -4   3  11       4476.22       4578.77       147.94 o                         
  -3   3  11      32537.84      32279.51       367.43 o                         
  -2   3  11        747.93        717.03        93.58 o                         
  -1   3  11     123272.09     122001.88       965.19 o                         
   0   3  11      29770.15      29393.77       415.10 o                         
   1   3  11       5970.90       6189.13       177.68 o                         
   2   3  11      13670.80      13169.29       347.11 o                         
   3   3  11      59192.75      58660.96       637.61 o                         
   4   3  11       1981.01       1998.64       167.24 o                         
   5   3  11      10283.45      10210.94       233.87 o                         
   6   3  11       6221.76       5981.28       221.39 o                         
   7   3  11      58898.45      58459.70       876.74 o                         
   8   3  11       3891.40       3811.93       242.44 o                         
   9   3  11       7268.43       7004.38       335.31 o                         
  10   3  11       3370.71       3220.38       301.14 o                         
  11   3  11      28946.42      28993.62       717.83 o                         
  12   3  11       7726.93       7652.25       386.59 o                         
  13   3  11       3206.56       3363.92       286.68 o                         
  14   3  11       1579.66       2219.45       274.67 o                         
  15   3  11      22916.02      23761.28       842.22 o                         
  16   3  11         62.52       -279.87       279.87 o                         
  17   3  11       3960.76       3182.20       618.67 o                         
 -18   4  11        294.84        609.51       407.17 o                         
 -17   4  11          2.04        177.94       213.19 o                         
 -16   4  11        278.44        164.63       413.77 o                         
 -15   4  11         11.54        181.03       198.09 o                         
 -14   4  11        698.46        599.51       190.64 o                         
 -13   4  11          2.12        -46.92       199.21 o                         
 -12   4  11       2536.60       2289.37       226.79 o                         
 -11   4  11         30.51         12.72       173.67 o                         
 -10   4  11        257.06        385.48       150.00 o                         
  -9   4  11        472.11        324.70       150.96 o                         
  -8   4  11       6110.48       5603.60       236.55 o                         
  -7   4  11        529.13        326.26       104.87 o                         
  -6   4  11       2274.18       2278.88       164.58 o                         
  -5   4  11        470.74        572.18        68.19 o                         
  -4   4  11       3329.14       3229.14       120.47 o                         
  -3   4  11         21.31         70.48        70.68 o                         
  -2   4  11       3545.87       3491.01       149.91 o                         
  -1   4  11        981.62       1074.02       106.47 o                         
   0   4  11       3643.09       3492.59       136.38 o                         
   1   4  11       7948.91       7835.66       196.94 o                         
   2   4  11        721.17        745.70        45.25 o                         
   3   4  11        349.70        381.61        71.10 o                         
   4   4  11       6162.74       6078.08       213.97 o                         
   5   4  11        378.19        352.07       114.10 o                         
   6   4  11       5415.01       5687.99       292.41 o                         
   7   4  11       1455.70       1700.73       198.09 o                         
   8   4  11       2903.68       2780.57       216.24 o                         
   9   4  11         51.33         35.20       142.78 o                         
  10   4  11       4723.81       4504.80       293.44 o                         
  11   4  11         10.90       -162.03       162.03 o                         
  12   4  11       1720.07       1594.97       228.06 o                         
  13   4  11       1192.28       1435.80       222.91 o                         
  14   4  11         39.93         37.00       210.74 o                         
  15   4  11         30.28       -124.10       260.76 o                         
  16   4  11        160.38       -208.44       319.37 o                         
 -17   5  11      12336.10      10724.32      1022.70 o                         
 -16   5  11       3333.19       3664.41       378.36 o                         
 -15   5  11       6398.17       6336.38       451.98 o                         
 -14   5  11       3771.96       4094.66       332.13 o                         
 -13   5  11      20407.51      20552.90       664.83 o                         
 -12   5  11      18353.29      19385.48       594.17 o                         
 -11   5  11       7432.74       7790.96       349.58 o                         
 -10   5  11      13830.27      13586.95       438.76 o                         
  -9   5  11      27995.47      28012.43       604.97 o                         
  -8   5  11       3109.84       3186.01       218.30 o                         
  -7   5  11      14476.05      14909.57       452.43 o                         
  -6   5  11      38667.41      37493.79       619.87 o                         
  -5   5  11      43445.81      43494.52       586.97 o                         
  -4   5  11      16346.33      15416.64       283.24 o                         
  -3   5  11      28726.99      27718.96       393.48 o                         
  -2   5  11       3465.78       2968.39       147.21 o                         
  -1   5  11      51593.84      51755.94       573.59 o                         
   0   5  11      40200.70      39245.36       490.26 o                         
   1   5  11       5241.77       5245.81       163.13 o                         
   2   5  11      29971.15      29525.36       429.25 o                         
   3   5  11      25417.31      25311.88       382.58 o                         
   4   5  11       1731.38       1525.82        96.41 o                         
   5   5  11      19175.54      18520.16       434.58 o                         
   6   5  11      13594.96      13038.68       374.50 o                         
   7   5  11      46407.42      45385.29       737.55 o                         
   8   5  11      14827.46      14452.03       419.34 o                         
   9   5  11      20406.28      20813.08       519.80 o                         
  10   5  11       1632.42       1599.04       190.56 o                         
  11   5  11      31857.98      31490.21       681.29 o                         
  12   5  11      10766.10      10887.34       410.58 o                         
  13   5  11       2043.67       1753.64       213.30 o                         
  14   5  11       5646.93       5869.69       377.94 o                         
  15   5  11       2497.51       1959.32       281.47 o                         
  16   5  11        558.64       -304.14       369.30 o                         
 -16   6  11        162.93        379.59       331.74 o                         
 -15   6  11       4553.84       4952.08       413.84 o                         
 -14   6  11          3.11       -127.62       216.96 o                         
 -13   6  11      16944.53      17660.11       688.70 o                         
 -12   6  11       1241.97       1367.58       228.86 o                         
 -11   6  11      25331.02      26326.51       735.89 o                         
 -10   6  11        669.02        994.20       196.44 o                         
  -9   6  11       5228.37       5322.30       315.74 o                         
  -8   6  11        246.64        333.57       160.09 o                         
  -7   6  11      19337.65      20508.08       552.95 o                         
  -6   6  11        207.14          6.29       158.28 o                         
  -5   6  11      39100.89      38489.02       702.48 o                         
  -4   6  11        142.32        197.25       154.89 o                         
  -3   6  11      20163.36      19625.16       440.45 o                         
  -2   6  11        425.80        270.06       126.03 o                         
  -1   6  11      32383.46      32035.50       549.68 o                         
   0   6  11        448.55        537.55       112.02 o                         
   1   6  11      23230.87      23258.34       442.43 o                         
   2   6  11        829.55        872.20       113.28 o                         
   3   6  11       6685.10       6701.97       227.53 o                         
   4   6  11       1730.06       1538.15       189.22 o                         
   5   6  11      26136.97      25941.46       655.53 o                         
   6   6  11        337.90        299.01       153.43 o                         
   7   6  11      22858.00      22804.09       530.91 o                         
   8   6  11         82.87        252.74       163.68 o                         
   9   6  11       6096.00       6015.82       336.45 o                         
  10   6  11        112.42         94.41       190.05 o                         
  11   6  11       6667.31       6939.97       432.60 o                         
  12   6  11          7.03        247.59       209.10 o                         
  13   6  11       8483.28       8208.53       497.81 o                         
  14   6  11        114.02        134.09       251.61 o                         
  15   6  11       4560.15       4240.25       844.56 o                         
 -15   7  11       8106.88       8328.47       806.28 o                         
 -14   7  11        742.39        707.70       237.75 o                         
 -13   7  11      11343.99      11716.27       539.17 o                         
 -12   7  11       5545.91       5157.77       366.58 o                         
 -11   7  11       5679.69       5921.76       380.03 o                         
 -10   7  11       2579.01       2704.26       292.31 o                         
  -9   7  11      13914.33      13196.96       493.46 o                         
  -8   7  11       7497.95       7192.75       363.11 o                         
  -7   7  11       5602.41       5633.11       306.10 o                         
  -6   7  11       9549.95       9133.59       370.60 o                         
  -5   7  11      31115.93      31427.99       663.58 o                         
  -4   7  11       2994.70       2638.03       218.05 o                         
  -3   7  11      39370.31      39177.03       720.10 o                         
  -2   7  11       1801.37       1673.89       178.45 o                         
  -1   7  11      37085.74      39000.79       666.67 o                         
   0   7  11      14673.91      15128.82       416.73 o                         
   1   7  11       8277.02       8854.94       278.95 o                         
   2   7  11       7005.46       6732.26       265.80 o                         
   3   7  11      19532.29      19268.15       558.53 o                         
   4   7  11       4150.85       4020.37       293.70 o                         
   5   7  11      13875.63      14771.55       553.55 o                         
   6   7  11       4046.25       4182.10       320.83 o                         
   7   7  11      20212.14      19122.53       584.23 o                         
   8   7  11       1362.76       1614.36       211.15 o                         
   9   7  11      11655.11      11896.04       516.53 o                         
  10   7  11       3722.73       3945.62       344.88 o                         
  11   7  11      13453.18      13804.47       620.65 o                         
  12   7  11       1750.15       1657.03       293.15 o                         
  13   7  11       3533.13       3772.06       390.48 o                         
  14   7  11       1968.66       2329.69       455.95 o                         
 -14   8  11        530.48        902.42       525.45 o                         
 -13   8  11        949.41       1026.39       227.29 o                         
 -12   8  11       1356.44       1746.75       348.86 o                         
 -11   8  11        664.50        760.95       221.15 o                         
 -10   8  11       2104.14       2160.54       252.36 o                         
  -9   8  11        111.62        131.28       181.67 o                         
  -8   8  11         23.55        186.45       170.36 o                         
  -7   8  11        707.79        731.22       184.24 o                         
  -6   8  11         97.26        120.16       146.03 o                         
  -5   8  11       2384.57       2457.68       212.33 o                         
  -4   8  11        674.22        699.28       166.09 o                         
  -3   8  11         51.30        169.65       157.92 o                         
  -2   8  11         15.50        -14.88       155.54 o                         
  -1   8  11        109.64         93.48       139.49 o                         
   0   8  11          6.15          0.42       159.37 o                         
   1   8  11       5749.03       5848.24       305.40 o                         
   2   8  11       2787.64       2793.50       280.83 o                         
   3   8  11        367.02        140.77       210.12 o                         
   4   8  11        186.27        486.31       215.77 o                         
   5   8  11         82.21        113.88       171.65 o                         
   6   8  11       2565.59       2709.87       329.02 o                         
   7   8  11       7449.15       7986.01       480.42 o                         
   8   8  11        832.71        427.64       243.67 o                         
   9   8  11         98.82        130.22       187.26 o                         
  10   8  11        384.89        114.58       211.84 o                         
  11   8  11        202.17       -117.74       212.46 o                         
  12   8  11        128.05        241.04       260.42 o                         
  13   8  11       1922.56       1802.79       534.05 o                         
 -13   9  11      12531.85      12090.23       981.09 o                         
 -12   9  11       2576.58       2640.98       423.07 o                         
 -11   9  11        847.12        597.69       215.56 o                         
 -10   9  11       3518.29       3132.97       398.71 o                         
  -9   9  11      25535.47      24620.12       769.21 o                         
  -8   9  11       5935.60       5467.15       343.42 o                         
  -7   9  11       4434.90       4736.89       311.92 o                         
  -6   9  11       4306.70       4380.94       297.95 o                         
  -5   9  11      40523.27      41111.13       801.13 o                         
  -4   9  11       3821.98       4009.61       260.17 o                         
  -3   9  11       3505.77       4043.39       282.80 o                         
  -2   9  11       1658.81       1802.93       234.83 o                         
  -1   9  11      25303.76      26519.12       766.14 o                         
   0   9  11       7956.25       7923.08       544.43 o                         
   1   9  11        932.56        619.17       209.66 o                         
   2   9  11       5369.06       4698.30       357.59 o                         
   3   9  11      27671.28      27238.21       777.62 o                         
   4   9  11       1380.72       1520.10       231.33 o                         
   5   9  11       5324.55       5467.86       387.46 o                         
   6   9  11       6509.21       6820.50       439.55 o                         
   7   9  11      26624.70      27060.37       931.62 o                         
   8   9  11       1394.95       1339.18       365.50 o                         
   9   9  11       2664.64       2266.50       683.91 o                         
  10   9  11       1405.73        714.23       299.18 o                         
  11   9  11      10715.18      11042.22       849.58 o                         
 -11  10  11       1656.99       1609.56       503.35 o                         
 -10  10  11       2499.38       2232.36       337.09 o                         
  -9  10  11       1377.37       1309.76       290.32 o                         
  -8  10  11       3240.86       3796.12       397.26 o                         
  -7  10  11        740.75        861.21       354.92 o                         
  -6  10  11       7247.93       7858.95       443.17 o                         
  -5  10  11       4179.20       4068.86       425.50 o                         
  -4  10  11      10085.11      10419.62       513.64 o                         
  -3  10  11       2053.00       2178.35       314.65 o                         
  -2  10  11       2868.81       2687.05       307.43 o                         
  -1  10  11       2148.43       1856.02       322.82 o                         
   0  10  11       7898.40       8552.65       550.98 o                         
   1  10  11       2329.79       2657.01       349.83 o                         
   2  10  11       4266.18       3791.38       363.27 o                         
   3  10  11       1415.83       1036.96       272.47 o                         
   4  10  11       2450.14       1554.53       628.98 o                         
   5  10  11        836.48        981.14       286.44 o                         
   6  10  11      11430.36      11355.75       631.37 o                         
   7  10  11       2939.26       1705.76       289.57 o                         
   8  10  11       1665.48       1569.69       455.06 o                         
   9  10  11       1041.07         89.90       528.00 o                         
  -8  11  11          6.81       -330.87       616.23 o                         
  -7  11  11      20875.15      22021.82      1151.17 o                         
  -6  11  11        151.34        503.67       372.26 o                         
  -5  11  11       1294.28       1740.26       310.71 o                         
  -4  11  11        735.88        524.84       264.64 o                         
  -3  11  11       6330.87       6875.12       526.76 o                         
  -2  11  11       1200.94       1504.12       308.74 o                         
  -1  11  11       1330.88       1280.87       291.23 o                         
   0  11  11         80.25       -264.60       264.60 o                         
   1  11  11      24501.94      23690.33      1198.45 o                         
   2  11  11          9.84       -303.38       303.38 o                         
   3  11  11       4524.07       4951.21       495.09 o                         
   4  11  11        315.45         94.07       394.61 o                         
   5  11  11      12529.71      13302.29      1481.83 o                         
   6  11  11         16.73         52.29       724.48 o                         
 -18   0  12       6461.43       6961.04       638.95 o                         
 -16   0  12      34217.93      33530.50      1269.48 o                         
 -14   0  12       1315.86       1224.10       380.57 o                         
 -12   0  12     150547.73     152121.62      2418.40 o                         
 -10   0  12        233.58         98.99       209.92 o                         
  -8   0  12      66849.25      64619.53      1013.88 o                         
  -6   0  12      30307.85      29662.13       612.57 o                         
  -4   0  12     166383.19     162920.39      2274.30 o                         
  -2   0  12      19238.51      20365.35       467.72 o                         
   0   0  12     299280.56     317305.75      3057.73 o                         
   2   0  12       2075.24       2247.11       184.23 o                         
   4   0  12      70616.49      71311.85      1506.79 o                         
   6   0  12       9134.05       8835.05       298.84 o                         
   8   0  12     144462.11     139720.17      1874.81 o                         
  10   0  12      10682.66      10569.00       430.44 o                         
  12   0  12      71721.80      72454.52      1851.53 o                         
  14   0  12        177.02        159.55       294.21 o                         
  16   0  12      12947.06      12968.19       905.49 o                         
 -19   1  12       6637.41       7718.92      1415.69 o                         
 -18   1  12        575.11        334.68       271.30 o                         
 -17   1  12      13247.58      13813.08       623.13 o                         
 -16   1  12       3884.47       3707.90       314.54 o                         
 -15   1  12       1497.87       1187.89       224.52 o                         
 -14   1  12         49.20        -24.73       179.11 o                         
 -13   1  12      14683.54      14562.51       471.92 o                         
 -12   1  12        992.00        945.65       174.76 o                         
 -11   1  12      20527.70      20789.53       508.13 o                         
 -10   1  12        391.48        441.45       143.12 o                         
  -9   1  12       3537.07       3612.26       188.15 o                         
  -8   1  12        382.25        507.40       122.05 o                         
  -7   1  12      18233.62      17448.73       370.82 o                         
  -6   1  12      17336.49      17092.96       321.00 o                         
  -5   1  12      49803.73      48765.57       600.56 o                         
  -4   1  12        959.73        889.72       139.28 o                         
  -3   1  12      18574.14      19275.98       334.00 o                         
  -2   1  12        260.68        258.00        76.68 o                         
  -1   1  12       6625.14       6295.54       193.04 o                         
   0   1  12       4754.48       4452.71       145.83 o                         
   1   1  12      32859.69      32214.55       512.29 o                         
   2   1  12        371.51        395.42        62.50 o                         
   3   1  12      16123.87      15995.10       264.30 o                         
   4   1  12       1093.12        916.67        72.01 o                         
   5   1  12       7543.84       7402.31       199.52 o                         
   6   1  12      11162.75      10958.86       236.73 o                         
   7   1  12      23233.23      22040.12       353.50 o                         
   8   1  12        191.90        262.72       104.88 o                         
   9   1  12      11095.25      10992.76       323.04 o                         
  10   1  12       1329.87       1192.38       137.16 o                         
  11   1  12       1837.58       1774.05       182.10 o                         
  12   1  12       7252.80       7385.34       414.11 o                         
  13   1  12       9716.74       9216.49       495.11 o                         
  14   1  12         90.83        -73.92       199.94 o                         
  15   1  12       3723.99       3615.54       373.39 o                         
  16   1  12         50.26        214.45       249.79 o                         
  17   1  12        530.87        962.29       324.06 o                         
 -19   2  12        130.74       -774.43       774.43 o                         
 -18   2  12       4757.65       4935.39       415.41 o                         
 -17   2  12          0.26        211.44       233.46 o                         
 -16   2  12      11799.06      11331.59       512.08 o                         
 -15   2  12         42.37        203.68       190.25 o                         
 -14   2  12      21179.96      21120.07       643.94 o                         
 -13   2  12        462.39        380.66       175.73 o                         
 -12   2  12      27409.38      28045.72       692.04 o                         
 -11   2  12       2030.60       2182.10       194.98 o                         
 -10   2  12      10979.67      11501.61       332.57 o                         
  -9   2  12        704.27        892.25       194.18 o                         
  -8   2  12       9300.62       8988.60       277.71 o                         
  -7   2  12       1735.62       1634.59       137.68 o                         
  -6   2  12      17956.12      17660.83       325.98 o                         
  -5   2  12          2.21        -49.56        85.81 o                         
  -4   2  12      60538.98      60799.37       697.49 o                         
  -3   2  12        108.11        258.48       100.41 o                         
  -2   2  12      79352.70      78546.70       979.13 o                         
  -1   2  12       1112.49       1059.24        66.19 o                         
   0   2  12      83714.31      82517.61       758.59 o                         
   1   2  12        495.86        532.82        67.59 o                         
   2   2  12      36569.64      35477.71       424.88 o                         
   3   2  12       2045.82       2027.39       136.47 o                         
   4   2  12      22048.49      21649.79       382.25 o                         
   5   2  12        143.01         14.73        83.39 o                         
   6   2  12      15745.86      15629.37       321.65 o                         
   7   2  12        205.77        308.04       110.70 o                         
   8   2  12      25251.72      25770.50       576.33 o                         
   9   2  12        770.75        485.61       131.75 o                         
  10   2  12      22249.65      22386.34       629.66 o                         
  11   2  12       1224.49       1046.63       186.36 o                         
  12   2  12      20863.63      20247.19       611.50 o                         
  13   2  12        220.11        200.07       232.24 o                         
  14   2  12      14999.22      15707.24       672.00 o                         
  15   2  12       1062.71       1452.90       268.62 o                         
  16   2  12       7688.18       7688.23       563.20 o                         
  17   2  12        885.58        960.24       481.75 o                         
 -18   3  12       7292.45       8213.43       786.26 o                         
 -17   3  12       7809.17       7777.02       482.13 o                         
 -16   3  12       2041.19       2016.93       310.42 o                         
 -15   3  12       1440.39       1265.04       210.00 o                         
 -14   3  12        998.52        801.73       194.13 o                         
 -13   3  12       6763.82       7382.88       384.35 o                         
 -12   3  12      17624.06      17340.90       547.85 o                         
 -11   3  12      14975.48      15000.72       451.65 o                         
 -10   3  12       4245.75       3834.84       240.32 o                         
  -9   3  12        898.41       1044.87       126.24 o                         
  -8   3  12       1721.08       2023.59       157.91 o                         
  -7   3  12      18970.24      18204.47       302.48 o                         
  -6   3  12      25357.02      24443.69       372.67 o                         
  -5   3  12      38661.81      38489.30       439.44 o                         
  -4   3  12      11399.26      10989.92       228.78 o                         
  -3   3  12        385.38        282.17        73.30 o                         
  -2   3  12       4566.53       4662.46       190.96 o                         
  -1   3  12      10332.36      10362.75       255.96 o                         
   0   3  12       7022.14       6879.65       214.89 o                         
   1   3  12      55560.63      55278.91       676.73 o                         
   2   3  12      16193.90      15649.66       302.51 o                         
   3   3  12        229.50        278.25        96.62 o                         
   4   3  12       5121.88       4866.88       183.22 o                         
   5   3  12      13560.81      13249.58       271.38 o                         
   6   3  12       3938.62       3682.18       183.53 o                         
   7   3  12      26260.87      25373.66       481.26 o                         
   8   3  12      18309.75      17583.92       486.54 o                         
   9   3  12       1224.06        991.97       162.66 o                         
  10   3  12       2110.85       2124.22       217.97 o                         
  11   3  12       2860.94       3086.53       266.49 o                         
  12   3  12       2304.85       2529.57       288.34 o                         
  13   3  12      15736.26      15743.29       574.26 o                         
  14   3  12       3078.23       3140.28       326.80 o                         
  15   3  12        834.11       1022.87       282.06 o                         
  16   3  12       1358.44       1744.89       345.19 o                         
  17   3  12         90.60        315.63       968.93 o                         
 -18   4  12      19558.88      19162.51      1360.00 o                         
 -17   4  12       8191.53       8428.40       490.45 o                         
 -16   4  12       3474.09       3323.92       326.10 o                         
 -15   4  12       3919.64       4242.37       351.30 o                         
 -14   4  12      20236.89      21115.24       961.51 o                         
 -13   4  12      19173.26      19236.13       608.39 o                         
 -12   4  12        101.23        245.68       183.84 o                         
 -11   4  12      22906.89      22624.07       570.09 o                         
 -10   4  12      46945.99      46185.08       800.64 o                         
  -9   4  12       7372.66       7468.31       317.40 o                         
  -8   4  12      17050.88      16902.09       447.35 o                         
  -7   4  12      30159.32      29987.68       609.95 o                         
  -6   4  12      86738.95      85293.63       762.22 o                         
  -5   4  12      24916.53      24272.29       347.33 o                         
  -4   4  12       8030.22       7611.16       180.72 o                         
  -3   4  12      10775.77      10718.93       282.50 o                         
  -2   4  12      49314.38      48067.80       671.68 o                         
  -1   4  12      37153.87      36602.80       501.44 o                         
   0   4  12        792.70        779.40        85.56 o                         
   1   4  12      40062.18      39092.14       532.62 o                         
   2   4  12      85861.62      84892.54       867.17 o                         
   3   4  12       4267.18       3985.88       114.23 o                         
   4   4  12      25957.19      25027.60       429.99 o                         
   5   4  12      17157.72      16888.53       485.10 o                         
   6   4  12      69871.40      69145.06      1037.41 o                         
   7   4  12      37610.93      36723.14       712.56 o                         
   8   4  12       2420.98       2583.77       215.01 o                         
   9   4  12       4733.56       4689.14       274.40 o                         
  10   4  12      24600.04      24746.99       628.77 o                         
  11   4  12       5729.98       5244.60       308.45 o                         
  12   4  12       2426.40       2056.42       237.53 o                         
  13   4  12      15795.64      16178.79       588.97 o                         
  14   4  12      23604.40      22534.99       764.40 o                         
  15   4  12       1734.58       1595.73       301.74 o                         
  16   4  12       3485.29       3034.07       550.69 o                         
 -17   5  12         91.63       -421.79       468.64 o                         
 -16   5  12       4514.54       4899.28       409.03 o                         
 -15   5  12        105.93        363.04       248.01 o                         
 -14   5  12       3440.02       3358.51       335.46 o                         
 -13   5  12       1198.44        752.15       206.75 o                         
 -12   5  12       9616.44       9840.74       440.78 o                         
 -11   5  12         23.94         94.87       152.67 o                         
 -10   5  12       4742.01       4754.85       274.16 o                         
  -9   5  12       1679.77       1411.60       187.90 o                         
  -8   5  12       5272.87       4969.13       256.18 o                         
  -7   5  12         95.89        192.15       127.06 o                         
  -6   5  12      15540.44      15664.99       436.44 o                         
  -5   5  12        784.75        896.95        97.56 o                         
  -4   5  12      15603.74      15237.00       345.36 o                         
  -3   5  12       1543.50       1294.42       127.68 o                         
  -2   5  12       5865.86       5385.40       174.94 o                         
  -1   5  12        206.53        176.01        71.21 o                         
   0   5  12       7096.12       6679.80       203.34 o                         
   1   5  12         21.91        134.51        98.06 o                         
   2   5  12       9589.36       9291.53       256.27 o                         
   3   5  12       2029.57       1856.80        89.93 o                         
   4   5  12      10349.08       9989.33       301.82 o                         
   5   5  12        492.78        444.24       130.26 o                         
   6   5  12       7499.55       7409.41       293.79 o                         
   7   5  12          6.69        -25.10       116.15 o                         
   8   5  12       3761.31       3587.95       230.52 o                         
   9   5  12       4605.72       5053.36       272.32 o                         
  10   5  12       4222.72       4230.15       259.22 o                         
  11   5  12        116.72        196.85       151.26 o                         
  12   5  12       3681.93       3631.06       282.10 o                         
  13   5  12         21.16         45.22       160.55 o                         
  14   5  12       2798.52       2681.01       292.29 o                         
  15   5  12        582.85        312.72       258.30 o                         
 -16   6  12       6845.11       6556.44       912.36 o                         
 -15   6  12         20.09       -196.79       242.39 o                         
 -14   6  12       3736.10       2825.61       347.92 o                         
 -13   6  12        348.43        360.24       247.60 o                         
 -12   6  12       3693.27       3965.79       324.30 o                         
 -11   6  12       4066.93       4663.09       340.62 o                         
 -10   6  12      19753.46      18529.90       570.44 o                         
  -9   6  12         10.22       -115.52       181.78 o                         
  -8   6  12      39913.20      39165.14       818.59 o                         
  -7   6  12        108.23        169.05       164.95 o                         
  -6   6  12      26583.29      25410.95       639.27 o                         
  -5   6  12       4500.05       4504.79       262.22 o                         
  -4   6  12      13659.81      12698.65       399.36 o                         
  -3   6  12        198.37        210.27       143.41 o                         
  -2   6  12      15595.07      16393.98       396.22 o                         
  -1   6  12        425.56        412.35       122.45 o                         
   0   6  12      11773.61      12111.44       344.90 o                         
   1   6  12      10792.38      11011.54       298.87 o                         
   2   6  12      27489.23      26897.35       462.03 o                         
   3   6  12       1536.28       1377.36       188.90 o                         
   4   6  12      45425.66      46418.42       857.17 o                         
   5   6  12        525.51        429.23       164.77 o                         
   6   6  12      25713.85      25869.22       681.55 o                         
   7   6  12        997.06       1024.92       178.43 o                         
   8   6  12      13383.60      13776.14       473.43 o                         
   9   6  12        135.78        -41.45       157.19 o                         
  10   6  12      10296.17      10698.23       484.79 o                         
  11   6  12        637.62        529.20       320.15 o                         
  12   6  12       5874.12       5554.40       415.82 o                         
  13   6  12        438.09        969.86       384.89 o                         
  14   6  12       4283.45       3909.02       439.46 o                         
  15   6  12         41.28         67.99       505.55 o                         
 -15   7  12        361.73        -60.72       507.68 o                         
 -14   7  12       3398.78       3659.61       361.39 o                         
 -13   7  12        288.66        707.10       226.95 o                         
 -12   7  12      12121.72      12455.80       546.40 o                         
 -11   7  12       1949.79       1859.09       243.09 o                         
 -10   7  12       7865.32       7346.34       403.98 o                         
  -9   7  12        274.13        371.30       183.08 o                         
  -8   7  12       3562.30       3996.45       288.46 o                         
  -7   7  12        300.02         57.12       165.55 o                         
  -6   7  12      29405.62      28763.71       657.08 o                         
  -5   7  12        417.76        597.36       167.83 o                         
  -4   7  12      10963.31      10352.03       379.64 o                         
  -3   7  12       2586.61       2341.85       204.95 o                         
  -2   7  12        623.92        467.15       135.81 o                         
  -1   7  12        817.92        782.82       160.77 o                         
   0   7  12      36829.00      37930.02       680.32 o                         
   1   7  12        212.59        257.41       131.33 o                         
   2   7  12      11369.95      11041.01       459.57 o                         
   3   7  12       1998.14       2113.23       211.69 o                         
   4   7  12       2673.64       2894.98       262.36 o                         
   5   7  12        124.50        285.65       175.32 o                         
   6   7  12      23421.87      22546.57       710.78 o                         
   7   7  12        197.74        -62.23       184.70 o                         
   8   7  12       3553.31       3516.97       285.33 o                         
   9   7  12       1358.62       1527.36       236.39 o                         
  10   7  12        866.01        851.68       330.47 o                         
  11   7  12       1433.95       1177.72       229.42 o                         
  12   7  12      11280.11      11751.65       591.64 o                         
  13   7  12         88.21        -74.70       256.79 o                         
  14   7  12       4127.23       5384.28       955.68 o                         
 -14   8  12      13493.42      13316.99      1298.24 o                         
 -13   8  12       6730.59       7515.08       527.39 o                         
 -12   8  12        416.48        489.34       214.19 o                         
 -11   8  12      10642.72      10382.64       615.88 o                         
 -10   8  12      17017.05      16566.59       590.15 o                         
  -9   8  12       5371.78       4852.38       326.90 o                         
  -8   8  12       2830.72       2541.88       264.59 o                         
  -7   8  12       8403.45       7782.04       400.73 o                         
  -6   8  12      38907.39      38256.59       848.67 o                         
  -5   8  12      14740.34      14827.18       485.88 o                         
  -4   8  12      10319.54       9904.45       395.03 o                         
  -3   8  12       5240.08       6001.98       302.91 o                         
  -2   8  12      33755.36      34125.33       778.87 o                         
  -1   8  12      13414.12      13843.60       491.16 o                         
   0   8  12       2229.85       2528.31       277.80 o                         
   1   8  12      12780.58      12681.89       583.64 o                         
   2   8  12      24781.14      24421.28       681.34 o                         
   3   8  12       4678.17       5031.31       349.59 o                         
   4   8  12       7199.16       6448.47       407.13 o                         
   5   8  12       7591.51       7325.14       397.09 o                         
   6   8  12      36469.31      36454.03       884.39 o                         
   7   8  12      12205.48      13039.35       575.03 o                         
   8   8  12       4471.91       5001.28       377.62 o                         
   9   8  12       4123.26       4305.53       399.98 o                         
  10   8  12      11593.42      12461.86       602.58 o                         
  11   8  12       3787.14       4644.22       392.58 o                         
  12   8  12        899.65        283.98       254.05 o                         
 -12   9  12        561.91        998.07       317.38 o                         
 -11   9  12       1259.34       1700.41       252.47 o                         
 -10   9  12       1358.10       1250.81       241.71 o                         
  -9   9  12        364.74        243.93       190.81 o                         
  -8   9  12       1983.38       1793.53       242.31 o                         
  -7   9  12       1641.06       2125.26       235.55 o                         
  -6   9  12       1363.56       1259.07       212.43 o                         
  -5   9  12       6365.38       6742.56       371.01 o                         
  -4   9  12        652.19        373.39       231.52 o                         
  -3   9  12        377.94        445.41       169.79 o                         
  -2   9  12       3303.77       3016.37       280.65 o                         
  -1   9  12        224.41        382.96       237.64 o                         
   0   9  12        448.70        258.51       216.16 o                         
   1   9  12       1581.34       1555.36       266.27 o                         
   2   9  12       1338.02       1007.70       238.48 o                         
   3   9  12       2782.16       2785.86       284.61 o                         
   4   9  12       2014.76       1537.49       238.74 o                         
   5   9  12        845.57        489.95       257.98 o                         
   6   9  12       1274.19       1059.01       272.57 o                         
   7   9  12       1379.81       1178.94       287.57 o                         
   8   9  12        552.64        479.13       257.46 o                         
   9   9  12       1389.03       1773.16       316.81 o                         
  10   9  12        925.99       1385.74       357.07 o                         
  11   9  12         26.25       1382.21       529.50 o                         
 -10  10  12      10965.96      11594.59       944.23 o                         
  -9  10  12         15.05       -215.96       236.05 o                         
  -8  10  12       6931.57       7062.36       504.20 o                         
  -7  10  12          4.26        293.27       248.68 o                         
  -6  10  12      13341.01      14349.55       590.24 o                         
  -5  10  12       1517.72       1746.48       298.74 o                         
  -4  10  12       4067.76       3565.34       355.06 o                         
  -3  10  12         47.04         70.74       273.95 o                         
  -2  10  12      13166.78      14248.86       719.61 o                         
  -1  10  12        357.30       -177.53       253.69 o                         
   0  10  12       8395.09       8005.62       550.78 o                         
   1  10  12        624.12        795.32       307.25 o                         
   2  10  12      15709.22      16375.33       783.91 o                         
   3  10  12         20.09        -22.54       253.72 o                         
   4  10  12       5754.59       6232.30       552.96 o                         
   5  10  12          7.30       -288.50       327.89 o                         
   6  10  12      11253.88      12259.81       670.07 o                         
   7  10  12        539.79        319.76       344.05 o                         
   8  10  12       5828.89       5057.35       761.84 o                         
   9  10  12         86.45       -498.15       498.15 o                         
  -7  11  12       4201.26       3910.62       892.51 o                         
  -6  11  12       1138.31       1013.07       359.11 o                         
  -5  11  12       7514.70       8398.98       725.70 o                         
  -4  11  12        143.46        -68.53       258.97 o                         
  -3  11  12        641.09        711.40       269.63 o                         
  -2  11  12        503.37        -69.79       270.08 o                         
  -1  11  12       5806.01       6160.34       515.04 o                         
   0  11  12        441.01        558.16       272.38 o                         
   1  11  12       6626.76       7911.81       577.47 o                         
   2  11  12        745.91       1138.20       445.65 o                         
   3  11  12       1036.12        799.57       359.63 o                         
   4  11  12        160.44       -101.07       392.69 o                         
   5  11  12       5462.66       5413.28      1357.93 o                         
 -19   0  13         47.42        945.96       680.88 o                         
 -17   0  13       2264.18       1991.32       548.26 o                         
 -15   0  13         53.38        -46.92       214.49 o                         
 -13   0  13       1180.99       1381.95       382.27 o                         
 -11   0  13        300.69        196.67       198.98 o                         
  -9   0  13       2822.36       2773.25       289.49 o                         
  -7   0  13       2643.91       2655.46       198.77 o                         
  -5   0  13        493.30        390.21       155.71 o                         
  -3   0  13       1738.60       1558.76       170.86 o                         
  -1   0  13       3324.34       3763.10       274.97 o                         
   1   0  13          1.87        167.25        85.01 o                         
   3   0  13       2854.33       2650.55       179.17 o                         
   5   0  13       6940.78       7109.00       270.17 o                         
   7   0  13       1710.67       1635.76       167.83 o                         
   9   0  13       1517.96       1638.90       192.40 o                         
  11   0  13       7754.92       7114.50       489.35 o                         
  13   0  13        353.32        242.03       297.10 o                         
  15   0  13        810.72        599.20       331.03 o                         
  17   0  13        144.38        104.52       422.95 o                         
 -19   1  13         24.76       -122.20       519.66 o                         
 -18   1  13        603.00        677.59       230.15 o                         
 -17   1  13      38510.61      37788.28      1026.05 o                         
 -16   1  13        626.84        408.99       204.00 o                         
 -15   1  13       2186.21       2300.28       260.38 o                         
 -14   1  13        739.47        554.56       192.61 o                         
 -13   1  13      58841.64      59771.54       986.91 o                         
 -12   1  13         26.01        165.23       149.65 o                         
 -11   1  13         90.92        107.39       139.61 o                         
 -10   1  13       1676.50       1744.97       189.03 o                         
  -9   1  13      45421.30      44807.61       654.45 o                         
  -8   1  13       2142.51       2259.95       164.77 o                         
  -7   1  13       5523.00       5334.32       174.93 o                         
  -6   1  13         93.55         37.79        88.54 o                         
  -5   1  13     190861.14     187786.92      1475.10 o                         
  -4   1  13       5989.21       5392.23       206.18 o                         
  -3   1  13       5797.83       5368.60       189.77 o                         
  -2   1  13       6177.65       5847.17       165.65 o                         
  -1   1  13     104190.13     101412.16      1775.74 o                         
   0   1  13        112.20        100.28        64.78 o                         
   1   1  13       1129.39       1428.40       113.65 o                         
   2   1  13      10383.35       9186.99       183.85 o                         
   3   1  13      65421.14      65104.55       978.91 o                         
   4   1  13        117.56        122.64        57.21 o                         
   5   1  13       3156.99       3123.22       113.92 o                         
   6   1  13         37.95         85.45        53.11 o                         
   7   1  13     128092.27     124686.77      1119.12 o                         
   8   1  13       5300.20       5440.71       214.58 o                         
   9   1  13       9350.31       9664.61       327.69 o                         
  10   1  13        185.01        196.16       125.10 o                         
  11   1  13      30237.37      30285.67       793.40 o                         
  12   1  13        137.62        313.22       189.71 o                         
  13   1  13         58.46        304.90       187.02 o                         
  14   1  13        445.59        847.01       290.39 o                         
  15   1  13      17283.83      17175.58       755.92 o                         
  16   1  13          9.05        266.33       245.02 o                         
  17   1  13       1497.26       1730.08       643.86 o                         
 -18   2  13      17060.05      17044.13       997.45 o                         
 -17   2  13       4366.92       4243.31       345.76 o                         
 -16   2  13       7142.04       7602.86       432.64 o                         
 -15   2  13       1276.07       1578.43       243.14 o                         
 -14   2  13       2336.92       2339.71       255.10 o                         
 -13   2  13       9848.67      10200.42       445.82 o                         
 -12   2  13      44023.38      44114.99       884.99 o                         
 -11   2  13       5436.59       5680.57       286.68 o                         
 -10   2  13      21486.94      21227.16       469.40 o                         
  -9   2  13       2035.24       2202.19       182.69 o                         
  -8   2  13       7985.86       8183.23       283.11 o                         
  -7   2  13      10988.82      10791.76       312.58 o                         
  -6   2  13      67108.41      64463.79       708.52 o                         
  -5   2  13      18894.92      18332.31       489.34 o                         
  -4   2  13      23905.01      23078.02       395.95 o                         
  -3   2  13       2910.71       2852.48       139.81 o                         
  -2   2  13       5522.36       5711.47       170.19 o                         
  -1   2  13      15852.16      15572.38       222.06 o                         
   0   2  13      81658.97      78955.70       937.63 o                         
   1   2  13      34271.18      33054.80       410.39 o                         
   2   2  13      78747.13      77458.00       817.13 o                         
   3   2  13        194.78        119.95        87.70 o                         
   4   2  13       1015.71       1032.52       129.42 o                         
   5   2  13       2527.67       2397.22       155.57 o                         
   6   2  13      20511.48      20375.96       369.57 o                         
   7   2  13      18914.29      18169.82       365.55 o                         
   8   2  13      35511.07      33646.69       604.92 o                         
   9   2  13       2952.66       3041.18       218.92 o                         
  10   2  13       3180.21       2959.38       242.69 o                         
  11   2  13       2658.67       2989.00       244.21 o                         
  12   2  13      11525.12      11218.70       542.21 o                         
  13   2  13       4335.02       4868.50       457.59 o                         
  14   2  13      12061.31      13176.60       625.14 o                         
  15   2  13        612.01        687.54       220.01 o                         
  16   2  13        731.89        903.99       302.86 o                         
  17   2  13         63.87       -439.02       439.02 o                         
 -18   3  13       1779.80       1543.45       396.96 o                         
 -17   3  13       1307.66       1208.55       272.00 o                         
 -16   3  13       1843.72       1863.38       245.96 o                         
 -15   3  13      21996.36      22035.82       672.06 o                         
 -14   3  13       4509.90       4518.48       326.15 o                         
 -13   3  13       5787.78       5647.23       322.51 o                         
 -12   3  13       8957.78       9206.67       392.12 o                         
 -11   3  13      47113.98      46262.82       764.24 o                         
 -10   3  13       1384.87       1247.60       161.18 o                         
  -9   3  13       4526.91       4575.71       217.94 o                         
  -8   3  13       2656.82       2528.02       169.79 o                         
  -7   3  13      45995.07      44335.90       656.29 o                         
  -6   3  13      11139.89      11119.27       246.73 o                         
  -5   3  13       8258.10       8393.45       228.12 o                         
  -4   3  13      10795.19      10487.52       241.15 o                         
  -3   3  13      86292.58      82989.17      1240.10 o                         
  -2   3  13       4285.43       4243.96       182.96 o                         
  -1   3  13      17350.65      16954.89       343.90 o                         
   0   3  13      11170.73      11258.27       276.48 o                         
   1   3  13      86200.70      86025.03      1327.18 o                         
   2   3  13       1726.28       1521.34       131.70 o                         
   3   3  13       4279.44       4245.53       184.53 o                         
   4   3  13       4207.19       3861.46       201.33 o                         
   5   3  13      43886.30      41715.99       584.41 o                         
   6   3  13      17435.05      16965.19       395.27 o                         
   7   3  13       5429.57       5253.92       265.40 o                         
   8   3  13       1006.54       1399.93       180.96 o                         
   9   3  13      39500.77      39602.67       772.91 o                         
  10   3  13        327.62        496.25       148.83 o                         
  11   3  13       9984.98      10015.35       625.16 o                         
  12   3  13       6597.76       6618.17       401.93 o                         
  13   3  13      28703.79      28818.03       904.48 o                         
  14   3  13       1074.25        898.37       229.32 o                         
  15   3  13       3202.81       3098.78       334.34 o                         
  16   3  13        361.19        343.16       271.69 o                         
 -18   4  13        764.83        896.20       347.35 o                         
 -17   4  13        569.36        816.38       336.83 o                         
 -16   4  13       1012.36       1307.31       285.41 o                         
 -15   4  13         18.38         90.86       219.26 o                         
 -14   4  13       4548.60       4899.36       339.81 o                         
 -13   4  13        240.92       -147.32       200.91 o                         
 -12   4  13       2318.37       1912.52       229.42 o                         
 -11   4  13        256.28        403.66       152.10 o                         
 -10   4  13       2101.73       1864.03       190.37 o                         
  -9   4  13        476.69        759.43       139.37 o                         
  -8   4  13         19.56        229.48       153.43 o                         
  -7   4  13          6.55         99.06       114.80 o                         
  -6   4  13       3424.62       3309.58       169.90 o                         
  -5   4  13       2219.32       2206.40       137.25 o                         
  -4   4  13       2268.49       1973.49        99.96 o                         
  -3   4  13        437.56        501.30       112.06 o                         
  -2   4  13        830.81        703.96       112.50 o                         
  -1   4  13         21.09        -18.86        98.84 o                         
   0   4  13       5825.28       5993.16       214.88 o                         
   1   4  13        371.81        591.41        90.61 o                         
   2   4  13         81.21        108.78        74.77 o                         
   3   4  13          4.49        -32.72        69.88 o                         
   4   4  13        408.24        291.96        83.94 o                         
   5   4  13       1374.10       1079.81       176.64 o                         
   6   4  13        582.83        458.40       152.18 o                         
   7   4  13         61.26        184.04       136.88 o                         
   8   4  13       2367.46       2544.36       215.41 o                         
   9   4  13        380.03        379.52       146.81 o                         
  10   4  13       1386.06       1032.39       174.88 o                         
  11   4  13         30.46       -175.20       175.20 o                         
  12   4  13       1414.07       1216.21       213.71 o                         
  13   4  13        181.68        239.24       176.82 o                         
  14   4  13        220.41        488.84       195.65 o                         
  15   4  13        768.06        915.16       283.79 o                         
  16   4  13          0.79        158.41       253.48 o                         
 -17   5  13       1822.25        923.00       816.27 o                         
 -16   5  13       3750.62       3477.51       360.04 o                         
 -15   5  13       8266.93       7528.18       574.92 o                         
 -14   5  13       2667.19       2324.51       304.14 o                         
 -13   5  13       6436.40       6081.79       417.11 o                         
 -12   5  13      23520.96      23742.04       722.12 o                         
 -11   5  13      45535.96      45920.06       850.48 o                         
 -10   5  13       6455.94       6284.93       314.33 o                         
  -9   5  13      25331.40      24453.25       575.12 o                         
  -8   5  13       4612.62       4386.21       271.79 o                         
  -7   5  13      26748.80      27108.32       506.95 o                         
  -6   5  13      32395.75      31340.88       528.31 o                         
  -5   5  13       2977.34       2929.41       169.59 o                         
  -4   5  13      13824.21      14104.96       343.25 o                         
  -3   5  13      21444.15      21234.84       411.05 o                         
  -2   5  13       6744.65       6501.57       244.31 o                         
  -1   5  13      23198.97      22527.97       408.79 o                         
   0   5  13      23180.40      23269.41       415.44 o                         
   1   5  13      56606.00      55652.20       667.32 o                         
   2   5  13      16278.35      15582.71       391.86 o                         
   3   5  13      22287.88      22746.75       472.21 o                         
   4   5  13       8224.35       8113.36       309.87 o                         
   5   5  13      27609.29      27884.22       554.37 o                         
   6   5  13      18550.25      18303.15       483.22 o                         
   7   5  13       6031.94       5662.31       264.49 o                         
   8   5  13       7308.94       7008.69       297.54 o                         
   9   5  13      17804.34      17582.63       476.49 o                         
  10   5  13       1645.11       1628.58       182.73 o                         
  11   5  13      14687.03      14527.95       500.08 o                         
  12   5  13       6817.55       6360.66       348.81 o                         
  13   5  13      18953.91      19015.38       672.50 o                         
  14   5  13       3723.80       3491.50       319.56 o                         
  15   5  13       2161.53       1875.01       444.60 o                         
 -16   6  13        336.56          9.50       572.60 o                         
 -15   6  13       4054.93       2828.55       329.19 o
[truncated: 296,058 more chars]
