# Supplementary material for: Crystal structures of seven mixed-valence gold compounds of the form [(R1R2R3PE)2AuI]+[AuIIIX4]− (R = tert-butyl or isopropyl, E = S or Se, and X = Cl or Br)
Source: Acta Crystallogr E Crystallogr Commun. 2024 Sep 30;80(Pt 10):1087–96. doi: 10.1107/S2056989024009095 (PMC11451493; doi:10.1107/S2056989024009095)
Supplement: Supplementary file 3 [file e-80-01087-2sup3.hkl]

data_2                                                                          
_shelx_title ' Marc in P-1'                                                     
_shelx_refln_list_code          4                                               
_shelx_F_calc_maximum      803.70                                               
_exptl_crystal_F_000      1816.00                                               
_reflns_d_resolution_high  0.7100                                               
                                                                                
loop_                                                                           
 _space_group_symop_operation_xyz                                               
 'x, y, z'                                                                      
 '-x, -y, -z'                                                                   
                                                                                
_cell_length_a    11.7607                                                       
_cell_length_b    16.4174                                                       
_cell_length_c    17.2173                                                       
_cell_angle_alpha  79.931                                                       
_cell_angle_beta   76.467                                                       
_cell_angle_gamma  78.015                                                       
                                                                                
_shelx_F_squared_multiplier     1.000                                           
                                                                                
loop_                                                                           
 _refln_index_h                                                                 
 _refln_index_k                                                                 
 _refln_index_l                                                                 
 _refln_F_squared_calc                                                          
 _refln_F_squared_meas                                                          
 _refln_F_squared_sigma                                                         
 _refln_observed_status                                                         
   2   0   0     197511.70     197093.36       970.88 o                         
   3   0   0       4790.68       4929.22       105.69 o                         
   4   0   0     338565.97     346613.38      2483.43 o                         
   5   0   0      10659.95      11648.24       236.01 o                         
   6   0   0     160581.70     162606.05      1318.05 o                         
   7   0   0        216.89        233.09        94.83 o                         
   8   0   0      54792.45      55566.87       690.49 o                         
   9   0   0         48.84        112.65       133.51 o                         
  10   0   0      14284.69      15162.62       418.76 o                         
  11   0   0         15.75        291.25       152.63 o                         
  12   0   0       6958.10       7451.67       352.80 o                         
  13   0   0        179.73        215.73       166.51 o                         
  14   0   0         15.22        -62.45       214.69 o                         
  15   0   0        258.06         43.17       273.99 o                         
 -15   1   0        593.51        776.13       637.32 o                         
 -14   1   0          6.15        309.64       207.82 o                         
 -13   1   0        354.82        713.28       218.26 o                         
 -12   1   0       2853.19       3348.55       243.44 o                         
 -11   1   0        573.01        785.55       151.12 o                         
 -10   1   0        159.59        324.84       128.77 o                         
  -9   1   0        206.89        279.05       128.31 o                         
  -8   1   0       2153.47       2382.18       173.35 o                         
  -7   1   0       4193.72       4209.43       204.80 o                         
  -6   1   0       3147.38       3212.97       168.15 o                         
  -5   1   0       3791.09       3553.85       151.41 o                         
  -4   1   0       2073.29       2155.50       105.54 o                         
  -3   1   0       4307.52       4497.61        98.05 o                         
  -2   1   0        499.83        593.89        44.50 o                         
  -1   1   0        221.58        340.18        35.48 o                         
   2   1   0       1551.13       1868.95        53.72 o                         
   3   1   0        143.50        267.65        51.55 o                         
   4   1   0       5311.90       5440.17       142.29 o                         
   5   1   0       8544.69       9035.84       233.90 o                         
   6   1   0       1560.75       1560.94       113.07 o                         
   7   1   0       3718.66       3749.69       166.79 o                         
   8   1   0        312.28        217.58        91.48 o                         
   9   1   0       1549.13       1796.18       164.83 o                         
  10   1   0       8960.51       8795.33       324.36 o                         
  11   1   0       2188.25       2521.39       191.88 o                         
  12   1   0        148.55        150.31       171.11 o                         
  13   1   0        197.56        513.56       187.06 o                         
  14   1   0        571.25        451.77       209.07 o                         
  15   1   0        454.83        387.55       281.03 o                         
 -15   2   0        170.95        496.79       566.40 o                         
 -14   2   0        660.20        578.34       202.89 o                         
 -13   2   0         57.05          3.87       195.91 o                         
 -12   2   0       1365.30       1501.27       208.92 o                         
 -11   2   0       1055.91        882.82       146.92 o                         
 -10   2   0      11413.33      12192.73       342.39 o                         
  -9   2   0        817.13        858.13       135.44 o                         
  -8   2   0      23092.48      24353.60       456.41 o                         
  -7   2   0        667.23        589.93       113.08 o                         
  -6   2   0      50132.47      47760.67       627.17 o                         
  -5   2   0      13184.35      12354.28       248.20 o                         
  -4   2   0     203398.56     205348.27      1518.17 o                         
  -3   2   0      50308.56      52647.38       400.48 o                         
  -2   2   0     161959.59     164209.81       747.24 o                         
  -1   2   0      44372.29      43517.74       221.35 o                         
   0   2   0     406223.34     414487.81      3209.69 o                         
   1   2   0      28901.11      28733.20       163.24 o                         
   2   2   0     587353.75     585401.81      2520.60 o                         
   3   2   0          5.95        144.18        46.50 o                         
   4   2   0     271296.31     275144.44      1869.48 o                         
   5   2   0         54.97        138.95        87.13 o                         
   6   2   0     222166.12     212939.38      1804.30 o                         
   7   2   0       1587.19       1378.62       103.58 o                         
   8   2   0     103927.42     104594.55      1076.52 o                         
   9   2   0       1376.33       1224.84       162.51 o                         
  10   2   0      31870.65      32305.33       648.91 o                         
  11   2   0       3448.73       3822.28       227.20 o                         
  12   2   0      10163.48      10274.67       391.46 o                         
  13   2   0       1656.99       1340.16       281.31 o                         
  14   2   0       1894.54       1890.15       272.58 o                         
  15   2   0        640.38       1101.79       388.80 o                         
  16   2   0        189.11       -108.62       427.29 o                         
 -15   3   0       2477.90       3098.17       598.63 o                         
 -14   3   0        251.96        104.13       220.79 o                         
 -13   3   0          1.61        270.15       206.44 o                         
 -12   3   0        324.48        113.27       216.65 o                         
 -11   3   0        872.86        761.99       148.00 o                         
 -10   3   0         14.66         42.84       105.02 o                         
  -9   3   0       3339.92       3680.64       180.53 o                         
  -8   3   0       1672.73       1485.25       133.83 o                         
  -7   3   0         55.55        -82.56       105.04 o                         
  -6   3   0        116.37        176.06        85.60 o                         
  -5   3   0       4071.04       4154.80       147.14 o                         
  -4   3   0       1120.17       1146.47        78.77 o                         
  -3   3   0        198.88        320.74        45.82 o                         
  -2   3   0        328.00        276.60        30.52 o                         
  -1   3   0        661.35        669.56        31.53 o                         
   0   3   0       1021.60       1023.89        33.66 o                         
   1   3   0        178.64        302.55        25.44 o                         
   2   3   0       2651.29       3025.61        66.64 o                         
   3   3   0         29.16        192.70        43.51 o                         
   4   3   0      13826.57      13842.78       224.89 o                         
   5   3   0       3003.37       2656.96       150.47 o                         
   6   3   0      12591.05      12402.12       315.65 o                         
   7   3   0       4735.56       4257.67       229.97 o                         
   8   3   0       5324.00       5189.86       229.55 o                         
   9   3   0        111.70         48.57       124.94 o                         
  10   3   0       7627.04       7660.00       290.81 o                         
  11   3   0       3861.52       4064.27       243.85 o                         
  12   3   0       7404.80       7111.54       329.68 o                         
  13   3   0        147.37        266.72       173.85 o                         
  14   3   0         16.71        277.92       196.81 o                         
  15   3   0         16.53       -214.57       237.02 o                         
  16   3   0        419.83        508.11       680.25 o                         
 -15   4   0        629.61         79.25       393.49 o                         
 -14   4   0        997.57        876.58       271.57 o                         
 -13   4   0         12.91       -177.20       205.98 o                         
 -12   4   0        742.60        273.62       197.66 o                         
 -11   4   0        259.27        382.52       165.91 o                         
 -10   4   0       2264.10       2401.63       165.61 o                         
  -9   4   0        358.87        440.70       107.90 o                         
  -8   4   0      15317.26      15510.88       317.70 o                         
  -7   4   0        119.14         67.01        78.31 o                         
  -6   4   0      29387.99      28735.49       383.00 o                         
  -5   4   0         73.01          8.66        57.13 o                         
  -4   4   0      62727.39      61394.28       500.85 o                         
  -3   4   0      23610.10      23752.10       373.86 o                         
  -2   4   0      88625.91      86266.12       666.53 o                         
  -1   4   0      28567.73      31422.01       189.45 o                         
   0   4   0     203577.70     213792.30      1092.77 o                         
   1   4   0       7875.10       8388.52        91.04 o                         
   2   4   0     193403.38     194292.88       960.54 o                         
   3   4   0      17522.07      17776.54       199.60 o                         
   4   4   0     143599.47     144673.83      1378.96 o                         
   5   4   0       2342.99       1929.49       103.63 o                         
   6   4   0     104415.73     102837.53      1039.90 o                         
   7   4   0        914.36       1086.00       135.40 o                         
   8   4   0      83789.98      83204.70      1297.12 o                         
   9   4   0        360.35        167.10       130.01 o                         
  10   4   0      27045.09      26475.06       556.06 o                         
  11   4   0       4355.55       4340.84       243.20 o                         
  12   4   0      12461.09      13011.64       441.11 o                         
  13   4   0       6074.92       6873.33       368.15 o                         
  14   4   0       4093.66       4102.47       327.04 o                         
  15   4   0       1469.48       1912.19       289.84 o                         
  16   4   0         33.66         15.96       430.16 o                         
 -14   5   0        373.43        410.90       226.33 o                         
 -13   5   0         32.32        386.02       211.74 o                         
 -12   5   0         81.95        -39.58       195.64 o                         
 -11   5   0        738.21        604.71       213.80 o                         
 -10   5   0          7.37        -39.26       121.06 o                         
  -9   5   0       1475.78       1551.73       141.24 o                         
  -8   5   0       3532.06       3284.51       163.47 o                         
  -7   5   0         29.22         29.91        69.35 o                         
  -6   5   0         48.91        111.32        65.06 o                         
  -5   5   0       3241.28       3142.36       120.63 o                         
  -4   5   0        326.29        251.10        55.56 o                         
  -3   5   0       1470.92       1458.28        75.30 o                         
  -2   5   0        177.41        279.40        39.36 o                         
  -1   5   0       3413.18       3175.19        72.72 o                         
   0   5   0       9084.14       9240.33       111.80 o                         
   1   5   0       5620.51       6179.49        95.29 o                         
   2   5   0       5910.53       5883.63       109.34 o                         
   3   5   0         26.89         75.80        42.57 o                         
   4   5   0        903.85       1012.62        79.54 o                         
   5   5   0          1.23         88.01        54.94 o                         
   6   5   0      11027.90      10390.92       234.78 o                         
   7   5   0       5668.15       6005.57       244.57 o                         
   8   5   0       8756.38       7951.85       301.64 o                         
   9   5   0       2256.62       2063.70       194.59 o                         
  10   5   0       4409.93       4588.41       253.01 o                         
  11   5   0          6.69       -148.07       148.07 o                         
  12   5   0      10704.42      10402.49       387.60 o                         
  13   5   0        919.56        744.80       191.14 o                         
  14   5   0       3457.70       3488.90       342.97 o                         
  15   5   0        209.85        462.25       215.47 o                         
  16   5   0        696.70       1134.84       383.27 o                         
 -14   6   0       3038.59       3527.74       455.68 o                         
 -13   6   0        620.28        635.16       222.19 o                         
 -12   6   0       2868.36       2871.14       300.53 o                         
 -11   6   0        625.69        506.80       196.44 o                         
 -10   6   0       1259.97        958.53       147.91 o                         
  -9   6   0        568.54        530.96       117.78 o                         
  -8   6   0       3733.30       3746.88       185.80 o                         
  -7   6   0       3815.99       3582.46       161.76 o                         
  -6   6   0      14990.98      14399.30       279.76 o                         
  -5   6   0        372.77        355.90        77.25 o                         
  -4   6   0      35238.81      34623.57       399.95 o                         
  -3   6   0        911.17        924.17        59.21 o                         
  -2   6   0     105089.52     105208.63       653.43 o                         
  -1   6   0       2305.41       2269.76        66.15 o                         
   0   6   0     127231.33     133875.41       757.59 o                         
   1   6   0      15062.63      15083.24       193.32 o                         
   2   6   0     102121.32     100924.55       657.47 o                         
   3   6   0        281.09        420.09        48.84 o                         
   4   6   0     200458.53     199557.61      1223.78 o                         
   5   6   0         28.45         14.35        57.84 o                         
   6   6   0      75444.82      75211.95       665.43 o                         
   7   6   0       9210.31       9273.45       247.35 o                         
   8   6   0      47959.17      48478.87       710.97 o                         
   9   6   0         68.01        -90.57       139.59 o                         
  10   6   0      19353.88      18393.54       503.26 o                         
  11   6   0        796.70        677.93       143.82 o                         
  12   6   0      14044.13      13831.36       447.57 o                         
  13   6   0       7300.64       8508.50       404.83 o                         
  14   6   0       3691.65       3449.26       301.88 o                         
  15   6   0       2688.77       2540.43       258.35 o                         
  16   6   0       1189.21       1006.02       555.02 o                         
 -14   7   0         24.72        924.42       378.11 o                         
 -13   7   0        321.27        177.16       306.45 o                         
 -12   7   0          6.97       -195.44       195.44 o                         
 -11   7   0       4191.44       4086.78       332.72 o                         
 -10   7   0       1603.96       1371.92       187.22 o                         
  -9   7   0         57.26        339.25       141.27 o                         
  -8   7   0       1422.51       1152.65       132.14 o                         
  -7   7   0        160.74        432.85       116.50 o                         
  -6   7   0       2506.39       2515.19       148.32 o                         
  -5   7   0       3034.90       2787.60       122.54 o                         
  -4   7   0          2.56         58.76        64.95 o                         
  -3   7   0       1283.78       1289.86        74.86 o                         
  -2   7   0        376.81        346.63        56.62 o                         
  -1   7   0       3618.06       3645.78        88.15 o                         
   0   7   0      10987.18      11307.54       160.11 o                         
   1   7   0       7339.63       7329.40       142.41 o                         
   2   7   0      13435.36      13931.31       201.23 o                         
   3   7   0        180.42        168.04        60.97 o                         
   4   7   0       8481.82       8552.91       179.73 o                         
   5   7   0        479.87        446.73        71.14 o                         
   6   7   0       5131.50       4918.40       158.35 o                         
   7   7   0        686.56        556.86        80.61 o                         
   8   7   0       9024.79       9547.55       272.36 o                         
   9   7   0        261.35        179.04       144.16 o                         
  10   7   0       7301.88       6692.71       320.31 o                         
  11   7   0          6.11         70.52       149.10 o                         
  12   7   0        865.35        908.52       188.29 o                         
  13   7   0        335.98        344.89       200.14 o                         
  14   7   0       4059.50       3901.41       309.39 o                         
  15   7   0         37.07         88.00       246.80 o                         
 -13   8   0         41.18       -252.88       252.88 o                         
 -12   8   0       3381.70       2848.19       296.34 o                         
 -11   8   0       1733.55       1687.04       245.17 o                         
 -10   8   0       1630.51       2120.06       259.25 o                         
  -9   8   0        243.17        105.82       124.12 o                         
  -8   8   0        495.13        459.28       115.80 o                         
  -7   8   0       6730.98       6466.94       260.23 o                         
  -6   8   0      15678.65      15440.21       317.53 o                         
  -5   8   0       4312.39       4112.70       142.09 o                         
  -4   8   0      17966.06      17730.48       282.84 o                         
  -3   8   0        615.38        583.12        63.47 o                         
  -2   8   0      43142.32      43734.74       403.86 o                         
  -1   8   0      12995.91      11900.69       164.55 o                         
   0   8   0     115216.90     114881.26       726.74 o                         
   1   8   0        107.47         94.18        46.90 o                         
   2   8   0     101350.51     106681.90       759.72 o                         
   3   8   0      12475.57      12558.68       210.87 o                         
   4   8   0     136869.55     136849.59       997.77 o                         
   5   8   0       2943.31       2770.76       171.40 o                         
   6   8   0     138859.56     135101.33      1269.63 o                         
   7   8   0      11196.53      11152.53       279.96 o                         
   8   8   0      59780.75      58077.98       926.66 o                         
   9   8   0       2600.34       2531.68       191.89 o                         
  10   8   0      25613.95      25028.23       713.50 o                         
  11   8   0       1873.54       2164.80       209.51 o                         
  12   8   0      19347.17      20109.93       567.83 o                         
  13   8   0       3633.60       3099.24       272.15 o                         
  14   8   0       8668.09       8740.53       405.16 o                         
  15   8   0       4257.41       4084.12       361.66 o                         
 -13   9   0        323.23        439.76       372.03 o                         
 -12   9   0         27.71       -218.22       218.22 o                         
 -11   9   0        186.86        200.26       301.30 o                         
 -10   9   0       2323.13       1411.68       321.20 o                         
  -9   9   0       1915.82       1851.96       268.23 o                         
  -8   9   0       2398.84       2450.00       190.05 o                         
  -7   9   0          3.39       -108.14       124.71 o                         
  -6   9   0       2848.32       2953.39       179.05 o                         
  -5   9   0       1088.06       1164.66       117.84 o                         
  -4   9   0       2302.55       2201.38       108.29 o                         
  -3   9   0         72.57        132.09        53.85 o                         
  -2   9   0       1679.63       1490.50        84.28 o                         
  -1   9   0         41.02         85.70        52.22 o                         
   0   9   0       2736.39       2564.08        95.66 o                         
   1   9   0       3348.55       3153.03       103.79 o                         
   2   9   0       5145.15       5194.17       134.33 o                         
   3   9   0        346.20        275.14        65.71 o                         
   4   9   0       6059.81       6047.20       168.89 o                         
   5   9   0       1251.30       1134.69       115.25 o                         
   6   9   0      15148.68      15377.09       388.20 o                         
   7   9   0       5946.50       6246.69       234.69 o                         
   8   9   0       9841.44      10438.57       275.51 o                         
   9   9   0         33.92         47.92       118.19 o                         
  10   9   0       8370.04       8434.43       311.91 o                         
  11   9   0         71.93        138.24       156.29 o                         
  12   9   0        705.12        453.69       165.49 o                         
  13   9   0       1468.11       1365.34       218.43 o                         
  14   9   0       1256.83       1120.47       282.94 o                         
  15   9   0          8.42       -245.86       245.86 o                         
 -13  10   0         55.10        183.55       604.96 o                         
 -12  10   0       5789.04       6044.61       427.62 o                         
 -11  10   0       1205.87        827.81       232.91 o                         
 -10  10   0       1251.31       1106.87       227.74 o                         
  -9  10   0       2102.14       1778.12       204.09 o                         
  -8  10   0        220.13        419.90       132.68 o                         
  -7  10   0        925.97        846.59       128.32 o                         
  -6  10   0       3329.74       2822.56       177.38 o                         
  -5  10   0      24307.56      23064.35       417.69 o                         
  -4  10   0      18435.22      17541.77       314.96 o                         
  -3  10   0      13350.74      12893.01       232.25 o                         
  -2  10   0      21126.64      20584.11       289.43 o                         
  -1  10   0      11251.56      11481.97       203.18 o                         
   0  10   0      67805.89      67932.91       734.15 o                         
   1  10   0      41254.01      40570.99       450.58 o                         
   2  10   0      88766.60      89209.48       715.45 o                         
   3  10   0        425.90        383.51        71.40 o                         
   4  10   0      82797.91      84755.18       779.62 o                         
   5  10   0        203.04        314.87        98.25 o                         
   6  10   0     115330.66     115055.91      1112.48 o                         
   7  10   0       2395.93       2285.13       169.21 o                         
   8  10   0      79214.72      80740.81       863.52 o                         
   9  10   0       2939.53       2707.97       192.94 o                         
  10  10   0      30914.00      30532.52       586.79 o                         
  11  10   0       1727.39       1432.55       179.96 o                         
  12  10   0      22189.91      21714.91       598.48 o                         
  13  10   0       2019.84       1736.69       234.98 o                         
  14  10   0      13904.21      14159.91       547.06 o                         
  15  10   0       3421.92       3119.66       361.76 o                         
 -12  11   0        474.48        337.17       330.22 o                         
 -11  11   0       1947.20       1856.56       397.96 o                         
 -10  11   0         73.51        112.43       204.22 o                         
  -9  11   0         65.03        301.09       162.59 o                         
  -8  11   0       3488.75       3264.46       221.62 o                         
  -7  11   0         50.59         85.69       128.14 o                         
  -6  11   0       1171.26        989.46       138.94 o                         
  -5  11   0          0.22         32.62       117.00 o                         
  -4  11   0       1254.21       1232.12       110.86 o                         
  -3  11   0         16.26         38.27        59.71 o                         
  -2  11   0        974.86        870.51        64.89 o                         
  -1  11   0         12.13         39.50        62.73 o                         
   0  11   0        477.75        424.76        73.87 o                         
   1  11   0        268.08        270.22        77.83 o                         
   2  11   0       9932.67      10056.80       189.92 o                         
   3  11   0        120.72        -74.58        75.78 o                         
   4  11   0        233.43        230.71        78.71 o                         
   5  11   0       2862.43       2810.41       134.93 o                         
   6  11   0      10047.53       9359.25       273.30 o                         
   7  11   0          6.04       -137.91       137.91 o                         
   8  11   0       4044.98       4152.36       199.51 o                         
   9  11   0        770.78        448.76       143.11 o                         
  10  11   0       9425.71      10070.24       346.72 o                         
  11  11   0        221.01        124.87       151.05 o                         
  12  11   0       3902.84       4209.35       299.63 o                         
  13  11   0       1395.88       1057.15       206.72 o                         
  14  11   0        886.27        674.98       222.70 o                         
  15  11   0       1249.81       1130.47       379.53 o                         
 -11  12   0       2463.19       3107.18       478.70 o                         
 -10  12   0       4606.75       5071.66       323.68 o                         
  -9  12   0       5636.76       5679.82       301.43 o                         
  -8  12   0        526.34        466.79       184.43 o                         
  -7  12   0       7764.12       7627.05       303.96 o                         
  -6  12   0        335.01        230.40       129.44 o                         
  -5  12   0      11095.03      11484.10       341.88 o                         
  -4  12   0       7713.81       7878.92       250.31 o                         
  -3  12   0      39808.56      39282.70       487.12 o                         
  -2  12   0      29652.99      28882.09       414.14 o                         
  -1  12   0      12705.35      12233.08       231.98 o                         
   0  12   0      15861.39      15890.38       292.41 o                         
   1  12   0      38080.63      37623.50       467.76 o                         
   2  12   0      83085.88      83755.80       762.58 o                         
   3  12   0      33280.42      33826.36       444.85 o                         
   4  12   0      39391.02      40083.81       557.34 o                         
   5  12   0       6159.35       5938.90       189.06 o                         
   6  12   0      64149.32      62695.12       821.23 o                         
   7  12   0        857.08        562.02       139.40 o                         
   8  12   0      57340.52      56492.70       777.66 o                         
   9  12   0        149.53         32.29       133.65 o                         
  10  12   0      31218.28      31973.08       653.22 o                         
  11  12   0        634.02        554.16       161.75 o                         
  12  12   0      12133.81      11624.39       442.72 o                         
  13  12   0       1883.21       2017.12       361.97 o                         
  14  12   0      14402.45      14498.46       787.74 o                         
 -11  13   0       2046.10       1517.58       546.06 o                         
 -10  13   0        125.04         77.94       190.15 o                         
  -9  13   0       4683.36       4656.03       308.95 o                         
  -8  13   0        384.85        208.68       167.97 o                         
  -7  13   0        574.43        610.55       163.93 o                         
  -6  13   0       2553.40       2607.12       202.26 o                         
  -5  13   0        359.36        380.80       141.87 o                         
  -4  13   0        963.91       1131.71       153.47 o                         
  -3  13   0        420.80        625.44       111.73 o                         
  -2  13   0       1168.29        980.17       118.12 o                         
  -1  13   0       1020.39       1155.72       102.24 o                         
   0  13   0        281.18        246.23        84.49 o                         
   1  13   0       2652.21       2608.95       156.16 o                         
   2  13   0       6028.27       6065.05       196.71 o                         
   3  13   0          1.17         67.90        92.26 o                         
   4  13   0       6162.45       5978.76       196.73 o                         
   5  13   0        520.96        440.32       151.52 o                         
   6  13   0       7216.24       7064.32       260.96 o                         
   7  13   0         21.52        164.78       135.84 o                         
   8  13   0      13492.37      13575.00       422.97 o                         
   9  13   0         24.23         24.14       129.95 o                         
  10  13   0       2821.88       2928.02       225.72 o                         
  11  13   0         27.03         24.13       161.79 o                         
  12  13   0       5952.19       6380.72       345.28 o                         
  13  13   0         51.55         32.85       189.11 o                         
  14  13   0       2595.98       1763.59       398.64 o                         
 -10  14   0       5164.42       5282.92       427.63 o                         
  -9  14   0       3095.86       3580.71       321.32 o                         
  -8  14   0       1403.52       1424.32       229.93 o                         
  -7  14   0       7660.35       7378.60       384.66 o                         
  -6  14   0         22.59        -23.41       156.17 o                         
  -5  14   0       9473.03       9796.26       350.97 o                         
  -4  14   0       1268.73       1480.82       166.69 o                         
  -3  14   0      26870.36      26519.47       500.33 o                         
  -2  14   0      16216.22      15752.22       349.05 o                         
  -1  14   0      26981.74      27364.67       469.61 o                         
   0  14   0      11346.26      11225.33       265.88 o                         
   1  14   0      15565.01      15371.18       344.03 o                         
   2  14   0      18561.09      19067.16       350.49 o                         
   3  14   0      35268.61      35420.12       509.23 o                         
   4  14   0      36597.29      36648.11       540.54 o                         
   5  14   0      18502.72      18882.89       440.16 o                         
   6  14   0      27699.49      28148.92       567.68 o                         
   7  14   0       3620.12       3275.50       225.27 o                         
   8  14   0      29615.41      28283.99       703.35 o                         
   9  14   0        604.40        431.25       185.42 o                         
  10  14   0      23264.05      25831.22       664.89 o                         
  11  14   0        316.61        163.08       179.67 o                         
  12  14   0      11820.74      11367.81       458.54 o                         
  13  14   0       1423.16       1514.21       236.04 o                         
  14  14   0       4551.07       3604.83       631.96 o                         
 -10  15   0        364.83        705.75       578.10 o                         
  -9  15   0       2467.48       1860.19       385.10 o                         
  -8  15   0        144.28        156.66       203.04 o                         
  -7  15   0       3078.60       3218.40       334.37 o                         
  -6  15   0        572.78        630.73       181.30 o                         
  -5  15   0       2014.22       1922.82       216.74 o                         
  -4  15   0       2595.85       2370.08       228.35 o                         
  -3  15   0       2907.65       3167.24       224.90 o                         
  -2  15   0       4477.03       4601.69       314.14 o                         
  -1  15   0       3952.21       3871.71       217.51 o                         
   0  15   0       1209.68       1066.66       170.37 o                         
   1  15   0       1527.17       1577.73       149.30 o                         
   2  15   0        708.20        587.53       119.05 o                         
   3  15   0        983.14        998.89       134.85 o                         
   4  15   0       4233.21       4447.58       251.97 o                         
   5  15   0         17.37        221.99       132.02 o                         
   6  15   0       5526.50       5280.03       273.58 o                         
   7  15   0        181.01         48.59       136.06 o                         
   8  15   0      12990.40      13172.76       468.30 o                         
   9  15   0        311.21        139.08       156.03 o                         
  10  15   0       8328.06       8689.10       374.41 o                         
  11  15   0        257.50         34.70       214.08 o                         
  12  15   0       3811.38       3941.43       316.23 o                         
  13  15   0         60.70        -75.11       262.34 o                         
  -9  16   0        265.11        440.28       521.04 o                         
  -8  16   0       2060.42       1427.05       295.83 o                         
  -7  16   0       1900.95       2140.65       261.36 o                         
  -6  16   0        189.40        196.27       187.04 o                         
  -5  16   0       7570.92       7978.48       391.84 o                         
  -4  16   0       1736.54       1688.04       205.27 o                         
  -3  16   0       4899.61       5219.17       278.92 o                         
  -2  16   0       1556.47       1688.37       186.61 o                         
  -1  16   0      16495.33      15611.69       419.98 o                         
   0  16   0      11367.12      11340.10       353.97 o                         
   1  16   0      12188.67      12683.02       347.98 o                         
   2  16   0       5067.46       4666.69       222.94 o                         
   3  16   0       8965.52       8544.50       333.67 o                         
   4  16   0      12272.38      12254.10       400.64 o                         
   5  16   0      13595.59      14249.19       442.84 o                         
   6  16   0      20212.04      20908.55       505.92 o                         
   7  16   0       2723.88       2892.96       223.64 o                         
   8  16   0      14616.16      13826.27       533.78 o                         
   9  16   0        383.52        596.04       169.88 o                         
  10  16   0      11785.97      10866.67       452.58 o                         
  11  16   0         40.97        314.82       201.32 o                         
  12  16   0       8637.54       9150.25       476.52 o                         
  13  16   0         18.45        135.38       466.64 o                         
  -8  17   0        385.02       -133.87       535.74 o                         
  -7  17   0        787.65        639.53       212.01 o                         
  -6  17   0        273.20        312.12       199.60 o                         
  -5  17   0        772.85        538.37       191.98 o                         
  -4  17   0        863.94       1173.65       205.21 o                         
  -3  17   0       1402.39       1356.52       188.05 o                         
  -2  17   0       1736.86       1138.68       173.50 o                         
  -1  17   0       4198.26       4525.62       273.40 o                         
   0  17   0       4433.32       4383.83       243.01 o                         
   1  17   0       2563.01       2761.81       204.66 o                         
   2  17   0        146.70        198.47       155.33 o                         
   3  17   0       1278.16       1250.45       209.36 o                         
   4  17   0         44.49        130.87       146.45 o                         
   5  17   0       2991.56       3187.17       244.69 o                         
   6  17   0        250.77        -34.29       167.06 o                         
   7  17   0         29.47       -170.31       170.31 o                         
   8  17   0       2987.61       2988.34       285.87 o                         
   9  17   0        527.75        361.65       189.71 o                         
  10  17   0       5796.36       5833.26       358.47 o                         
  11  17   0         66.61        475.04       302.80 o                         
  12  17   0       3258.58       3748.38       708.00 o                         
  -7  18   0         83.27       -524.48       524.48 o                         
  -6  18   0        306.50          3.91       188.89 o                         
  -5  18   0       5320.27       5500.25       360.99 o                         
  -4  18   0         19.77        115.88       184.36 o                         
  -3  18   0       3157.01       3225.25       288.38 o                         
  -2  18   0        349.23        408.91       159.51 o                         
  -1  18   0       2417.29       2620.30       228.95 o                         
   0  18   0       3490.28       3533.09       248.61 o                         
   1  18   0      10043.70      10387.68       410.48 o                         
   2  18   0       3888.58       3554.35       263.15 o                         
   3  18   0       3673.65       3716.53       268.18 o                         
   4  18   0       3573.28       3275.82       254.01 o                         
   5  18   0       4134.12       3975.49       269.32 o                         
   6  18   0       9855.87      10184.29       463.89 o                         
   7  18   0       2314.28       2084.42       231.38 o                         
   8  18   0       7958.27       7712.63       535.81 o                         
   9  18   0        330.75        209.83       284.19 o                         
  10  18   0       7261.44       7780.47       566.87 o                         
  11  18   0         41.69       -250.91       250.91 o                         
  -6  19   0       1306.15        845.53       499.33 o                         
  -5  19   0        467.84        503.62       228.93 o                         
  -4  19   0        775.30        380.21       218.15 o                         
  -3  19   0        455.40        126.46       181.56 o                         
  -2  19   0       1243.00       1089.73       186.99 o                         
  -1  19   0       1479.04       1282.74       195.13 o                         
   0  19   0       1036.65       1116.47       183.74 o                         
   1  19   0       1935.26       2077.33       223.76 o                         
   2  19   0       1134.81       1215.98       201.60 o                         
   3  19   0       1579.99       1209.59       207.11 o                         
   4  19   0          4.97         50.52       220.29 o                         
   5  19   0       2052.69       1940.92       214.55 o                         
   6  19   0        153.13        401.80       203.51 o                         
   7  19   0        944.61        606.20       226.02 o                         
   8  19   0        200.92        535.19       219.31 o                         
   9  19   0        676.09        705.56       234.36 o                         
  10  19   0       1528.82       1974.91       316.74 o                         
  11  19   0        731.63        212.77       606.19 o                         
  -5  20   0       1978.67       1633.94       850.60 o                         
  -4  20   0        235.04       -209.77       224.79 o                         
  -3  20   0       6165.05       6652.30       391.62 o                         
  -2  20   0        268.05        358.35       287.29 o                         
  -1  20   0       3579.24       3354.78       273.17 o                         
   0  20   0         14.96       -178.46       178.46 o                         
   1  20   0       6407.27       6304.03       367.49 o                         
   2  20   0       1016.13        413.11       180.88 o                         
   3  20   0       7989.40       8055.52       394.59 o                         
   4  20   0        450.37        839.39       193.39 o                         
   5  20   0       3503.13       3736.01       312.05 o                         
   6  20   0       2299.50       2229.97       235.28 o                         
   7  20   0       2940.43       2891.27       273.33 o                         
   8  20   0       3082.79       3300.22       327.35 o                         
   9  20   0       1343.86       1506.56       328.41 o                         
  -3  21   0       2183.10       3036.09       830.94 o                         
  -2  21   0       2017.20       1708.78       269.85 o                         
  -1  21   0       1452.63       1123.08       214.34 o                         
   0  21   0       1883.51       2253.02       257.78 o                         
   1  21   0       2580.10       2676.17       294.17 o                         
   2  21   0        353.57        133.28       195.83 o                         
   3  21   0       1195.44       1149.98       215.24 o                         
   4  21   0        142.75        464.75       205.22 o                         
   5  21   0       1431.05       1774.29       242.29 o                         
   6  21   0        210.20        728.36       207.21 o                         
   7  21   0       1338.70       1238.63       253.10 o                         
   8  21   0        698.17        692.04       338.66 o                         
   0  22   0         65.19        -57.25       279.74 o                         
   1  22   0       4587.44       4419.90       607.69 o                         
   2  22   0         91.55       -154.30       318.33 o                         
   3  22   0       9915.29      10589.90       638.50 o                         
   4  22   0        698.93        302.49       232.74 o                         
   5  22   0       5509.97       5682.65       452.26 o                         
   6  22   0        760.73       1167.08       305.73 o                         
  -6 -22   1       4130.93       2947.16       686.87 o                         
  -5 -22   1        191.64         39.25       364.93 o                         
  -4 -22   1       4743.07       4595.96       412.07 o                         
  -3 -22   1       2446.56       3018.24       390.71 o                         
  -2 -22   1       4913.41       4585.72       572.67 o                         
  -1 -22   1          4.55       -345.13       491.35 o                         
  -8 -21   1         29.24       -361.30       714.10 o                         
  -7 -21   1          6.57        -22.95       235.50 o                         
  -6 -21   1        386.81        630.78       262.38 o                         
  -5 -21   1         13.83         -9.72       193.95 o                         
  -4 -21   1        780.38        817.69       222.53 o                         
  -3 -21   1        314.35        199.91       227.44 o                         
  -2 -21   1       3554.56       3477.33       321.51 o                         
  -1 -21   1       2531.70       2270.10       273.46 o                         
   0 -21   1       1791.57       1610.54       243.55 o                         
   1 -21   1       2935.87       2581.27       282.15 o                         
   2 -21   1       3180.22       2793.07       338.04 o                         
   3 -21   1       2928.20       2268.44       824.49 o                         
  -9 -20   1       2958.21       1299.81       914.36 o                         
  -8 -20   1       5268.08       4906.63       765.50 o                         
  -7 -20   1       4354.89       4629.87       322.56 o                         
  -6 -20   1       1651.69       1482.27       250.14 o                         
  -5 -20   1        915.39        526.90       190.89 o                         
  -4 -20   1       8156.47       7754.11       396.66 o                         
  -3 -20   1       1478.89       1309.14       211.13 o                         
  -2 -20   1       5337.23       5487.47       389.19 o                         
  -1 -20   1       1708.06       1856.03       227.31 o                         
   0 -20   1       7808.86       8417.97       414.97 o                         
   1 -20   1        238.63        172.94       180.76 o                         
   2 -20   1       6555.22       5988.15       384.12 o                         
   3 -20   1        876.00       1540.71       242.82 o                         
   4 -20   1       4859.83       4622.52       399.23 o                         
   5 -20   1       1906.16        755.32       691.45 o                         
 -10 -19   1        152.73       -396.94       396.94 o                         
  -9 -19   1        631.75        309.33       236.22 o                         
  -8 -19   1        139.57        118.70       212.52 o                         
  -7 -19   1          0.89         -5.06       184.19 o                         
  -6 -19   1        169.58         40.49       173.29 o                         
  -5 -19   1        492.64        213.54       174.30 o                         
  -4 -19   1        244.70        153.67       171.06 o                         
  -3 -19   1        100.04         85.73       169.56 o                         
  -2 -19   1        993.49        824.63       264.36 o                         
  -1 -19   1       2271.84       2265.75       233.56 o                         
   0 -19   1       2117.41       1696.16       258.32 o                         
   1 -19   1       2542.61       2403.88       232.82 o                         
   2 -19   1       2069.50       2295.50       236.07 o                         
   3 -19   1       1830.25       1872.17       216.46 o                         
   4 -19   1       4566.84       5328.83       354.48 o                         
   5 -19   1       1525.29       1274.93       245.48 o                         
   6 -19   1       1929.44        908.86       441.43 o                         
 -11 -18   1       6186.20       8693.79      1333.19 o                         
 -10 -18   1       3203.81       3197.50       316.35 o                         
  -9 -18   1       9939.01      11057.37       542.56 o                         
  -8 -18   1      13343.96      13595.33       577.11 o                         
  -7 -18   1       6519.99       6729.36       357.73 o                         
  -6 -18   1       2843.03       2383.37       236.02 o                         
  -5 -18   1      10125.38      10349.76       412.22 o                         
  -4 -18   1       7233.15       7082.73       343.48 o                         
  -3 -18   1        672.49        371.87       176.49 o                         
  -2 -18   1      10082.80       9852.70       404.50 o                         
  -1 -18   1       4870.33       4773.97       282.45 o                         
   0 -18   1       4529.98       4105.50       264.33 o                         
   1 -18   1         36.11        120.08       168.81 o                         
   2 -18   1       7610.10       6915.31       347.58 o                         
   3 -18   1        164.14          2.06       170.21 o                         
   4 -18   1       8060.74       7672.42       400.41 o                         
   5 -18   1       1584.35       2002.22       247.22 o                         
   6 -18   1       5344.88       4745.32       347.50 o                         
   7 -18   1       1320.45        525.12       426.37 o                         
 -12 -17   1        862.55        824.75       651.02 o                         
 -11 -17   1        667.08        706.21       219.49 o                         
 -10 -17   1         48.50         75.70       195.00 o                         
  -9 -17   1        241.31         43.20       193.15 o                         
  -8 -17   1        710.84        816.65       225.95 o                         
  -7 -17   1        140.78         11.42       170.77 o                         
  -6 -17   1         47.33         77.04       164.93 o                         
  -5 -17   1       1719.53       1898.34       212.66 o                         
  -4 -17   1        776.85        562.69       166.63 o                         
  -3 -17   1        662.14        666.46       144.45 o                         
  -2 -17   1        258.70        284.29       164.93 o                         
  -1 -17   1       2921.82       2651.07       200.02 o                         
   0 -17   1        654.17        467.24       140.76 o                         
   1 -17   1       5880.52       5784.27       298.01 o                         
   2 -17   1        596.87        467.09       158.08 o                         
   3 -17   1       3775.27       3813.38       249.52 o                         
   4 -17   1       1954.73       1775.58       215.64 o                         
   5 -17   1       2410.11       2263.82       247.48 o                         
   6 -17   1       1906.44       1591.38       230.75 o                         
   7 -17   1        965.62        804.81       212.42 o                         
   8 -17   1        825.08       1354.47       652.83 o                         
 -12 -16   1        994.49       1224.12       277.22 o                         
 -11 -16   1       6690.76       7749.04       421.35 o                         
 -10 -16   1       1291.32       1484.87       253.76 o                         
  -9 -16   1      20950.87      21733.62       571.50 o                         
  -8 -16   1       9781.47       9547.62       427.47 o                         
  -7 -16   1      14055.59      14156.91       440.43 o                         
  -6 -16   1      14693.67      14976.20       439.47 o                         
  -5 -16   1      22033.48      22686.69       556.51 o                         
  -4 -16   1       5275.47       4732.39       259.88 o                         
  -3 -16   1      10603.91      10318.48       355.90 o                         
  -2 -16   1      28267.63      27738.76       694.36 o                         
  -1 -16   1       6514.66       6202.58       270.90 o                         
   0 -16   1      20559.04      19877.29       468.21 o                         
   1 -16   1       4699.86       4181.79       232.72 o                         
   2 -16   1      14653.69      14916.54       433.37 o                         
   3 -16   1        580.94        207.44       148.00 o                         
   4 -16   1      14870.54      14995.50       485.56 o                         
   5 -16   1        715.27        469.94       186.60 o                         
   6 -16   1       9726.49       8968.32       431.80 o                         
   7 -16   1       2908.29       2627.74       270.55 o                         
   8 -16   1       4024.44       3442.83       333.46 o                         
   9 -16   1       1473.47        804.47       574.95 o                         
 -13 -15   1        757.08        999.87       399.72 o                         
 -12 -15   1       4241.89       4549.78       328.92 o                         
 -11 -15   1       1192.41       1515.52       229.80 o                         
 -10 -15   1       1772.45       1434.99       223.12 o                         
  -9 -15   1        142.83        149.79       161.17 o                         
  -8 -15   1       1066.17        961.91       192.34 o                         
  -7 -15   1         88.24         69.59       146.18 o                         
  -6 -15   1        898.27       1031.84       159.60 o                         
  -5 -15   1       1336.66        742.28       147.05 o                         
  -4 -15   1        394.37        347.52       140.58 o                         
  -3 -15   1       2879.26       2999.91       186.05 o                         
  -2 -15   1         79.01        109.71       109.96 o                         
  -1 -15   1       6817.21       7067.84       248.82 o                         
   0 -15   1       1514.42       1310.99       147.94 o                         
   1 -15   1       9390.32       9153.52       313.68 o                         
   2 -15   1        593.64        723.21       146.33 o                         
   3 -15   1       7286.41       7702.79       317.88 o                         
   4 -15   1       1106.20       1049.84       178.81 o                         
   5 -15   1       5352.71       5219.76       301.88 o                         
   6 -15   1       3989.02       3849.27       275.32 o                         
   7 -15   1       2805.18       2341.73       255.17 o                         
   8 -15   1        256.72        228.75       190.51 o                         
   9 -15   1        708.61        445.75       233.52 o                         
  10 -15   1       1760.46       2332.12       772.44 o                         
 -13 -14   1       2097.02       2265.63       262.48 o                         
 -12 -14   1        383.34        362.65       210.11 o                         
 -11 -14   1        985.39        695.62       179.62 o                         
 -10 -14   1        631.18        498.94       169.05 o                         
  -9 -14   1      17079.00      17286.76       491.12 o                         
  -8 -14   1       2570.91       2846.10       245.74 o                         
  -7 -14   1      19344.72      19633.64       531.92 o                         
  -6 -14   1      14183.21      13596.72       385.05 o                         
  -5 -14   1      11816.18      12499.07       330.40 o                         
  -4 -14   1      11950.41      11892.39       310.16 o                         
  -3 -14   1      24626.16      24925.28       435.74 o                         
  -2 -14   1      19946.39      20053.44       368.58 o                         
  -1 -14   1      17538.30      16903.91       362.26 o                         
   0 -14   1      56015.20      55874.55       635.39 o                         
   1 -14   1       3431.19       3458.20       171.52 o                         
   2 -14   1      41756.71      41646.68       588.61 o                         
   3 -14   1       6870.40       6217.20       307.30 o                         
   4 -14   1      40779.56      41713.24       698.06 o                         
   5 -14   1        154.07        391.34       145.48 o                         
   6 -14   1      33789.77      35202.66       663.33 o                         
   7 -14   1       2359.95       2528.52       276.27 o                         
   8 -14   1      12214.23      12527.18       483.67 o                         
   9 -14   1       1977.08       2384.63       281.31 o                         
  10 -14   1       7280.17       7353.14       483.44 o                         
 -14 -13   1       3008.81       1424.75       789.57 o                         
 -13 -13   1       2061.58       1763.74       244.81 o                         
 -12 -13   1       4277.80       3789.07       327.98 o                         
 -11 -13   1       3426.89       3422.49       271.12 o                         
 -10 -13   1       3673.88       4032.94       277.51 o                         
  -9 -13   1        940.70        724.43       146.49 o                         
  -8 -13   1       3119.19       3092.83       223.08 o                         
  -7 -13   1        130.60       -132.69       136.14 o                         
  -6 -13   1       1010.15        741.74       126.18 o                         
  -5 -13   1        654.57        386.05       117.22 o                         
  -4 -13   1        120.10        148.55        90.74 o                         
  -3 -13   1       6531.50       6266.66       214.16 o                         
  -2 -13   1       1471.99       1390.01       130.07 o                         
  -1 -13   1       7808.44       8031.57       246.55 o                         
   0 -13   1        289.72        182.64        91.64 o                         
   1 -13   1      13804.60      13332.39       278.18 o                         
   2 -13   1       5398.25       4855.41       191.25 o                         
   3 -13   1      15053.49      15516.30       334.21 o                         
   4 -13   1        405.27        465.65       135.44 o                         
   5 -13   1      11644.69      12474.66       382.05 o                         
   6 -13   1       2942.16       2957.31       218.62 o                         
   7 -13   1      11570.64      11667.67       400.20 o                         
   8 -13   1       1634.94       1765.15       195.07 o                         
   9 -13   1       2002.15       2147.29       220.79 o                         
  10 -13   1       1061.36        951.59       226.50 o                         
  11 -13   1       1327.05       1573.82       588.57 o                         
 -14 -12   1        144.93       -310.07       310.07 o                         
 -13 -12   1        834.64        925.55       203.31 o                         
 -12 -12   1        273.81        -98.53       179.91 o                         
 -11 -12   1       1443.94       1078.06       199.36 o                         
 -10 -12   1       3354.50       3068.77       245.78 o                         
  -9 -12   1       4828.35       5037.20       271.53 o                         
  -8 -12   1       3124.03       2992.09       206.38 o                         
  -7 -12   1      19606.88      19171.59       473.54 o                         
  -6 -12   1       4514.50       4485.92       215.80 o                         
  -5 -12   1      10467.95      10526.52       297.32 o                         
  -4 -12   1      17881.00      18456.95       345.59 o                         
  -3 -12   1       3012.64       3180.22       161.42 o                         
  -2 -12   1      11583.11      11431.80       261.01 o                         
  -1 -12   1       9998.30       9262.73       251.40 o                         
   0 -12   1      30487.26      30727.48       410.99 o                         
   1 -12   1        694.57        659.95        87.51 o                         
   2 -12   1      52314.55      51733.07       625.15 o                         
   3 -12   1        711.84        453.96       103.67 o                         
   4 -12   1      64383.75      66239.62       848.75 o                         
   5 -12   1       1365.78       1170.64       160.09 o                         
   6 -12   1      51153.14      52048.30       796.06 o                         
   7 -12   1       1993.09       2064.22       199.09 o                         
   8 -12   1      41044.69      41131.54       743.50 o                         
   9 -12   1       3161.26       3026.69       248.06 o                         
  10 -12   1      20742.22      20973.05       609.30 o                         
  11 -12   1       1192.41        783.54       225.26 o                         
  12 -12   1      10327.96       8974.30      1459.76 o                         
 -15 -11   1       5774.68       7608.51      1381.16 o                         
 -14 -11   1       3242.79       3093.40       309.08 o                         
 -13 -11   1       4818.27       5133.69       347.61 o                         
 -12 -11   1       4575.49       4691.85       309.39 o                         
 -11 -11   1       7113.12       6630.90       379.01 o                         
 -10 -11   1       4783.08       4386.23       269.15 o                         
  -9 -11   1       6188.25       6419.52       300.71 o                         
  -8 -11   1       7160.10       7386.71       273.01 o                         
  -7 -11   1       1796.13       1592.92       198.60 o                         
  -6 -11   1        656.67        620.49       120.45 o                         
  -5 -11   1        121.22         55.46       103.58 o                         
  -4 -11   1        120.81         48.37       106.94 o                         
  -3 -11   1        311.66        394.25        87.00 o                         
  -2 -11   1        207.96        372.70        59.54 o                         
  -1 -11   1      29149.07      29477.45       428.88 o                         
   0 -11   1       2306.21       2098.22       114.93 o                         
   1 -11   1      10916.11      10966.49       228.81 o                         
   2 -11   1       5280.70       5560.76       180.85 o                         
   3 -11   1      27270.77      25986.47       350.43 o                         
   4 -11   1       2690.74       2477.55       131.54 o                         
   5 -11   1      17862.05      18296.72       382.79 o                         
   6 -11   1       1822.92       1683.16       150.78 o                         
   7 -11   1      16048.92      15387.94       391.96 o                         
   8 -11   1       3089.56       3104.44       213.93 o                         
   9 -11   1       8668.24       9090.14       367.51 o                         
  10 -11   1        986.54        639.48       224.02 o                         
  11 -11   1       1669.10       1594.70       242.52 o                         
  12 -11   1        756.07        545.00       633.71 o                         
 -15 -10   1        949.79        544.04       281.23 o                         
 -14 -10   1         80.25        -40.19       212.68 o                         
 -13 -10   1       1394.36       1184.00       231.71 o                         
 -12 -10   1         15.18        136.47       172.39 o                         
 -11 -10   1        804.89        547.69       163.92 o                         
 -10 -10   1       1301.61       1667.78       181.57 o                         
  -9 -10   1       1862.22       1814.51       184.08 o                         
  -8 -10   1       5998.13       5861.60       239.17 o                         
  -7 -10   1       9149.52       9549.90       322.42 o                         
  -6 -10   1      10428.36       9968.48       302.56 o                         
  -5 -10   1      19822.17      19806.80       375.92 o                         
  -4 -10   1      17311.62      17551.05       298.27 o                         
  -3 -10   1       9291.69       9428.36       225.56 o                         
  -2 -10   1      30246.21      30839.87       403.72 o                         
  -1 -10   1      12245.48      11812.94       257.50 o                         
   0 -10   1      31934.81      31489.52       383.73 o                         
   1 -10   1        216.99         86.07        71.64 o                         
   2 -10   1      30736.74      30504.02       387.53 o                         
   3 -10   1        772.79        619.56        77.65 o                         
   4 -10   1      58612.73      57312.50       553.56 o                         
   5 -10   1        569.54        602.70        91.98 o                         
   6 -10   1      62018.22      62395.64       754.32 o                         
   7 -10   1         80.56         46.34       123.13 o                         
   8 -10   1      33393.31      35100.69       590.22 o                         
   9 -10   1      10547.63      10647.20       377.38 o                         
  10 -10   1      39397.71      40280.00       943.36 o                         
  11 -10   1       2909.64       1969.27       310.42 o                         
  12 -10   1      13910.33      14708.59       616.24 o                         
  13 -10   1       2874.55        583.19       650.44 o                         
 -15  -9   1       7650.72       8251.07       556.21 o                         
 -14  -9   1       5226.82       5759.55       361.36 o                         
 -13  -9   1       4898.69       4959.10       328.38 o                         
 -12  -9   1       9702.49       9887.79       448.79 o                         
 -11  -9   1       5318.89       5413.09       279.96 o                         
 -10  -9   1       6259.17       6367.86       287.95 o                         
  -9  -9   1       3651.17       4176.44       252.93 o                         
  -8  -9   1      16397.91      16985.87       359.28 o                         
  -7  -9   1       2792.20       2805.51       162.47 o                         
  -6  -9   1       9375.31       9298.83       310.93 o                         
  -5  -9   1         61.63         62.32        97.23 o                         
  -4  -9   1        228.45        200.89        59.82 o                         
  -3  -9   1        172.63        109.97        70.01 o                         
  -2  -9   1       4328.55       4422.71       148.09 o                         
  -1  -9   1      14466.68      14839.14       274.36 o                         
   0  -9   1         67.41         54.73        70.79 o                         
   1  -9   1      21684.82      21935.77       281.13 o                         
   2  -9   1       4092.33       3684.39       139.40 o                         
   3  -9   1      20496.24      20898.46       291.28 o                         
   4  -9   1       6561.22       5625.28       151.68 o                         
   5  -9   1      34369.38      33220.86       447.67 o                         
   6  -9   1       2402.89       2526.94       148.46 o                         
   7  -9   1      12972.55      13616.78       383.84 o                         
   8  -9   1       2372.40       2449.97       199.98 o                         
   9  -9   1      15036.99      14811.16       447.15 o                         
  10  -9   1       2865.60       2488.70       270.60 o                         
  11  -9   1       2908.07       2852.12       311.64 o                         
  12  -9   1         69.83       -344.99       344.99 o                         
  13  -9   1       1836.71        976.36       408.08 o                         
 -15  -8   1        972.15       1166.00       296.83 o                         
 -14  -8   1       1799.83       1824.80       236.53 o                         
 -13  -8   1       3343.71       3244.37       281.22 o                         
 -12  -8   1        551.67        570.74       213.27 o                         
 -11  -8   1        235.33        318.50       163.32 o                         
 -10  -8   1        475.54        296.19       146.76 o                         
  -9  -8   1         54.45        146.97       125.60 o                         
  -8  -8   1        871.89        982.76       119.86 o                         
  -7  -8   1        241.31        268.13        92.56 o                         
  -6  -8   1       4364.87       4400.65       192.59 o                         
  -5  -8   1      19495.79      19268.14       364.71 o                         
  -4  -8   1      25063.03      24746.99       379.48 o                         
  -3  -8   1      28883.42      29238.27       359.32 o                         
  -2  -8   1      73082.55      73594.37       601.55 o                         
  -1  -8   1      28069.03      29221.70       362.74 o                         
   0  -8   1      56586.88      57576.20       480.76 o                         
   1  -8   1      16767.46      16770.04       230.37 o                         
   2  -8   1      41543.81      41878.68       393.71 o                         
   3  -8   1       2952.60       3054.69       109.61 o                         
   4  -8   1      68940.50      69540.27       672.93 o                         
   5  -8   1        986.40        865.98       101.38 o                         
   6  -8   1      94175.41      92677.16       956.85 o                         
   7  -8   1        201.77        194.28       115.83 o                         
   8  -8   1      27915.19      28129.07       570.34 o                         
   9  -8   1       1139.61        825.11       146.89 o                         
  10  -8   1      39461.68      41417.12       925.71 o                         
  11  -8   1       7684.99       8376.49       481.76 o                         
  12  -8   1      20920.09      21829.62      1158.98 o                         
  13  -8   1       1697.44       1256.15       243.86 o                         
 -15  -7   1       7716.14       6476.88       462.46 o                         
 -14  -7   1       4062.77       3974.50       312.70 o                         
 -13  -7   1       9259.65      10745.73       427.81 o                         
 -12  -7   1       6969.79       7751.08       393.09 o                         
 -11  -7   1       8782.10       8632.20       380.07 o                         
 -10  -7   1       9253.53       8674.62       344.36 o                         
  -9  -7   1       2563.81       2296.38       190.03 o                         
  -8  -7   1      16009.70      15868.54       337.23 o                         
  -7  -7   1        303.84        339.99        61.55 o                         
  -6  -7   1      23472.16      23672.18       364.83 o                         
  -5  -7   1        288.34        348.96        93.62 o                         
  -4  -7   1       2695.83       2725.15       140.18 o                         
  -3  -7   1         44.73         61.65        56.93 o                         
  -2  -7   1       4377.52       4233.02       120.98 o                         
  -1  -7   1      23788.06      24194.70       291.88 o                         
   0  -7   1       6563.21       6902.97       147.60 o                         
   1  -7   1      33483.03      34080.17       328.99 o                         
   2  -7   1        434.36        430.72        69.46 o                         
   3  -7   1      24811.34      24811.49       357.49 o                         
   4  -7   1        218.95        307.24        70.39 o                         
   5  -7   1      48082.11      48763.55       599.69 o                         
   6  -7   1        287.48        474.38       112.47 o                         
   7  -7   1      26786.88      27216.27       461.43 o                         
   8  -7   1         24.37         49.99       110.62 o                         
   9  -7   1      16286.40      16282.73       461.60 o                         
  10  -7   1       1787.23       1918.71       205.22 o                         
  11  -7   1       6979.35       6678.73       396.42 o                         
  12  -7   1        375.51        -98.24       210.62 o                         
  13  -7   1       1088.09       1006.67       261.45 o                         
  14  -7   1         19.53         59.94       377.74 o                         
 -15  -6   1       1591.08       2151.77       279.88 o                         
 -14  -6   1       2765.43       2526.23       296.30 o                         
 -13  -6   1        776.82        552.76       171.31 o                         
 -12  -6   1       3216.23       3147.24       232.33 o                         
 -11  -6   1       1749.94       1334.34       165.90 o                         
 -10  -6   1       1394.84       1308.26       175.86 o                         
  -9  -6   1       1520.53       1070.65       154.24 o                         
  -8  -6   1       6134.58       5328.07       189.67 o                         
  -7  -6   1        730.40        570.16       100.78 o                         
  -6  -6   1        985.91       1009.82        77.68 o                         
  -5  -6   1       1472.62       1469.97       102.38 o                         
  -4  -6   1         45.68        -10.92        75.60 o                         
  -3  -6   1      34150.58      34161.65       414.30 o                         
  -2  -6   1      31745.75      32841.84       326.47 o                         
  -1  -6   1      19379.81      19851.71       232.14 o                         
   0  -6   1      69618.73      70555.18       501.43 o                         
   1  -6   1      16643.14      16314.18       226.72 o                         
   2  -6   1      46856.86      47121.34       394.37 o                         
   3  -6   1      12824.96      12797.03       187.12 o                         
   4  -6   1      56832.44      57348.75       617.71 o                         
   5  -6   1      14889.76      14256.39       279.29 o                         
   6  -6   1     102248.32     101283.70       872.54 o                         
   7  -6   1       4262.42       3792.03       176.82 o                         
   8  -6   1      85224.95      86767.13       998.77 o                         
   9  -6   1        910.18        759.74       131.05 o                         
  10  -6   1      33934.38      35065.56       663.57 o                         
  11  -6   1        365.44        253.88       205.59 o                         
  12  -6   1      39199.34      40739.32       964.53 o                         
  13  -6   1        863.42        853.40       262.44 o                         
  14  -6   1      12273.19      12873.21       837.75 o                         
 -15  -5   1      11019.66      12388.25       532.21 o                         
 -14  -5   1        760.97        466.21       201.95 o                         
 -13  -5   1      15888.46      16553.38       572.90 o                         
 -12  -5   1       2185.28       2120.79       203.99 o                         
 -11  -5   1      17657.39      18158.39       448.60 o                         
 -10  -5   1       2920.21       2919.47       207.40 o                         
  -9  -5   1      12222.74      11768.09       389.14 o                         
  -8  -5   1       5987.10       5374.08       245.27 o                         
  -7  -5   1       1191.14       1174.18       103.34 o                         
  -6  -5   1      15373.05      15746.85       302.30 o                         
  -5  -5   1       1848.57       1933.53        95.27 o                         
  -4  -5   1       2384.40       2430.86       127.51 o                         
  -3  -5   1       1860.72       1841.69        89.98 o                         
  -2  -5   1         79.53        102.17        41.38 o                         
  -1  -5   1       8965.18       9815.53       141.31 o                         
   0  -5   1      13431.60      14360.13       177.53 o                         
   1  -5   1      37951.28      37873.73       313.71 o                         
   2  -5   1       2674.58       2434.38        87.73 o                         
   3  -5   1      20333.61      20517.68       281.79 o                         
   4  -5   1        374.82        282.44        64.43 o                         
   5  -5   1      47986.96      47404.01       511.01 o                         
   6  -5   1       2618.27       2572.89       125.22 o                         
   7  -5   1      37401.39      37337.75       526.90 o                         
   8  -5   1       1665.74       1480.45       116.71 o                         
   9  -5   1      15670.51      16201.75       345.15 o                         
  10  -5   1       1445.39       1322.19       150.89 o                         
  11  -5   1      15906.94      16622.26       531.91 o                         
  12  -5   1         53.20        246.18       201.23 o                         
  13  -5   1       4216.10       5169.83       373.45 o                         
  14  -5   1         36.37        110.29       230.80 o                         
 -15  -4   1       1173.81        957.37       237.89 o                         
 -14  -4   1       3402.74       3054.65       285.39 o                         
 -13  -4   1       1963.25       1779.20       231.83 o                         
 -12  -4   1      13654.34      14609.27       491.31 o                         
 -11  -4   1        430.45        377.24       145.05 o                         
 -10  -4   1       1893.59       1797.29       171.70 o                         
  -9  -4   1        617.99        550.20       140.19 o                         
  -8  -4   1      15833.96      15424.72       438.48 o                         
  -7  -4   1       1561.22       1161.01       142.00 o                         
  -6  -4   1       7046.86       6404.40       195.16 o                         
  -5  -4   1        240.38        290.51        75.19 o                         
  -4  -4   1        337.72        331.07        63.41 o                         
  -3  -4   1      26077.78      26201.42       280.34 o                         
  -2  -4   1       2557.09       2866.49        73.78 o                         
  -1  -4   1       4325.98       4405.99        73.51 o                         
   0  -4   1      15895.09      15955.71       133.17 o                         
   1  -4   1       1759.90       1713.18        49.45 o                         
   2  -4   1      15740.69      15862.60       160.01 o                         
   3  -4   1        524.19        593.13        64.66 o                         
   4  -4   1      39841.54      38782.49       375.23 o                         
   5  -4   1       3343.01       3265.16       117.12 o                         
   6  -4   1      69233.61      67942.50       629.61 o                         
   7  -4   1       7646.19       7079.39       182.93 o                         
   8  -4   1      73202.98      73446.55       742.18 o                         
   9  -4   1         75.61         31.85       101.84 o                         
  10  -4   1      50129.89      52780.59       665.94 o                         
  11  -4   1        912.64        988.36       192.59 o                         
  12  -4   1      39014.38      44498.70       976.28 o                         
  13  -4   1        577.48        812.47       291.58 o                         
  14  -4   1      20765.42      22053.62       809.26 o                         
  15  -4   1        597.12       1275.85       486.10 o                         
 -15  -3   1      13686.38      14229.38       595.78 o                         
 -14  -3   1       1686.03       1616.46       250.01 o                         
 -13  -3   1      26323.80      27882.33       788.11 o                         
 -12  -3   1        703.69         73.27       165.12 o                         
 -11  -3   1      28387.85      30004.63       668.86 o                         
 -10  -3   1       1077.95       1395.05       160.32 o                         
  -9  -3   1      43311.93      42571.55       652.46 o                         
  -8  -3   1       1780.14       1654.16       173.73 o                         
  -7  -3   1       9341.69       8724.34       307.81 o                         
  -6  -3   1       3653.15       3279.26       172.54 o                         
  -5  -3   1       1031.45        862.09        82.34 o                         
  -4  -3   1       3837.64       3819.40       122.79 o                         
  -3  -3   1       9125.74       9790.04       148.35 o                         
  -2  -3   1         47.90         92.11        33.98 o                         
  -1  -3   1       2262.83       2596.09        54.85 o                         
   0  -3   1       2886.30       2944.29        51.28 o                         
   1  -3   1      21125.70      20908.71       148.59 o                         
   2  -3   1         28.28         88.63        33.45 o                         
   3  -3   1       1322.78       1344.81        58.54 o                         
   4  -3   1        480.27        508.70        49.98 o                         
   5  -3   1      12686.15      12538.00       230.82 o                         
   6  -3   1        492.41        373.39        78.40 o                         
   7  -3   1      27590.58      26298.30       390.40 o                         
   8  -3   1        216.47        164.90        96.47 o                         
   9  -3   1      19829.70      19863.73       378.21 o                         
  10  -3   1       3474.50       3416.44       177.89 o                         
  11  -3   1       9098.50       9765.85       407.80 o                         
  12  -3   1       2184.60       2321.94       239.47 o                         
  13  -3   1       8740.03       9763.14       471.68 o                         
  14  -3   1        422.48       -151.47       226.72 o                         
  15  -3   1       2551.20       3543.18       551.73 o                         
 -15  -2   1       1522.83       2055.20       317.39 o                         
 -14  -2   1       5330.07       5804.91       499.01 o                         
 -13  -2   1       4507.89       4683.68       338.13 o                         
 -12  -2   1      21024.74      21743.65       588.65 o                         
 -11  -2   1       1637.49       1696.76       199.36 o                         
 -10  -2   1      18960.87      19012.66       464.41 o                         
  -9  -2   1       3104.03       2859.90       192.54 o                         
  -8  -2   1      20189.95      20507.98       401.90 o                         
  -7  -2   1       1960.41       1974.36       128.66 o                         
  -6  -2   1      30107.42      28724.82       455.75 o                         
  -5  -2   1        889.46        877.48        84.93 o                         
  -4  -2   1       6274.87       6606.37       134.39 o                         
  -3  -2   1       4681.73       4971.04        97.91 o                         
  -2  -2   1        149.63        131.73        33.10 o                         
  -1  -2   1      14315.56      14286.39       113.00 o                         
   0  -2   1       4947.15       5024.07        53.13 o                         
   1  -2   1       3892.87       3938.96        57.30 o                         
   2  -2   1      36486.29      37831.48       221.94 o                         
   3  -2   1        790.03       1076.55        58.12 o                         
   4  -2   1      44235.66      45313.98       384.24 o                         
   5  -2   1       3494.13       3303.28       128.41 o                         
   6  -2   1      26263.65      24392.07       382.06 o                         
   7  -2   1       1396.32       1309.49       120.32 o                         
   8  -2   1      53855.66      54745.46       675.49 o                         
   9  -2   1       2483.03       2651.08       155.57 o                         
  10  -2   1      49790.54      51850.80       670.97 o                         
  11  -2   1        323.80        372.15       130.24 o                         
  12  -2   1      33533.04      35786.10       777.24 o                         
  13  -2   1         43.79         -8.01       252.63 o                         
  14  -2   1      25071.16      26965.89       855.41 o                         
  15  -2   1       1896.02       2302.83       479.58 o                         
 -15  -1   1      14333.92      14645.83       847.36 o                         
 -14  -1   1       2297.11       2090.29       286.29 o                         
 -13  -1   1      29652.68      32326.54       750.86 o                         
 -12  -1   1       3456.29       3314.87       307.97 o                         
 -11  -1   1      37887.18      40268.95       888.69 o                         
 -10  -1   1        221.42        306.14       140.55 o                         
  -9  -1   1      58488.85      59530.54       813.79 o                         
  -8  -1   1       8500.73       8364.03       253.76 o                         
  -7  -1   1      48686.85      48403.03       662.33 o                         
  -6  -1   1       5027.19       5151.06       174.57 o                         
  -5  -1   1      11770.68      11579.94       230.29 o                         
  -4  -1   1       1660.32       1464.12        90.11 o                         
  -3  -1   1      12744.90      13051.48       152.36 o                         
  -2  -1   1        742.97        761.96        39.25 o                         
  -1  -1   1        299.86        227.47        26.79 o                         
   1  -1   1       6021.62       6231.18        92.05 o                         
   2  -1   1         18.26         38.35        31.32 o                         
   3  -1   1      22677.11      23022.92       228.03 o                         
   4  -1   1       2815.97       2707.98       113.93 o                         
   5  -1   1      10585.47       9619.07       245.38 o                         
   6  -1   1      11779.35      12112.64       298.71 o                         
   7  -1   1      31724.55      32568.74       524.68 o                         
   8  -1   1        996.72        845.01       129.78 o                         
   9  -1   1      10121.48       9812.33       308.61 o                         
  10  -1   1        491.88        502.06       122.18 o                         
  11  -1   1      10344.48      10067.75       320.87 o                         
  12  -1   1       2770.22       2522.22       266.46 o                         
  13  -1   1       7764.72       8339.39       391.75 o                         
  14  -1   1       1397.50       1103.11       253.20 o                         
  15  -1   1       2426.78       2613.37       364.12 o                         
 -15   0   1       1008.32       1771.09      1140.78 o                         
 -14   0   1       2030.41       2680.99       338.40 o                         
 -13   0   1       4053.55       4254.86       303.22 o                         
 -12   0   1      10769.99      10939.55       429.89 o                         
 -11   0   1       2690.14       2601.76       225.53 o                         
 -10   0   1      28874.14      31108.44       594.65 o                         
  -9   0   1         99.10          9.78       124.45 o                         
  -8   0   1      12651.05      12688.75       347.46 o                         
  -7   0   1       3221.91       2996.97       160.46 o                         
  -6   0   1      52891.68      52978.80       710.96 o                         
  -5   0   1        409.13        262.25        83.68 o                         
  -4   0   1      45241.79      45895.63       582.57 o                         
  -3   0   1          6.56         41.80        46.32 o                         
  -2   0   1        348.18        346.29        38.37 o                         
  -1   0   1        315.19        317.38        36.01 o                         
   2   0   1       6225.97       6348.37       100.45 o                         
   3   0   1       7017.46       6679.28       117.52 o                         
   4   0   1      46885.42      47251.74       586.13 o                         
   5   0   1      17873.22      18404.27       355.50 o                         
   6   0   1      44680.80      44361.75       583.87 o                         
   7   0   1       4341.07       4141.59       195.86 o                         
   8   0   1      37274.48      37970.05       529.03 o                         
   9   0   1       4026.59       4329.92       227.14 o                         
  10   0   1      57593.43      59065.50       802.81 o                         
  11   0   1       6183.78       6283.14       271.45 o                         
  12   0   1      45759.59      47151.46       870.36 o                         
  13   0   1        566.50        409.80       175.97 o                         
  14   0   1      20581.94      21931.12       813.45 o                         
  15   0   1       1386.61       1464.61       299.82 o                         
 -15   1   1      11343.57      12986.77      1796.93 o                         
 -14   1   1       3184.66       3291.10       333.38 o                         
 -13   1   1      27167.20      29603.98       836.76 o                         
 -12   1   1       5912.90       6280.01       340.19 o                         
 -11   1   1      47821.45      50232.61       877.07 o                         
 -10   1   1       4814.08       4807.82       247.60 o                         
  -9   1   1      45923.91      47370.48       723.24 o                         
  -8   1   1       2199.37       1814.84       160.16 o                         
  -7   1   1      84086.59      84975.84       932.96 o                         
  -6   1   1       7523.98       7404.88       239.82 o                         
  -5   1   1      53177.33      52152.84       591.04 o                         
  -4   1   1       8659.79       8616.79       175.75 o                         
  -3   1   1      17319.34      17438.68       205.75 o                         
  -2   1   1       1036.65       1024.58        45.63 o                         
  -1   1   1      13222.25      13088.61       145.27 o                         
   2   1   1       1687.07       2007.20        51.74 o                         
   3   1   1       4540.62       4255.11        89.84 o                         
   4   1   1       3707.80       3460.55       120.70 o                         
   5   1   1      35689.21      35701.05       451.06 o                         
   6   1   1       8449.96       8493.91       214.51 o                         
   7   1   1      39235.30      39270.28       542.99 o                         
   8   1   1       4082.31       4044.83       175.25 o                         
   9   1   1      29746.63      30186.13       534.04 o                         
  10   1   1       1133.07        929.86       139.81 o                         
  11   1   1      10054.08      10527.95       346.48 o                         
  12   1   1       5302.05       4792.50       297.55 o                         
  13   1   1      10315.22      10956.72       477.76 o                         
  14   1   1       1241.46       1351.41       273.44 o                         
  15   1   1       2696.30       2622.48       411.23 o                         
  16   1   1       1607.69       1415.84      1052.92 o                         
 -15   2   1        671.36       1082.86       851.81 o                         
 -14   2   1       2616.81       2282.78       282.16 o                         
 -13   2   1       1764.24       1764.56       243.49 o                         
 -12   2   1       2932.30       3386.51       278.14 o                         
 -11   2   1       3318.36       3419.92       229.50 o                         
 -10   2   1      11187.94      11639.98       350.34 o                         
  -9   2   1         78.18         63.69       125.12 o                         
  -8   2   1      14334.53      14958.28       360.46 o                         
  -7   2   1        584.92        430.81       120.05 o                         
  -6   2   1      18499.74      17717.86       342.04 o                         
  -5   2   1        830.09        857.72        92.23 o                         
  -4   2   1      52408.16      52979.27       457.14 o                         
  -3   2   1         96.87         93.57        49.20 o                         
  -2   2   1      14232.35      14796.97       142.38 o                         
  -1   2   1       1404.16       1152.41        35.54 o                         
   0   2   1       4792.44       5179.69        67.54 o                         
   1   2   1       1749.33       2004.26        42.83 o                         
   2   2   1      13292.89      13453.73       126.77 o                         
   3   2   1       4057.48       4157.27        87.05 o                         
   4   2   1      56860.66      56884.32       514.42 o                         
   5   2   1         65.26         18.38        77.03 o                         
   6   2   1      37597.54      36604.46       487.36 o                         
   7   2   1      12899.32      12340.99       320.52 o                         
   8   2   1      48870.25      46448.07       730.58 o                         
   9   2   1       2083.40       2109.06       175.39 o                         
  10   2   1      32565.65      32227.24       581.85 o                         
  11   2   1       4216.23       4313.58       237.08 o                         
  12   2   1      49445.80      51907.31       927.73 o                         
  13   2   1       1702.82       1590.46       200.56 o                         
  14   2   1      25461.43      28357.41       770.16 o                         
  15   2   1       1638.01       1593.00       330.54 o                         
  16   2   1      12270.50      11587.15      1123.39 o                         
 -15   3   1      13768.97      11855.97       910.81 o                         
 -14   3   1       1555.89       1664.11       274.93 o                         
 -13   3   1      24211.12      25520.90       708.03 o                         
 -12   3   1       1255.33        912.95       215.35 o                         
 -11   3   1      45277.69      49761.35       711.83 o                         
 -10   3   1       5199.06       5077.43       261.83 o                         
  -9   3   1      72564.38      75413.14       968.73 o                         
  -8   3   1       1399.79       1164.95       138.91 o                         
  -7   3   1      60004.90      58045.68       709.37 o                         
  -6   3   1       5492.81       5279.89       186.61 o                         
  -5   3   1      60622.84      59819.92       559.91 o                         
  -4   3   1       7874.19       8293.18       184.27 o                         
  -3   3   1      22020.95      22028.09       235.21 o                         
  -2   3   1      15525.02      15614.99       147.17 o                         
  -1   3   1      11901.43      12072.09        98.88 o                         
   0   3   1       1072.53        955.64        30.50 o                         
   1   3   1       2352.74       2550.94        43.53 o                         
   2   3   1       6676.72       7327.38        90.41 o                         
   3   3   1       3237.57       3230.17        76.96 o                         
   4   3   1      20289.57      20059.57       254.33 o                         
   5   3   1      12510.13      11841.22       244.55 o                         
   6   3   1       2404.04       2064.82       157.21 o                         
   7   3   1      36950.73      35874.73       587.57 o                         
   8   3   1       3754.33       2968.34       183.98 o                         
   9   3   1      11675.29      11451.38       336.55 o                         
  10   3   1        842.31        693.45       147.77 o                         
  11   3   1      24226.31      25861.16       541.84 o                         
  12   3   1       3285.07       3501.78       275.21 o                         
  13   3   1      11508.31      11456.08       430.13 o                         
  14   3   1       5648.16       6382.03       392.92 o                         
  15   3   1       8015.57       8186.41       541.87 o                         
  16   3   1       2894.85       1978.24       555.10 o                         
 -14   4   1       3343.73       3710.70       361.96 o                         
 -13   4   1       1268.16       1190.29       234.82 o                         
 -12   4   1       7127.58       7010.13       402.82 o                         
 -11   4   1       6032.86       6771.81       338.77 o                         
 -10   4   1      10090.21      10559.84       317.25 o                         
  -9   4   1       1056.98        883.10       124.97 o                         
  -8   4   1      12190.02      12279.91       309.05 o                         
  -7   4   1       1430.05       1255.62       114.24 o                         
  -6   4   1      19065.42      18669.09       326.20 o                         
  -5   4   1       9762.08       8967.64       199.85 o                         
  -4   4   1      24211.62      23464.24       284.41 o                         
  -3   4   1        439.81        314.55        48.15 o                         
  -2   4   1      13202.27      12456.74       137.16 o                         
  -1   4   1       1291.85       1472.83        42.13 o                         
   0   4   1       3163.64       3435.91        53.75 o                         
   1   4   1        161.58        272.48        28.95 o                         
   2   4   1        767.05        733.59        38.69 o                         
   3   4   1       4446.43       4540.40        94.21 o                         
   4   4   1      12818.50      12231.10       206.68 o                         
   5   4   1        416.44        380.76        87.76 o                         
   6   4   1      14155.96      13859.74       328.00 o                         
   7   4   1       4378.84       4847.98       248.89 o                         
   8   4   1      27073.74      25513.03       549.46 o                         
   9   4   1       7288.12       6550.94       272.08 o                         
  10   4   1      31232.94      29840.69       567.95 o                         
  11   4   1        740.90        123.74       160.46 o                         
  12   4   1      30327.03      30733.80       620.43 o                         
  13   4   1       1635.34       1185.95       246.96 o                         
  14   4   1      25443.58      27969.34       726.53 o                         
  15   4   1        955.25        789.97       280.50 o                         
  16   4   1      14892.78      16388.89      1059.94 o                         
 -14   5   1        795.66       1050.19       406.97 o                         
 -13   5   1      28100.90      31185.93       885.70 o                         
 -12   5   1         72.83        178.23       194.60 o                         
 -11   5   1      35813.45      37912.66       876.13 o                         
 -10   5   1         83.98        -90.61       131.29 o                         
  -9   5   1      72755.55      73304.62       817.13 o                         
  -8   5   1        500.71        257.76       111.38 o                         
  -7   5   1      69151.62      68362.28       669.09 o                         
  -6   5   1       4283.50       4064.46       157.90 o                         
  -5   5   1      98633.78      97265.77       775.33 o                         
  -4   5   1          9.43        103.29        60.51 o                         
  -3   5   1      45480.57      44919.19       352.21 o                         
  -2   5   1        121.60        146.76        38.86 o                         
  -1   5   1      14736.57      14123.10       143.46 o                         
   0   5   1        980.38        968.31        36.67 o                         
   1   5   1       2476.11       2768.20        65.93 o                         
   2   5   1       6400.06       7295.33       111.45 o                         
   3   5   1        756.77        698.81        53.24 o                         
   4   5   1        752.37        734.65        74.42 o                         
   5   5   1        144.01        171.61        69.15 o                         
   6   5   1      12276.78      11609.33       271.09 o                         
   7   5   1      30433.69      30630.48       543.37 o                         
   8   5   1       4090.07       3767.00       227.07 o                         
   9   5   1       4676.57       4453.02       256.25 o                         
  10   5   1         20.93         42.56       134.52 o                         
  11   5   1      11902.24      11645.67       417.18 o                         
  12   5   1        398.15        297.04       158.15 o                         
  13   5   1      13963.07      14963.92       497.35 o                         
  14   5   1       2994.06       3221.47       313.35 o                         
  15   5   1       6020.68       6125.69       439.90 o                         
  16   5   1       1313.83        851.19       382.12 o                         
 -14   6   1       1580.43       1813.18       365.63 o                         
 -13   6   1       1246.10       1117.20       213.13 o                         
 -12   6   1       3879.09       4816.52       323.96 o                         
 -11   6   1        591.70        386.51       204.02 o                         
 -10   6   1       6944.85       7068.48       329.18 o                         
  -9   6   1       4346.42       4390.24       213.43 o                         
  -8   6   1      17190.73      17062.82       368.03 o                         
  -7   6   1       1341.97        968.89       123.53 o                         
  -6   6   1      35089.23      35076.37       430.21 o                         
  -5   6   1      10941.64      10857.46       221.70 o                         
  -4   6   1      27366.69      27152.01       331.97 o                         
  -3   6   1       5149.20       4831.00       135.30 o                         
  -2   6   1      22406.56      22383.49       221.71 o                         
  -1   6   1        586.82        376.89        36.42 o                         
   0   6   1      13291.69      13708.69       151.11 o                         
   1   6   1      19550.55      19546.05       200.87 o                         
   2   6   1      31792.72      32268.96       282.82 o                         
   3   6   1       6456.34       6580.82       122.62 o                         
   4   6   1       3937.42       4090.33       122.41 o                         
   5   6   1         75.32        116.80        65.13 o                         
   6   6   1        483.42        354.99        83.28 o                         
   7   6   1       2193.31       2197.07       140.72 o                         
   8   6   1       3550.95       3933.05       222.80 o                         
   9   6   1       5228.07       5691.85       285.98 o                         
  10   6   1      15505.57      14990.91       456.66 o                         
  11   6   1       3953.96       4044.23       267.25 o                         
  12   6   1      14741.00      15152.66       450.55 o                         
  13   6   1        835.33        930.57       178.89 o                         
  14   6   1      16157.15      16201.02       629.89 o                         
  15   6   1        887.98       1120.12       230.25 o                         
  16   6   1      13518.82      12044.97      1147.99 o                         
 -14   7   1       1050.54        994.66       411.55 o                         
 -13   7   1      15778.77      17016.16       592.13 o                         
 -12   7   1       2215.81       2427.39       255.47 o                         
 -11   7   1      30273.78      31986.06       784.19 o                         
 -10   7   1        682.72        497.83       156.42 o                         
  -9   7   1      40225.87      41611.45       611.53 o                         
  -8   7   1        103.60         26.75       107.85 o                         
  -7   7   1      81491.24      80333.16       810.29 o                         
  -6   7   1       8945.66       8447.76       207.54 o                         
  -5   7   1      87898.60      85701.88       698.31 o                         
  -4   7   1      28740.39      27816.05       371.45 o                         
  -3   7   1     104710.63     103726.84       764.13 o                         
  -2   7   1       6696.84       6489.30       145.79 o                         
  -1   7   1      54229.64      53978.37       429.37 o                         
   0   7   1       9038.98       8836.25       124.29 o                         
   1   7   1      12866.56      13665.38       176.02 o                         
   2   7   1       9485.31       9479.77       145.02 o                         
   3   7   1        166.88        211.02        52.56 o                         
   4   7   1      16331.58      17551.95       227.74 o                         
   5   7   1       2523.46       2399.67       123.92 o                         
   6   7   1        533.64        580.81        86.96 o                         
   7   7   1       4399.65       4332.19       167.50 o                         
   8   7   1       2937.10       2910.51       185.90 o                         
   9   7   1      12221.02      11784.13       355.03 o                         
  10   7   1        648.89        462.55       160.55 o                         
  11   7   1       2387.89       2362.56       211.22 o                         
  12   7   1         37.37        -97.96       143.30 o                         
  13   7   1       9202.42       9125.92       386.42 o                         
  14   7   1        488.54        405.92       213.47 o                         
  15   7   1       4526.76       5106.83       365.97 o                         
  16   7   1       1078.07        866.88      1479.87 o                         
 -13   8   1        152.89        247.81       228.50 o                         
 -12   8   1       1151.62       1177.68       211.77 o                         
 -11   8   1        108.77         32.64       193.67 o                         
 -10   8   1       5716.14       5953.11       308.34 o                         
  -9   8   1        234.78         12.83       138.51 o                         
  -8   8   1       3247.27       3173.34       182.11 o                         
  -7   8   1          1.26       -111.13       111.13 o                         
  -6   8   1      29664.34      29325.43       466.56 o                         
  -5   8   1       2440.85       1928.46       108.59 o                         
  -4   8   1      27559.17      26870.94       379.78 o                         
  -3   8   1       3007.65       2841.58       113.10 o                         
  -2   8   1      23753.80      23768.38       303.41 o                         
  -1   8   1       1013.26       1094.32        66.89 o                         
   0   8   1      20200.73      20943.23       209.92 o                         
   1   8   1      12066.16      11884.58       172.71 o                         
   2   8   1      28973.83      28786.30       282.51 o                         
   3   8   1       3435.46       3372.84       111.03 o                         
   4   8   1        313.13        411.42        77.59 o                         
   5   8   1       6365.21       6087.72       165.96 o                         
   6   8   1       1176.58       1076.60        96.63 o                         
   7   8   1       4962.64       4796.73       207.60 o                         
   8   8   1        152.85         96.62       113.83 o                         
   9   8   1       8705.80       8738.43       313.39 o                         
  10   8   1       3425.67       3455.03       223.22 o                         
  11   8   1       7378.86       7502.90       341.39 o                         
  12   8   1       5503.35       5064.07       275.42 o                         
  13   8   1       5136.08       5378.98       311.07 o                         
  14   8   1       5959.32       5640.89       354.04 o                         
  15   8   1       1747.56       1859.13       270.69 o                         
  16   8   1       6906.34       6531.15      1358.93 o                         
 -13   9   1       9802.53       9193.84      1056.58 o                         
 -12   9   1       2149.86       2507.70       367.62 o                         
 -11   9   1      27782.94      27047.76       767.02 o                         
 -10   9   1       1847.30       1319.28       196.68 o                         
  -9   9   1      21136.96      21405.53       538.58 o                         
  -8   9   1       1379.39       1139.92       141.65 o                         
  -7   9   1      39305.48      38923.26       608.34 o                         
  -6   9   1        572.15        491.89       120.75 o                         
  -5   9   1      62447.52      62880.91       719.15 o                         
  -4   9   1      13082.04      12901.49       258.99 o                         
  -3   9   1      68190.37      67420.40       628.23 o                         
  -2   9   1      11022.51      10951.55       216.24 o                         
  -1   9   1      49086.73      49213.31       407.66 o                         
   0   9   1      15648.58      15762.45       227.67 o                         
   1   9   1      42411.14      41859.66       444.09 o                         
   2   9   1      10609.67      10513.19       176.02 o                         
   3   9   1      23442.09      24295.28       397.63 o                         
   4   9   1      18352.26      18346.67       271.80 o                         
   5   9   1       7380.29       7558.52       200.43 o                         
   6   9   1      11928.56      11535.81       259.92 o                         
   7   9   1       2430.57       2377.66       134.76 o                         
   8   9   1       2849.51       2843.33       150.97 o                         
   9   9   1        278.21        493.99       140.19 o                         
  10   9   1        675.01        818.22       151.25 o                         
  11   9   1       4365.95       4616.09       283.61 o                         
  12   9   1        327.56         18.04       154.85 o                         
  13   9   1       2899.16       2929.68       244.69 o                         
  14   9   1        880.30        519.91       203.13 o                         
  15   9   1       4290.47       4319.79       452.23 o                         
 -12  10   1        989.38        787.13       240.10 o                         
 -11  10   1         65.51       -222.65       222.65 o                         
 -10  10   1       4551.45       4123.28       306.57 o                         
  -9  10   1       1922.15       1789.74       200.37 o                         
  -8  10   1       4860.55       4795.24       268.42 o                         
  -7  10   1        113.67         41.81       122.25 o                         
  -6  10   1      12767.95      12718.46       328.37 o                         
  -5  10   1       1608.72       1506.44       132.09 o                         
  -4  10   1      21480.50      21800.48       353.26 o                         
  -3  10   1          9.54         17.11        73.08 o                         
  -2  10   1      12641.59      13086.59       245.77 o                         
  -1  10   1       1712.04       1560.06        86.77 o                         
   0  10   1       6665.32       6784.24       153.65 o                         
   1  10   1       2852.86       2895.58       107.46 o                         
   2  10   1       7085.22       7079.62       149.58 o                         
   3  10   1        959.61        983.91        81.76 o                         
   4  10   1       3317.11       3592.79       138.87 o                         
   5  10   1        859.77       1161.64       100.29 o                         
   6  10   1       6226.04       6061.90       210.31 o                         
   7  10   1       5308.30       5579.39       212.64 o                         
   8  10   1        594.44        459.13       115.05 o                         
   9  10   1       4438.52       4316.25       225.57 o                         
  10  10   1       4468.87       4509.84       241.05 o                         
  11  10   1       5279.07       5091.15       254.64 o                         
  12  10   1       4300.66       4479.62       285.34 o                         
  13  10   1       7147.12       7204.31       398.60 o                         
  14  10   1       4288.07       4048.02       326.77 o                         
  15  10   1       4129.49       3632.12       372.65 o                         
 -12  11   1       2750.48       2278.50       479.58 o                         
 -11  11   1      20647.64      21870.95       747.83 o                         
 -10  11   1       3154.88       3091.93       305.17 o                         
  -9  11   1      33176.37      33653.00       719.20 o                         
  -8  11   1       2825.41       2533.00       202.48 o                         
  -7  11   1      24088.61      24472.94       501.16 o                         
  -6  11   1       4500.56       4280.72       201.44 o                         
  -5  11   1      56482.34      55162.84       690.53 o                         
  -4  11   1         81.42        113.92        90.27 o                         
  -3  11   1      55404.78      55465.81       606.99 o                         
  -2  11   1       1600.86       1558.06       105.58 o                         
  -1  11   1      35796.57      36588.32       402.08 o                         
   0  11   1       3553.98       3651.83       155.99 o                         
   1  11   1      21501.22      21120.19       289.35 o                         
   2  11   1       2994.83       3047.17       107.64 o                         
   3  11   1      24524.86      24472.42       320.64 o                         
   4  11   1      13920.77      14128.78       254.13 o                         
   5  11   1       9603.59       9964.15       238.78 o                         
   6  11   1      10447.83      10305.27       287.32 o                         
   7  11   1      16095.69      15341.25       386.78 o                         
   8  11   1       5124.46       4523.31       217.64 o                         
   9  11   1       1733.34       1653.05       155.91 o                         
  10  11   1       1163.95       1208.18       153.39 o                         
  11  11   1         44.87        200.34       145.12 o                         
  12  11   1        139.03         22.03       151.31 o                         
  13  11   1         57.78       -183.33       183.33 o                         
  14  11   1        621.26        787.32       226.58 o                         
  15  11   1       1215.22        785.76       332.47 o                         
 -11  12   1          7.24        102.52       202.96 o                         
 -10  12   1       3064.63       3180.17       273.08 o                         
  -9  12   1        736.44        625.34       173.35 o                         
  -8  12   1       7979.86       7312.88       328.56 o                         
  -7  12   1       2315.74       1738.44       181.21 o                         
  -6  12   1       7142.75       7274.36       288.14 o                         
  -5  12   1       1624.29       1417.51       144.72 o                         
  -4  12   1      21353.55      21550.73       380.80 o                         
  -3  12   1       4576.88       4596.32       169.85 o                         
  -2  12   1      13077.06      12823.27       258.28 o                         
  -1  12   1        446.84        445.00       102.26 o                         
   0  12   1      15505.12      15918.69       294.00 o                         
   1  12   1       1309.86       1209.09        77.32 o                         
   2  12   1       5211.94       5281.66       141.83 o                         
   3  12   1       5005.15       5050.95       177.61 o                         
   4  12   1       1391.45       1251.55       102.29 o                         
   5  12   1        230.97        207.47        89.16 o                         
   6  12   1       1052.61        771.04       128.22 o                         
   7  12   1       3634.02       3499.42       232.04 o                         
   8  12   1       3875.66       3980.29       217.11 o                         
   9  12   1       3023.74       2989.32       197.75 o                         
  10  12   1       8370.91       8207.56       311.57 o                         
  11  12   1       1499.37       1613.04       168.42 o                         
  12  12   1       6411.25       6511.65       307.11 o                         
  13  12   1       3051.76       2492.43       315.41 o                         
  14  12   1       4565.03       4328.01       371.53 o                         
  15  12   1       4586.51       4709.85       635.26 o                         
 -11  13   1      15230.66      16520.16      1300.53 o                         
 -10  13   1       2159.22       1964.59       238.55 o                         
  -9  13   1      33578.70      34009.85       725.30 o                         
  -8  13   1       5624.94       5848.25       330.34 o                         
  -7  13   1      36572.45      37196.51       753.88 o                         
  -6  13   1        192.24        160.20       146.65 o                         
  -5  13   1      50000.64      50965.68       822.28 o                         
  -4  13   1         28.55         88.80       120.23 o                         
  -3  13   1      84670.78      85165.41       865.20 o                         
  -2  13   1        426.39        431.42       102.02 o                         
  -1  13   1      46169.46      46649.10       556.27 o                         
   0  13   1       4371.01       4084.83       162.51 o                         
   1  13   1      28593.35      27818.25       456.96 o                         
   2  13   1       4423.92       4442.65       167.61 o                         
   3  13   1      30431.41      30572.74       513.96 o                         
   4  13   1       1619.32       1734.87       129.25 o                         
   5  13   1       5207.67       5227.73       192.88 o                         
   6  13   1      10838.16      11117.24       315.51 o                         
   7  13   1       3278.84       3015.15       208.61 o                         
   8  13   1       4839.31       4533.62       233.23 o                         
   9  13   1       8417.73       8375.47       333.40 o                         
  10  13   1       2817.59       2587.71       222.56 o                         
  11  13   1        873.54        840.70       175.87 o                         
  12  13   1       1950.16       1427.50       314.23 o                         
  13  13   1        553.53        523.55       201.74 o                         
  14  13   1        107.68         22.51       239.29 o                         
 -10  14   1       1235.48       1971.07       311.65 o                         
  -9  14   1        711.97       1033.66       243.78 o                         
  -8  14   1       6106.73       7316.84       399.09 o                         
  -7  14   1       2663.42       2728.50       265.69 o                         
  -6  14   1       6203.29       6055.58       338.19 o                         
  -5  14   1       1024.31        520.22       217.36 o                         
  -4  14   1      10884.98      11088.00       433.56 o                         
  -3  14   1       3396.62       3023.92       197.59 o                         
  -2  14   1      21756.51      22009.74       425.24 o                         
  -1  14   1       1189.83       1058.45       142.89 o                         
   0  14   1       9413.88       9540.07       276.65 o                         
   1  14   1        987.15        682.75       115.74 o                         
   2  14   1      15151.36      15338.19       352.29 o                         
   3  14   1          1.78         92.13       115.58 o                         
   4  14   1       2137.56       2383.75       171.65 o                         
   5  14   1       1381.68       1236.01       145.54 o                         
   6  14   1        461.78        245.94       121.92 o                         
   7  14   1        980.80        872.08       164.31 o                         
   8  14   1          4.27        -99.34       153.75 o                         
   9  14   1       5316.58       5386.37       286.37 o                         
  10  14   1       3467.76       3190.02       240.41 o                         
  11  14   1       2475.59       2436.03       229.48 o                         
  12  14   1       3692.45       3701.83       288.67 o                         
  13  14   1       2638.61       2497.28       281.39 o                         
  14  14   1       2403.53       1803.60       389.11 o                         
 -10  15   1       2437.26       1962.94       711.24 o                         
  -9  15   1      13798.51      14281.75       641.74 o                         
  -8  15   1       5113.65       5195.17       395.83 o                         
  -7  15   1      28500.19      28093.89       740.55 o                         
  -6  15   1       3354.31       2847.63       263.00 o                         
  -5  15   1      29236.64      30233.43       714.74 o                         
  -4  15   1         59.84         -7.30       150.62 o                         
  -3  15   1      50800.74      49714.02       871.90 o                         
  -2  15   1        924.95        824.11       150.03 o                         
  -1  15   1      59395.69      59630.05       809.50 o                         
   0  15   1       5325.77       5025.12       216.97 o                         
   1  15   1      41486.02      41770.42       611.03 o                         
   2  15   1      15342.71      15177.44       362.33 o                         
   3  15   1      26523.94      26175.92       502.90 o                         
   4  15   1      11411.34      10985.34       330.66 o                         
   5  15   1      18577.34      18393.61       440.21 o                         
   6  15   1       3634.51       3489.17       211.74 o                         
   7  15   1       3603.84       3506.60       225.99 o                         
   8  15   1      16790.68      17013.84       707.35 o                         
   9  15   1       3968.62       3479.37       248.21 o                         
  10  15   1       2913.94       2885.80       243.10 o                         
  11  15   1       2061.20       2431.32       251.02 o                         
  12  15   1       4025.94       4009.51       336.36 o                         
  13  15   1         88.30        368.38       251.34 o                         
  14  15   1        294.48        343.08       464.24 o                         
  -9  16   1         37.38        604.93       648.99 o                         
  -8  16   1       2150.40       1976.62       262.14 o                         
  -7  16   1       2044.66       2209.20       254.58 o                         
  -6  16   1       6273.82       6034.87       359.24 o                         
  -5  16   1        936.85        342.71       181.64 o                         
  -4  16   1       5091.21       5021.71       310.99 o                         
  -3  16   1       2938.02       3110.14       250.05 o                         
  -2  16   1       7664.66       8108.17       338.29 o                         
  -1  16   1       1109.95       1196.51       160.20 o                         
   0  16   1      11693.16      11507.18       354.31 o                         
   1  16   1        720.02        753.78       130.50 o                         
   2  16   1       6853.55       7341.75       271.41 o                         
   3  16   1       1075.83        682.78       135.05 o                         
   4  16   1       5606.63       5411.49       275.65 o                         
   5  16   1        163.97        181.99       155.87 o                         
   6  16   1        183.87        132.58       159.89 o                         
   7  16   1        241.09        178.79       156.35 o                         
   8  16   1       1447.97       1608.64       228.40 o                         
   9  16   1       2494.51       2653.21       243.33 o                         
  10  16   1        495.62        335.78       167.90 o                         
  11  16   1       2793.53       2505.31       279.19 o                         
  12  16   1       1051.53       1131.38       233.80 o                         
  13  16   1       2688.96       3463.56       698.30 o                         
  -8  17   1       2908.12       2068.71       551.36 o                         
  -7  17   1      10211.33       9786.32       472.01 o                         
  -6  17   1       4296.45       4701.97       340.93 o                         
  -5  17   1      12109.77      12346.36       492.78 o                         
  -4  17   1        729.95        800.20       252.40 o                         
  -3  17   1      18676.27      19869.14       584.42 o                         
  -2  17   1          2.19       -133.23       153.77 o                         
  -1  17   1      19762.82      19428.94       517.97 o                         
   0  17   1       1392.51       1072.97       148.60 o                         
   1  17   1      29786.72      30223.24       588.97 o                         
   2  17   1       8397.60       8285.53       306.53 o                         
   3  17   1      24671.44      24319.34       560.97 o                         
   4  17   1      24703.17      24673.70       577.41 o                         
   5  17   1       9588.16       9091.99       366.25 o                         
   6  17   1       4115.72       4509.99       280.30 o                         
   7  17   1       7696.51       7335.30       356.74 o                         
   8  17   1      16319.02      16799.14       611.25 o                         
   9  17   1       1497.75        978.26       196.28 o                         
  10  17   1       8784.64       8365.42       440.60 o                         
  11  17   1       3796.68       3824.92       330.22 o                         
  12  17   1       4175.46       4355.19       422.03 o                         
  -7  18   1        253.23         29.23       235.20 o                         
  -6  18   1       2273.20       1849.52       262.33 o                         
  -5  18   1       2162.37       1934.20       234.48 o                         
  -4  18   1       1395.81       1149.72       212.64 o                         
  -3  18   1       2098.37       1989.87       233.52 o                         
  -2  18   1       3819.63       3504.11       252.47 o                         
  -1  18   1       1085.19       1040.95       184.65 o                         
   0  18   1       5534.61       5899.77       303.26 o                         
   1  18   1        313.44        211.97       166.49 o                         
   2  18   1       3683.59       3677.28       282.64 o                         
   3  18   1        405.60        213.89       174.25 o                         
   4  18   1       4302.26       4519.78       273.04 o                         
   5  18   1        470.94        197.63       167.52 o                         
   6  18   1         30.75        -53.12       165.31 o                         
   7  18   1         23.10         80.50       169.46 o                         
   8  18   1        476.81        842.89       218.73 o                         
   9  18   1         29.94         43.87       181.05 o                         
  10  18   1         90.46        177.05       184.08 o                         
  11  18   1        468.20        260.51       235.18 o                         
  12  18   1        875.48       1274.52       778.51 o                         
  -6  19   1       1818.67       1288.02       300.07 o                         
  -5  19   1       7229.81       7934.93       528.48 o                         
  -4  19   1       1241.48       1137.48       225.88 o                         
  -3  19   1       6740.88       6937.10       442.17 o                         
  -2  19   1         18.64        -36.01       163.87 o                         
  -1  19   1       6159.08       5690.78       312.35 o                         
   0  19   1        448.32          5.69       158.52 o                         
   1  19   1      10312.70      10182.60       394.52 o                         
   2  19   1       1558.82        924.16       222.35 o                         
   3  19   1      15443.02      15101.45       508.90 o                         
   4  19   1       8852.15       8814.12       372.45 o                         
   5  19   1       2563.09       2671.80       240.72 o                         
   6  19   1       5879.63       6148.98       403.86 o                         
   7  19   1       6301.50       6200.14       339.72 o                         
   8  19   1       5688.54       5998.63       399.38 o                         
   9  19   1       2880.48       1989.82       271.35 o                         
  10  19   1      12572.99      12680.70       622.11 o                         
  11  19   1       1608.46        551.54       951.56 o                         
  -4  20   1       1618.36       1786.72       273.91 o                         
  -3  20   1       2464.90       2386.63       264.43 o                         
  -2  20   1        197.27        226.90       185.24 o                         
  -1  20   1       2331.20       1790.79       208.36 o                         
   0  20   1       1996.24       2158.75       236.06 o                         
   1  20   1        942.58        808.89       182.43 o                         
   2  20   1       1253.33        756.66       179.90 o                         
   3  20   1        539.22        446.71       166.40 o                         
   4  20   1        736.13        761.37       197.77 o                         
   5  20   1        760.65        780.66       264.58 o                         
   6  20   1        226.52        -90.80       169.67 o                         
   7  20   1          2.17         17.13       188.74 o                         
   8  20   1         13.15       -272.84       272.84 o                         
   9  20   1         71.90        550.01       300.10 o                         
  10  20   1         57.13       -211.68       311.36 o                         
  -3  21   1       5951.54       6444.77       502.02 o                         
  -2  21   1        328.23        507.49       243.49 o                         
  -1  21   1       4217.64       4164.29       311.63 o                         
   0  21   1        136.39        256.56       195.92 o                         
   1  21   1       3396.15       3636.29       313.25 o                         
   2  21   1       1331.10       1423.54       226.43 o                         
   3  21   1       9423.93       8572.76       452.90 o                         
   4  21   1       2171.94       2159.43       248.15 o                         
   5  21   1       5319.95       5460.86       358.03 o                         
   6  21   1       5417.85       5350.49       353.14 o                         
   7  21   1       2084.84       1967.16       261.69 o                         
   8  21   1       3302.62       2780.54       386.58 o                         
   9  21   1       4187.52       3555.61      1584.96 o                         
  -1  22   1       1120.46       1564.64       331.98 o                         
   0  22   1        865.27       1234.46       307.53 o                         
   1  22   1       2268.47       1578.63       484.45 o                         
   2  22   1        809.98        412.46       290.57 o                         
   3  22   1        566.21        651.89       388.86 o                         
   4  22   1         36.75         49.54       209.80 o                         
   5  22   1        697.67        990.96       268.26 o                         
   6  22   1        142.86        274.28       253.21 o                         
   7  22   1        404.25        138.94       324.01 o                         
  -5 -22   2         15.82       -388.34       388.34 o                         
  -4 -22   2       5397.58       4347.40       751.91 o                         
  -3 -22   2        966.44       1371.12       705.82 o                         
  -7 -21   2        773.45       1066.84       391.49 o                         
  -6 -21   2       6871.45       7152.96       503.18 o                         
  -5 -21   2       1505.41       1197.37       390.43 o                         
  -4 -21   2      10618.14      11195.78       489.30 o                         
  -3 -21   2       1365.87       1008.90       233.66 o                         
  -2 -21   2      10016.02      10925.49       548.15 o                         
  -1 -21   2         17.65       -176.92       213.69 o                         
   0 -21   2       8166.22       8325.71       433.58 o                         
   1 -21   2        294.83        339.05       252.94 o                         
   2 -21   2       8264.79       8407.01       925.95 o                         
  -9 -20   2        633.26        849.85       484.84 o                         
  -8 -20   2       2180.59       1270.82       373.38 o                         
  -7 -20   2       1304.91       1509.84       238.78 o                         
  -6 -20   2       1361.30       1590.53       236.97 o                         
  -5 -20   2        441.46        473.52       195.13 o                         
  -4 -20   2       2366.14       2081.69       254.23 o                         
  -3 -20   2         51.10         63.26       190.74 o                         
  -2 -20   2       3177.19       3464.47       298.27 o                         
  -1 -20   2        923.02       1363.23       233.73 o                         
   0 -20   2       4105.59       3876.21       305.06 o                         
   1 -20   2       2207.59       2307.14       254.25 o                         
   2 -20   2       2753.36       2579.75       273.64 o                         
   3 -20   2       2946.68       3479.47       300.91 o                         
   4 -20   2       2251.83       2273.70       499.68 o                         
 -10 -19   2        300.19        386.58       612.45 o                         
  -9 -19   2       3973.66       3612.08       404.80 o                         
  -8 -19   2       1365.64       1077.99       256.51 o                         
  -7 -19   2       3189.24       3340.80       279.15 o                         
  -6 -19   2       4025.82       4637.68       306.62 o                         
  -5 -19   2       1977.33       2074.90       264.92 o                         
  -4 -19   2       6216.91       6490.92       365.78 o                         
  -3 -19   2       3290.45       3439.19       271.56 o                         
  -2 -19   2      14874.47      15265.88       517.71 o                         
  -1 -19   2        223.77        197.21       175.75 o                         
   0 -19   2       5991.86       6217.00       347.91 o                         
   1 -19   2        196.87        247.61       171.66 o                         
   2 -19   2       9389.22      10376.38       428.56 o                         
   3 -19   2         52.13        -59.19       184.24 o                         
   4 -19   2       6493.44       8272.96       443.01 o                         
   5 -19   2       2803.71       3363.82       346.74 o                         
   6 -19   2        914.99       1567.77       525.51 o                         
 -11 -18   2       1706.90       1389.27       706.82 o                         
 -10 -18   2       1141.41       1290.69       309.08 o                         
  -9 -18   2        356.96        143.82       269.86 o                         
  -8 -18   2        991.78        947.61       272.19 o                         
  -7 -18   2       1456.03       1469.71       261.27 o                         
  -6 -18   2       3218.48       2839.84       247.29 o                         
  -5 -18   2         39.87         32.08       158.75 o                         
  -4 -18   2       1651.70       1531.33       194.70 o                         
  -3 -18   2         66.60       -145.68       163.76 o                         
  -2 -18   2       2499.00       2243.17       225.42 o                         
  -1 -18   2         17.71        167.68       159.63 o                         
   0 -18   2       1398.02       1356.62       221.51 o                         
   1 -18   2        996.12        674.31       166.28 o                         
   2 -18   2       2524.66       2339.94       231.17 o                         
   3 -18   2       2914.64       2706.18       245.66 o                         
   4 -18   2       1297.32       1400.89       209.27 o                         
   5 -18   2       1961.84       1546.54       277.22 o                         
   6 -18   2        579.52        -61.62       197.12 o                         
   7 -18   2       2111.31       1718.88       770.42 o                         
 -11 -17   2       4004.33       4305.43       450.00 o                         
 -10 -17   2         28.53        -82.45       219.49 o                         
  -9 -17   2       7934.96       8305.17       437.55 o                         
  -8 -17   2        965.60        991.90       206.51 o                         
  -7 -17   2       7525.81       7689.55       346.06 o                         
  -6 -17   2       1577.52       1544.21       187.82 o                         
  -5 -17   2       4833.43       5032.98       287.25 o                         
  -4 -17   2       2256.11       1749.85       190.47 o                         
  -3 -17   2       2832.45       2977.97       232.27 o                         
  -2 -17   2      12462.89      12832.53       430.86 o                         
  -1 -17   2       3978.20       4161.54       256.66 o                         
   0 -17   2       6395.02       6514.19       295.34 o                         
   1 -17   2         36.09        -62.10       154.85 o                         
   2 -17   2       3461.78       3773.93       249.00 o                         
   3 -17   2        510.19        531.47       159.12 o                         
   4 -17   2       9037.23       8923.37       394.90 o                         
   5 -17   2         85.47        170.41       168.16 o                         
   6 -17   2        766.57        648.73       198.78 o                         
   7 -17   2       2508.84       2445.66       276.56 o                         
   8 -17   2        461.69       -185.06       602.60 o                         
 -12 -16   2        197.73        169.37       319.94 o                         
 -11 -16   2       5172.54       5235.94       362.07 o                         
 -10 -16   2        642.04        694.43       306.02 o                         
  -9 -16   2       5291.49       5570.62       333.97 o                         
  -8 -16   2         31.63        397.05       184.18 o                         
  -7 -16   2       1820.61       1703.34       190.87 o                         
  -6 -16   2       2386.68       2290.67       202.99 o                         
  -5 -16   2       1570.62       1501.93       177.02 o                         
  -4 -16   2       3008.31       3323.64       239.16 o                         
  -3 -16   2        171.42        187.25       138.75 o                         
  -2 -16   2       2087.25       2390.36       199.77 o                         
  -1 -16   2         14.57       -126.44       126.44 o                         
   0 -16   2       2401.26       2496.77       197.49 o                         
   1 -16   2       2102.79       2086.23       208.05 o                         
   2 -16   2       3386.40       2795.17       211.23 o                         
   3 -16   2       2172.87       2321.30       208.18 o                         
   4 -16   2       1657.33       1857.92       211.39 o                         
   5 -16   2       2261.82       2153.32       276.08 o                         
   6 -16   2        558.97        467.12       174.25 o                         
   7 -16   2       1036.04       1122.81       217.86 o                         
   8 -16   2        254.44         43.62       271.20 o                         
 -13 -15   2       4627.83       4395.71       751.44 o                         
 -12 -15   2         22.37        183.49       209.04 o                         
 -11 -15   2       3890.60       3825.98       304.86 o                         
 -10 -15   2         70.65        218.68       186.81 o                         
  -9 -15   2       6456.90       6454.70       327.43 o                         
  -8 -15   2        308.42        371.79       184.76 o                         
  -7 -15   2      14165.50      13899.35       431.87 o                         
  -6 -15   2       3432.44       3284.71       239.81 o                         
  -5 -15   2      14095.82      14330.60       403.17 o                         
  -4 -15   2       3645.08       3690.19       301.43 o                         
  -3 -15   2       5746.34       5986.35       275.99 o                         
  -2 -15   2       9249.02       9304.10       304.18 o                         
  -1 -15   2       1974.07       2103.77       159.48 o                         
   0 -15   2      20866.85      21241.17       453.74 o                         
   1 -15   2       2762.74       2716.59       182.71 o                         
   2 -15   2       4499.82       4938.73       251.83 o                         
   3 -15   2        366.73        313.67       148.76 o                         
   4 -15   2       8732.46       8903.15       371.32 o                         
   5 -15   2         28.97        108.59       155.43 o                         
   6 -15   2       7962.06       8071.89       364.10 o                         
   7 -15   2       1921.58       1659.85       221.22 o                         
   8 -15   2        233.13         95.51       196.32 o                         
   9 -15   2       1525.32       1393.48       248.13 o                         
 -13 -14   2       7868.05       7813.49       676.39 o                         
 -12 -14   2        196.71       -182.52       205.37 o                         
 -11 -14   2       6017.97       5818.41       363.55 o                         
 -10 -14   2        323.24        247.88       226.79 o                         
  -9 -14   2      10919.55      11417.34       423.38 o                         
  -8 -14   2          8.67        -74.51       158.63 o                         
  -7 -14   2      10875.46      11104.92       444.06 o                         
  -6 -14   2         62.65        124.72       130.02 o                         
  -5 -14   2       3160.64       3066.04       198.92 o                         
  -4 -14   2       1987.07       1759.08       157.47 o                         
  -3 -14   2       1506.58       1256.22       144.90 o                         
  -2 -14   2        258.87        420.97       101.26 o                         
  -1 -14   2       2553.47       2337.98       159.67 o                         
   0 -14   2        431.26        573.72       111.73 o                         
   1 -14   2        146.13        271.45       112.97 o                         
   2 -14   2       2866.37       3153.87       175.86 o                         
   3 -14   2       4171.52       4279.32       218.62 o                         
   4 -14   2       6743.67       6812.21       293.48 o                         
   5 -14   2       2753.58       2852.38       217.07 o                         
   6 -14   2       3943.77       3450.29       245.40 o                         
   7 -14   2       1783.25       1705.57       207.17 o                         
   8 -14   2       1566.18       1245.49       193.54 o                         
   9 -14   2        792.65       1003.06       211.49 o                         
  10 -14   2        996.89      -1009.46      1009.46 o                         
 -14 -13   2       3361.56       4106.33      1026.44 o                         
 -13 -13   2       5526.00       5369.28       377.87 o                         
 -12 -13   2         94.65        129.72       196.33 o                         
 -11 -13   2       9568.52      10173.79       433.27 o                         
 -10 -13   2        184.01         63.94       180.49 o                         
  -9 -13   2      13086.98      13468.56       441.89 o                         
  -8 -13   2       1168.61        932.08       158.89 o                         
  -7 -13   2      21994.14      22725.92       512.45 o                         
  -6 -13   2       2863.64       2683.20       183.48 o                         
  -5 -13   2      32389.23      33317.68       555.23 o                         
  -4 -13   2      11945.07      12043.53       334.32 o                         
  -3 -13   2      27256.82      27821.99       481.38 o                         
  -2 -13   2      16820.38      16960.67       335.20 o                         
  -1 -13   2       4459.27       4446.68       194.76 o                         
   0 -13   2      25818.61      25223.47       392.16 o                         
   1 -13   2      14325.94      13632.75       285.64 o                         
   2 -13   2      27488.94      28208.69       445.08 o                         
   3 -13   2         80.07       -115.52       115.52 o                         
   4 -13   2       7721.27       8226.82       292.34 o                         
   5 -13   2        555.65        394.58       144.53 o                         
   6 -13   2      22215.67      22871.50       536.86 o                         
   7 -13   2       1343.54        968.45       168.05 o                         
   8 -13   2       4984.23       5167.65       316.65 o                         
   9 -13   2       4228.17       3420.76       269.24 o                         
  10 -13   2       1083.93       1081.33       217.64 o                         
  11 -13   2       4194.56       4618.21       926.42 o                         
 -14 -12   2        108.12       -524.46       524.46 o                         
 -13 -12   2       8792.06       8760.65       455.96 o                         
 -12 -12   2         98.30        513.81       223.94 o                         
 -11 -12   2       6139.64       6401.14       362.42 o                         
 -10 -12   2        367.99        529.86       191.24 o                         
  -9 -12   2       9954.44       9765.54       370.49 o                         
  -8 -12   2       1859.70       1751.02       184.38 o                         
  -7 -12   2      18690.24      19266.82       485.15 o                         
  -6 -12   2        636.14        459.28       128.85 o                         
  -5 -12   2       3952.31       4173.50       201.85 o                         
  -4 -12   2       1629.53       1539.57       116.43 o                         
  -3 -12   2       7974.92       7760.14       208.01 o                         
  -2 -12   2         28.92        -39.19        96.12 o                         
  -1 -12   2       3333.90       3004.22       161.75 o                         
   0 -12   2        131.09        220.63        88.40 o                         
   1 -12   2       2284.14       1974.50       123.65 o                         
   2 -12   2       1188.84        917.95        87.87 o                         
   3 -12   2       1105.19        943.38       118.04 o                         
   4 -12   2       3288.57       3512.81       208.10 o                         
   5 -12   2       1472.34       1685.93       176.15 o                         
   6 -12   2       3379.43       3606.19       230.97 o                         
   7 -12   2       1546.91       1405.79       173.40 o                         
   8 -12   2       6847.34       7206.57       314.00 o                         
   9 -12   2        120.25        167.45       171.40 o                         
  10 -12   2       2551.96       2928.69       274.33 o                         
  11 -12   2        722.03        259.58       250.73 o                         
  12 -12   2       2512.80       2203.56       811.67 o                         
 -14 -11   2       3421.26       2932.27       419.14 o                         
 -13 -11   2       9967.70      10014.69       486.39 o                         
 -12 -11   2       5125.84       4868.70       398.53 o                         
 -11 -11   2      21036.75      22264.79       635.99 o                         
 -10 -11   2        420.80        233.88       179.10 o                         
  -9 -11   2      27844.41      27356.04       631.95 o                         
  -8 -11   2        796.50        767.21       156.40 o                         
  -7 -11   2      46063.25      45916.12       689.56 o                         
  -6 -11   2       2347.40       2359.35       166.11 o                         
  -5 -11   2      58170.78      59433.41       722.00 o                         
  -4 -11   2      12049.90      11802.05       260.29 o                         
  -3 -11   2      87451.38      90394.99       823.09 o                         
  -2 -11   2      38978.57      39648.61       504.51 o                         
  -1 -11   2      24722.41      24276.15       414.46 o                         
   0 -11   2      19814.63      20024.48       332.52 o                         
   1 -11   2      27571.16      27421.69       376.92 o                         
   2 -11   2      49668.69      49019.87       509.13 o                         
   3 -11   2      30302.33      30104.23       409.60 o                         
   4 -11   2      15512.09      15969.47       305.86 o                         
   5 -11   2         37.03        116.42       101.98 o                         
   6 -11   2      12175.61      12682.48       362.63 o                         
   7 -11   2          5.58        -16.22       135.86 o                         
   8 -11   2      13056.82      12596.74       386.20 o                         
   9 -11   2        623.38        508.01       165.27 o                         
  10 -11   2       2713.54       2575.45       239.78 o                         
  11 -11   2       7884.56       8435.46       449.56 o                         
  12 -11   2       1872.94       1239.73       468.68 o                         
 -15 -10   2       1234.69       1277.97       543.20 o                         
 -14 -10   2       1458.36       1300.03       248.36 o                         
 -13 -10   2       6411.02       6404.90       397.06 o                         
 -12 -10   2         65.76        162.48       182.83 o                         
 -11 -10   2      13111.50      13250.15       493.50 o                         
 -10 -10   2         62.00        207.41       160.57 o                         
  -9 -10   2       3952.10       4053.61       257.69 o                         
  -8 -10   2        169.50        126.09       113.93 o                         
  -7 -10   2      25607.61      26721.30       496.88 o                         
  -6 -10   2       2321.16       2045.83       165.08 o                         
  -5 -10   2       9046.34       8977.77       267.57 o                         
  -4 -10   2       2402.16       2184.43       142.09 o                         
  -3 -10   2       3715.22       3976.34       153.21 o                         
  -2 -10   2       9713.83       9892.99       205.78 o                         
  -1 -10   2       5634.96       5641.21       213.09 o                         
   0 -10   2       1016.67       1056.88        99.46 o                         
   1 -10   2       4495.43       4423.33       148.65 o                         
   2 -10   2        107.11         77.41        62.81 o                         
   3 -10   2          4.02         33.59        70.26 o                         
   4 -10   2        391.87        348.37        64.47 o                         
   5 -10   2         34.79        157.25        89.41 o                         
   6 -10   2        564.78        713.17       130.04 o                         
   7 -10   2       2326.65       2025.91       174.49 o                         
   8 -10   2       1333.08       1307.05       163.76 o                         
   9 -10   2        500.03        565.44       152.90 o                         
  10 -10   2       5519.06       5632.12       359.33 o                         
  11 -10   2        145.89          6.09       225.52 o                         
  12 -10   2        687.41       1049.24       289.72 o                         
 -15  -9   2       6340.40       6568.18       651.83 o                         
 -14  -9   2       1949.63       2170.38       272.57 o                         
 -13  -9   2      21211.13      22258.43       653.39 o                         
 -12  -9   2       6741.23       7092.94       509.20 o                         
 -11  -9   2      23336.75      23934.63       651.67 o                         
 -10  -9   2       1784.63       1657.70       174.86 o                         
  -9  -9   2      48976.49      49635.36       742.79 o                         
  -8  -9   2         91.83         85.09       116.37 o                         
  -7  -9   2      95463.65      96067.27       965.76 o                         
  -6  -9   2          1.51        -76.27       124.89 o                         
  -5  -9   2     110698.20     109695.70      1041.39 o                         
  -4  -9   2        747.19        698.02        97.79 o                         
  -3  -9   2     133242.72     134816.42      1016.78 o                         
  -2  -9   2      34970.90      35655.37       388.24 o                         
  -1  -9   2     136478.98     138962.48      1152.34 o                         
   0  -9   2      21520.83      20939.38       330.34 o                         
   1  -9   2      43443.18      44027.97       479.54 o                         
   2  -9   2      29802.85      29542.52       348.23 o                         
   3  -9   2      41432.17      41602.10       434.53 o                         
   4  -9   2      43235.76      43059.91       496.73 o                         
   5  -9   2      21290.15      20778.21       373.47 o                         
   6  -9   2      13893.72      14700.99       327.60 o                         
   7  -9   2         96.02         96.16       122.73 o                         
   8  -9   2       7445.75       7351.63       295.66 o                         
   9  -9   2        599.51        552.03       146.07 o                         
  10  -9   2       4043.52       4408.41       332.08 o                         
  11  -9   2       2470.49       2409.06       310.16 o                         
  12  -9   2        890.94        619.81       253.00 o                         
  13  -9   2       4713.67       4506.70       644.94 o                         
 -15  -8   2        533.85       1185.47       441.23 o                         
 -14  -8   2       1632.23       1448.08       239.43 o                         
 -13  -8   2        872.23        438.93       196.31 o                         
 -12  -8   2       1505.66       1472.81       235.62 o                         
 -11  -8   2      11061.51      11940.01       465.88 o                         
 -10  -8   2         57.12       -109.72       138.93 o                         
  -9  -8   2       7868.18       7510.80       287.47 o                         
  -8  -8   2        553.10        543.56       113.69 o                         
  -7  -8   2      19303.67      19880.88       386.58 o                         
  -6  -8   2          4.87        130.39       103.73 o                         
  -5  -8   2      19350.55      18574.30       387.44 o                         
  -4  -8   2          1.96        -13.86        95.79 o                         
  -3  -8   2      10644.62      10442.81       214.50 o                         
  -2  -8   2       1537.76       1435.15        94.90 o                         
  -1  -8   2      13367.96      13763.64       253.73 o                         
   0  -8   2        800.23        907.11        92.06 o                         
   1  -8   2       5575.58       5243.31       152.55 o                         
   2  -8   2        114.34        149.51        50.74 o                         
   3  -8   2         61.95         66.03        57.78 o                         
   4  -8   2        438.54        444.76        78.10 o                         
   5  -8   2          5.26        -64.80        74.31 o                         
   6  -8   2        267.56        414.31       117.75 o                         
   7  -8   2        539.72        439.92       121.67 o                         
   8  -8   2         26.77         17.94       141.18 o                         
   9  -8   2       5657.57       5529.63       281.16 o                         
  10  -8   2        154.87        358.61       184.98 o                         
  11  -8   2         58.02       -260.47       260.47 o                         
  12  -8   2       1168.67       1240.44       256.25 o                         
  13  -8   2        528.18        571.74       252.13 o                         
 -15  -7   2       2146.05       2201.55       382.68 o                         
 -14  -7   2       1762.76       1962.71       255.75 o                         
 -13  -7   2      16223.23      16288.34       551.22 o                         
 -12  -7   2       3085.32       2999.42       272.99 o                         
 -11  -7   2      30868.57      31034.82       703.50 o                         
 -10  -7   2       3790.29       3919.50       246.64 o                         
  -9  -7   2      33465.86      33488.93       629.35 o                         
  -8  -7   2       2111.81       1830.63       106.28 o                         
  -7  -7   2      90199.35      91394.89       882.08 o                         
  -6  -7   2        163.46        142.65        89.22 o                         
  -5  -7   2     155588.20     154567.02      1334.05 o                         
  -4  -7   2       1850.30       1922.12       123.77 o                         
  -3  -7   2     144781.88     146396.03      1143.74 o                         
  -2  -7   2        230.71        246.36        67.53 o                         
  -1  -7   2     259259.47     258393.73      1641.97 o                         
   0  -7   2      15840.31      15155.77       250.15 o                         
   1  -7   2     131602.08     134403.70       918.28 o                         
   2  -7   2       9450.78      10127.95       165.48 o                         
   3  -7   2      49265.57      51453.00       447.62 o                         
   4  -7   2      25619.38      25951.21       347.58 o                         
   5  -7   2      23833.47      23499.21       356.79 o                         
   6  -7   2      28374.11      27957.82       469.47 o                         
   7  -7   2       2956.57       2795.33       197.62 o                         
   8  -7   2       3850.08       3368.09       220.31 o                         
   9  -7   2         88.85         83.95       137.98 o                         
  10  -7   2       3214.41       3175.19       256.35 o                         
  11  -7   2        788.76        967.80       252.55 o                         
  12  -7   2       1287.46       1029.21       330.33 o                         
  13  -7   2       4734.02       5451.66       434.69 o                         
  14  -7   2         42.85        141.55       761.43 o                         
 -15  -6   2        650.11        225.98       279.24 o                         
 -14  -6   2         20.63       -158.00       207.58 o                         
 -13  -6   2        878.55        662.12       188.10 o                         
 -12  -6   2       1756.95       1673.01       205.16 o                         
 -11  -6   2       1654.27       1008.42       182.36 o                         
 -10  -6   2         32.61        176.73       147.18 o                         
  -9  -6   2       4756.60       4487.85       233.53 o                         
  -8  -6   2         67.79         50.73        81.25 o                         
  -7  -6   2       8457.21       8305.15       247.98 o                         
  -6  -6   2        655.93        584.58        92.62 o                         
  -5  -6   2      30297.07      30674.77       410.77 o                         
  -4  -6   2         13.16         23.22        82.81 o                         
  -3  -6   2      12458.32      12784.98       251.36 o                         
  -2  -6   2         14.67         26.21        57.04 o                         
  -1  -6   2       6811.67       6558.91       128.06 o                         
   0  -6   2        351.25        492.89        62.03 o                         
   1  -6   2       9611.94       8910.42       172.30 o                         
   2  -6   2       2265.24       2276.66        87.53 o                         
   3  -6   2        538.26        499.73        59.72 o                         
   4  -6   2       1461.33       1399.68        94.81 o                         
   5  -6   2         30.29         36.38        84.99 o                         
   6  -6   2       7643.75       8007.18       215.34 o                         
   7  -6   2         13.02        -60.32        69.98 o                         
   8  -6   2        149.82        560.83       124.77 o                         
   9  -6   2       5946.36       6177.61       257.41 o                         
  10  -6   2       1721.61       1783.60       205.26 o                         
  11  -6   2       2186.52       1949.93       219.70 o                         
  12  -6   2        138.08        230.46       234.54 o                         
  13  -6   2         76.51       -242.04       242.04 o                         
  14  -6   2        165.10        505.22       353.22 o                         
 -15  -5   2       1520.37       1369.09       399.67 o                         
 -14  -5   2       3530.08       3214.58       299.85 o                         
 -13  -5   2       6046.71       5970.76       355.92 o                         
 -12  -5   2       5146.35       5689.50       317.56 o                         
 -11  -5   2      25926.11      25317.67       572.93 o                         
 -10  -5   2       1775.17       1933.54       181.60 o                         
  -9  -5   2      28709.62      27599.44       542.99 o                         
  -8  -5   2       1206.46       1019.16       104.82 o                         
  -7  -5   2      36164.73      35917.64       518.65 o                         
  -6  -5   2        419.74        284.69        75.74 o                         
  -5  -5   2     108377.67     107701.25       849.26 o                         
  -4  -5   2       1155.93       1348.46        92.27 o                         
  -3  -5   2      91486.68      92784.34       734.84 o                         
  -2  -5   2       3394.39       3281.33        98.55 o                         
  -1  -5   2     146207.61     147627.08       807.45 o                         
   0  -5   2       6900.29       7614.77       136.92 o                         
   1  -5   2     245521.61     252472.80      1380.24 o                         
   2  -5   2        389.74        509.21        53.42 o                         
   3  -5   2      51370.19      51558.82       442.33 o                         
   4  -5   2       5833.24       5384.50       168.86 o                         
   5  -5   2      48255.62      48716.70       508.06 o                         
   6  -5   2       5863.93       5391.42       161.21 o                         
   7  -5   2      17288.92      17029.94       322.10 o                         
   8  -5   2       3595.05       3595.80       162.60 o                         
   9  -5   2        255.37        403.02       138.85 o                         
  10  -5   2       1375.80       1337.48       184.07 o                         
  11  -5   2       1403.98       1373.90       203.31 o                         
  12  -5   2       1929.44       1570.54       247.21 o                         
  13  -5   2       3988.80       3834.71       369.96 o                         
  14  -5   2        540.88        -38.65       259.37 o                         
  15  -5   2       5783.50       3638.92       937.57 o                         
 -15  -4   2        381.35         13.89       237.32 o                         
 -14  -4   2          8.55         75.15       213.44 o                         
 -13  -4   2       5029.06       5452.45       414.51 o                         
 -12  -4   2         39.06       -149.87       182.36 o                         
 -11  -4   2       1594.56       1146.53       170.68 o                         
 -10  -4   2        265.79        206.88       145.83 o                         
  -9  -4   2      10920.32       9950.59       358.63 o                         
  -8  -4   2        917.73        745.17       143.23 o                         
  -7  -4   2       8419.70       8198.65       232.20 o                         
  -6  -4   2        211.30        149.49        79.20 o                         
  -5  -4   2       2006.21       2150.97       100.75 o                         
  -4  -4   2       1298.17       1431.81        83.81 o                         
  -3  -4   2      14145.33      13860.59       205.15 o                         
  -2  -4   2       6138.78       6555.36       126.42 o                         
  -1  -4   2        582.10        836.85        49.20 o                         
   0  -4   2       1436.56       1617.34        50.03 o                         
   1  -4   2       7138.15       6941.27       103.71 o                         
   2  -4   2        780.37        810.49        52.15 o                         
   3  -4   2        279.72        236.14        53.24 o                         
   4  -4   2         18.39         12.52        41.31 o                         
   5  -4   2         96.53         94.73        63.29 o                         
   6  -4   2       5706.68       5769.64       170.35 o                         
   7  -4   2        315.11        280.62        49.59 o                         
   8  -4   2       1227.09       1509.35       107.67 o                         
   9  -4   2       1748.91       1570.91       128.22 o                         
  10  -4   2         23.22        521.00       150.13 o                         
  11  -4   2       5959.87       5989.04       332.24 o                         
  12  -4   2       1303.23       1495.81       229.81 o                         
  13  -4   2        227.33        665.55       278.91 o                         
  14  -4   2         17.57        522.92       320.83 o                         
  15  -4   2         44.97       -314.24       405.52 o                         
 -15  -3   2        565.18        497.15       275.53 o                         
 -14  -3   2       2931.96       3159.94       347.92 o                         
 -13  -3   2       3141.96       3158.68       297.21 o                         
 -12  -3   2       9946.19      10153.64       437.43 o                         
 -11  -3   2      21015.51      21793.68       568.06 o                         
 -10  -3   2      10263.89      10994.84       416.67 o                         
  -9  -3   2      40007.98      40876.14       637.34 o                         
  -8  -3   2       2862.40       2888.99       183.49 o                         
  -7  -3   2      47918.95      45526.74       657.90 o                         
  -6  -3   2       7299.74       7174.63       230.76 o                         
  -5  -3   2      86784.80      88420.08       725.37 o                         
  -4  -3   2       2039.06       2043.78        90.91 o                         
  -3  -3   2      94180.69      93818.40       811.00 o                         
  -2  -3   2       1584.06       2354.48        62.08 o                         
  -1  -3   2     176952.67     183509.45       746.71 o                         
   0  -3   2       7625.81       8464.65        81.95 o                         
   1  -3   2     129515.95     129181.00       526.81 o                         
   2  -3   2       3977.77       4376.09        76.14 o                         
   3  -3   2     108815.85     109043.59      1169.73 o                         
   4  -3   2        926.68       1356.32        76.45 o                         
   5  -3   2      14571.28      14270.50       237.69 o                         
   6  -3   2       2435.19       2640.85       108.40 o                         
   7  -3   2      32803.57      32281.40       465.95 o                         
   8  -3   2       1763.31       1565.75       112.91 o                         
   9  -3   2       5631.46       5399.53       190.22 o                         
  10  -3   2        144.24        -33.05       103.06 o                         
  11  -3   2         51.80        280.26       158.69 o                         
  12  -3   2        123.15        300.76       179.15 o                         
  13  -3   2       1964.03       2758.96       333.02 o                         
  14  -3   2        765.61        601.34       250.75 o                         
  15  -3   2       2242.37       1621.83       396.43 o                         
 -15  -2   2          9.34        -73.54       320.68 o                         
 -14  -2   2          3.60          9.11       192.96 o                         
 -13  -2   2       2925.59       3486.51       324.83 o                         
 -12  -2   2       4728.03       5248.88       289.40 o                         
 -11  -2   2       4506.53       4628.94       281.68 o                         
 -10  -2   2        229.66        385.06       132.54 o                         
  -9  -2   2       8888.34       8554.41       294.45 o                         
  -8  -2   2       2870.34       2877.96       156.10 o                         
  -7  -2   2      18636.24      18282.34       340.11 o                         
  -6  -2   2       2701.11       2487.28       146.98 o                         
  -5  -2   2       7248.15       7745.36       179.24 o                         
  -4  -2   2        105.61        139.50        54.13 o                         
  -3  -2   2       5686.52       5951.49       115.52 o                         
  -2  -2   2       2167.69       2212.33        53.80 o                         
  -1  -2   2       7055.23       7638.68        81.02 o                         
   0  -2   2        503.85        667.64        28.96 o                         
   1  -2   2       4466.84       4434.64        58.99 o                         
   2  -2   2          7.80         76.72        28.53 o                         
   3  -2   2         14.66        124.29        38.80 o                         
   4  -2   2        391.43        303.58        49.01 o                         
   5  -2   2         49.09         90.09        59.44 o                         
   6  -2   2       5250.03       5407.18       150.23 o                         
   7  -2   2        549.62        456.96        78.47 o                         
   8  -2   2       1251.44       1174.66       106.90 o                         
   9  -2   2       1036.18        690.43       103.42 o                         
  10  -2   2       2689.30       2757.37       151.33 o                         
  11  -2   2       2328.04       2030.23       188.56 o                         
  12  -2   2          1.54        291.70       181.32 o                         
  13  -2   2       1428.23       1441.26       213.29 o                         
  14  -2   2        320.13        141.44       210.38 o                         
  15  -2   2        181.35       -162.87       382.01 o                         
 -15  -1   2          4.98       -292.91       341.60 o                         
 -14  -1   2       1092.50       1092.65       231.68 o                         
 -13  -1   2       1261.72        888.01       226.12 o                         
 -12  -1   2       6890.33       7002.86       332.38 o                         
 -11  -1   2      11955.00      12313.01       438.61 o                         
 -10  -1   2       9902.62      10229.56       382.72 o                         
  -9  -1   2      46211.16      47858.31       719.14 o                         
  -8  -1   2       3782.81       3617.28       173.68 o                         
  -7  -1   2     107029.12     106672.41      1201.97 o                         
  -6  -1   2      21578.33      20670.82       333.44 o                         
  -5  -1   2     193934.34     197313.00      1429.37 o                         
  -4  -1   2      22617.71      23249.47       266.62 o                         
  -3  -1   2     208594.61     204479.77      1222.65 o                         
  -2  -1   2       2198.17       2378.08        60.30 o                         
  -1  -1   2     360024.19     365655.00      1391.92 o                         
   0  -1   2      43141.53      44364.87       197.46 o                         
   1  -1   2     145609.22     151108.86       604.04 o                         
   2  -1   2        348.55        382.06        29.07 o                         
   3  -1   2     330363.66     333928.91      1850.30 o                         
   4  -1   2      41594.88      43305.71       366.16 o                         
   5  -1   2      26348.07      23194.47       290.64 o                         
   6  -1   2       1619.17       1919.85       126.78 o                         
   7  -1   2      43002.65      43161.51       574.51 o                         
   8  -1   2       1684.01       1960.09       154.03 o                         
   9  -1   2      13660.90      13671.57       321.60 o                         
  10  -1   2        691.85        781.19       111.92 o                         
  11  -1   2       2559.24       2395.03       242.19 o                         
  12  -1   2          5.23        -83.40       158.62 o                         
  13  -1   2        105.48        452.87       184.30 o                         
  14  -1   2         32.14        -41.49       240.08 o                         
  15  -1   2        211.33        394.88       234.81 o                         
 -15   0   2          4.07        408.62       424.47 o                         
 -14   0   2          2.22        217.95       257.17 o                         
 -13   0   2        111.60        146.84       189.43 o                         
 -12   0   2       5843.21       6348.39       317.32 o                         
 -11   0   2       2543.31       2566.17       231.25 o                         
 -10   0   2       5607.63       6008.14       415.38 o                         
  -9   0   2       3183.17       3336.69       204.99 o                         
  -8   0   2        148.51        204.31       121.06 o                         
  -7   0   2      21287.52      22093.60       431.63 o                         
  -6   0   2       7495.43       7152.13       203.99 o                         
  -5   0   2      10325.58      10178.09       244.97 o                         
  -4   0   2       5504.56       5556.86       132.98 o                         
  -3   0   2       4330.96       4220.31        96.06 o                         
  -2   0   2       3199.99       3333.25        67.78 o                         
  -1   0   2       9143.06       9423.45        86.53 o                         
   0   0   2         62.39        209.68        27.60 o                         
   1   0   2       1953.86       2372.63        50.62 o                         
   2   0   2        346.63        443.57        38.39 o                         
   3   0   2         15.01        150.96        46.99 o                         
   4   0   2        365.83        385.30        66.84 o                         
   5   0   2       1006.86        943.33       100.98 o                         
   6   0   2         79.84        132.92        96.86 o                         
   7   0   2       2653.88       2137.55       144.76 o                         
   8   0   2       6257.44       6785.80       243.82 o                         
   9   0   2        713.38        608.35       121.82 o                         
  10   0   2        237.74        232.00       114.63 o                         
  11   0   2        694.57        479.83       131.27 o                         
  12   0   2       1123.96       1213.67       173.47 o                         
  13   0   2         67.28        174.90       166.21 o                         
  14   0   2        169.70        390.02       247.63 o                         
  15   0   2        556.13        527.17       238.49 o                         
 -15   1   2        771.65        811.00       376.94 o                         
 -14   1   2        481.32        519.58       244.81 o                         
 -13   1   2        558.94        554.58       223.67 o                         
 -12   1   2         25.55        -19.16       165.92 o                         
 -11   1   2       3850.01       4012.23       277.61 o                         
 -10   1   2       3537.53       3165.18       233.84 o                         
  -9   1   2      15709.69      15447.29       402.81 o                         
  -8   1   2         36.93        245.48       122.34 o                         
  -7   1   2      90971.88      89573.34       973.91 o                         
  -6   1   2        224.88        218.16       103.13 o                         
  -5   1   2     223048.72     222476.00      2262.80 o                         
  -4   1   2       3234.53       2970.81       113.62 o                         
  -3   1   2     258775.44     254146.61      1356.90 o                         
  -2   1   2       1038.67       1329.53        51.27 o                         
  -1   1   2     645940.25     647591.38      2445.18 o                         
   0   1   2      11980.44      12968.48       131.88 o                         
   1   1   2     376820.97     384426.62      2159.77 o                         
   2   1   2      97487.59     100775.55       501.56 o                         
   3   1   2     500959.06     496232.28      2090.17 o                         
   4   1   2        125.27        253.64        50.78 o                         
   5   1   2     285550.84     285651.81      2259.23 o                         
   6   1   2        511.89        475.55        83.89 o                         
   7   1   2      94446.27      93410.49      1118.97 o                         
   8   1   2         38.98         43.75        80.68 o                         
   9   1   2      28254.50      27875.24       503.18 o                         
  10   1   2       1538.60       1480.64       159.68 o                         
  11   1   2      10795.28      10773.97       330.77 o                         
  12   1   2        141.25        172.16       147.31 o                         
  13   1   2       1809.05       1624.44       250.87 o                         
  14   1   2        107.83        256.24       195.85 o                         
  15   1   2         83.70        222.99       244.43 o                         
  16   1   2        101.49       1142.95       724.65 o                         
 -15   2   2         17.62       -204.95       345.31 o                         
 -14   2   2         33.70         77.12       208.78 o                         
 -13   2   2        264.80         19.33       214.65 o                         
 -12   2   2         21.16       -133.92       171.56 o                         
 -11   2   2        315.97        382.81       166.85 o                         
 -10   2   2       4776.22       5047.67       262.63 o                         
  -9   2   2       7238.33       7178.01       265.82 o                         
  -8   2   2        155.14        201.21       123.13 o                         
  -7   2   2       3665.68       3153.20       182.18 o                         
  -6   2   2       3705.54       3627.40       182.01 o                         
  -5   2   2       5030.84       5104.70       162.44 o                         
  -4   2   2      21710.39      22029.46       281.14 o                         
  -3   2   2       6445.34       6582.22       119.49 o                         
  -2   2   2       4144.73       4361.12        74.38 o                         
  -1   2   2       3372.14       3910.15        58.00 o                         
   0   2   2       4687.41       5295.61        64.67 o                         
   1   2   2        755.68        975.31        32.23 o                         
   2   2   2        533.10        770.47        31.25 o                         
   3   2   2         85.93        310.35        40.03 o                         
   4   2   2       3545.48       3597.20       106.94 o                         
   5   2   2       4985.09       5182.57       152.51 o                         
   6   2   2       1959.16       1705.87       105.06 o                         
   7   2   2        958.61        999.39       111.87 o                         
   8   2   2       3202.32       3024.88       186.83 o                         
   9   2   2         41.13        -62.74       130.19 o                         
  10   2   2       1391.40       1349.47       153.68 o                         
  11   2   2        322.34        100.58       125.57 o                         
  12   2   2       1261.56       1357.11       179.40 o                         
  13   2   2       3371.22       3799.92       283.22 o                         
  14   2   2        333.14         89.37       211.00 o                         
  15   2   2          3.34       -254.01       254.01 o                         
  16   2   2        814.58        430.60       481.46 o                         
 -15   3   2        591.82         23.26       731.09 o                         
 -14   3   2        155.28        310.24       201.48 o                         
 -13   3   2          7.82        -45.17       196.49 o                         
 -12   3   2        183.38        366.18       221.43 o                         
 -11   3   2       3559.08       3578.19       252.36 o                         
 -10   3   2        451.30        399.79       137.76 o                         
  -9   3   2       9614.79       9702.29       311.39 o                         
  -8   3   2        423.83        294.47       115.37 o                         
  -7   3   2      26782.52      25189.78       446.38 o                         
  -6   3   2       4164.61       4251.99       157.97 o                         
  -5   3   2     160778.25     159879.66      1173.12 o                         
  -4   3   2       2867.91       2849.07       115.07 o                         
  -3   3   2     147118.02     150378.75      1025.45 o                         
  -2   3   2      57918.89      60719.95       343.41 o                         
  -1   3   2     248723.80     256349.97      1094.03 o                         
   0   3   2      32406.14      33523.88       180.31 o                         
   1   3   2     575359.75     589477.12      2578.85 o                         
   2   3   2       1909.42       2242.69        50.71 o                         
   3   3   2     552970.38     555566.62      2936.79 o                         
   4   3   2       2463.19       2793.97        91.49 o                         
   5   3   2     267945.69     261447.48      2947.90 o                         
   6   3   2       1317.67       1442.52       110.61 o                         
   7   3   2     224106.73     218504.86      2037.05 o                         
   8   3   2       1269.73       1086.81       143.99 o                         
   9   3   2      49752.26      49331.54       732.50 o                         
  10   3   2        166.77        205.90       135.95 o                         
  11   3   2      23798.99      24595.05       502.41 o                         
  12   3   2         75.42        205.17       139.95 o                         
  13   3   2       8445.19       8585.62       373.24 o                         
  14   3   2        114.71         80.14       213.31 o                         
  15   3   2        395.84        359.46       229.53 o                         
  16   3   2        503.75        525.01       636.02 o                         
 -14   4   2       1501.37       1759.62       268.09 o                         
 -13   4   2        152.14        333.29       201.19 o                         
 -12   4   2        410.63        375.76       179.82 o                         
 -11   4   2       4255.43       4722.63       258.87 o                         
 -10   4   2         15.09        247.77       136.74 o                         
  -9   4   2        467.04        534.52       121.86 o                         
  -8   4   2       1187.93       1051.00       133.25 o                         
  -7   4   2       2418.47       2410.27       147.47 o                         
  -6   4   2         99.08         80.13        90.35 o                         
  -5   4   2       1260.65       1354.36        90.73 o                         
  -4   4   2       4929.46       4572.85       131.19 o                         
  -3   4   2       1839.17       1709.61        74.14 o                         
  -2   4   2       3938.28       3887.38        79.29 o                         
  -1   4   2       2106.34       2312.57        55.15 o                         
   0   4   2       3941.13       4281.67        60.14 o                         
   1   4   2         12.96        137.87        28.97 o                         
   2   4   2       1107.38       1170.42        42.44 o                         
   3   4   2        697.72        798.07        48.02 o                         
   4   4   2        147.01        187.29        48.59 o                         
   5   4   2       1765.27       1701.07        99.50 o                         
   6   4   2        297.02        427.17        94.39 o                         
   7   4   2       4264.31       4021.58       205.80 o                         
   8   4   2        182.03         17.63       117.74 o                         
   9   4   2       2389.95       2071.86       164.63 o                         
  10   4   2       1994.19       1938.65       173.83 o                         
  11   4   2       7204.86       7342.49       298.28 o                         
  12   4   2         35.93         29.64       145.93 o                         
  13   4   2         75.93         16.97       165.62 o                         
  14   4   2        350.11        402.17       192.61 o                         
  15   4   2          2.05        188.78       247.16 o                         
  16   4   2         27.40       -350.55       350.55 o                         
 -14   5   2        249.73        462.30       332.21 o                         
 -13   5   2        780.22       1053.64       214.73 o                         
 -12   5   2        556.11        582.61       207.27 o                         
 -11   5   2         57.70        181.56       152.50 o                         
 -10   5   2        834.66       1095.61       161.38 o                         
  -9   5   2       8785.57       9686.20       299.09 o                         
  -8   5   2       2264.67       2001.27       151.45 o                         
  -7   5   2      16937.44      16634.33       334.46 o                         
  -6   5   2       1432.12       1336.60       121.09 o                         
  -5   5   2      89660.09      89730.22       931.21 o                         
  -4   5   2      11769.63      11175.86       198.98 o                         
  -3   5   2     150893.53     149105.84      1169.93 o                         
  -2   5   2       8273.29       8769.65       148.60 o                         
  -1   5   2      99746.85     101352.23       580.59 o                         
   0   5   2      30510.07      32207.58       212.07 o                         
   1   5   2     162733.55     164391.16       995.95 o                         
   2   5   2      57309.40      63424.03       441.03 o                         
   3   5   2     368183.72     379944.91      1946.40 o                         
   4   5   2       2825.37       2925.65       113.64 o                         
   5   5   2     127450.40     122634.96      1092.32 o                         
   6   5   2        135.67         97.90        89.58 o                         
   7   5   2     187538.09     184749.27      1617.54 o                         
   8   5   2        771.85        617.71       135.35 o                         
   9   5   2      76980.51      74683.78       953.93 o                         
  10   5   2        752.06        577.45       137.48 o                         
  11   5   2      20385.95      19794.01       462.62 o                         
  12   5   2       1137.91       1007.33       182.20 o                         
  13   5   2      11521.49      11680.81       435.94 o                         
  14   5   2       1430.47       1516.10       237.39 o                         
  15   5   2       3683.44       3261.42       389.24 o                         
  16   5   2        996.68       1040.92       447.81 o                         
 -14   6   2       2770.75       2750.37       473.83 o                         
 -13   6   2         81.43        242.33       212.95 o                         
 -12   6   2         39.29        130.16       179.74 o                         
 -11   6   2       1301.56        851.59       186.07 o                         
 -10   6   2        555.87        631.38       147.19 o                         
  -9   6   2       2083.59       1889.32       165.96 o                         
  -8   6   2        331.59        520.47       115.19 o                         
  -7   6   2       2486.83       2524.82       148.33 o                         
  -6   6   2        169.38        204.94        83.29 o                         
  -5   6   2         37.59        101.32        67.86 o                         
  -4   6   2       5014.65       5250.02       130.26 o                         
  -3   6   2        138.30        135.56        49.03 o                         
  -2   6   2       4604.80       4458.55       105.42 o                         
  -1   6   2          0.46          0.22        37.65 o                         
   0   6   2       4400.88       4908.60        81.10 o                         
   1   6   2       1281.37       1447.98        54.39 o                         
   2   6   2       2794.53       2734.22        73.39 o                         
   3   6   2       5074.03       5056.49       110.04 o                         
   4   6   2       1930.40       2124.19        96.23 o                         
   5   6   2       5263.92       5077.41       155.90 o                         
   6   6   2       1419.40       1488.14       112.31 o                         
   7   6   2      15095.14      15277.37       325.11 o                         
   8   6   2        208.96         66.69       130.14 o                         
   9   6   2       1924.44       1846.26       197.21 o                         
  10   6   2         17.05       -124.22       136.92 o                         
  11   6   2       5243.80       5264.79       261.46 o                         
  12   6   2       2805.73       2473.12       196.42 o                         
  13   6   2       5112.74       4852.18       326.41 o                         
  14   6   2         39.82        444.26       262.68 o                         
  15   6   2        420.16        493.11       238.16 o                         
  16   6   2        401.93        968.26       483.57 o                         
 -13   7   2       1741.90       2084.61       253.61 o                         
 -12   7   2        575.28        412.23       290.86 o                         
 -11   7   2       2444.63       2741.76       264.26 o                         
 -10   7   2        274.68        136.87       153.17 o                         
  -9   7   2        235.44        389.81       141.02 o                         
  -8   7   2       5219.49       4836.87       199.37 o                         
  -7   7   2      13299.77      13545.43       320.73 o                         
  -6   7   2        259.53        309.15        74.13 o                         
  -5   7   2      12620.02      12413.00       258.77 o                         
  -4   7   2        762.93        668.33        67.71 o                         
  -3   7   2     119965.71     119933.44       764.75 o                         
  -2   7   2       6749.80       7055.27       137.34 o                         
  -1   7   2      99204.11      99134.94       610.81 o                         
   0   7   2        112.16        102.46        39.58 o                         
   1   7   2     108269.80     105630.93       693.98 o                         
   2   7   2        769.35       1020.15        60.71 o                         
   3   7   2     245344.98     250235.92      1729.18 o                         
   4   7   2       6350.39       7195.41       145.99 o                         
   5   7   2     118647.16     117639.56      1030.34 o                         
   6   7   2        768.16        461.59        79.66 o                         
   7   7   2     102042.04     102276.35       952.86 o                         
   8   7   2       1215.88        857.19       141.38 o                         
   9   7   2      74099.60      74707.19       970.39 o                         
  10   7   2        406.46        386.18       152.60 o                         
  11   7   2      24070.57      22964.84       540.64 o                         
  12   7   2        824.68        808.47       160.21 o                         
  13   7   2       8465.80       7896.81       359.18 o                         
  14   7   2       3649.51       3714.47       277.08 o                         
  15   7   2       3234.35       3616.13       334.46 o                         
  16   7   2        975.22        435.23       486.13 o                         
 -13   8   2          5.57         89.18       470.35 o                         
 -12   8   2        357.93        338.06       198.54 o                         
 -11   8   2        342.91         55.11       206.78 o                         
 -10   8   2         55.27        -15.18       152.60 o                         
  -9   8   2        841.06        662.30       158.30 o                         
  -8   8   2         16.96        115.94       124.64 o                         
  -7   8   2       1234.25       1020.00       124.07 o                         
  -6   8   2        193.88        192.34       108.43 o                         
  -5   8   2        127.55        119.05        59.44 o                         
  -4   8   2        492.92        483.62        66.44 o                         
  -3   8   2         78.63        104.31        57.11 o                         
  -2   8   2        748.51        814.02        71.36 o                         
  -1   8   2        143.86        117.26        35.87 o                         
   0   8   2       3395.52       3339.64        90.07 o                         
   1   8   2       3950.46       4066.22       106.08 o                         
   2   8   2      15819.90      15167.12       220.23 o                         
   3   8   2      15293.87      15509.74       230.98 o                         
   4   8   2       1857.73       2037.23        91.16 o                         
   5   8   2       1307.05       1266.26        88.84 o                         
   6   8   2       2288.17       2316.10       119.83 o                         
   7   8   2      12855.57      12165.63       284.90 o                         
   8   8   2        902.43        562.76       114.32 o                         
   9   8   2      10560.45      10173.19       323.09 o                         
  10   8   2        371.82        422.53       147.19 o                         
  11   8   2       1428.67       1477.50       186.27 o                         
  12   8   2        543.31        273.57       149.99 o                         
  13   8   2       6256.23       6396.65       312.54 o                         
  14   8   2       1783.03       1651.72       228.65 o                         
  15   8   2       1245.04        251.95       251.41 o                         
  16   8   2        272.21       -967.88       967.88 o                         
 -13   9   2       2801.56       1720.63       511.26 o                         
 -12   9   2        314.47        154.73       206.06 o                         
 -11   9   2       2207.27       1577.48       228.39 o                         
 -10   9   2        243.93         15.91       158.52 o                         
  -9   9   2       2945.70       2487.92       195.02 o                         
  -8   9   2        650.37        620.73       134.84 o                         
  -7   9   2       2356.88       2153.83       156.29 o                         
  -6   9   2       5116.79       4862.84       204.47 o                         
  -5   9   2       3990.23       4301.92       234.29 o                         
  -4   9   2        124.30         79.36        47.14 o                         
  -3   9   2      22616.08      21523.80       307.73 o                         
  -2   9   2        196.30        204.05        67.48 o                         
  -1   9   2      78992.85      80422.59       611.78 o                         
   0   9   2        327.16        388.78        48.89 o                         
   1   9   2      91620.50      93691.48       649.69 o                         
   2   9   2       2142.41       1658.01        73.63 o                         
   3   9   2     106348.20     107851.23       742.10 o                         
   4   9   2        228.24        290.90        66.91 o                         
   5   9   2     104685.07     102146.07       837.67 o                         
   6   9   2       2671.92       2817.60       142.41 o                         
   7   9   2      87892.03      86813.29       952.62 o                         
   8   9   2      10763.45      10260.46       354.73 o                         
   9   9   2      73687.09      74263.17       968.88 o                         
  10   9   2       3757.09       3695.35       222.07 o                         
  11   9   2      25209.65      26669.39       593.87 o                         
  12   9   2       1088.51       1013.40       172.04 o                         
  13   9   2      11348.27      11314.63       410.18 o                         
  14   9   2       3239.19       3370.61       288.35 o                         
  15   9   2       5075.51       4660.94       379.96 o                         
 -12  10   2        829.60        894.54       242.31 o                         
 -11  10   2        982.17        867.62       210.15 o                         
 -10  10   2        668.22        929.05       183.85 o                         
  -9  10   2        141.52        219.62       157.29 o                         
  -8  10   2        230.25        187.23       153.54 o                         
  -7  10   2        944.28        777.06       188.86 o                         
  -6  10   2        787.43        837.07       123.55 o                         
  -5  10   2       2446.48       2369.04       141.52 o                         
  -4  10   2        582.15        565.83       102.81 o                         
  -3  10   2        657.55        583.48       102.88 o                         
  -2  10   2         95.20        167.05        69.57 o                         
  -1  10   2       3693.92       3438.84       106.12 o                         
   0  10   2        628.39        528.77        57.43 o                         
   1  10   2         12.90         94.03        54.63 o                         
   2  10   2       1659.13       1433.37        62.38 o                         
   3  10   2       4834.24       4781.02       129.16 o                         
   4  10   2        257.37        192.11        62.93 o                         
   5  10   2       7355.02       7331.50       190.09 o                         
   6  10   2       1898.10       1770.86       128.94 o                         
   7  10   2       2317.04       2331.41       156.19 o                         
   8  10   2        526.17        506.19       117.41 o                         
   9  10   2      15002.31      15035.61       361.94 o                         
  10  10   2        383.57        294.76       142.64 o                         
  11  10   2       3361.31       3463.23       231.60 o                         
  12  10   2        381.89        150.17       168.62 o                         
  13  10   2       2299.65       2700.60       244.83 o                         
  14  10   2        838.69        438.52       199.02 o                         
  15  10   2       2935.87       2692.30       302.30 o                         
 -12  11   2         96.78         58.97       345.90 o                         
 -11  11   2       4617.71       4615.67       417.16 o                         
 -10  11   2        892.41        500.88       190.37 o                         
  -9  11   2       2869.06       2858.65       243.26 o                         
  -8  11   2        464.50        457.73       164.05 o                         
  -7  11   2        157.16        237.36       140.70 o                         
  -6  11   2       2981.83       2843.28       181.54 o                         
  -5  11   2       4072.85       3636.72       190.66 o                         
  -4  11   2       6035.95       6262.08       205.94 o                         
  -3  11   2       6628.12       6621.88       202.71 o                         
  -2  11   2        850.34        922.30        90.25 o                         
  -1  11   2      28454.65      27903.66       407.69 o                         
   0  11   2       9775.70       9741.46       180.82 o                         
   1  11   2      62238.19      62999.38       582.02 o                         
   2  11   2        134.32        119.25        60.20 o                         
   3  11   2      38240.27      37910.96       409.71 o                         
   4  11   2        684.46        556.68        72.87 o                         
   5  11   2      72948.48      71203.07       743.11 o                         
   6  11   2         59.86          7.79       102.53 o                         
   7  11   2      69344.95      68846.66      1193.24 o                         
   8  11   2       7034.51       6687.49       244.15 o                         
   9  11   2      54796.54      53630.50       718.88 o                         
  10  11   2       7748.24       7746.30       272.49 o                         
  11  11   2      32002.38      31983.76       657.15 o                         
  12  11   2       1163.85        811.11       159.37 o                         
  13  11   2      15285.50      15216.79       527.75 o                         
  14  11   2       3441.33       3644.96       331.42 o                         
  15  11   2       5488.70       6007.00       499.62 o                         
 -11  12   2        368.01         21.15       201.73 o                         
 -10  12   2         93.44        180.30       195.21 o                         
  -9  12   2       3363.49       3823.99       259.30 o                         
  -8  12   2        533.40        542.36       171.74 o                         
  -7  12   2        371.30        370.64       149.16 o                         
  -6  12   2        135.02        168.42       135.03 o                         
  -5  12   2        918.06        748.30       124.10 o                         
  -4  12   2       5144.61       5026.28       192.92 o                         
  -3  12   2        583.51        694.51       101.00 o                         
  -2  12   2         70.40        227.65        82.86 o                         
  -1  12   2       2438.56       2350.60       127.82 o                         
   0  12   2        310.66        307.88        64.58 o                         
   1  12   2        277.16        351.69        68.03 o                         
   2  12   2        327.28        215.14        73.34 o                         
   3  12   2       2665.77       2352.84       103.39 o                         
   4  12   2       1501.26       1324.15        90.01 o                         
   5  12   2       2369.04       2561.55       141.11 o                         
   6  12   2       1519.72       1427.94       131.74 o                         
   7  12   2       2277.65       2006.12       188.68 o                         
   8  12   2       1531.14       1676.30       157.57 o                         
   9  12   2       5262.88       5289.84       240.23 o                         
  10  12   2          9.94         27.94       131.33 o                         
  11  12   2       5925.49       6146.57       284.85 o                         
  12  12   2        560.38        663.28       168.51 o                         
  13  12   2       1121.83        870.32       201.70 o                         
  14  12   2       1557.24       1625.75       233.40 o                         
  15  12   2       1742.17       2021.53       374.73 o                         
 -11  13   2       6249.81       6740.97       741.55 o                         
 -10  13   2       2269.44       2133.23       266.27 o                         
  -9  13   2       5825.46       5663.90       377.72 o                         
  -8  13   2       3673.42       2888.93       249.80 o                         
  -7  13   2       1675.60       1099.16       187.10 o                         
  -6  13   2       1908.49       1962.31       220.47 o                         
  -5  13   2         51.27         39.83       154.77 o                         
  -4  13   2      24545.52      24927.83       502.14 o                         
  -3  13   2       6698.81       6715.54       236.41 o                         
  -2  13   2       9386.38       8882.65       259.51 o                         
  -1  13   2       5945.38       6147.52       225.41 o                         
   0  13   2       8080.21       7979.62       208.52 o                         
   1  13   2      56940.11      55729.35       664.50 o                         
   2  13   2      24412.41      24644.89       423.99 o                         
   3  13   2      31247.72      33191.54       526.56 o                         
   4  13   2       3569.39       3365.22       146.18 o                         
   5  13   2      29344.07      29616.33       441.85 o                         
   6  13   2       4707.54       4438.83       190.47 o                         
   7  13   2      44302.84      43910.65       758.99 o                         
   8  13   2        159.42         -1.23       128.24 o                         
   9  13   2      51221.03      50303.48       945.68 o                         
  10  13   2       2560.88       2185.95       209.04 o                         
  11  13   2      22494.69      22730.82       658.93 o                         
  12  13   2       1428.37        982.51       173.00 o                         
  13  13   2      15280.58      15275.67       576.93 o                         
  14  13   2        528.14        700.81       229.03 o                         
 -10  14   2       4142.66       3534.32       390.27 o                         
  -9  14   2       1316.47        963.05       213.40 o                         
  -8  14   2         80.60        407.63       226.05 o                         
  -7  14   2       4805.85       4701.94       314.15 o                         
  -6  14   2        288.02        334.48       168.17 o                         
  -5  14   2        762.41        624.90       169.53 o                         
  -4  14   2        307.42        737.24       150.76 o                         
  -3  14   2        443.25        565.71       158.17 o                         
  -2  14   2        951.41       1253.71       155.74 o                         
  -1  14   2        611.56        630.13       107.57 o                         
   0  14   2         20.37         48.75       101.13 o                         
   1  14   2          0.13         33.27       115.48 o                         
   2  14   2       1085.34        886.12       118.40 o                         
   3  14   2       6024.30       6421.68       248.19 o                         
   4  14   2       1364.31       1221.40       139.36 o                         
   5  14   2       2953.32       2625.00       161.85 o                         
   6  14   2        358.17        248.31       129.41 o                         
   7  14   2       5202.88       5422.36       264.33 o                         
   8  14   2        196.83        193.43       165.20 o                         
   9  14   2       2658.24       2661.16       215.94 o                         
  10  14   2       2508.40       2550.57       222.77 o                         
  11  14   2       6040.75       5806.41       304.70 o                         
  12  14   2         85.16       -110.19       180.69 o                         
  13  14   2       3487.86       3683.38       404.41 o                         
  14  14   2       1568.53       1085.41       333.10 o                         
  -9  15   2       5032.92       4266.03       397.77 o                         
  -8  15   2       5398.06       5297.12       359.21 o                         
  -7  15   2        911.28        803.98       219.00 o                         
  -6  15   2       4110.19       3882.30       290.59 o                         
  -5  15   2       2392.51       2572.74       248.41 o                         
  -4  15   2      11416.59      11677.61       434.31 o                         
  -3  15   2       5328.94       5855.20       311.74 o                         
  -2  15   2      26488.52      26306.25       526.21 o                         
  -1  15   2       4881.54       5276.21       244.09 o                         
   0  15   2      10160.60       9716.55       287.92 o                         
   1  15   2      18421.52      18507.91       396.11 o                         
   2  15   2      20789.29      20944.33       423.15 o                         
   3  15   2      36626.49      36360.02       595.66 o                         
   4  15   2      23344.20      23472.16       477.81 o                         
   5  15   2      24658.19      24853.54       499.66 o                         
   6  15   2       7284.56       7380.36       379.38 o                         
   7  15   2      22822.26      23402.10       517.38 o                         
   8  15   2       3703.89       3783.12       259.18 o                         
   9  15   2      27611.20      28111.79       811.86 o                         
  10  15   2        316.44        448.12       173.67 o                         
  11  15   2      18265.16      18653.68       643.30 o                         
  12  15   2        332.04        572.35       197.27 o                         
  13  15   2       9971.14      10563.57       522.59 o                         
  14  15   2       1112.94       1867.42       533.00 o                         
  -9  16   2         86.53        951.77       694.22 o                         
  -8  16   2       3511.23       3435.04       311.55 o                         
  -7  16   2       2221.85       2633.56       378.30 o                         
  -6  16   2       1193.75       1425.79       222.61 o                         
  -5  16   2       2359.83       2328.72       241.51 o                         
  -4  16   2        323.47        395.09       175.27 o                         
  -3  16   2       1329.39       1252.59       187.56 o                         
  -2  16   2        439.61        516.50       155.92 o                         
  -1  16   2       3162.37       3140.66       207.10 o                         
   0  16   2       1093.11       1250.21       154.04 o                         
   1  16   2       1552.09       1456.97       142.45 o                         
   2  16   2        297.29        456.35       122.90 o                         
   3  16   2        341.61        361.45       123.30 o                         
   4  16   2        291.27        402.61       125.58 o                         
   5  16   2       2444.69       2554.90       219.33 o                         
   6  16   2        169.36        194.00       146.06 o                         
   7  16   2       5074.44       5168.27       291.52 o                         
   8  16   2          0.36       -176.01       184.51 o                         
   9  16   2       9564.28       9887.27       411.37 o                         
  10  16   2       2832.91       2597.52       244.42 o                         
  11  16   2       3950.33       4021.38       302.90 o                         
  12  16   2         11.60         -0.94       199.56 o                         
  13  16   2       5388.95       5535.34       470.40 o                         
  -8  17   2       1416.70       1503.36       343.22 o                         
  -7  17   2        272.07        259.57       216.25 o                         
  -6  17   2       3877.08       3674.55       302.05 o                         
  -5  17   2         78.37        -28.82       177.30 o                         
  -4  17   2       1641.41       1242.79       211.26 o                         
  -3  17   2         90.15        188.18       180.64 o                         
  -2  17   2      19581.84      20067.42       533.95 o                         
  -1  17   2       5990.47       5731.27       291.75 o                         
   0  17   2      10329.27      10178.11       349.35 o                         
   1  17   2       8562.47       8499.59       367.05 o                         
   2  17   2       7487.28       7866.49       300.82 o                         
   3  17   2      16789.33      16767.17       429.04 o                         
   4  17   2      15664.24      16411.04       467.45 o                         
   5  17   2      26261.38      26863.10       605.32 o                         
   6  17   2       8294.20       8697.08       361.67 o                         
   7  17   2      14058.62      13466.78       452.02 o                         
   8  17   2       4430.00       4447.65       322.71 o                         
   9  17   2      16047.73      16719.47       535.65 o                         
  10  17   2       1510.42       1638.58       235.93 o                         
  11  17   2      14108.50      14844.35       536.85 o                         
  12  17   2          4.03        -75.19       226.26 o                         
  13  17   2       7066.53       7232.41      1299.55 o                         
  -7  18   2        185.93        204.64       263.56 o                         
  -6  18   2       1518.88       1378.37       265.05 o                         
  -5  18   2        885.86        521.15       249.20 o                         
  -4  18   2        947.44        935.34       203.58 o                         
  -3  18   2        987.94       1025.97       199.29 o                         
  -2  18   2        474.48        759.39       173.46 o                         
  -1  18   2       2078.90       2159.31       214.72 o                         
   0  18   2       1581.09       2082.89       217.21 o                         
   1  18   2       3188.14       2805.47       210.23 o                         
   2  18   2       2207.92       2310.51       265.03 o                         
   3  18   2       1225.11       1256.47       174.73 o                         
   4  18   2       1647.00       2040.10       212.82 o                         
   5  18   2         36.06        274.07       158.91 o                         
   6  18   2        101.51        359.19       168.98 o                         
   7  18   2        330.39          6.58       174.91 o                         
   8  18   2        933.22        611.93       243.49 o                         
   9  18   2       4997.69       5199.58       342.97 o                         
  10  18   2        183.06        149.71       186.80 o                         
  11  18   2       2828.00       2617.44       329.44 o                         
  12  18   2         35.46        199.20       457.65 o                         
  -6  19   2       2471.12       2480.26       365.91 o                         
  -5  19   2         62.30         84.53       209.25 o                         
  -4  19   2       2733.04       1788.56       230.50 o                         
  -3  19   2        633.03        435.00       266.23 o                         
  -2  19   2       3833.63       3506.27       260.71 o                         
  -1  19   2        944.88        662.63       161.21 o                         
   0  19   2      10802.68      10760.62       403.97 o                         
   1  19   2       5663.83       5151.66       275.02 o                         
   2  19   2       4606.26       4554.25       327.11 o                         
   3  19   2       4290.41       4006.31       302.76 o                         
   4  19   2       4931.06       4978.22       292.94 o                         
   5  19   2      12134.77      11853.75       433.79 o                         
   6  19   2       4882.15       4475.59       310.01 o                         
   7  19   2      13080.27      13146.92       473.35 o                         
   8  19   2       1557.74       1404.98       285.90 o                         
   9  19   2       8560.34       8180.32       430.24 o                         
  10  19   2        478.14        161.71       281.37 o                         
  11  19   2       7218.04       7716.34       576.77 o                         
  -5  20   2       1310.02        606.76       276.34 o                         
  -4  20   2       1288.83       1555.24       271.49 o                         
  -3  20   2        350.66        251.23       196.07 o                         
  -2  20   2        171.55         66.25       180.22 o                         
  -1  20   2        726.29        797.17       181.34 o                         
   0  20   2        381.92        150.16       164.32 o                         
   1  20   2        617.99        385.48       184.63 o                         
   2  20   2        741.76        460.93       177.68 o                         
   3  20   2        838.69       1032.31       197.94 o                         
   4  20   2       1434.93       1414.40       221.65 o                         
   5  20   2        310.43         79.43       187.36 o                         
   6  20   2       1534.45       1559.65       211.92 o                         
   7  20   2        328.07        321.64       223.58 o                         
   8  20   2        491.66         37.61       250.53 o                         
   9  20   2       1049.91        765.25       350.34 o                         
  10  20   2        464.17        293.96       251.76 o                         
  -3  21   2        444.93        534.09       361.31 o                         
  -2  21   2       3033.35       3098.56       510.93 o                         
  -1  21   2       1109.77        871.63       190.66 o                         
   0  21   2       4759.05       4950.05       401.58 o                         
   1  21   2        736.05        463.67       200.53 o                         
   2  21   2       7360.41       7079.31       412.12 o                         
   3  21   2        810.06        720.31       219.92 o                         
   4  21   2       4321.20       3529.60       289.83 o                         
   5  21   2       1634.75       1233.37       213.25 o                         
   6  21   2       3179.98       3868.99       336.06 o                         
   7  21   2       4231.52       3995.25       311.57 o                         
   8  21   2       2768.92       2222.63       317.72 o                         
   9  21   2       3949.37       3608.32       432.67 o                         
  -1  22   2       1796.38       1342.53       329.64 o                         
   0  22   2        681.72        651.73       268.26 o                         
   1  22   2        417.54        -77.13       300.07 o                         
   2  22   2        771.92        696.10       388.50 o                         
   3  22   2        845.82        940.12       309.45 o                         
   4  22   2        595.15        471.54       232.00 o                         
   5  22   2         70.25        175.90       296.18 o                         
   6  22   2       1450.13        977.99       421.93 o                         
   7  22   2        133.87       -198.92       465.12 o                         
   3  23   2        292.08       -344.15       344.15 o                         
  -3 -22   3       2427.88       2526.52       866.29 o                         
  -7 -21   3       3296.76       3235.55       930.99 o                         
  -6 -21   3       1593.87       1651.41       762.63 o                         
  -5 -21   3       4929.14       5908.65       653.10 o                         
  -4 -21   3       2157.48       1643.88       352.41 o                         
  -3 -21   3       1069.36        895.22       243.88 o                         
  -2 -21   3        569.89        284.32       224.09 o                         
  -1 -21   3       5827.93       5386.57       406.09 o                         
   0 -21   3          5.70       -212.91       215.16 o                         
   1 -21   3       4138.84       4546.76       748.50 o                         
   2 -21   3        564.18        370.31       645.21 o                         
  -8 -20   3        321.56       -802.81       802.81 o                         
  -7 -20   3        308.10        498.06       296.93 o                         
  -6 -20   3         14.30         73.67       199.35 o                         
  -5 -20   3        588.27        312.54       203.40 o                         
  -4 -20   3        313.52         86.02       196.65 o                         
  -3 -20   3       4791.72       4111.12       462.89 o                         
  -2 -20   3       1608.76       1490.51       236.64 o                         
  -1 -20   3       4591.76       5150.46       372.21 o                         
   0 -20   3       2279.01       2215.48       264.30 o                         
   1 -20   3       4556.97       5247.24       370.01 o                         
   2 -20   3       7758.56       7929.00       485.57 o                         
   3 -20   3       4445.03       4155.36       343.84 o                         
   4 -20   3       5757.35       5787.83       681.73 o                         
  -9 -19   3       6537.64       5407.90       833.88 o                         
  -8 -19   3       5235.09       5870.87       449.65 o                         
  -7 -19   3       4156.12       4533.52       322.83 o                         
  -6 -19   3       3981.51       3859.78       293.39 o                         
  -5 -19   3       6763.41       6321.42       334.54 o                         
  -4 -19   3        179.28       -180.72       180.72 o                         
  -3 -19   3       2285.16       2828.85       258.98 o                         
  -2 -19   3       2270.68       1951.02       227.05 o                         
  -1 -19   3       5641.03       6507.50       363.42 o                         
   0 -19   3         14.43       -122.70       180.30 o                         
   1 -19   3       9093.61       8930.21       415.84 o                         
   2 -19   3        149.28        253.87       183.59 o                         
   3 -19   3       5897.13       6312.58       360.58 o                         
   4 -19   3       1156.87       1478.40       230.77 o                         
   5 -19   3       4551.89       4533.50       638.94 o                         
   6 -19   3       3706.44       3904.20       922.55 o                         
 -10 -18   3       1665.83       2861.70       673.47 o                         
  -9 -18   3        247.74        273.16       248.02 o                         
  -8 -18   3        232.18        108.23       232.53 o                         
  -7 -18   3          0.45        247.84       184.26 o                         
  -6 -18   3         56.63          4.08       172.54 o                         
  -5 -18   3         12.80        -39.11       167.09 o                         
  -4 -18   3         35.96        -78.18       159.79 o                         
  -3 -18   3        831.75        531.90       172.49 o                         
  -2 -18   3       2334.17       2480.60       313.92 o                         
  -1 -18   3       7162.35       7498.18       342.65 o                         
   0 -18   3       2063.24       2213.05       220.88 o                         
   1 -18   3       2518.41       2333.98       222.01 o                         
   2 -18   3       7596.35       7970.49       373.89 o                         
   3 -18   3       6018.56       6304.55       331.85 o                         
   4 -18   3       7049.32       7379.98       382.36 o                         
   5 -18   3       5164.08       4675.98       322.53 o                         
   6 -18   3       2871.99       2739.09       349.57 o                         
   7 -18   3       3665.37       3765.21       920.52 o                         
 -10 -17   3       3584.79       3577.46       294.55 o                         
  -9 -17   3      10131.99      10685.30       518.68 o                         
  -8 -17   3       5797.95       5307.59       383.36 o                         
  -7 -17   3      10298.48      10253.45       386.46 o                         
  -6 -17   3      15780.64      16247.38       467.53 o                         
  -5 -17   3       7384.79       7854.43       351.75 o                         
  -4 -17   3       1493.48       1937.57       211.20 o                         
  -3 -17   3      11330.09      10914.26       392.25 o                         
  -2 -17   3       2096.76       2254.97       219.88 o                         
  -1 -17   3       3800.96       3524.87       242.79 o                         
   0 -17   3       1049.36        999.98       162.42 o                         
   1 -17   3       9341.15       9450.72       376.79 o                         
   2 -17   3        194.72        378.69       157.15 o                         
   3 -17   3       8193.95       7962.00       370.57 o                         
   4 -17   3       1233.81       1154.13       213.18 o                         
   5 -17   3       6554.72       6195.52       351.09 o                         
   6 -17   3       1084.23        855.96       204.86 o                         
   7 -17   3       4156.75       4275.94       393.31 o                         
 -12 -16   3        244.60       -518.28       687.41 o                         
 -11 -16   3       1390.61       1145.32       218.70 o                         
 -10 -16   3        563.77        427.00       251.56 o                         
  -9 -16   3       1532.94       1324.36       222.64 o                         
  -8 -16   3       1007.40       1004.61       206.35 o                         
  -7 -16   3        283.56        386.15       173.88 o                         
  -6 -16   3         67.00        -40.16       161.69 o                         
  -5 -16   3          7.40       -150.11       150.11 o                         
  -4 -16   3        378.73        127.08       149.74 o                         
  -3 -16   3         31.18         -3.49       137.43 o                         
  -2 -16   3        734.24        589.89       142.40 o                         
  -1 -16   3       1486.47       1211.80       178.70 o                         
   0 -16   3       3682.04       3956.35       229.41 o                         
   1 -16   3       2873.72       2744.54       208.93 o                         
   2 -16   3       3872.75       3348.49       235.48 o                         
   3 -16   3       2492.77       2235.76       210.45 o                         
   4 -16   3       8698.16       9389.65       375.46 o                         
   5 -16   3       4827.83       4677.29       296.02 o                         
   6 -16   3       4066.66       3804.63       277.21 o                         
   7 -16   3       2178.93       2390.53       261.07 o                         
   8 -16   3       3645.41       2879.46       415.83 o                         
   9 -16   3       2780.02        600.27       718.80 o                         
 -12 -15   3       2801.31       2660.47       457.26 o                         
 -11 -15   3       1173.17        908.79       229.23 o                         
 -10 -15   3       8003.59       8172.18       422.64 o                         
  -9 -15   3       6648.31       6387.78       401.43 o                         
  -8 -15   3       9083.86       8793.84       408.89 o                         
  -7 -15   3      20297.25      21679.80       577.70 o                         
  -6 -15   3      28621.93      30043.38       651.05 o                         
  -5 -15   3      18278.58      18723.26       594.54 o                         
  -4 -15   3      20126.59      21129.40       561.43 o                         
  -3 -15   3      18286.10      18172.17       463.98 o                         
  -2 -15   3       9937.84       9619.52       307.58 o                         
  -1 -15   3      24711.96      25079.18       471.19 o                         
   0 -15   3       9610.08       9219.70       296.24 o                         
   1 -15   3      10427.49      10314.29       303.90 o                         
   2 -15   3       1985.55       1745.28       168.74 o                         
   3 -15   3      12550.47      11747.79       351.95 o                         
   4 -15   3        159.25        233.98       149.80 o                         
   5 -15   3      13782.99      14472.02       481.70 o                         
   6 -15   3        287.58         36.47       176.59 o                         
   7 -15   3       6810.33       6867.39       368.42 o                         
   8 -15   3       1755.20       1684.32       282.39 o                         
   9 -15   3       5030.32       5572.39       465.66 o                         
 -13 -14   3       4585.78       3072.70       665.59 o                         
 -12 -14   3        328.30       -120.57       213.03 o                         
 -11 -14   3       5388.16       6542.69       388.90 o                         
 -10 -14   3        321.41        287.92       207.98 o                         
  -9 -14   3       1182.42       1178.60       209.95 o                         
  -8 -14   3        135.83       -110.46       157.13 o                         
  -7 -14   3       2534.93       2302.79       202.85 o                         
  -6 -14   3        174.58        166.25       132.13 o                         
  -5 -14   3        302.18        232.57       134.98 o                         
  -4 -14   3        638.01        651.20       131.21 o                         
  -3 -14   3         67.05        287.03       133.07 o                         
  -2 -14   3       3342.02       3649.60       249.78 o                         
  -1 -14   3        607.75        648.30       119.39 o                         
   0 -14   3       2894.42       2788.40       151.83 o                         
   1 -14   3       1812.38       1726.75       142.69 o                         
   2 -14   3       5733.16       5978.45       233.66 o                         
   3 -14   3        532.93        464.02       137.65 o                         
   4 -14   3       6986.43       6924.86       282.81 o                         
   5 -14   3       3028.15       3096.78       224.33 o                         
   6 -14   3       6282.32       6558.32       313.76 o                         
   7 -14   3       1593.85       1320.77       214.79 o                         
   8 -14   3       1699.69       1350.30       204.78 o                         
   9 -14   3       2431.08       1803.13       263.93 o                         
  10 -14   3       2454.73       3608.16      1074.62 o                         
 -13 -13   3         91.86       -311.34       311.34 o                         
 -12 -13   3        851.38        518.92       205.71 o                         
 -11 -13   3       1822.55       1569.00       241.81 o                         
 -10 -13   3       9456.07       8996.36       413.37 o                         
  -9 -13   3        368.64        254.43       178.95 o                         
  -8 -13   3       8707.80       8770.39       344.76 o                         
  -7 -13   3       9273.30       9167.82       319.33 o                         
  -6 -13   3      18331.62      18511.87       434.29 o                         
  -5 -13   3      12165.54      12483.85       323.14 o                         
  -4 -13   3      30743.62      31432.81       533.98 o                         
  -3 -13   3      17408.02      17535.15       364.21 o                         
  -2 -13   3      27133.33      26768.14       483.24 o                         
  -1 -13   3      42832.82      40939.88       578.30 o                         
   0 -13   3      13305.91      12860.65       287.06 o                         
   1 -13   3      37738.25      38296.84       499.28 o                         
   2 -13   3      12916.15      12863.95       302.75 o                         
   3 -13   3      21976.73      22244.04       459.40 o                         
   4 -13   3       2970.60       2527.28       183.26 o                         
   5 -13   3      37647.61      37682.26       676.43 o                         
   6 -13   3        577.02        534.01       154.87 o                         
   7 -13   3      20011.82      21519.78       540.28 o                         
   8 -13   3        494.19        437.28       192.70 o                         
   9 -13   3       8483.21       9053.59       404.63 o                         
  10 -13   3       1879.76       1760.66       267.98 o                         
  11 -13   3       7661.65       7394.59      1216.42 o                         
 -14 -12   3       3906.48       3270.71       656.77 o                         
 -13 -12   3       3225.15       2733.59       291.27 o                         
 -12 -12   3       2816.03       3311.56       314.40 o                         
 -11 -12   3       4429.43       4463.17       317.63 o                         
 -10 -12   3       2165.60       2000.07       245.02 o                         
  -9 -12   3       3325.79       3257.73       263.28 o                         
  -8 -12   3        214.77         97.89       136.61 o                         
  -7 -12   3       2494.46       2765.66       203.89 o                         
  -6 -12   3        148.61        130.71       127.12 o                         
  -5 -12   3       3023.06       3238.22       189.32 o                         
  -4 -12   3        365.07        437.53       103.81 o                         
  -3 -12   3        694.74        723.97        92.40 o                         
  -2 -12   3       6061.45       6282.53       220.00 o                         
  -1 -12   3        168.79        214.92       108.45 o                         
   0 -12   3       6446.86       6299.22       223.58 o                         
   1 -12   3       3024.70       2902.69       145.85 o                         
   2 -12   3      13584.96      13738.05       270.23 o                         
   3 -12   3       1248.23       1160.20       116.02 o                         
   4 -12   3       6881.33       7306.56       268.43 o                         
   5 -12   3       2513.50       2465.11       194.53 o                         
   6 -12   3      10948.69      11067.57       356.29 o                         
   7 -12   3       1960.80       1954.87       220.36 o                         
   8 -12   3       5889.78       6370.38       297.64 o                         
   9 -12   3        325.32        280.94       167.39 o                         
  10 -12   3       2561.96       2674.16       353.91 o                         
  11 -12   3       2121.61       2424.87       307.74 o                         
  12 -12   3       1047.44         92.10       586.46 o                         
 -14 -11   3        224.71        335.55       283.97 o                         
 -13 -11   3        166.73         52.73       242.38 o                         
 -12 -11   3       3494.23       3810.73       309.71 o                         
 -11 -11   3       1853.33       1705.41       230.87 o                         
 -10 -11   3        635.37        319.90       176.82 o                         
  -9 -11   3        149.46        173.38       154.17 o                         
  -8 -11   3      14650.84      14237.53       407.26 o                         
  -7 -11   3        256.99        383.51       127.69 o                         
  -6 -11   3      10800.95      10600.58       328.65 o                         
  -5 -11   3      14013.46      13413.05       337.36 o                         
  -4 -11   3      14922.65      15448.81       319.90 o                         
  -3 -11   3       6507.28       6589.79       187.69 o                         
  -2 -11   3      24025.26      24509.00       424.74 o                         
  -1 -11   3      23056.55      22799.34       431.24 o                         
   0 -11   3      10138.60       9704.53       256.59 o                         
   1 -11   3      35256.48      35279.95       470.18 o                         
   2 -11   3        989.16        942.39        91.96 o                         
   3 -11   3      31600.75      31198.18       441.08 o                         
   4 -11   3       1419.33       1127.21       121.73 o                         
   5 -11   3      40816.36      40602.13       630.13 o                         
   6 -11   3       1435.19       1636.52       165.34 o                         
   7 -11   3      50475.72      51732.32       778.12 o                         
   8 -11   3        472.07        316.05       141.68 o                         
   9 -11   3      23179.51      23205.90       567.85 o                         
  10 -11   3        836.60        589.46       186.12 o                         
  11 -11   3       8874.13       9736.05       516.36 o                         
  12 -11   3       2832.31       3114.72       575.67 o                         
 -14 -10   3       5296.49       4552.97       507.76 o                         
 -13 -10   3       2735.42       2549.17       291.21 o                         
 -12 -10   3       5544.01       5619.13       359.20 o                         
 -11 -10   3       7669.24       7723.27       388.91 o                         
 -10 -10   3       7065.79       7229.45       361.65 o                         
  -9 -10   3       4984.12       4769.20       271.32 o                         
  -8 -10   3       4840.91       4748.68       230.81 o                         
  -7 -10   3       3814.00       3856.51       218.27 o                         
  -6 -10   3       1164.67        961.79       137.04 o                         
  -5 -10   3       3564.55       3459.61       181.02 o                         
  -4 -10   3        516.36        322.15       103.81 o                         
  -3 -10   3         24.98         45.66        68.98 o                         
  -2 -10   3       9163.66       8913.59       209.87 o                         
  -1 -10   3       1869.27       1960.15       145.26 o                         
   0 -10   3       4618.37       4226.96       167.73 o                         
   1 -10   3        803.16        918.48       128.86 o                         
   2 -10   3      19776.80      19956.47       305.26 o                         
   3 -10   3       8715.19       8899.75       218.99 o                         
   4 -10   3      11711.00      11751.92       253.40 o                         
   5 -10   3       1935.78       1779.33       140.82 o                         
   6 -10   3      16981.22      16077.60       397.12 o                         
   7 -10   3       2186.27       2007.39       177.33 o                         
   8 -10   3      19911.21      20037.42       470.01 o                         
   9 -10   3       1200.35        824.01       169.35 o                         
  10 -10   3       6032.96       5430.05       333.23 o                         
  11 -10   3        198.48        199.27       316.33 o                         
  12 -10   3       3768.21       4051.79       401.26 o                         
 -14  -9   3        798.81        569.69       242.67 o                         
 -13  -9   3          6.66         94.11       203.31 o                         
 -12  -9   3        190.54         29.09       218.44 o                         
 -11  -9   3        158.09        427.69       225.33 o                         
 -10  -9   3       1021.91        637.64       177.09 o                         
  -9  -9   3       4885.65       4524.07       265.03 o                         
  -8  -9   3       4392.72       4422.05       273.33 o                         
  -7  -9   3        552.54        526.41       120.30 o                         
  -6  -9   3      26881.04      26151.77       495.90 o                         
  -5  -9   3       8892.32       9610.46       282.24 o                         
  -4  -9   3      16007.83      16382.35       332.34 o                         
  -3  -9   3      29456.33      29698.77       371.40 o                         
  -2  -9   3      21049.45      21275.88       310.52 o                         
  -1  -9   3      25095.94      25492.19       386.95 o                         
   0  -9   3      13502.21      13284.90       270.04 o                         
   1  -9   3      34039.91      33458.66       439.68 o                         
   2  -9   3        621.44        707.41        87.48 o                         
   3  -9   3      33526.18      33951.52       391.81 o                         
   4  -9   3       3248.00       3271.66       151.51 o                         
   5  -9   3      39129.60      39852.07       538.65 o                         
   6  -9   3         12.57         79.58        94.28 o                         
   7  -9   3      47948.09      48795.59       687.94 o                         
   8  -9   3       3134.30       3066.24       199.47 o                         
   9  -9   3      43649.31      43778.58       780.80 o                         
  10  -9   3       4273.56       4159.76       288.40 o                         
  11  -9   3      18126.26      19169.35       623.58 o                         
  12  -9   3        735.24        218.57       229.92 o                         
  13  -9   3      14665.67      16214.47      1116.19 o                         
 -15  -8   3       5005.63       4519.86       566.93 o                         
 -14  -8   3       5448.09       5445.58       456.54 o                         
 -13  -8   3       5689.55       5660.97       412.99 o                         
 -12  -8   3       6593.71       7068.28       387.33 o                         
 -11  -8   3       9994.80      10664.54       445.13 o                         
 -10  -8   3       7138.44       7494.59       366.50 o                         
  -9  -8   3       9608.86      10095.82       320.28 o                         
  -8  -8   3       9934.20       9601.17       302.72 o                         
  -7  -8   3      19535.04      19022.23       401.01 o                         
  -6  -8   3         56.02        204.92       107.29 o                         
  -5  -8   3      14213.92      14894.16       358.36 o                         
  -4  -8   3         77.15        -20.33        94.49 o                         
  -3  -8   3       1257.34       1053.02        82.80 o                         
  -2  -8   3       3550.15       3573.96       133.09 o                         
  -1  -8   3        454.45        448.10        60.12 o                         
   0  -8   3      27305.21      27764.16       375.25 o                         
   1  -8   3        535.90        487.67        84.61 o                         
   2  -8   3      27243.75      27747.04       349.76 o                         
   3  -8   3       8277.40       7914.76       171.76 o                         
   4  -8   3      35652.19      35761.39       421.16 o                         
   5  -8   3       8614.34       8482.65       216.21 o                         
   6  -8   3      14568.55      14496.17       324.52 o                         
   7  -8   3       2641.77       2648.63       168.33 o                         
   8  -8   3      20131.44      19687.62       455.89 o                         
   9  -8   3       4917.78       5163.89       272.62 o                         
  10  -8   3      14748.08      15136.78       501.68 o                         
  11  -8   3        332.94       -207.18       207.18 o                         
  12  -8   3       3646.43       3985.48       368.73 o                         
  13  -8   3       1622.62       1607.62       291.30 o                         
 -15  -7   3         38.20        206.39       341.08 o                         
 -14  -7   3       1814.81       1726.19       283.86 o                         
 -13  -7   3         56.82         -8.93       191.63 o                         
 -12  -7   3       3238.46       3467.71       296.19 o                         
 -11  -7   3        193.32        137.05       183.00 o                         
 -10  -7   3        316.01        428.38       160.53 o                         
  -9  -7   3         13.26         16.40       117.22 o                         
  -8  -7   3        401.26        415.80       126.43 o                         
  -7  -7   3       6736.32       6334.86       217.35 o                         
  -6  -7   3       7118.41       7741.36       234.22 o                         
  -5  -7   3       2837.15       2781.29       158.42 o                         
  -4  -7   3      25103.83      25337.98       404.48 o                         
  -3  -7   3      35245.04      35305.57       465.63 o                         
  -2  -7   3      23889.71      23865.15       316.15 o                         
  -1  -7   3      65622.44      66572.41       527.52 o                         
   0  -7   3      56525.92      56088.61       522.59 o                         
   1  -7   3      92995.91      93362.23       757.06 o                         
   2  -7   3      23172.48      23336.11       322.41 o                         
   3  -7   3      64938.04      66021.88       534.97 o                         
   4  -7   3        138.39        163.01        67.68 o                         
   5  -7   3      67094.10      66979.61       671.15 o                         
   6  -7   3        113.74         79.09        99.37 o                         
   7  -7   3      58983.98      57546.63       790.77 o                         
   8  -7   3        123.20         73.33       136.91 o                         
   9  -7   3      53033.62      54645.56       876.45 o                         
  10  -7   3       7609.46       7391.08       374.32 o                         
  11  -7   3      31795.74      34231.63       803.36 o                         
  12  -7   3       2838.89       2434.88       328.79 o                         
  13  -7   3      17754.22      18857.74       752.51 o                         
  14  -7   3       2564.01       3299.94       687.63 o                         
 -15  -6   3       3362.31       3103.37       441.73 o                         
 -14  -6   3       9640.30      10086.12       565.21 o                         
 -13  -6   3       4911.92       4912.51       342.68 o                         
 -12  -6   3       8325.82       7991.25       380.15 o                         
 -11  -6   3      10947.29      10392.82       439.99 o                         
 -10  -6   3      11450.75      11387.65       410.23 o                         
  -9  -6   3       7056.79       7560.12       294.85 o                         
  -8  -6   3       9553.16       9710.82       246.37 o                         
  -7  -6   3      18712.23      18060.48       574.40 o                         
  -6  -6   3        494.49        458.06        95.67 o                         
  -5  -6   3      31771.01      32112.14       478.06 o                         
  -4  -6   3        866.26        671.52        86.19 o                         
  -3  -6   3       8748.54       8687.59       198.81 o                         
  -2  -6   3       1420.39       1352.19        90.39 o                         
  -1  -6   3      12953.55      13992.06       203.54 o                         
   0  -6   3      30966.26      32178.88       355.16 o                         
   1  -6   3        307.70        196.79        68.57 o                         
   2  -6   3      46956.48      48423.23       464.77 o                         
   3  -6   3        289.57        338.22        52.27 o                         
   4  -6   3      38232.02      39272.14       424.53 o                         
   5  -6   3       9884.16       9609.44       230.98 o                         
   6  -6   3      47936.58      48047.24       661.25 o                         
   7  -6   3        803.07        721.09       145.36 o                         
   8  -6   3      29267.28      29443.51       589.77 o                         
   9  -6   3       3651.18       3633.54       218.21 o                         
  10  -6   3      18822.30      19609.57       572.47 o                         
  11  -6   3       1377.66       1074.79       206.22 o                         
  12  -6   3       6231.56       6006.22       424.06 o                         
  13  -6   3        458.15        234.77       234.87 o                         
  14  -6   3       1774.87       2401.20       437.54 o                         
 -15  -5   3        226.58         99.08       339.85 o                         
 -14  -5   3       1207.52       1274.57       279.47 o                         
 -13  -5   3        819.65        703.94       207.12 o                         
 -12  -5   3       4111.12       3916.14       283.93 o                         
 -11  -5   3        243.68         98.86       170.56 o                         
 -10  -5   3       3093.58       2941.58       221.05 o                         
  -9  -5   3       1208.45        825.08       135.65 o                         
  -8  -5   3        743.79        708.29       104.61 o                         
  -7  -5   3       1669.29       1547.82       113.19 o                         
  -6  -5   3        809.34        624.93        75.34 o                         
  -5  -5   3         64.01        103.72        67.39 o                         
  -4  -5   3       4453.25       4517.98       156.73 o                         
  -3  -5   3       9716.06       9644.22       199.61 o                         
  -2  -5   3       6235.79       6135.55       137.16 o                         
  -1  -5   3      34395.07      36178.62       319.71 o                         
   0  -5   3      56121.55      55302.36       400.05 o                         
   1  -5   3     103185.10     101810.30       648.14 o                         
   2  -5   3      40388.46      41019.99       399.30 o                         
   3  -5   3      87573.25      87905.59       586.24 o                         
   4  -5   3      18975.99      17533.16       278.73 o                         
   5  -5   3      83722.30      82486.69       842.60 o                         
   6  -5   3       2286.11       2195.88       125.84 o                         
   7  -5   3      87245.27      85995.43       789.87 o                         
   8  -5   3       2049.78       1894.86       127.59 o                         
   9  -5   3      53118.97      52767.22       747.54 o                         
  10  -5   3         89.03        310.43       164.24 o                         
  11  -5   3      45817.50      47271.04       856.45 o                         
  12  -5   3       1062.07       1232.50       262.23 o                         
  13  -5   3      31047.64      33509.64       971.77 o                         
  14  -5   3       1095.30       1288.62       275.13 o                         
  15  -5   3      13506.15      12075.67      1636.48 o                         
 -15  -4   3       1354.13       1187.00       418.60 o                         
 -14  -4   3       9889.65      10626.83       521.93 o                         
 -13  -4   3       3488.77       3849.16       300.33 o                         
 -12  -4   3      15313.45      16580.93       527.99 o                         
 -11  -4   3       4934.28       4571.84       290.70 o                         
 -10  -4   3      19615.79      19309.13       448.09 o                         
  -9  -4   3       4525.70       4183.80       221.02 o                         
  -8  -4   3      17804.38      17986.02       372.28 o                         
  -7  -4   3       4636.69       4748.03       175.47 o                         
  -6  -4   3       4647.13       4548.37       149.44 o                         
  -5  -4   3      35366.25      34907.84       369.05 o                         
  -4  -4   3         36.98         69.54        35.57 o                         
  -3  -4   3       3081.06       2941.23       104.93 o                         
  -2  -4   3       4092.51       3871.24        84.26 o                         
  -1  -4   3         70.26        133.51        46.60 o                         
   0  -4   3       1318.79       1459.77        53.08 o                         
   1  -4   3       4708.88       4227.54        81.72 o                         
   2  -4   3      54505.53      56004.07       399.35 o                         
   3  -4   3        360.37        301.33        37.90 o                         
   4  -4   3      25475.30      25765.68       361.58 o                         
   5  -4   3         35.22         63.55        79.54 o                         
   6  -4   3      58894.00      58469.66       562.19 o                         
   7  -4   3          8.56        122.48        78.46 o                         
   8  -4   3      36004.64      35726.01       466.57 o                         
   9  -4   3         17.10        -17.78        88.10 o                         
  10  -4   3      29431.74      29654.75       636.48 o                         
  11  -4   3        590.08        668.92       178.37 o                         
  12  -4   3      17131.74      18093.52       576.53 o                         
  13  -4   3          1.17        -18.56       231.11 o                         
  14  -4   3       3204.93       4042.86       378.94 o                         
  15  -4   3          1.45         87.62       487.64 o                         
 -15  -3   3       1794.95       1562.71       435.33 o                         
 -14  -3   3       2897.77       2774.85       297.05 o                         
 -13  -3   3       3686.16       3406.65       292.80 o                         
 -12  -3   3       3113.36       2598.32       258.17 o                         
 -11  -3   3       3769.96       3914.41       234.46 o                         
 -10  -3   3       2522.42       1918.46       178.74 o                         
  -9  -3   3       2795.39       3118.26       178.52 o                         
  -8  -3   3        855.04        693.29       109.05 o                         
  -7  -3   3        112.71         -2.22        80.22 o                         
  -6  -3   3        513.56        463.68        71.84 o                         
  -5  -3   3       1023.35       1127.07        81.09 o                         
  -4  -3   3        454.17        440.94        55.40 o                         
  -3  -3   3       1691.17       1759.65        75.37 o                         
  -2  -3   3        340.54        318.54        36.90 o                         
  -1  -3   3       4739.93       4586.08        75.99 o                         
   0  -3   3      23286.84      23269.35       157.29 o                         
   1  -3   3      26802.15      27464.14       192.02 o                         
   2  -3   3      18318.26      18577.53       186.99 o                         
   3  -3   3      57112.04      57669.45       414.50 o                         
   4  -3   3      15320.78      15676.37       207.50 o                         
   5  -3   3      27701.48      26847.07       321.76 o                         
   6  -3   3        703.84        585.72        63.05 o                         
   7  -3   3      68265.08      66362.84       762.19 o                         
   8  -3   3       1696.66       1556.41       102.20 o                         
   9  -3   3      59195.16      56991.83       597.62 o                         
  10  -3   3       1020.43        915.40       147.15 o                         
  11  -3   3      41911.28      44526.64       806.78 o                         
  12  -3   3         27.80       -158.67       158.67 o                         
  13  -3   3      39217.89      42232.45       968.39 o                         
  14  -3   3        125.99        590.06       240.09 o                         
  15  -3   3      16359.49      17758.33      1099.72 o                         
 -15  -2   3       1120.46        945.59       439.52 o                         
 -14  -2   3      13356.28      14344.05       582.75 o                         
 -13  -2   3       1551.49       1925.33       275.89 o                         
 -12  -2   3      17159.81      18082.16       563.62 o                         
 -11  -2   3       2227.55       1636.15       206.54 o                         
 -10  -2   3      26629.12      26484.40       549.57 o                         
  -9  -2   3       1937.48       1829.41       147.87 o                         
  -8  -2   3      30700.21      30571.52       506.86 o                         
  -7  -2   3        259.44        265.10        91.97 o                         
  -6  -2   3      13356.69      13156.09       228.51 o                         
  -5  -2   3      12735.62      13180.93       217.46 o                         
  -4  -2   3       1465.32       1446.29        74.15 o                         
  -3  -2   3       9407.68       9277.47       128.16 o                         
  -2  -2   3       1116.76       1223.17        43.92 o                         
  -1  -2   3        217.01        292.03        28.86 o                         
   0  -2   3       4988.36       5220.56        64.02 o                         
   1  -2   3       9199.89       9158.99        90.63 o                         
   2  -2   3      21779.67      22102.57       156.32 o                         
   3  -2   3        559.18        517.59        37.19 o                         
   4  -2   3       8387.25       8112.61       150.23 o                         
   5  -2   3          3.59         69.07        49.98 o                         
   6  -2   3      30312.50      31185.61       345.86 o                         
   7  -2   3        526.62        326.59        67.79 o                         
   8  -2   3      36564.44      35119.65       432.06 o                         
   9  -2   3        124.73        255.61        86.63 o                         
  10  -2   3      12293.58      12276.81       344.44 o                         
  11  -2   3         57.07        -12.32       143.85 o                         
  12  -2   3      18929.02      20138.01       549.12 o                         
  13  -2   3        391.36        721.84       210.27 o                         
  14  -2   3      10694.33      11829.98       596.39 o                         
  15  -2   3        326.19        413.49       258.01 o                         
 -15  -1   3       1848.19       3460.27       967.73 o                         
 -14  -1   3       3899.64       3751.14       328.56 o                         
 -13  -1   3       5705.92       6201.45       389.26 o                         
 -12  -1   3       2103.54       2199.95       286.20 o                         
 -11  -1   3      13109.19      13674.00       434.32 o                         
 -10  -1   3      13173.14      13577.91       415.11 o                         
  -9  -1   3       9182.22       9277.36       296.43 o                         
  -8  -1   3       1256.55        901.18       123.58 o                         
  -7  -1   3      19126.95      18649.47       346.12 o                         
  -6  -1   3        143.76        112.74        82.57 o                         
  -5  -1   3      11428.61      11557.57       215.19 o                         
  -4  -1   3       3939.36       4081.98       112.78 o                         
  -3  -1   3       2929.54       2857.35        75.08 o                         
  -2  -1   3       1262.44       1252.79        47.70 o                         
  -1  -1   3        115.63        154.04        30.51 o                         
   0  -1   3       5565.11       5548.53        60.46 o                         
   1  -1   3       4413.73       4668.75        56.98 o                         
   2  -1   3       1332.27       1592.23        38.55 o                         
   3  -1   3      62011.02      63085.75       372.63 o                         
   4  -1   3       1150.73       1072.19        56.80 o                         
   5  -1   3       9666.96       8758.26       160.08 o                         
   6  -1   3       3893.98       3899.31       126.05 o                         
   7  -1   3      47186.35      48506.05       533.66 o                         
   8  -1   3        420.29        462.17        85.84 o                         
   9  -1   3      36258.95      37006.32       485.12 o                         
  10  -1   3         90.70        113.25       100.53 o                         
  11  -1   3      29783.29      29154.88       552.58 o                         
  12  -1   3         25.60        266.67       153.95 o                         
  13  -1   3      31947.82      35332.25       864.41 o                         
  14  -1   3        590.62        536.72       207.51 o                         
  15  -1   3      21983.23      24375.43       832.27 o                         
 -15   0   3       1631.98        130.73       610.16 o                         
 -14   0   3      15218.63      15969.58       660.49 o                         
 -13   0   3       2772.91       2969.22       310.71 o                         
 -12   0   3      22328.52      24259.03       647.70 o                         
 -11   0   3       2656.23       2546.34       216.11 o                         
 -10   0   3      33922.92      34831.03       671.31 o                         
  -9   0   3       2592.90       2455.99       173.89 o                         
  -8   0   3      52669.48      53557.57       930.57 o                         
  -7   0   3        264.97        188.59        95.09 o                         
  -6   0   3      36194.94      34936.33       454.81 o                         
  -5   0   3       2123.01       2257.31       107.70 o                         
  -4   0   3       6940.81       6629.02       152.50 o                         
  -3   0   3      12341.93      12160.11       164.15 o                         
  -2   0   3        198.74        326.90        37.69 o                         
  -1   0   3       1632.95       1779.89        42.20 o                         
   0   0   3       1421.92       1551.42        31.68 o                         
   1   0   3      19192.33      19834.46       121.79 o                         
   2   0   3      18343.70      18742.67       155.18 o                         
   3   0   3        954.58       1097.67        51.35 o                         
   4   0   3      25334.77      25395.33       305.13 o                         
   5   0   3       3512.47       3485.25       116.44 o                         
   6   0   3      15505.97      15444.31       295.68 o                         
   7   0   3        907.32        906.98       111.80 o                         
   8   0   3      28280.65      27916.09       443.85 o                         
   9   0   3        301.80        344.19       110.93 o                         
  10   0   3      11785.11      12348.05       299.79 o                         
  11   0   3         85.09         21.14       125.40 o                         
  12   0   3      11564.95      12659.59       424.09 o                         
  13   0   3       1075.24       1016.66       193.36 o                         
  14   0   3       7944.43       8673.56       453.05 o                         
  15   0   3       1114.50       1535.68       284.66 o                         
  16   0   3       5612.91       5683.23      1089.39 o                         
 -15   1   3       1605.01       2260.24       886.82 o                         
 -14   1   3       3982.03       4329.76       389.98 o                         
 -13   1   3       1749.58       1458.70       235.98 o                         
 -12   1   3       1305.77       1812.92       227.85 o                         
 -11   1   3      17636.56      18327.97       509.23 o                         
 -10   1   3       1537.98       1420.19       178.80 o                         
  -9   1   3      11103.78      12156.58       385.19 o                         
  -8   1   3       7150.44       6943.16       250.51 o                         
  -7   1   3      17737.31      16833.98       360.59 o                         
  -6   1   3       1113.17        791.57        96.68 o                         
  -5   1   3      44320.78      43873.01       539.04 o                         
  -4   1   3       1143.19        942.65        79.62 o                         
  -3   1   3      20610.10      20013.94       215.29 o                         
  -2   1   3       1212.91       1251.58        45.54 o                         
  -1   1   3       1492.66       1665.76        42.21 o                         
   0   1   3        995.19       1171.35        34.76 o                         
   1   1   3        819.93        902.59        31.40 o                         
   2   1   3       4325.77       4011.96        72.22 o                         
   3   1   3      20656.44      21130.47       186.67 o                         
   4   1   3         39.58         88.00        38.38 o                         
   5   1   3      72577.19      71097.14       552.23 o                         
   6   1   3         21.99         28.23        55.83 o                         
   7   1   3      26614.84      24318.61       377.26 o                         
   8   1   3       2133.33       1823.83       128.60 o                         
   9   1   3      37582.59      36417.26       532.18 o                         
  10   1   3       3784.85       3706.78       194.30 o                         
  11   1   3      32173.49      32638.53       605.93 o                         
  12   1   3       1039.45       1082.51       171.94 o                         
  13   1   3      25676.57      27172.31       805.30 o                         
  14   1   3        126.12         86.53       225.77 o                         
  15   1   3      23386.14      25244.17       770.49 o                         
  16   1   3        698.46        534.93       524.72 o                         
 -15   2   3        911.93        397.64       640.31 o                         
 -14   2   3      18485.86      19353.60       692.55 o                         
 -13   2   3       4399.81       4420.36       356.07 o                         
 -12   2   3      23817.00      25883.39       797.81 o                         
 -11   2   3       6753.62       6980.99       330.79 o                         
 -10   2   3      37885.54      39098.50       672.25 o                         
  -9   2   3       4644.92       4437.71       252.96 o                         
  -8   2   3      47970.31      48505.66       682.47 o                         
  -7   2   3       9676.82       8940.02       271.16 o                         
  -6   2   3      74717.83      71024.92       866.68 o                         
  -5   2   3        905.33        947.68        95.44 o                         
  -4   2   3      28997.37      28630.92       302.29 o                         
  -3   2   3         52.26         83.38        44.38 o                         
  -2   2   3      44483.09      44197.31       280.59 o                         
  -1   2   3        234.02        256.59        28.73 o                         
   0   2   3       2632.28       2626.99        52.10 o                         
   1   2   3       1956.49       2223.01        45.10 o                         
   2   2   3      12775.06      13092.30       104.60 o                         
   3   2   3       8065.01       7879.93        93.73 o                         
   4   2   3      13140.28      13654.96       152.65 o                         
   5   2   3          6.28          1.08        45.57 o                         
   6   2   3      15641.64      14541.36       227.82 o                         
   7   2   3       8602.40       8664.85       209.43 o                         
   8   2   3      36546.02      34976.20       463.62 o                         
   9   2   3       2229.07       1945.71       139.59 o                         
  10   2   3      23354.42      22819.48       477.67 o                         
  11   2   3       2615.90       2453.46       191.11 o                         
  12   2   3       7917.72       7814.51       320.74 o                         
  13   2   3       1771.59       1137.07       213.73 o                         
  14   2   3      13347.68      15068.41       616.80 o                         
  15   2   3       2394.37       2178.10       292.70 o                         
  16   2   3       2956.68       2284.69       782.32 o                         
 -14   3   3       2765.60       2535.03       284.95 o                         
 -13   3   3       1096.76       1227.80       224.47 o                         
 -12   3   3       2293.96       2192.29       279.07 o                         
 -11   3   3       4567.73       4278.35       278.21 o                         
 -10   3   3        891.90        567.94       156.10 o                         
  -9   3   3      18128.00      18842.25       444.83 o                         
  -8   3   3         86.32        -52.65       105.42 o                         
  -7   3   3       5094.95       4696.27       194.51 o                         
  -6   3   3         58.17         34.10        72.93 o                         
  -5   3   3      33159.43      33030.25       396.52 o                         
  -4   3   3        674.12        524.21        61.35 o                         
  -3   3   3      12470.52      12809.48       171.39 o                         
  -2   3   3       4692.90       4817.79        89.94 o                         
  -1   3   3       3011.63       3444.51        65.94 o                         
   0   3   3       1102.02       1118.69        31.90 o                         
   1   3   3       2039.37       2192.90        38.03 o                         
   2   3   3       4053.97       4251.12        62.26 o                         
   3   3   3       7390.35       7802.42        99.40 o                         
   4   3   3       1392.62       1428.26        58.84 o                         
   5   3   3      36569.93      36909.38       357.19 o                         
   6   3   3        129.39        261.73        69.45 o                         
   7   3   3      67860.00      66580.95       953.93 o                         
   8   3   3        121.77         43.18        92.91 o                         
   9   3   3      36034.38      34647.64       572.21 o                         
  10   3   3       3794.83       4130.64       221.60 o                         
  11   3   3      42325.80      43406.30       702.83 o                         
  12   3   3       4803.71       4891.75       264.20 o                         
  13   3   3      27421.27      28510.10       616.25 o                         
  14   3   3       1232.72        591.17       317.77 o                         
  15   3   3      21812.91      24025.47       805.97 o                         
  16   3   3        368.49       1004.37       530.38 o                         
 -14   4   3      17348.19      18941.38      1020.83 o                         
 -13   4   3       2221.52       2530.24       300.99 o                         
 -12   4   3      27867.68      29416.58       720.83 o                         
 -11   4   3       4924.61       5153.07       260.29 o                         
 -10   4   3      57991.80      59282.20       864.85 o                         
  -9   4   3       9976.79       9788.30       328.70 o                         
  -8   4   3      32736.28      32950.41       531.60 o                         
  -7   4   3       5568.85       4752.89       173.14 o                         
  -6   4   3      94774.86      92742.85       930.63 o                         
  -5   4   3       8724.44       8355.34       185.30 o                         
  -4   4   3      81380.03      80479.79       637.61 o                         
  -3   4   3       1299.67       1103.98        64.90 o                         
  -2   4   3      35610.93      35398.47       256.01 o                         
  -1   4   3        713.28        833.85        40.57 o                         
   0   4   3      10114.36      11177.60       103.38 o                         
   1   4   3       1000.85       1024.16        36.60 o                         
   2   4   3        940.28       1114.67        41.50 o                         
   3   4   3         17.70         81.00        35.50 o                         
   4   4   3        120.82        236.62        47.41 o                         
   5   4   3       8244.27       8288.31       172.71 o                         
   6   4   3       8498.61       8474.07       197.42 o                         
   7   4   3         67.18         96.16        87.51 o                         
   8   4   3       8257.32       7256.82       255.93 o                         
   9   4   3       3808.91       3443.02       191.62 o                         
  10   4   3      28467.52      27223.04       534.93 o                         
  11   4   3         30.52         65.62       127.82 o                         
  12   4   3       9197.68       9182.84       369.66 o                         
  13   4   3       4674.61       4260.42       262.54 o                         
  14   4   3       9785.21      10277.12       522.26 o                         
  15   4   3       1486.11       1068.65       377.41 o                         
  16   4   3       5059.98       5789.12       836.84 o                         
 -14   5   3       2547.42       3122.67       731.15 o                         
 -13   5   3       3716.60       3924.95       323.25 o                         
 -12   5   3       3405.56       3212.44       269.69 o                         
 -11   5   3       4050.44       4036.43       245.47 o                         
 -10   5   3       6059.93       6295.69       281.23 o                         
  -9   5   3      12090.11      12647.15       421.42 o                         
  -8   5   3        889.49        553.71       109.00 o                         
  -7   5   3      14424.91      13886.47       316.03 o                         
  -6   5   3       1872.72       1655.18       148.14 o                         
  -5   5   3      15900.55      15555.95       259.55 o                         
  -4   5   3         41.13        134.02        60.56 o                         
  -3   5   3      40016.33      40121.98       341.75 o                         
  -2   5   3         20.14         48.25        38.09 o                         
  -1   5   3       4884.33       4983.89        90.25 o                         
   0   5   3       1191.32       1277.66        46.99 o                         
   1   5   3      12953.01      13538.04       144.72 o                         
   2   5   3      12559.81      12511.93       131.71 o                         
   3   5   3        526.30        610.33        48.56 o                         
   4   5   3        989.10        972.31        70.62 o                         
   5   5   3      13502.62      12897.11       229.69 o                         
   6   5   3       1021.59       1016.12       102.51 o                         
   7   5   3      66762.79      64546.55      1117.06 o                         
   8   5   3       1796.79       1604.91       150.69 o                         
   9   5   3      27669.69      26229.95       510.68 o                         
  10   5   3        839.14        836.61       140.43 o                         
  11   5   3      30648.02      30022.45       624.86 o                         
  12   5   3       3793.12       3621.95       256.12 o                         
  13   5   3      27761.83      28026.40       660.52 o                         
  14   5   3       2004.42       1531.67       227.61 o                         
  15   5   3      21141.38      22629.14       791.20 o                         
  16   5   3        692.15        897.21       848.99 o                         
 -14   6   3      17236.91      17555.19      1365.41 o                         
 -13   6   3        475.80        629.86       224.83 o                         
 -12   6   3      27867.20      29899.14       745.27 o                         
 -11   6   3        243.11        -32.46       151.84 o                         
 -10   6   3      60434.64      64220.63      1279.34 o                         
  -9   6   3       2309.57       2676.94       203.24 o                         
  -8   6   3      77967.27      78206.02       788.88 o                         
  -7   6   3        945.33        982.60       116.27 o                         
  -6   6   3      64545.30      63359.97       647.31 o                         
  -5   6   3        588.90        691.53        79.04 o                         
  -4   6   3     103375.87     101145.38       867.06 o                         
  -3   6   3        214.94        261.22        55.06 o                         
  -2   6   3      65883.16      66400.34       512.85 o                         
  -1   6   3         10.09         53.19        43.91 o                         
   0   6   3      20268.44      20477.57       182.51 o                         
   1   6   3       8977.97       9440.09       131.46 o                         
   2   6   3        809.92        868.66        48.44 o                         
   3   6   3        598.21        584.14        50.74 o                         
   4   6   3         50.41        -14.77        56.86 o                         
   5   6   3       4650.28       4411.32       140.68 o                         
   6   6   3       3055.11       2917.38       142.79 o                         
   7   6   3      13752.51      13123.40       300.79 o                         
   8   6   3       9662.17       9357.82       307.03 o                         
   9   6   3         80.69          8.45       134.50 o                         
  10   6   3      11618.79      10703.94       352.49 o                         
  11   6   3        857.48        817.53       158.22 o                         
  12   6   3       9066.43       8833.46       378.06 o                         
  13   6   3        212.67        220.21       179.66 o                         
  14   6   3       6316.97       6532.27       399.17 o                         
  15   6   3       2660.07       2544.81       319.14 o                         
  16   6   3       6754.34       5232.03       861.68 o                         
 -13   7   3       2384.25       2669.02       334.21 o                         
 -12   7   3       1275.14        926.73       210.09 o                         
 -11   7   3       5399.84       5711.63       325.88 o                         
 -10   7   3       6670.48       6783.46       283.03 o                         
  -9   7   3       7542.43       7782.25       280.40 o                         
  -8   7   3       3651.29       3542.78       191.61 o                         
  -7   7   3      18185.12      17869.21       366.56 o                         
  -6   7   3       1604.44       1477.61       128.25 o                         
  -5   7   3      15355.33      14230.14       307.84 o                         
  -4   7   3      15739.53      15573.36       257.48 o                         
  -3   7   3      42847.12      42120.21       400.04 o                         
  -2   7   3       1340.39       1301.02        77.40 o                         
  -1   7   3      13677.47      13729.94       171.64 o                         
   0   7   3       1226.49       1594.92        62.20 o                         
   1   7   3      36204.86      35127.34       324.37 o                         
   2   7   3        848.19        702.35        62.69 o                         
   3   7   3       6539.30       6086.72       120.13 o                         
   4   7   3      22501.43      23574.24       277.24 o                         
   5   7   3       1987.99       1783.89       108.49 o                         
   6   7   3       1201.04       1067.81        96.63 o                         
   7   7   3       5854.76       5373.29       203.69 o                         
   8   7   3       6151.27       6249.58       223.35 o                         
   9   7   3      15210.75      14657.24       409.13 o                         
  10   7   3       1978.06       2257.26       205.67 o                         
  11   7   3      16626.96      16616.63       458.41 o                         
  12   7   3       1663.96       1777.27       201.76 o                         
  13   7   3      15603.32      17042.06       528.73 o                         
  14   7   3       2194.27       1888.62       258.66 o                         
  15   7   3      14770.27      15501.82       584.04 o                         
  16   7   3       1038.90        799.46       404.60 o                         
 -13   8   3       1260.88       1666.85       423.05 o                         
 -12   8   3      17136.86      18807.15       613.74 o                         
 -11   8   3        263.84        173.72       182.87 o                         
 -10   8   3      37667.97      38930.92       853.10 o                         
  -9   8   3         35.19         37.34       131.87 o                         
  -8   8   3      50246.59      50072.46       711.04 o                         
  -7   8   3       1610.42       1561.81       133.57 o                         
  -6   8   3      69537.38      68774.74       844.67 o                         
  -5   8   3       2742.06       2500.41       125.43 o                         
  -4   8   3      99438.69      98001.62       784.02 o                         
  -3   8   3       9909.29       9722.13       189.95 o                         
  -2   8   3     110962.88     111328.10       784.25 o                         
  -1   8   3      12204.81      11806.79       187.75 o                         
   0   8   3      34542.14      33713.27       301.88 o                         
   1   8   3       3250.63       3433.46       103.75 o                         
   2   8   3      13429.57      13162.45       211.01 o                         
   3   8   3       2791.74       3058.19       105.63 o                         
   4   8   3        216.98        287.60        54.07 o                         
   5   8   3       1248.92       1203.62        95.26 o                         
   6   8   3        463.77        368.68        84.08 o                         
   7   8   3       5961.19       5669.35       185.26 o                         
   8   8   3      13272.88      12427.06       319.62 o                         
   9   8   3        502.02        168.96       124.72 o                         
  10   8   3      11318.61      11308.85       384.76 o                         
  11   8   3        164.69         81.06       139.88 o                         
  12   8   3       7997.10       7827.15       313.44 o                         
  13   8   3        523.87        258.45       167.25 o                         
  14   8   3       8672.26       8633.63       435.66 o                         
  15   8   3        665.37       1105.42       274.04 o                         
  16   8   3       3909.66       4521.37       622.92 o                         
 -13   9   3        415.91       -205.36       512.22 o                         
 -12   9   3        560.30        484.24       192.00 o                         
 -11   9   3       3120.59       3049.05       284.68 o                         
 -10   9   3        897.26        463.45       159.71 o                         
  -9   9   3       1968.56       1794.11       183.54 o                         
  -8   9   3       1580.35       1050.67       163.76 o                         
  -7   9   3       7859.94       8002.97       297.17 o                         
  -6   9   3         50.81       -106.73       106.73 o                         
  -5   9   3       9634.21       9258.04       258.03 o                         
  -4   9   3       2699.18       2697.76       134.22 o                         
  -3   9   3      24286.21      24033.47       323.50 o                         
  -2   9   3       4535.19       4209.09       144.33 o                         
  -1   9   3      14975.26      15355.24       225.08 o                         
   0   9   3        580.25        646.68        52.73 o                         
   1   9   3      10553.82      10596.71       184.70 o                         
   2   9   3       6175.54       6072.36       156.40 o                         
   3   9   3      29107.48      29713.34       338.42 o                         
   4   9   3      11156.51      10958.74       213.92 o                         
   5   9   3       1736.70       1563.30        94.94 o                         
   6   9   3       1660.77       1770.02       129.75 o                         
   7   9   3        283.01        268.15        88.66 o                         
   8   9   3       2289.78       2568.82       172.57 o                         
   9   9   3       1765.43       1814.87       152.05 o                         
  10   9   3       5055.53       4601.07       242.32 o                         
  11   9   3       4259.44       4167.92       250.15 o                         
  12   9   3       3413.94       2998.84       217.01 o                         
  13   9   3       5839.47       6076.23       315.42 o                         
  14   9   3       2717.24       2509.40       334.23 o                         
  15   9   3       5839.88       5370.72       403.49 o                         
  16   9   3       1486.93        900.22       741.43 o                         
 -12  10   3      10826.61      10559.27       646.55 o                         
 -11  10   3       1964.49       1613.60       238.44 o                         
 -10  10   3      19366.75      19770.37       571.09 o                         
  -9  10   3        421.19        281.23       157.53 o                         
  -8  10   3      28120.32      28592.41       585.58 o                         
  -7  10   3        741.32        359.28       128.82 o                         
  -6  10   3      30761.74      31248.22       532.23 o                         
  -5  10   3         47.47         77.38       100.10 o                         
  -4  10   3      48858.77      48375.87       554.25 o                         
  -3  10   3       5377.48       5466.75       166.88 o                         
  -2  10   3      71533.42      71056.54       659.00 o                         
  -1  10   3      16190.62      15970.06       248.20 o                         
   0  10   3      60825.26      60603.49       468.45 o                         
   1  10   3      12464.02      12114.08       192.35 o                         
   2  10   3      30763.49      30850.20       384.67 o                         
   3  10   3      21313.34      21356.81       330.71 o                         
   4  10   3       4093.70       4114.49       158.01 o                         
   5  10   3       8962.87       9007.53       217.28 o                         
   6  10   3       1819.58       1606.94       127.78 o                         
   7  10   3       4350.76       3868.69       178.21 o                         
   8  10   3       2269.06       2051.43       162.08 o                         
   9  10   3       3473.11       3234.52       193.97 o                         
  10  10   3       6125.35       6419.27       306.78 o                         
  11  10   3        769.96        972.86       182.40 o                         
  12  10   3       2213.20       1694.78       205.92 o                         
  13  10   3         23.98        -13.43       169.16 o                         
  14  10   3       5908.25       6428.37       353.36 o                         
  15  10   3         88.51        341.97       232.08 o                         
 -12  11   3        865.83        411.82       931.42 o                         
 -11  11   3       1613.78       1308.49       317.13 o                         
 -10  11   3        101.02        250.11       174.72 o                         
  -9  11   3       3088.21       2843.98       230.15 o                         
  -8  11   3        369.03        558.19       170.09 o                         
  -7  11   3       1988.79       1835.62       222.05 o                         
  -6  11   3        569.06        430.80       143.16 o                         
  -5  11   3       5612.43       5379.99       222.39 o                         
  -4  11   3         88.47        145.25        93.20 o                         
  -3  11   3      12559.32      12439.22       275.13 o                         
  -2  11   3        309.12        245.81        82.95 o                         
  -1  11   3       8740.71       9035.25       199.15 o                         
   0  11   3         15.14         85.32        50.90 o                         
   1  11   3       4720.57       4933.32       141.80 o                         
   2  11   3         80.13         78.60        69.88 o                         
   3  11   3       4043.76       3854.49       153.46 o                         
   4  11   3        821.93        838.00        77.57 o                         
   5  11   3        403.10        453.48        85.71 o                         
   6  11   3       1641.40       1517.11       155.74 o                         
   7  11   3        651.65        635.28       116.19 o                         
   8  11   3        295.61        297.15       114.11 o                         
   9  11   3        485.58        419.86       126.87 o                         
  10  11   3       2461.69       2214.08       166.65 o                         
  11  11   3       3530.98       3109.08       212.95 o                         
  12  11   3       2192.00       1440.15       193.95 o                         
  13  11   3       5534.57       6230.92       321.90 o                         
  14  11   3       3639.46       3532.45       282.74 o                         
  15  11   3       1862.47       1472.34       455.09 o                         
 -11  12   3       1931.22       1135.74       282.89 o                         
 -10  12   3      22756.82      24017.54       725.25 o                         
  -9  12   3        164.71          2.03       161.41 o                         
  -8  12   3      25861.08      26228.81       618.88 o                         
  -7  12   3        957.18        837.20       154.97 o                         
  -6  12   3      28604.02      28966.39       576.30 o                         
  -5  12   3       2438.83       2044.08       162.36 o                         
  -4  12   3      25779.82      25504.36       427.89 o                         
  -3  12   3        783.93        803.75       109.59 o                         
  -2  12   3      35918.93      36676.21       480.31 o                         
  -1  12   3       3787.90       3582.11       156.49 o                         
   0  12   3      29815.14      29748.49       374.19 o                         
   1  12   3       5394.28       5240.81       142.23 o                         
   2  12   3      41364.35      41372.83       495.77 o                         
   3  12   3      11790.44      11557.23       265.18 o                         
   4  12   3      10451.68      10571.38       259.61 o                         
   5  12   3      12501.10      12838.02       295.29 o                         
   6  12   3       5691.27       5007.03       183.41 o                         
   7  12   3       3764.90       3545.30       202.45 o                         
   8  12   3       2649.02       2380.48       200.96 o                         
   9  12   3       7132.04       6890.45       260.01 o                         
  10  12   3          1.42        -30.11       126.75 o                         
  11  12   3       3698.08       3800.14       245.35 o                         
  12  12   3        209.91         82.55       159.93 o                         
  13  12   3        243.41        338.45       165.89 o                         
  14  12   3       2066.34       2105.34       251.29 o                         
  15  12   3         82.72        346.75       255.85 o                         
 -11  13   3        829.61       1382.24       963.68 o                         
 -10  13   3        161.25       -153.96       238.37 o                         
  -9  13   3       3084.65       3112.95       281.09 o                         
  -8  13   3         43.59       -143.51       172.65 o                         
  -7  13   3       3876.75       3889.79       276.70 o                         
  -6  13   3         19.23       -125.50       146.08 o                         
  -5  13   3       6785.83       6412.02       290.93 o                         
  -4  13   3       1219.37       1155.40       155.57 o                         
  -3  13   3       7480.11       7865.17       267.78 o                         
  -2  13   3         27.46        116.28        88.40 o                         
  -1  13   3      10533.37      10529.08       245.14 o                         
   0  13   3       1005.50        553.25       105.43 o                         
   1  13   3       2790.00       2923.15       162.11 o                         
   2  13   3        443.71        355.75       101.00 o                         
   3  13   3       3264.41       3210.92       175.78 o                         
   4  13   3        848.74        732.95       118.15 o                         
   5  13   3       2367.09       2374.75       150.14 o                         
   6  13   3        675.22        276.44        96.74 o                         
   7  13   3       2987.60       2967.11       199.67 o                         
   8  13   3       2546.43       2414.23       188.33 o                         
   9  13   3       1793.81       1833.01       182.19 o                         
  10  13   3        797.07        707.65       159.75 o                         
  11  13   3       3670.33       3441.16       239.06 o                         
  12  13   3        570.58        534.89       178.85 o                         
  13  13   3       7181.39       7266.22       391.82 o                         
  14  13   3       1667.05       1368.83       304.04 o                         
  15  13   3       4919.57       8754.09      1393.98 o                         
 -10  14   3      18502.60      20253.62       758.69 o                         
  -9  14   3       2719.46       3036.08       286.39 o                         
  -8  14   3      31671.84      34435.11       828.47 o                         
  -7  14   3         54.45        -56.14       179.80 o                         
  -6  14   3      31405.65      31699.23       734.03 o                         
  -5  14   3       1893.95       1534.44       220.73 o                         
  -4  14   3      48841.46      47207.93       837.67 o                         
  -3  14   3         14.07       -126.00       126.00 o                         
  -2  14   3      44169.25      44497.46       672.73 o                         
  -1  14   3       2863.00       2787.63       165.35 o                         
   0  14   3      36617.43      37170.48       545.67 o                         
   1  14   3       5068.46       5154.07       209.35 o                         
   2  14   3      31700.70      31699.94       503.43 o                         
   3  14   3       8232.14       8292.35       274.19 o                         
   4  14   3      22909.77      22999.87       454.14 o                         
   5  14   3       5280.53       5171.18       206.69 o                         
   6  14   3       3975.11       4351.57       198.02 o                         
   7  14   3       5092.47       4935.06       254.08 o                         
   8  14   3       5181.33       4852.95       259.07 o                         
   9  14   3       1489.61       1437.85       181.00 o                         
  10  14   3       1806.62       1418.06       194.16 o                         
  11  14   3       4389.94       4389.80       267.26 o                         
  12  14   3        697.08        703.18       202.59 o                         
  13  14   3        215.21         86.22       216.47 o                         
  14  14   3         10.46        424.80       255.73 o                         
  -9  15   3       2694.89       3100.51       329.99 o                         
  -8  15   3        213.04        523.34       247.34 o                         
  -7  15   3       4408.41       4382.48       317.60 o                         
  -6  15   3         43.52        -53.20       176.82 o                         
  -5  15   3       6227.45       5890.23       331.03 o                         
  -4  15   3       2369.98       2208.64       217.42 o                         
  -3  15   3       8437.22       8779.59       364.64 o                         
  -2  15   3        443.81        762.67       141.01 o                         
  -1  15   3       7845.88       7961.47       288.65 o                         
   0  15   3       1349.09       1291.94       148.32 o                         
   1  15   3      10044.02       9704.97       287.73 o                         
   2  15   3        256.87        203.90       111.37 o                         
   3  15   3       4474.08       4408.06       213.36 o                         
   4  15   3       1755.83       1911.68       161.76 o                         
   5  15   3       1705.39       1701.64       159.93 o                         
   6  15   3        400.37        321.37       146.75 o                         
   7  15   3        546.82        542.83       156.62 o                         
   8  15   3       4968.78       5024.66       319.15 o                         
   9  15   3        832.07        523.49       170.84 o                         
  10  15   3       4957.15       5100.06       296.97 o                         
  11  15   3       1001.05        807.69       185.60 o                         
  12  15   3       1673.11       2008.65       248.85 o                         
  13  15   3       6075.99       5911.36       388.92 o                         
  14  15   3        923.68        478.29       322.41 o                         
  -8  16   3      24301.22      24609.45       767.12 o                         
  -7  16   3       3426.11       3756.75       310.93 o                         
  -6  16   3      23323.62      23516.51       667.20 o                         
  -5  16   3       1526.41       1297.52       227.78 o                         
  -4  16   3      36688.64      38015.58       797.32 o                         
  -3  16   3        181.42        250.54       158.61 o                         
  -2  16   3      49111.29      49325.51       821.06 o                         
  -1  16   3        620.62        493.64       130.34 o                         
   0  16   3      43937.25      44744.75       700.87 o                         
   1  16   3       2895.83       2646.45       174.80 o                         
   2  16   3      38647.91      40102.66       614.93 o                         
   3  16   3      12639.17      13011.32       364.68 o                         
   4  16   3      28767.22      28243.78       541.57 o                         
   5  16   3       4924.57       5167.08       270.68 o                         
   6  16   3      12616.12      13130.55       420.17 o                         
   7  16   3       7577.20       7170.71       327.11 o                         
   8  16   3       1892.63       1645.38       220.78 o                         
   9  16   3       1706.70       1860.69       212.59 o                         
  10  16   3       5249.86       4270.81       293.84 o                         
  11  16   3       4389.84       4286.74       300.36 o                         
  12  16   3        560.94        377.86       194.58 o                         
  13  16   3        868.16        622.34       296.36 o                         
  -8  17   3        336.29        519.29       267.24 o                         
  -7  17   3       4480.63       4820.27       349.82 o                         
  -6  17   3        145.38        343.64       177.91 o                         
  -5  17   3       5105.03       4847.36       338.10 o                         
  -4  17   3        638.03        617.62       188.04 o                         
  -3  17   3       8178.71       7839.54       374.52 o                         
  -2  17   3       1428.12       1536.02       200.94 o                         
  -1  17   3       7198.79       6716.15       294.36 o                         
   0  17   3       1139.65        524.09       136.20 o                         
   1  17   3       7386.27       7511.89       295.27 o                         
   2  17   3       1202.21       1114.34       147.84 o                         
   3  17   3       6130.09       6218.07       270.09 o                         
   4  17   3         55.02        298.70       149.59 o                         
   5  17   3        711.66        801.23       168.13 o                         
   6  17   3        217.67        376.07       157.62 o                         
   7  17   3       1103.95        857.22       172.90 o                         
   8  17   3        885.31        561.53       199.32 o                         
   9  17   3         13.80         60.56       181.30 o                         
  10  17   3       4845.98       4389.50       298.59 o                         
  11  17   3         59.38       -232.54       258.10 o                         
  12  17   3       2293.04       2343.21       252.02 o                         
  13  17   3       1392.61       2055.47       419.67 o                         
  -7  18   3       4859.34       4407.70       458.21 o                         
  -6  18   3      16778.13      15948.55       590.49 o                         
  -5  18   3       4059.02       4387.59       322.83 o                         
  -4  18   3      15631.64      15465.12       536.32 o                         
  -3  18   3       1198.64       1295.99       214.46 o                         
  -2  18   3      24704.65      25079.99       645.96 o                         
  -1  18   3        243.81        271.20       158.33 o                         
   0  18   3      25212.59      24619.50       547.72 o                         
   1  18   3        284.70        -55.28       136.66 o                         
   2  18   3      21188.30      20950.41       526.02 o                         
   3  18   3       7664.82       7778.14       308.90 o                         
   4  18   3      22757.84      22359.17       557.06 o                         
   5  18   3       7818.71       7451.37       337.97 o                         
   6  18   3      21512.87      21917.16       573.56 o                         
   7  18   3       8144.61       8354.66       371.28 o                         
   8  18   3       2149.42       1616.48       250.49 o                         
   9  18   3       7300.65       7222.48       388.75 o                         
  10  18   3       4732.15       4438.09       318.01 o                         
  11  18   3       2605.68       2545.94       428.16 o                         
  12  18   3        888.53        769.56       275.36 o                         
  -6  19   3        710.09        185.40       320.07 o                         
  -5  19   3       4208.13       3861.36       449.49 o                         
  -4  19   3        281.91        157.88       191.00 o                         
  -3  19   3       2156.30       2427.14       280.05 o                         
  -2  19   3       2281.49       2478.22       247.58 o                         
  -1  19   3       4516.17       4671.46       289.06 o                         
   0  19   3       2127.95       1900.72       211.06 o                         
   1  19   3       2932.26       2802.51       215.90 o                         
   2  19   3        290.63        172.69       154.54 o                         
   3  19   3       6831.43       7500.76       361.26 o                         
   4  19   3       1308.71       1183.86       177.32 o                         
   5  19   3       1503.13       1419.39       198.37 o                         
   6  19   3          3.47       -168.78       168.78 o                         
   7  19   3        195.15        205.52       178.30 o                         
   8  19   3         67.95         -0.50       195.74 o                         
   9  19   3         66.47        127.25       199.31 o                         
  10  19   3        676.42        120.87       200.67 o                         
  11  19   3        116.96        131.92       223.26 o                         
  -5  20   3       3909.33       3847.61       466.25 o                         
  -4  20   3      10390.03      10193.63       576.50 o                         
  -3  20   3        448.48        354.43       185.82 o                         
  -2  20   3       9781.03       9761.13       463.70 o                         
  -1  20   3        113.07        184.26       164.31 o                         
   0  20   3      11543.20      11836.20       439.74 o                         
   1  20   3        310.26        110.78       158.36 o                         
   2  20   3      10977.54      10458.73       437.56 o                         
   3  20   3       2746.66       2308.44       234.11 o                         
   4  20   3       9648.96       9967.92       428.48 o                         
   5  20   3       9943.00       9721.31       404.22 o                         
   6  20   3      11244.49      11719.23       452.02 o                         
   7  20   3       4793.54       5304.87       378.54 o                         
   8  20   3       5447.82       5010.89       346.39 o                         
   9  20   3       7227.23       7385.95       410.08 o                         
  10  20   3        978.40       1245.23       301.94 o                         
  -3  21   3        526.65        273.58       270.82 o                         
  -2  21   3       1029.30       1197.43       272.21 o                         
  -1  21   3       1261.10       1229.00       198.46 o                         
   0  21   3       3159.88       2388.05       246.18 o                         
   1  21   3        954.69        840.43       253.24 o                         
   2  21   3        898.75        818.70       211.06 o                         
   3  21   3       1283.21       1003.83       202.09 o                         
   4  21   3        846.54        129.59       176.76 o                         
   5  21   3       1631.70       1330.33       217.99 o                         
   6  21   3        533.56        417.97       189.28 o                         
   7  21   3        171.64        285.52       181.99 o                         
   8  21   3         10.98        361.33       221.74 o                         
   9  21   3         34.27        293.72       262.87 o                         
  -1  22   3         17.51       -114.97       262.37 o                         
   0  22   3       4292.25       4338.94       446.15 o                         
   1  22   3         77.95       -361.09       361.09 o                         
   2  22   3       5395.89       3742.03       612.00 o                         
   3  22   3        207.48       -256.40       256.40 o                         
   4  22   3       6614.42       6246.70       450.03 o                         
   5  22   3       4763.02       5296.64       457.70 o                         
   6  22   3       4328.23       4636.19       594.20 o                         
   7  22   3       5572.26       5595.97       679.57 o                         
   2  23   3        664.94         88.28       440.13 o                         
   3  23   3        143.86        685.91       303.08 o                         
   4  23   3        919.63        959.53       348.04 o                         
  -6 -21   4         27.60       1195.27      1106.66 o                         
  -5 -21   4       6668.29       5962.99       664.79 o                         
  -4 -21   4         19.56        155.07       320.24 o                         
  -3 -21   4       3080.64       3668.43       722.58 o                         
  -2 -21   4        782.08        395.52       365.31 o                         
  -1 -21   4       8071.35       7925.69       657.18 o                         
   0 -21   4       1544.76       1039.23       376.07 o                         
   1 -21   4       4104.75       3598.51       660.53 o                         
  -8 -20   4       1245.52        356.12       884.85 o                         
  -7 -20   4       6242.63       5180.00       936.60 o                         
  -6 -20   4       1275.77        959.56       496.69 o                         
  -5 -20   4      10155.09      11081.08       523.58 o                         
  -4 -20   4       2004.97       1408.90       222.21 o                         
  -3 -20   4      11130.00      10764.33       473.14 o                         
  -2 -20   4        457.82        162.18       207.39 o                         
  -1 -20   4      10485.98      12041.66       530.08 o                         
   0 -20   4        323.57        181.31       186.27 o                         
   1 -20   4      14644.48      15345.65       567.68 o                         
   2 -20   4        230.84        227.94       272.46 o                         
   3 -20   4       4264.33       4208.94       494.69 o                         
   4 -20   4        905.80        250.74       442.40 o                         
  -9 -19   4       3709.58       2927.09      1076.37 o                         
  -8 -19   4       1875.39       1087.08       611.44 o                         
  -7 -19   4       3086.44       3117.17       287.30 o                         
  -6 -19   4        953.19        502.72       197.32 o                         
  -5 -19   4       4660.08       5101.50       320.49 o                         
  -4 -19   4        566.06        647.71       201.36 o                         
  -3 -19   4       4501.12       4321.39       310.97 o                         
  -2 -19   4         50.69        -29.24       185.63 o                         
  -1 -19   4       3061.71       3002.40       285.79 o                         
   0 -19   4        123.66         96.91       184.89 o                         
   1 -19   4       6480.30       6962.44       382.02 o                         
   2 -19   4       2500.17       3179.36       281.54 o                         
   3 -19   4       4065.34       4041.78       291.17 o                         
   4 -19   4       3847.29       3717.47       321.29 o                         
   5 -19   4       4325.93       3591.47       518.14 o                         
  -9 -18   4        920.42        500.50       311.75 o                         
  -8 -18   4       2969.27       2340.73       309.83 o                         
  -7 -18   4       3777.88       3961.19       302.25 o                         
  -6 -18   4       3393.93       3550.12       346.50 o                         
  -5 -18   4       7321.45       7505.79       361.40 o                         
  -4 -18   4       7483.82       7448.48       347.04 o                         
  -3 -18   4      12175.18      11917.54       445.19 o                         
  -2 -18   4       3455.71       3318.43       263.23 o                         
  -1 -18   4      11601.50      12545.88       471.21 o                         
   0 -18   4        494.01         55.74       178.17 o                         
   1 -18   4      14423.06      15346.45       527.47 o                         
   2 -18   4       2175.76       2329.84       220.53 o                         
   3 -18   4      11080.67      11372.23       425.63 o                         
   4 -18   4        186.22        338.14       183.43 o                         
   5 -18   4       3715.33       3899.78       309.01 o                         
   6 -18   4        890.96        989.55       414.58 o                         
 -11 -17   4        257.78       -650.48       650.48 o                         
 -10 -17   4       1394.34       1167.91       485.96 o                         
  -9 -17   4        993.58        869.08       292.68 o                         
  -8 -17   4       1138.17        926.03       236.48 o                         
  -7 -17   4       4752.17       5514.94       351.22 o                         
  -6 -17   4       1567.84       1597.10       204.62 o                         
  -5 -17   4       5460.90       5265.00       303.36 o                         
  -4 -17   4        128.85         39.76       154.37 o                         
  -3 -17   4       7388.48       7706.07       335.75 o                         
  -2 -17   4       1932.65       1647.39       201.19 o                         
  -1 -17   4       2011.97       2037.20       201.90 o                         
   0 -17   4        168.49        236.94       162.42 o                         
   1 -17   4       2057.17       2220.92       204.72 o                         
   2 -17   4         50.45         74.24       150.26 o                         
   3 -17   4       2242.94       2257.44       221.19 o                         
   4 -17   4       2584.77       2522.34       230.94 o                         
   5 -17   4       1980.00       2163.67       242.39 o                         
   6 -17   4       3452.33       3432.64       278.06 o                         
   7 -17   4       1073.92       1064.92       478.98 o                         
   8 -17   4       2958.65       5652.91      1386.67 o                         
 -11 -16   4         25.96       -466.10       466.10 o                         
 -10 -16   4       4116.35       3766.07       334.96 o                         
  -9 -16   4        869.33        532.58       195.06 o                         
  -8 -16   4       7534.66       7825.43       438.54 o                         
  -7 -16   4       1551.03       1084.84       204.90 o                         
  -6 -16   4       5331.44       5522.18       312.20 o                         
  -5 -16   4       2636.14       2713.87       261.14 o                         
  -4 -16   4       7430.16       7160.98       364.97 o                         
  -3 -16   4       8538.16       9021.43       346.53 o                         
  -2 -16   4       7596.69       6749.04       300.03 o                         
  -1 -16   4      17055.43      17599.71       465.17 o                         
   0 -16   4       1240.82        865.50       141.20 o                         
   1 -16   4       9263.92       9556.76       354.94 o                         
   2 -16   4       1170.04       1223.01       167.64 o                         
   3 -16   4       9394.99       9530.67       367.64 o                         
   4 -16   4       2347.35       2367.56       213.41 o                         
   5 -16   4       6864.19       7158.81       362.25 o                         
   6 -16   4       2515.99       2046.91       236.52 o                         
   7 -16   4       2435.10       2441.67       277.63 o                         
   8 -16   4        369.88       -605.53       845.24 o                         
   9 -16   4        744.15         69.41       743.42 o                         
 -12 -15   4       5797.44       3248.34       654.77 o                         
 -11 -15   4         10.10       -234.56       234.56 o                         
 -10 -15   4       7704.60       8060.11       465.65 o                         
  -9 -15   4        394.27         42.52       182.11 o                         
  -8 -15   4       2288.88       1961.87       241.21 o                         
  -7 -15   4        541.99        525.76       195.80 o                         
  -6 -15   4       4635.46       5423.45       286.06 o                         
  -5 -15   4       3591.19       3579.63       241.68 o                         
  -4 -15   4        402.34        527.14       168.43 o                         
  -3 -15   4       3879.79       3739.99       235.89 o                         
  -2 -15   4         23.16        -11.57       130.39 o                         
  -1 -15   4       7514.85       7387.99       272.69 o                         
   0 -15   4        191.77        221.25       123.61 o                         
   1 -15   4        988.16        809.02       134.65 o                         
   2 -15   4        716.47        487.10       131.39 o                         
   3 -15   4       3355.97       3424.12       238.99 o                         
   4 -15   4       1902.76       2011.58       185.56 o                         
   5 -15   4       1186.05       1081.76       169.23 o                         
   6 -15   4       3275.87       3352.70       262.03 o                         
   7 -15   4        863.19        850.46       187.55 o                         
   8 -15   4       2424.59       2598.06       277.00 o                         
   9 -15   4         74.79       1081.89       821.50 o                         
 -13 -14   4        312.36        145.26       449.12 o                         
 -12 -14   4       4086.63       4184.84       472.04 o                         
 -11 -14   4        175.92        -64.57       232.69 o                         
 -10 -14   4       4445.10       4917.92       355.33 o                         
  -9 -14   4         38.77        -91.86       178.20 o                         
  -8 -14   4       4873.93       4563.92       308.22 o                         
  -7 -14   4       2359.90       2313.64       194.42 o                         
  -6 -14   4       8970.08       9248.17       326.55 o                         
  -5 -14   4       2892.07       3064.92       202.87 o                         
  -4 -14   4       6667.36       6954.63       283.31 o                         
  -3 -14   4       3812.55       4287.60       240.06 o                         
  -2 -14   4       4685.71       5030.31       231.64 o                         
  -1 -14   4      14805.70      14446.47       354.60 o                         
   0 -14   4       3795.84       3633.58       172.98 o                         
   1 -14   4      20854.47      21614.73       416.22 o                         
   2 -14   4        154.51         39.31       120.84 o                         
   3 -14   4       7576.02       7921.97       308.55 o                         
   4 -14   4        197.09        155.94       130.32 o                         
   5 -14   4      15290.80      15800.24       455.49 o                         
   6 -14   4        307.63        173.89       149.41 o                         
   7 -14   4       2952.51       3308.11       240.80 o                         
   8 -14   4       3804.68       3434.43       264.00 o                         
   9 -14   4       1504.29       1265.96       230.30 o                         
  10 -14   4        910.46        659.94       475.86 o                         
 -13 -13   4        322.32        -24.02       525.32 o                         
 -12 -13   4       4983.34       4787.47       388.87 o                         
 -11 -13   4        287.14        112.19       220.38 o                         
 -10 -13   4       9081.30       8384.60       393.20 o                         
  -9 -13   4        243.08         -2.33       151.75 o                         
  -8 -13   4       7949.31       7643.59       344.69 o                         
  -7 -13   4         30.11        202.80       129.68 o                         
  -6 -13   4      10403.03      10528.84       318.72 o                         
  -5 -13   4        134.99        195.61       136.45 o                         
  -4 -13   4       6151.77       6225.18       251.77 o                         
  -3 -13   4       4197.63       4102.13       215.42 o                         
  -2 -13   4         77.64        279.99       145.64 o                         
  -1 -13   4       2993.80       2862.76       181.51 o                         
   0 -13   4        333.25        272.47       112.50 o                         
   1 -13   4       1986.17       1930.68       137.43 o                         
   2 -13   4        732.18        464.03       106.08 o                         
   3 -13   4       2058.57       2144.60       161.66 o                         
   4 -13   4       1132.79       1029.40       153.57 o                         
   5 -13   4       2370.83       2396.24       204.99 o                         
   6 -13   4       4299.60       4644.15       264.61 o                         
   7 -13   4       2402.02       2339.38       208.66 o                         
   8 -13   4       3660.26       3449.77       256.65 o                         
   9 -13   4        870.51        906.40       226.67 o                         
  10 -13   4       2607.34       2588.04       296.30 o                         
  11 -13   4        310.76        162.66       525.63 o                         
 -13 -12   4       1659.81       1464.50       320.44 o                         
 -12 -12   4       8068.09       8349.81       476.11 o                         
 -11 -12   4       1177.06        880.78       199.56 o                         
 -10 -12   4       5623.40       5372.93       338.37 o                         
  -9 -12   4        137.47        274.76       181.04 o                         
  -8 -12   4       6558.99       6956.75       316.67 o                         
  -7 -12   4       1622.31       1534.27       199.77 o                         
  -6 -12   4      13763.09      13787.23       355.83 o                         
  -5 -12   4       5670.05       5506.48       223.84 o                         
  -4 -12   4      16730.57      16575.51       354.18 o                         
  -3 -12   4       2331.89       2532.26       131.27 o                         
  -2 -12   4       9292.82       9781.65       285.06 o                         
  -1 -12   4       7332.80       7495.32       271.18 o                         
   0 -12   4       9276.46       9569.11       270.88 o                         
   1 -12   4      31038.03      31485.45       469.93 o                         
   2 -12   4        400.94        355.45        90.72 o                         
   3 -12   4       6732.20       7175.84       224.84 o                         
   4 -12   4         42.81        239.73       122.85 o                         
   5 -12   4      18736.61      19163.19       471.15 o                         
   6 -12   4       1254.89        998.25       151.83 o                         
   7 -12   4      17529.27      17887.72       452.29 o                         
   8 -12   4       5745.79       5888.33       302.67 o                         
   9 -12   4       2022.68       2148.49       210.66 o                         
  10 -12   4       4755.03       5098.48       359.73 o                         
  11 -12   4       2643.19       3239.95       480.92 o                         
 -14 -11   4       5284.68       3931.53       592.47 o                         
 -13 -11   4         46.59       -250.70       250.70 o                         
 -12 -11   4       9452.52      10181.00       520.88 o                         
 -11 -11   4         29.22       -153.08       171.89 o                         
 -10 -11   4       9239.96       9083.06       393.99 o                         
  -9 -11   4       2798.89       2477.13       236.18 o                         
  -8 -11   4       9635.32       9597.77       357.89 o                         
  -7 -11   4        930.57        735.94       139.47 o                         
  -6 -11   4      10392.52       9781.81       303.95 o                         
  -5 -11   4         54.37         83.24       111.06 o                         
  -4 -11   4      14545.34      14911.06       325.65 o                         
  -3 -11   4       4848.44       5283.56       171.81 o                         
  -2 -11   4        250.58        188.75        62.35 o                         
  -1 -11   4       1865.00       1745.28       150.06 o                         
   0 -11   4       4574.59       4222.59       182.66 o                         
   1 -11   4       1359.60       1716.23       139.53 o                         
   2 -11   4        472.58        405.41        99.71 o                         
   3 -11   4        747.23        700.41       100.69 o                         
   4 -11   4        268.64        232.96       107.88 o                         
   5 -11   4       3004.91       3020.00       180.66 o                         
   6 -11   4       2145.59       1917.29       175.42 o                         
   7 -11   4       4646.17       4669.74       244.09 o                         
   8 -11   4       1678.53       1762.42       192.11 o                         
   9 -11   4       5115.27       4868.75       286.35 o                         
  10 -11   4       3119.92       3011.60       296.51 o                         
  11 -11   4       1035.20       1102.31       240.98 o                         
  12 -11   4        515.69       -543.65       623.10 o                         
 -14 -10   4       2656.04       2087.78       477.01 o                         
 -13 -10   4       7354.90       7146.79       459.28 o                         
 -12 -10   4      11267.95      11447.05       513.65 o                         
 -11 -10   4       2605.28       2596.24       264.37 o                         
 -10 -10   4      25047.97      24688.86       627.57 o                         
  -9 -10   4        867.94        935.10       193.21 o                         
  -8 -10   4      16996.78      17810.18       428.85 o                         
  -7 -10   4        314.22          7.20       128.12 o                         
  -6 -10   4      22902.46      23667.58       476.03 o                         
  -5 -10   4       7844.22       8120.99       300.79 o                         
  -4 -10   4      53572.16      54016.85       631.04 o                         
  -3 -10   4      16742.55      16778.42       289.04 o                         
  -2 -10   4      34076.80      33528.88       446.86 o                         
  -1 -10   4       3863.47       3740.94       171.50 o                         
   0 -10   4      26975.62      26918.94       415.59 o                         
   1 -10   4      33549.32      34420.39       476.77 o                         
   2 -10   4      20931.22      20677.86       347.99 o                         
   3 -10   4      18918.86      19915.65       327.74 o                         
   4 -10   4       1046.38        893.53       121.44 o                         
   5 -10   4       9938.21      10282.19       288.11 o                         
   6 -10   4         54.05         82.43       108.87 o                         
   7 -10   4      14560.70      14569.70       386.61 o                         
   8 -10   4        218.88        179.48       129.98 o                         
   9 -10   4       7116.99       6677.40       309.94 o                         
  10 -10   4       5932.21       6020.12       326.78 o                         
  11 -10   4       1714.84       1656.27       246.67 o                         
  12 -10   4       4865.44       5102.57       389.67 o                         
 -14  -9   4       3635.16       3642.30       423.03 o                         
 -13  -9   4         68.24         75.69       280.27 o                         
 -12  -9   4      13517.74      14176.03       603.17 o                         
 -11  -9   4          8.33         79.43       173.67 o                         
 -10  -9   4      10219.83      10223.78       412.02 o                         
  -9  -9   4        245.96        474.00       171.84 o                         
  -8  -9   4      22819.14      23892.15       492.06 o                         
  -7  -9   4       3918.73       3961.62       207.44 o                         
  -6  -9   4      23444.24      23267.41       502.44 o                         
  -5  -9   4         29.03         17.79       116.03 o                         
  -4  -9   4      24673.06      24874.40       417.69 o                         
  -3  -9   4       7217.54       7224.71       181.48 o                         
  -2  -9   4       3913.38       4135.41       157.84 o                         
  -1  -9   4       2912.35       2426.81       107.86 o                         
   0  -9   4       2127.96       2095.14       127.44 o                         
   1  -9   4       2455.33       2512.22       138.43 o                         
   2  -9   4       3888.81       4062.13       166.46 o                         
   3  -9   4       1445.19       1110.39        93.29 o                         
   4  -9   4        265.28        149.35        65.64 o                         
   5  -9   4       1062.34        858.25       114.85 o                         
   6  -9   4         14.31        205.62       105.50 o                         
   7  -9   4       1158.53       1179.63       131.79 o                         
   8  -9   4        207.05        151.50       130.69 o                         
   9  -9   4       7723.76       7344.15       333.98 o                         
  10  -9   4        201.38         97.20       164.66 o                         
  11  -9   4       3736.86       3434.00       339.97 o                         
  12  -9   4       1302.53       1149.12       267.09 o                         
  13  -9   4       2726.07       4418.16      1166.47 o                         
 -14  -8   4       6548.21       6155.93       495.64 o                         
 -13  -8   4       4413.16       3765.07       371.89 o                         
 -12  -8   4      15322.50      16001.18       574.83 o                         
 -11  -8   4      14188.89      15205.01       509.17 o                         
 -10  -8   4      46305.17      45925.77       845.62 o                         
  -9  -8   4       2291.10       1867.60       196.94 o                         
  -8  -8   4      58114.97      59717.61       858.31 o                         
  -7  -8   4        190.85        309.93       118.79 o                         
  -6  -8   4      67780.15      67485.04       888.30 o                         
  -5  -8   4         11.17        165.86       104.98 o                         
  -4  -8   4      79939.64      79719.74       790.61 o                         
  -3  -8   4      16915.47      17058.56       268.91 o                         
  -2  -8   4     139070.66     141492.17      1051.88 o                         
  -1  -8   4      15419.45      15542.84       240.26 o                         
   0  -8   4      65903.72      65220.42       610.88 o                         
   1  -8   4      27087.65      27768.80       387.67 o                         
   2  -8   4      47202.61      46793.57       514.85 o                         
   3  -8   4      50360.46      49416.07       471.46 o                         
   4  -8   4      37243.09      37733.63       438.83 o                         
   5  -8   4      16972.38      17167.03       302.05 o                         
   6  -8   4       2531.59       2602.53       154.94 o                         
   7  -8   4      11588.90      11265.29       297.16 o                         
   8  -8   4        586.42        494.16       127.57 o                         
   9  -8   4       8853.62       7862.85       333.58 o                         
  10  -8   4        300.71        298.10       175.28 o                         
  11  -8   4       1933.73       1387.53       265.55 o                         
  12  -8   4       4377.90       4419.91       401.73 o                         
  13  -8   4       1593.16       1374.22       288.44 o                         
 -14  -7   4        283.82        421.38       352.63 o                         
 -13  -7   4        647.10         83.07       219.61 o                         
 -12  -7   4       5898.91       5721.03       363.07 o                         
 -11  -7   4        120.26        164.49       191.86 o                         
 -10  -7   4      16607.33      16005.16       476.75 o                         
  -9  -7   4        815.76        935.96       171.45 o                         
  -8  -7   4      18755.78      18332.69       393.90 o                         
  -7  -7   4       1038.22       1089.30       131.64 o                         
  -6  -7   4      34475.11      35397.56       530.98 o                         
  -5  -7   4        379.78        421.20       112.64 o                         
  -4  -7   4      49388.34      49973.23       552.88 o                         
  -3  -7   4       4039.36       4285.15       160.24 o                         
  -2  -7   4      15897.68      16435.61       259.81 o                         
  -1  -7   4       7893.46       7794.69       166.47 o                         
   0  -7   4      11628.36      11521.13       225.49 o                         
   1  -7   4         60.34         95.37        62.88 o                         
   2  -7   4       8957.12       9242.66       189.46 o                         
   3  -7   4        327.38        275.92        61.20 o                         
   4  -7   4       2799.72       2633.05       113.17 o                         
   5  -7   4        263.91        199.74        64.64 o                         
   6  -7   4       2243.34       2272.21       139.27 o                         
   7  -7   4        563.31        625.43       128.98 o                         
   8  -7   4         25.23         32.75       135.15 o                         
   9  -7   4        832.82        556.10       178.46 o                         
  10  -7   4         55.38       -190.53       190.53 o                         
  11  -7   4       5749.84       6029.95       359.33 o                         
  12  -7   4         50.75       -182.37       247.81 o                         
  13  -7   4        416.70       -206.95       250.30 o                         
  14  -7   4         49.72       1212.50       865.41 o                         
 -15  -6   4       1569.70       1360.25       511.82 o                         
 -14  -6   4       4411.55       4093.76       391.44 o                         
 -13  -6   4        741.32       1051.64       230.27 o                         
 -12  -6   4      15967.08      15686.07       530.28 o                         
 -11  -6   4       5993.12       5757.57       343.74 o                         
 -10  -6   4      33079.23      32532.52       667.63 o                         
  -9  -6   4       4233.48       3993.29       228.98 o                         
  -8  -6   4      58914.15      59631.69       931.72 o                         
  -7  -6   4         48.44        115.31        98.38 o                         
  -6  -6   4     129428.70     130906.59      1158.24 o                         
  -5  -6   4         45.47         74.64        82.69 o                         
  -4  -6   4     148613.81     148649.91      1177.38 o                         
  -3  -6   4        863.49       1092.77        89.02 o                         
  -2  -6   4     203166.38     203424.12      1280.54 o                         
  -1  -6   4      28976.70      29441.82       317.93 o                         
   0  -6   4     245808.08     254640.05      1891.28 o                         
   1  -6   4       3489.87       3526.35       111.13 o                         
   2  -6   4      91083.28      91982.73       719.08 o                         
   3  -6   4      27533.47      27557.50       301.68 o                         
   4  -6   4      78083.55      77024.87       590.29 o                         
   5  -6   4      48356.66      48589.61       544.41 o                         
   6  -6   4      15953.57      14838.91       340.51 o                         
   7  -6   4      16652.07      16214.39       372.48 o                         
   8  -6   4        994.60       1080.61       163.90 o                         
   9  -6   4      16247.30      15760.17       498.82 o                         
  10  -6   4         14.38         87.23       182.98 o                         
  11  -6   4       4657.46       4449.73       310.34 o                         
  12  -6   4       1915.30       1912.37       278.81 o                         
  13  -6   4       1345.83       1218.48       270.13 o                         
  14  -6   4       4938.94       4928.56       568.61 o                         
 -15  -5   4         58.98        384.07       704.79 o                         
 -14  -5   4        145.03       -246.29       246.29 o                         
 -13  -5   4       1142.03        837.48       213.90 o                         
 -12  -5   4        167.28       -121.13       181.87 o                         
 -11  -5   4          0.30       -181.20       181.20 o                         
 -10  -5   4       8836.12       8410.56       364.67 o                         
  -9  -5   4         43.87       -123.76       124.02 o                         
  -8  -5   4       8623.28       8424.82       226.13 o                         
  -7  -5   4        189.06        140.58        74.48 o                         
  -6  -5   4      22207.97      21416.76       384.80 o                         
  -5  -5   4       1079.99       1111.85       109.95 o                         
  -4  -5   4      34305.09      34843.04       426.21 o                         
  -3  -5   4        118.45        145.77        62.44 o                         
  -2  -5   4      15254.13      15215.00       198.13 o                         
  -1  -5   4       2579.18       2184.44        87.85 o                         
   0  -5   4      42388.64      42537.59       342.75 o                         
   1  -5   4        253.51        461.09        60.41 o                         
   2  -5   4       6915.51       7511.78       166.88 o                         
   3  -5   4          1.24         75.99        37.69 o                         
   4  -5   4        248.01        287.93        58.88 o                         
   5  -5   4         44.07        200.17        92.25 o                         
   6  -5   4       1394.07       1448.39       145.38 o                         
   7  -5   4        691.98        833.68       107.05 o                         
   8  -5   4        807.62        493.53       101.29 o                         
   9  -5   4       4834.42       5003.57       265.73 o                         
  10  -5   4       1514.37        889.46       193.76 o                         
  11  -5   4        584.03        547.58       171.64 o                         
  12  -5   4        127.26       -177.13       191.03 o                         
  13  -5   4        899.66       1062.82       262.70 o                         
  14  -5   4        407.89       -300.32       303.72 o                         
  15  -5   4         90.22        297.78       708.85 o                         
 -15  -4   4       1851.66       1686.00       572.84 o                         
 -14  -4   4       2228.89       2159.96       293.21 o                         
 -13  -4   4        341.35        -15.35       194.45 o                         
 -12  -4   4      11918.95      12074.16       461.61 o                         
 -11  -4   4       1933.95       1783.67       231.50 o                         
 -10  -4   4      29104.34      29349.25       871.47 o                         
  -9  -4   4       4052.60       4194.10       211.58 o                         
  -8  -4   4      33504.24      33262.93       478.82 o                         
  -7  -4   4        111.83        125.27        90.83 o                         
  -6  -4   4      86698.57      87344.34       693.01 o                         
  -5  -4   4        502.86        491.54        65.97 o                         
  -4  -4   4     118981.51     119081.84       874.15 o                         
  -3  -4   4        473.68        494.13        60.10 o                         
  -2  -4   4     111234.42     110031.04       651.16 o                         
  -1  -4   4       6556.31       5832.16       125.38 o                         
   0  -4   4     278299.91     289238.03      2183.25 o                         
   1  -4   4      43267.79      48544.81       363.25 o                         
   2  -4   4     209292.73     214252.53      1051.88 o                         
   3  -4   4        358.47        371.51        45.19 o                         
   4  -4   4      91030.18      91176.71       664.30 o                         
   5  -4   4      20120.79      21027.05       298.89 o                         
   6  -4   4      67891.26      69376.31       989.39 o                         
   7  -4   4      17020.36      16170.38       343.15 o                         
   8  -4   4       3128.26       2982.89       133.79 o                         
   9  -4   4       7243.38       7239.41       235.44 o                         
  10  -4   4        732.11        908.29       168.51 o                         
  11  -4   4       5064.34       4998.49       292.53 o                         
  12  -4   4        806.52        612.11       186.78 o                         
  13  -4   4       2328.04       2097.76       318.28 o                         
  14  -4   4       4545.79       4253.47       392.03 o                         
  15  -4   4        442.96        634.38       642.79 o                         
 -15  -3   4        242.43       -480.02       480.02 o                         
 -14  -3   4        832.62        628.83       238.27 o                         
 -13  -3   4        195.99        177.03       196.65 o                         
 -12  -3   4         76.26         91.52       186.85 o                         
 -11  -3   4        732.93        699.34       182.80 o                         
 -10  -3   4       2933.56       2630.40       193.46 o                         
  -9  -3   4        192.35         51.16       128.38 o                         
  -8  -3   4       7696.47       7677.10       237.12 o                         
  -7  -3   4        113.63         80.18        77.70 o                         
  -6  -3   4       7531.97       7593.40       185.59 o                         
  -5  -3   4       1281.07       1333.42        84.99 o                         
  -4  -3   4      23764.49      23381.23       247.30 o                         
  -3  -3   4        749.11        761.60        60.12 o                         
  -2  -3   4      10072.29      10426.36       133.41 o                         
  -1  -3   4        663.04        657.82        46.58 o                         
   0  -3   4       4502.95       4248.57        73.00 o                         
   1  -3   4       4089.68       4620.87        83.70 o                         
   2  -3   4       8492.09       8983.48       116.45 o                         
   3  -3   4        748.21        666.10        44.82 o                         
   4  -3   4        807.40       1012.77        53.07 o                         
   5  -3   4       1411.18       1555.27        81.68 o                         
   6  -3   4       3207.49       3255.82       143.46 o                         
   7  -3   4       1337.08       1431.15        82.55 o                         
   8  -3   4        711.55        545.39        71.02 o                         
   9  -3   4       1050.89       1407.29       114.68 o                         
  10  -3   4       5815.36       5138.53       257.17 o                         
  11  -3   4       2252.67       2626.24       230.98 o                         
  12  -3   4       3275.90       3009.33       273.38 o                         
  13  -3   4         22.79        760.59       221.39 o                         
  14  -3   4         43.55         34.23       310.52 o                         
  15  -3   4        336.72        948.53       392.19 o                         
 -15  -2   4       2391.97       2589.53       884.63 o                         
 -14  -2   4        870.15       1468.67       282.65 o                         
 -13  -2   4       4386.41       5018.33       338.88 o                         
 -12  -2   4       9008.58       8775.52       410.32 o                         
 -11  -2   4       5282.55       5673.82       306.45 o                         
 -10  -2   4      31759.88      32874.92       596.28 o                         
  -9  -2   4       6753.80       6653.44       255.37 o                         
  -8  -2   4      39835.86      38694.99       519.58 o                         
  -7  -2   4      10917.67      10615.80       229.96 o                         
  -6  -2   4      68834.53      69041.48       596.55 o                         
  -5  -2   4       2219.75       2167.01        95.37 o                         
  -4  -2   4     163443.12     162375.17      1023.73 o                         
  -3  -2   4         51.49         51.08        48.62 o                         
  -2  -2   4      55210.48      54719.86       391.88 o                         
  -1  -2   4      24095.54      25231.82       181.58 o                         
   0  -2   4      21560.26      21141.82       141.86 o                         
   1  -2   4        598.15        699.27        34.44 o                         
   2  -2   4     261375.91     266505.50      1253.83 o                         
   3  -2   4       5583.47       5332.84        93.20 o                         
   4  -2   4      84267.25      86011.99       552.86 o                         
   5  -2   4        126.45        212.64        44.82 o                         
   6  -2   4      72344.34      72631.06       571.71 o                         
   7  -2   4      10274.98       9964.28       194.80 o                         
   8  -2   4      21104.57      20638.48       322.13 o                         
   9  -2   4       1901.32       1842.78       113.63 o                         
  10  -2   4       1895.14       1791.69       176.41 o                         
  11  -2   4       1727.18       2031.80       198.05 o                         
  12  -2   4         58.52        358.93       201.57 o                         
  13  -2   4        675.60        652.46       198.18 o                         
  14  -2   4       2713.71       2778.11       290.61 o                         
  15  -2   4        500.01        304.08       260.25 o                         
 -15  -1   4        231.35       -112.23       604.55 o                         
 -14  -1   4        137.03        112.64       259.34 o                         
 -13  -1   4        306.68        596.37       194.58 o                         
 -12  -1   4       1502.61       1196.97       214.19 o                         
 -11  -1   4         10.05        -61.29       164.36 o                         
 -10  -1   4        460.96        619.89       156.31 o                         
  -9  -1   4        404.01        297.89       125.41 o                         
  -8  -1   4      13195.27      13003.61       315.01 o                         
  -7  -1   4        159.54        162.32        85.68 o                         
  -6  -1   4       5940.70       5405.60       155.25 o                         
  -5  -1   4        999.23       1127.09        81.01 o                         
  -4  -1   4      21153.76      21397.31       255.12 o                         
  -3  -1   4        751.29        892.30        57.82 o                         
  -2  -1   4       3328.01       3525.05        76.39 o                         
  -1  -1   4       1820.43       1759.78        48.01 o                         
   0  -1   4       8861.56       8795.07        82.65 o                         
   1  -1   4       1130.52       1185.78        36.90 o                         
   2  -1   4       8563.51       9364.40        97.47 o                         
   3  -1   4         71.94        136.80        28.29 o                         
   4  -1   4         39.52         76.05        33.07 o                         
   5  -1   4        237.97        270.74        49.57 o                         
   6  -1   4       4054.24       3485.07       107.93 o                         
   7  -1   4        747.97        618.66        79.74 o                         
   8  -1   4         18.62         26.72        64.67 o                         
   9  -1   4       1180.45       1180.20       110.29 o                         
  10  -1   4        130.88        105.32       105.80 o                         
  11  -1   4        449.60        667.67       150.04 o                         
  12  -1   4       8299.70       8948.97       351.52 o                         
  13  -1   4        189.82        401.69       200.32 o                         
  14  -1   4        751.24        403.08       198.35 o                         
  15  -1   4        390.19        996.17       269.31 o                         
  16  -1   4       1414.33       1670.94       795.57 o                         
 -15   0   4       1030.37        777.81       668.30 o                         
 -14   0   4        277.21        297.43       283.11 o                         
 -13   0   4       3116.24       3216.93       359.91 o                         
 -12   0   4        362.10        254.10       199.68 o                         
 -11   0   4       7803.09       8561.67       388.90 o                         
 -10   0   4      18373.81      18860.18       493.55 o                         
  -9   0   4      10266.60      10787.67       358.21 o                         
  -8   0   4      54109.74      53187.69       935.79 o                         
  -7   0   4      18155.90      17357.27       321.09 o                         
  -6   0   4      84611.14      82030.93       871.96 o                         
  -5   0   4      51781.21      50585.65       611.14 o                         
  -4   0   4     198130.27     195833.59      1218.14 o                         
  -3   0   4      15754.82      14872.11       173.17 o                         
  -2   0   4     198267.19     196294.17      1076.17 o                         
  -1   0   4        779.56        942.51        42.05 o                         
   0   0   4     162438.53     166495.84       594.75 o                         
   1   0   4       2472.87       2581.82        42.98 o                         
   2   0   4     200171.36     205402.69       960.78 o                         
   3   0   4       4780.50       5734.18       105.31 o                         
   4   0   4     111843.88     107694.24       892.39 o                         
   5   0   4       1710.04       1923.84       113.54 o                         
   6   0   4      50125.58      49314.52       558.32 o                         
   7   0   4       2744.56       2542.51        97.48 o                         
   8   0   4      24166.78      22431.35       494.32 o                         
   9   0   4       2343.62       2147.20       123.21 o                         
  10   0   4       7186.29       6801.16       258.38 o                         
  11   0   4         28.37        -56.90       115.41 o                         
  12   0   4        539.90        790.81       167.05 o                         
  13   0   4        242.02        160.62       162.71 o                         
  14   0   4         38.10        316.04       214.72 o                         
  15   0   4        131.21         36.30       219.28 o                         
  16   0   4       2555.55       3975.95       997.08 o                         
 -14   1   4          3.42        435.29       288.89 o                         
 -13   1   4          8.30        -61.50       217.07 o                         
 -12   1   4       1917.28       2262.26       239.41 o                         
 -11   1   4       5755.58       6242.74       305.71 o                         
 -10   1   4        701.61        589.26       153.86 o                         
  -9   1   4       1745.80       1324.46       169.29 o                         
  -8   1   4       3296.30       2465.86       150.06 o                         
  -7   1   4       6840.39       6200.11       249.39 o                         
  -6   1   4      16250.78      15714.25       348.93 o                         
  -5   1   4         75.08        203.27        83.84 o                         
  -4   1   4       5175.66       5085.96       126.00 o                         
  -3   1   4       3924.86       3864.25        95.67 o                         
  -2   1   4      23576.66      24684.88       197.85 o                         
  -1   1   4        162.84        327.71        27.32 o                         
   0   1   4       6311.36       6855.46        66.86 o                         
   1   1   4         54.19        220.34        20.11 o                         
   2   1   4      12378.25      12577.97       121.72 o                         
   3   1   4       2340.67       2549.10        74.82 o                         
   4   1   4       4441.59       4440.24       116.31 o                         
   5   1   4       1178.10       1255.85        90.42 o                         
   6   1   4         65.93         39.55        57.13 o                         
   7   1   4       2744.34       2864.37       111.74 o                         
   8   1   4        522.51        344.03        70.24 o                         
   9   1   4       5894.13       5042.79       159.56 o                         
  10   1   4        876.52       1033.38       126.57 o                         
  11   1   4         12.15        114.40       134.60 o                         
  12   1   4        229.15        161.24       158.93 o                         
  13   1   4       1437.46       2060.57       231.93 o                         
  14   1   4        303.07        278.39       202.30 o                         
  15   1   4        366.29        780.70       219.99 o                         
  16   1   4         50.18       -579.40       579.40 o                         
 -14   2   4        329.10         37.94       304.77 o                         
 -13   2   4        201.42        373.45       209.81 o                         
 -12   2   4        161.03         90.22       169.98 o                         
 -11   2   4       3888.14       3665.48       252.05 o                         
 -10   2   4       1780.19       1634.97       188.10 o                         
  -9   2   4       2762.37       2802.25       211.54 o                         
  -8   2   4      23100.90      21460.26       448.38 o                         
  -7   2   4       1071.04        871.30       106.33 o                         
  -6   2   4      72468.38      72078.12       773.81 o                         
  -5   2   4      14011.46      14007.40       277.47 o                         
  -4   2   4     158066.11     156833.98      1059.31 o                         
  -3   2   4      48876.85      51151.38       390.95 o                         
  -2   2   4     348997.81     358581.91      1741.50 o                         
  -1   2   4       2407.02       2207.54        57.84 o                         
   0   2   4     144128.88     149082.95       668.36 o                         
   1   2   4      20434.13      21935.56       186.15 o                         
   2   2   4     423091.19     431474.00      1716.95 o                         
   3   2   4      13641.90      13948.82       155.05 o                         
   4   2   4     249682.22     252496.44      1414.51 o                         
   5   2   4        829.74        851.53        70.97 o                         
   6   2   4     104091.52      99710.03       699.29 o                         
   7   2   4       4129.87       3715.60       118.75 o                         
   8   2   4      46421.45      44286.56       502.65 o                         
   9   2   4        101.21         97.47        72.26 o                         
  10   2   4      29168.88      27844.06       516.70 o                         
  11   2   4        503.73        361.34       128.58 o                         
  12   2   4       2138.36       2466.29       199.19 o                         
  13   2   4        107.86          9.25       183.45 o                         
  14   2   4        140.75        213.52       235.21 o                         
  15   2   4        103.58         86.56       221.06 o                         
  16   2   4        146.21         40.29       547.78 o                         
 -14   3   4         77.24        217.94       745.34 o                         
 -13   3   4        491.14        265.36       252.79 o                         
 -12   3   4         44.42        233.65       167.91 o                         
 -11   3   4       2104.72       2613.99       226.35 o                         
 -10   3   4       3242.41       3644.53       239.88 o                         
  -9   3   4      11855.57      11845.75       352.35 o                         
  -8   3   4         86.43        121.25       122.10 o                         
  -7   3   4       1030.53        865.11       107.59 o                         
  -6   3   4      25760.80      25272.77       353.68 o                         
  -5   3   4      12577.60      12488.02       275.17 o                         
  -4   3   4      11533.68      11216.90       185.16 o                         
  -3   3   4        648.12        789.97        60.93 o                         
  -2   3   4       9805.29       9778.55       132.19 o                         
  -1   3   4       8622.99       9202.95       110.81 o                         
   0   3   4       4244.83       4682.08        65.21 o                         
   1   3   4       1358.10       1499.95        48.28 o                         
   2   3   4       1819.79       2170.83        46.66 o                         
   3   3   4         44.28         68.75        34.28 o                         
   4   3   4         55.32         97.21        36.78 o                         
   5   3   4        205.45        199.46        46.98 o                         
   6   3   4          0.91         51.21        54.09 o                         
   7   3   4       4817.47       5137.16       159.74 o                         
   8   3   4          8.50         34.00        76.78 o                         
   9   3   4       1898.82       1752.98       133.21 o                         
  10   3   4       2200.06       1681.23       160.87 o                         
  11   3   4         54.04        -15.73       146.55 o                         
  12   3   4       3342.57       3404.58       243.27 o                         
  13   3   4        237.97        390.42       193.21 o                         
  14   3   4         50.79       -211.87       211.87 o                         
  15   3   4        399.44        736.85       248.52 o                         
  16   3   4       1374.11       2363.71       472.47 o                         
 -14   4   4        894.82        112.00       443.89 o                         
 -13   4   4        307.49        766.74       240.34 o                         
 -12   4   4          5.56       -178.27       178.27 o                         
 -11   4   4        120.89        394.43       154.16 o                         
 -10   4   4       1738.98       1611.94       201.56 o                         
  -9   4   4        549.80        617.47       150.04 o                         
  -8   4   4       6860.25       6780.00       256.84 o                         
  -7   4   4         36.01         77.75        88.78 o                         
  -6   4   4      46434.50      46731.69       556.09 o                         
  -5   4   4      10004.87       9816.45       206.37 o                         
  -4   4   4      94708.16      94212.59       901.92 o                         
  -3   4   4       6007.77       6361.90       141.09 o                         
  -2   4   4     179484.98     180181.44       949.18 o                         
  -1   4   4      26727.61      28633.05       222.87 o                         
   0   4   4     307435.94     316169.09      1266.46 o                         
   1   4   4       6743.73       7161.41        72.08 o                         
   2   4   4     250370.38     257130.38      1503.14 o                         
   3   4   4       5598.33       6622.66       103.40 o                         
   4   4   4     244909.55     247404.89      1374.56 o                         
   5   4   4        786.83        822.67        73.36 o                         
   6   4   4     244044.75     243411.80      1497.38 o                         
   7   4   4       1041.26        982.43        93.29 o                         
   8   4   4      90387.86      86437.34      1157.92 o                         
   9   4   4       7173.28       6746.84       233.97 o                         
  10   4   4      48070.73      47158.78       835.57 o                         
  11   4   4        103.39         77.83       147.40 o                         
  12   4   4      12994.95      12772.52       428.35 o                         
  13   4   4          8.23        165.99       172.12 o                         
  14   4   4       1787.38       1391.86       256.49 o                         
  15   4   4        207.86       -239.95       239.95 o                         
  16   4   4         44.08        751.46       650.19 o                         
 -14   5   4         14.42        245.22       383.22 o                         
 -13   5   4        491.71        922.60       341.43 o                         
 -12   5   4          8.11         68.68       190.45 o                         
 -11   5   4        947.73       1062.04       182.43 o                         
 -10   5   4         62.06        107.38       143.50 o                         
  -9   5   4       9111.93       9325.98       346.48 o                         
  -8   5   4        517.70        383.03       131.40 o                         
  -7   5   4       1304.69       1410.05       127.59 o                         
  -6   5   4       2845.60       2677.29       155.22 o                         
  -5   5   4       9659.31       9583.17       204.78 o                         
  -4   5   4       9447.21       9120.28       173.01 o                         
  -3   5   4      10146.19       9734.11       161.39 o                         
  -2   5   4       4451.25       4534.38       100.27 o                         
  -1   5   4       8140.01       8307.98       120.73 o                         
   0   5   4      15976.99      16720.97       159.08 o                         
   1   5   4       7586.20       7731.70        95.67 o                         
   2   5   4       2648.92       2595.13        62.46 o                         
   3   5   4       5177.65       5496.56       104.97 o                         
   4   5   4          7.59         49.20        52.69 o                         
   5   5   4        131.62        220.66        60.95 o                         
   6   5   4       5165.67       5013.86       151.76 o                         
   7   5   4       5755.29       5643.64       198.08 o                         
   8   5   4         64.99         47.55       109.44 o                         
   9   5   4        315.06        182.58       119.49 o                         
  10   5   4       3946.54       3575.71       210.70 o                         
  11   5   4        565.31        391.77       133.12 o                         
  12   5   4        316.71         95.48       159.22 o                         
  13   5   4       2188.74       2763.46       307.72 o                         
  14   5   4        525.41        445.63       209.80 o                         
  15   5   4         21.91       -243.31       243.31 o                         
  16   5   4         27.01        152.89       461.35 o                         
 -13   6   4        199.83         44.16       231.34 o                         
 -12   6   4         72.84        465.99       214.46 o                         
 -11   6   4         83.97        189.52       155.41 o                         
 -10   6   4       1863.45       1830.98       194.27 o                         
  -9   6   4        631.71        598.50       143.41 o                         
  -8   6   4       6618.90       6593.92       258.06 o                         
  -7   6   4        260.92        347.48        99.92 o                         
  -6   6   4      14207.15      14248.89       280.56 o                         
  -5   6   4      13287.19      13388.63       254.76 o                         
  -4   6   4     139982.30     136210.98       975.65 o                         
  -3   6   4        756.33        821.11        64.23 o                         
  -2   6   4     119206.55     119198.94       823.38 o                         
  -1   6   4         53.01        117.31        36.13 o                         
   0   6   4     209186.47     212842.00      1292.13 o                         
   1   6   4      82120.99      86550.01       525.70 o                         
   2   6   4     328203.56     335349.22      1680.57 o                         
   3   6   4       7870.83       8077.54       120.54 o                         
   4   6   4     133666.31     127165.01       851.29 o                         
   5   6   4       9352.94       8750.68       190.71 o                         
   6   6   4     180520.45     177553.41      1236.76 o                         
   7   6   4       4605.61       4281.57       187.92 o                         
   8   6   4     127513.08     122303.38      2519.58 o                         
   9   6   4       1604.31       1354.41       151.11 o                         
  10   6   4      63403.97      61585.54       812.03 o                         
  11   6   4        680.03        553.48       149.48 o                         
  12   6   4      19485.92      18956.93       530.27 o                         
  13   6   4         41.38        123.17       161.93 o                         
  14   6   4       7163.02       7490.73       432.38 o                         
  15   6   4        476.08        610.88       233.55 o                         
  16   6   4        648.97       -250.19       782.69 o                         
 -13   7   4       1511.44       1704.97       286.36 o                         
 -12   7   4          2.24        181.12       240.63 o                         
 -11   7   4       2260.82       2883.41       236.58 o                         
 -10   7   4        576.54        396.80       151.95 o                         
  -9   7   4        350.28        750.32       146.76 o                         
  -8   7   4         38.29          2.28       128.39 o                         
  -7   7   4       3220.96       3804.74       205.51 o                         
  -6   7   4         53.04        -14.82        88.76 o                         
  -5   7   4       3077.03       2862.50       153.10 o                         
  -4   7   4       1183.27       1203.66       102.30 o                         
  -3   7   4      14823.92      14421.91       240.79 o                         
  -2   7   4        337.66        277.08        62.93 o                         
  -1   7   4       5454.39       5198.81       114.09 o                         
   0   7   4       1633.33       1563.42        74.45 o                         
   1   7   4       7716.69       7662.06       136.37 o                         
   2   7   4        177.25        287.67        48.61 o                         
   3   7   4       7595.13       7290.16       141.26 o                         
   4   7   4        463.65        470.95        63.50 o                         
   5   7   4       1905.23       1743.00       103.16 o                         
   6   7   4       2537.74       2686.56       132.99 o                         
   7   7   4        174.43         55.50        78.90 o                         
   8   7   4        607.72        743.72       164.57 o                         
   9   7   4       4657.89       4677.78       323.84 o                         
  10   7   4       4221.29       4010.77       232.70 o                         
  11   7   4        815.37        502.64       143.52 o                         
  12   7   4       5547.73       6107.84       318.27 o                         
  13   7   4        611.42        406.60       174.01 o                         
  14   7   4         29.56        241.70       206.51 o                         
  15   7   4        607.40        302.04       206.33 o                         
  16   7   4         93.73         88.37       495.32 o                         
 -13   8   4        281.54         97.02       311.04 o                         
 -12   8   4       1359.32       1518.72       268.21 o                         
 -11   8   4        550.69        433.32       167.74 o                         
 -10   8   4         12.16         53.89       162.96 o                         
  -9   8   4       3799.14       3656.71       210.59 o                         
  -8   8   4       4044.34       4032.34       219.13 o                         
  -7   8   4       1826.64       1271.18       159.51 o                         
  -6   8   4       5962.01       6502.68       228.99 o                         
  -5   8   4         21.52         65.26        95.94 o                         
  -4   8   4      52587.90      53804.37       524.92 o                         
  -3   8   4       4759.74       4744.70       149.05 o                         
  -2   8   4     153881.47     154920.59      1041.58 o                         
  -1   8   4         27.15         61.37        55.80 o                         
   0   8   4     142943.66     142697.81       857.69 o                         
   1   8   4        301.00        262.41        54.20 o                         
   2   8   4     201723.44     201530.19      1411.38 o                         
   3   8   4      20608.40      20947.37       259.12 o                         
   4   8   4     180239.20     179298.77      1090.25 o                         
   5   8   4       2348.53       1773.62        94.54 o                         
   6   8   4     122632.31     121610.55      1082.46 o                         
   7   8   4       3931.47       3847.85       169.80 o                         
   8   8   4     109286.95     105904.00      1252.12 o                         
   9   8   4        588.17        831.83       154.05 o                         
  10   8   4      74929.81      74241.27      1875.01 o                         
  11   8   4        815.36       1013.98       178.88 o                         
  12   8   4      20600.10      21071.59       548.37 o                         
  13   8   4        824.32        854.88       182.30 o                         
  14   8   4       8979.18       8860.62       442.77 o                         
  15   8   4        718.92       1148.31       245.07 o                         
  16   8   4       3946.53       4443.37       696.79 o                         
 -12   9   4         31.56       -231.32       231.32 o                         
 -11   9   4       2519.66       2778.37       270.08 o                         
 -10   9   4         23.77       -148.52       171.70 o                         
  -9   9   4        800.31        828.22       152.57 o                         
  -8   9   4        334.65        250.93       127.48 o                         
  -7   9   4         18.22         46.32       144.64 o                         
  -6   9   4        902.12        875.59       125.42 o                         
  -5   9   4         87.67        156.74       112.73 o                         
  -4   9   4        367.03        224.14        72.12 o                         
  -3   9   4       5312.34       5375.38       165.83 o                         
  -2   9   4        199.46        230.26        75.35 o                         
  -1   9   4       4218.13       4100.39       133.94 o                         
   0   9   4       1877.64       1780.78        76.19 o                         
   1   9   4       2487.13       2448.14        95.68 o                         
   2   9   4        258.23        279.05        71.31 o                         
   3   9   4      10734.43      11058.07       214.76 o                         
   4   9   4       4855.23       4996.35       143.93 o                         
   5   9   4       5385.60       5378.64       150.30 o                         
   6   9   4       4758.28       5015.32       191.74 o                         
   7   9   4         25.68         50.10        88.65 o                         
   8   9   4       6395.64       6320.97       238.06 o                         
   9   9   4         19.93         11.07       119.92 o                         
  10   9   4       1226.12       1165.48       177.66 o                         
  11   9   4        174.49        -62.72       160.40 o                         
  12   9   4       6485.27       6042.65       315.45 o                         
  13   9   4       1625.59       1165.70       185.19 o                         
  14   9   4       1721.19       1863.54       279.57 o                         
  15   9   4          3.17       -160.28       232.07 o                         
  16   9   4         21.71        203.94      1790.40 o                         
 -12  10   4       1578.88        929.11       266.20 o                         
 -11  10   4         29.35       -215.33       215.33 o                         
 -10  10   4       1028.38        885.14       182.78 o                         
  -9  10   4        967.80        666.91       173.29 o                         
  -8  10   4          1.16       -143.00       143.00 o                         
  -7  10   4       2685.18       1988.34       177.36 o                         
  -6  10   4       4375.12       4174.93       218.98 o                         
  -5  10   4       2172.97       1918.87       153.25 o                         
  -4  10   4       5468.58       5050.75       212.82 o                         
  -3  10   4        214.41        277.44        77.14 o                         
  -2  10   4      53919.87      54703.71       597.63 o                         
  -1  10   4       1895.07       1822.53        95.06 o                         
   0  10   4      91514.99      92203.45       649.57 o                         
   1  10   4        337.13        338.37        60.58 o                         
   2  10   4     101757.59     102249.06       803.38 o                         
   3  10   4        813.08        800.44        95.27 o                         
   4  10   4     164169.61     161923.34      1251.38 o                         
   5  10   4        419.94        468.34        66.93 o                         
   6  10   4      85574.27      87167.76       792.35 o                         
   7  10   4         20.09         59.61       105.26 o                         
   8  10   4      81458.23      78379.19      1291.58 o                         
   9  10   4        827.93        889.43       136.97 o                         
  10  10   4      66960.38      65915.20      1066.67 o                         
  11  10   4       1871.86       1636.75       208.20 o                         
  12  10   4      27570.12      27950.77       684.48 o                         
  13  10   4       1734.03       1511.33       206.13 o                         
  14  10   4       8417.76       8976.09       407.43 o                         
  15  10   4       2333.52       2095.65       283.86 o                         
  16  10   4       4159.81       3103.97       536.33 o                         
 -11  11   4        585.53        369.91       249.57 o                         
 -10  11   4        144.94        -65.15       173.98 o                         
  -9  11   4        690.35        658.81       182.91 o                         
  -8  11   4         18.15        152.98       145.68 o                         
  -7  11   4         19.72        140.41       142.67 o                         
  -6  11   4        931.90        732.12       137.51 o                         
  -5  11   4         15.95        -66.78       132.27 o                         
  -4  11   4         43.11        -96.97        96.97 o                         
  -3  11   4        396.67        361.35        94.50 o                         
  -2  11   4        775.51        688.05        92.22 o                         
  -1  11   4        761.48        852.37        83.42 o                         
   0  11   4       5316.81       5336.91       140.84 o                         
   1  11   4        469.22        390.22        72.76 o                         
   2  11   4         35.92        -16.99        56.86 o                         
   3  11   4       1452.94       1599.65       129.36 o                         
   4  11   4        828.05        746.33        78.45 o                         
   5  11   4       3951.94       3616.34       145.13 o                         
   6  11   4        462.56        443.12        76.77 o                         
   7  11   4        164.25        160.79       109.28 o                         
   8  11   4       6416.26       6391.08       247.27 o                         
   9  11   4         23.61        -23.80       122.03 o                         
  10  11   4       7992.69       8444.85       311.73 o                         
  11  11   4        997.20       1017.59       163.85 o                         
  12  11   4       2827.66       2484.54       228.25 o                         
  13  11   4        100.39        -81.41       168.85 o                         
  14  11   4       5609.14       5457.82       312.37 o                         
  15  11   4        988.82        957.53       242.54 o                         
 -11  12   4        101.96        -75.59       339.15 o                         
 -10  12   4       3957.70       3601.47       291.72 o                         
  -9  12   4        523.34        375.97       180.30 o                         
  -8  12   4       2508.65       2721.66       243.17 o                         
  -7  12   4       1242.50        869.90       148.57 o                         
  -6  12   4        204.40        225.10       126.37 o                         
  -5  12   4       4332.19       4377.35       226.94 o                         
  -4  12   4       2348.97       2105.21       148.66 o                         
  -3  12   4        140.36        133.13        98.90 o                         
  -2  12   4       3456.26       3653.56       161.84 o                         
  -1  12   4       7072.65       6890.95       191.90 o                         
   0  12   4      54801.88      53795.49       547.47 o                         
   1  12   4        218.62        133.48        69.36 o                         
   2  12   4      32826.47      32397.78       422.18 o                         
   3  12   4       2316.33       2506.39       151.96 o                         
   4  12   4      79567.05      79072.02       843.10 o                         
   5  12   4        359.15        302.23        80.04 o                         
   6  12   4      60708.29      62440.19       745.65 o                         
   7  12   4        219.79         46.82       100.34 o                         
   8  12   4      40619.52      39531.41       611.12 o                         
   9  12   4       1990.47       1781.81       163.15 o                         
  10  12   4      44483.62      44619.62      1148.88 o                         
  11  12   4       2639.63       2805.51       204.34 o                         
  12  12   4      28360.18      29074.06       634.74 o                         
  13  12   4       1488.58       1548.02       249.07 o                         
  14  12   4       9401.07       9922.18       415.19 o                         
  15  12   4       2183.52       2222.93       310.81 o                         
 -10  13   4       1274.38        642.26       296.47 o                         
  -9  13   4         26.16         82.35       216.35 o                         
  -8  13   4        205.82        264.57       182.22 o                         
  -7  13   4        153.64        414.12       176.58 o                         
  -6  13   4        892.80        619.30       160.32 o                         
  -5  13   4       1741.02       1792.09       173.01 o                         
  -4  13   4        832.58        715.37       119.64 o                         
  -3  13   4       1579.77       1697.89       148.99 o                         
  -2  13   4       1773.83       1690.33       124.08 o                         
  -1  13   4       2303.46       2512.59       166.49 o                         
   0  13   4        685.21        304.56        98.85 o                         
   1  13   4         56.72        -37.62        94.92 o                         
   2  13   4       1971.72       1894.43       136.33 o                         
   3  13   4         89.76        -79.90       100.44 o                         
   4  13   4        689.13        619.26       114.21 o                         
   5  13   4         37.94        -43.99        94.43 o                         
   6  13   4       1563.34       1676.66       123.71 o                         
   7  13   4       1193.84       1127.33       138.60 o                         
   8  13   4        221.27        335.43       114.86 o                         
   9  13   4        151.40        169.42       122.90 o                         
  10  13   4       9834.71      10309.13       333.81 o                         
  11  13   4        105.69        -77.42       138.19 o                         
  12  13   4       2881.86       2802.03       231.87 o                         
  13  13   4       1454.76       1152.04       210.40 o                         
  14  13   4       2394.66       1661.45       267.92 o                         
  15  13   4        123.51        405.08       376.09 o                         
 -10  14   4       4671.51       4736.88       475.66 o                         
  -9  14   4       1133.91        771.65       215.63 o                         
  -8  14   4       7307.84       7415.16       400.60 o                         
  -7  14   4       1334.07       1084.07       203.71 o                         
  -6  14   4       2010.86       1676.31       210.11 o                         
  -5  14   4       4417.68       4115.99       294.78 o                         
  -4  14   4       3110.01       2984.77       229.75 o                         
  -3  14   4       6394.04       5896.59       265.18 o                         
  -2  14   4        495.14        308.80       121.50 o                         
  -1  14   4       2480.45       2537.71       175.51 o                         
   0  14   4      13356.80      13250.35       320.60 o                         
   1  14   4      13673.20      14059.10       328.58 o                         
   2  14   4      23097.71      24534.04       435.70 o                         
   3  14   4        144.15         49.99       114.94 o                         
   4  14   4      30934.59      30329.87       523.03 o                         
   5  14   4        650.98        531.75       116.11 o                         
   6  14   4      36681.21      37471.26       570.97 o                         
   7  14   4       1069.86        755.09       140.11 o                         
   8  14   4      27851.90      26584.41       562.44 o                         
   9  14   4        134.42         -0.82       139.29 o                         
  10  14   4      26717.77      26886.13       639.49 o                         
  11  14   4       2354.81       1970.41       210.03 o                         
  12  14   4      22324.81      23038.27       905.38 o                         
  13  14   4       1623.33       1543.57       232.13 o                         
  14  14   4      11757.07      12432.77       663.83 o                         
  -9  15   4        455.79        337.54       258.63 o                         
  -8  15   4       4043.48       4023.46       325.97 o                         
  -7  15   4        800.51        796.96       217.39 o                         
  -6  15   4       2076.79       1952.49       283.29 o                         
  -5  15   4        195.04        424.39       175.33 o                         
  -4  15   4       2709.80       2510.53       227.11 o                         
  -3  15   4       2040.53       2337.26       218.37 o                         
  -2  15   4         40.24        -14.48       128.00 o                         
  -1  15   4       3683.39       4100.33       221.32 o                         
   0  15   4        306.56        288.14       106.19 o                         
   1  15   4        184.49        293.87       107.05 o                         
   2  15   4         11.15         28.97       112.03 o                         
   3  15   4       2443.97       2443.29       172.76 o                         
   4  15   4       1676.94       1522.50       149.26 o                         
   5  15   4       2287.97       2109.37       166.19 o                         
   6  15   4       5311.72       5428.71       258.14 o                         
   7  15   4         18.24       -158.51       158.51 o                         
   8  15   4       1137.20        986.45       188.50 o                         
   9  15   4       3177.60       3200.05       245.88 o                         
  10  15   4       3837.13       3740.91       271.72 o                         
  11  15   4         33.01         63.59       168.27 o                         
  12  15   4       3468.09       3660.53       282.63 o                         
  13  15   4       1592.08       1751.85       297.14 o                         
  14  15   4        998.33        997.45       502.72 o                         
  -8  16   4       3818.71       4087.40       353.43 o                         
  -7  16   4       2396.77       2355.15       272.25 o                         
  -6  16   4       4049.58       3744.36       299.11 o                         
  -5  16   4       1592.96       1437.94       201.10 o                         
  -4  16   4         68.20        143.35       153.89 o                         
  -3  16   4      13977.72      14329.83       473.32 o                         
  -2  16   4        712.68        910.85       157.01 o                         
  -1  16   4       8821.22       8540.54       309.92 o                         
   0  16   4       2481.76       2427.95       187.08 o
[truncated: 1,071,957 more chars]
