# Supplementary material for: Crystal structures of seven mixed-valence gold compounds of the form [(R1R2R3PE)2AuI]+[AuIIIX4]− (R = tert-butyl or isopropyl, E = S or Se, and X = Cl or Br)
Source: Acta Crystallogr E Crystallogr Commun. 2024 Sep 30;80(Pt 10):1087–96. doi: 10.1107/S2056989024009095 (PMC11451493; doi:10.1107/S2056989024009095)
Supplement: Supplementary file 4 [file e-80-01087-3sup4.hkl]

data_3                                                                          
_shelx_title ' Miguel in P-1'                                                   
_shelx_refln_list_code          4                                               
_shelx_F_calc_maximum      226.96                                               
_exptl_crystal_F_000       486.00                                               
_reflns_d_resolution_high  0.6883                                               
                                                                                
loop_                                                                           
 _space_group_symop_operation_xyz                                               
 'x, y, z'                                                                      
 '-x, -y, -z'                                                                   
                                                                                
_cell_length_a     8.5541                                                       
_cell_length_b     9.1550                                                       
_cell_length_c    12.0421                                                       
_cell_angle_alpha 107.427                                                       
_cell_angle_beta   97.511                                                       
_cell_angle_gamma 102.841                                                       
                                                                                
_shelx_F_squared_multiplier     1.000                                           
                                                                                
loop_                                                                           
 _refln_index_h                                                                 
 _refln_index_k                                                                 
 _refln_index_l                                                                 
 _refln_F_squared_calc                                                          
 _refln_F_squared_meas                                                          
 _refln_F_squared_sigma                                                         
 _refln_observed_status                                                         
   1   0   0      24937.21      27109.83       333.84 o                         
   2   0   0      22206.95      22580.66       165.40 o                         
   3   0   0      14992.66      14796.87       117.14 o                         
   4   0   0      27281.14      26482.42       216.93 o                         
   5   0   0      14980.13      14304.88       140.91 o                         
   6   0   0       7628.84       7064.31        96.27 o                         
   7   0   0       8182.10       7793.81        96.19 o                         
   8   0   0       6965.04       7240.93       172.54 o                         
   9   0   0       2582.48       2655.56        85.88 o                         
  10   0   0       1806.70       1745.01       112.60 o                         
  11   0   0       2510.67       2384.22       194.94 o                         
 -11   1   0         48.54         21.26        28.84 o                         
 -10   1   0        213.79        240.62        30.37 o                         
  -9   1   0        358.79        308.95        26.42 o                         
  -8   1   0       1280.41       1340.68        54.15 o                         
  -7   1   0         24.90         15.19         2.80 o                         
  -6   1   0          6.73         12.47         1.60 o                         
  -5   1   0         50.12         48.93         2.48 o                         
  -4   1   0        290.38        307.14         2.69 o                         
  -3   1   0        486.09        478.13         3.38 o                         
  -2   1   0        278.83        308.99         2.49 o                         
  -1   1   0       4016.45       4067.83        13.72 o                         
   0   1   0        695.44        683.79         5.19 o                         
   1   1   0        158.68        181.17         1.74 o                         
   2   1   0       1284.76       1357.60         6.42 o                         
   3   1   0        261.76        252.14         2.43 o                         
   4   1   0       1191.27       1161.14         9.22 o                         
   5   1   0        159.97        137.44         3.35 o                         
   6   1   0          2.70          7.17         2.26 o                         
   7   1   0        296.85        292.87        11.46 o                         
   8   1   0         20.39         25.50        12.22 o                         
   9   1   0         96.53        123.38        21.31 o                         
  10   1   0        118.67        105.69        21.50 o                         
 -11   2   0       4470.94       4673.24       150.46 o                         
 -10   2   0       4733.00       4944.93       144.23 o                         
  -9   2   0       6488.23       6677.16       146.90 o                         
  -8   2   0       7083.96       7258.82        87.16 o                         
  -7   2   0      12000.58      11941.57       108.48 o                         
  -6   2   0       6983.87       6839.90        34.27 o                         
  -5   2   0      13539.22      13395.93        51.06 o                         
  -4   2   0      27333.17      28136.61       103.17 o                         
  -3   2   0      35732.59      37063.21       125.06 o                         
  -2   2   0       5144.28       5108.26        18.77 o                         
  -1   2   0      11750.68      12085.38        38.85 o                         
   0   2   0      14031.72      14599.00        44.33 o                         
   1   2   0      44589.26      47036.92       135.76 o                         
   2   2   0      16932.88      17499.45        55.52 o                         
   3   2   0       9229.62       9225.79        40.62 o                         
   4   2   0      12046.32      12245.38        56.47 o                         
   5   2   0      10466.44      10008.83        68.77 o                         
   6   2   0       2829.64       2760.54        30.26 o                         
   7   2   0       4102.89       4134.71        61.81 o                         
   8   2   0       5212.24       5289.57       130.49 o                         
   9   2   0       3780.13       3901.88       110.49 o                         
  10   2   0       1067.67        982.58        58.76 o                         
 -11   3   0        172.54        132.80        26.73 o                         
 -10   3   0         82.45        107.17        22.65 o                         
  -9   3   0         14.17          3.65        21.09 o                         
  -8   3   0        246.69        258.37         9.70 o                         
  -7   3   0        452.59        440.25         7.08 o                         
  -6   3   0         93.12         89.79         2.26 o                         
  -5   3   0          0.72          5.97         1.11 o                         
  -4   3   0        365.62        379.48         4.45 o                         
  -3   3   0       2079.48       2315.39        12.36 o                         
  -2   3   0       2195.13       2320.03        12.19 o                         
  -1   3   0         42.73         48.32         1.61 o                         
   0   3   0       1606.00       1782.80         9.40 o                         
   1   3   0        629.92        680.57         5.61 o                         
   2   3   0       3483.69       3727.45        17.42 o                         
   3   3   0        929.83        904.94         7.35 o                         
   4   3   0        807.37        814.29         6.73 o                         
   5   3   0         96.83         75.43         2.23 o                         
   6   3   0          7.86          5.87         4.45 o                         
   7   3   0         18.15         15.78         8.36 o                         
   8   3   0        187.61        171.16        25.80 o                         
   9   3   0          3.90          0.05        17.70 o                         
  10   3   0         16.93         12.31        27.28 o                         
 -12   4   0       2024.18       1785.72       177.58 o                         
 -11   4   0       1467.13       1457.41        81.58 o                         
 -10   4   0       3152.96       3068.55       112.05 o                         
  -9   4   0       3358.85       3441.58        77.15 o                         
  -8   4   0       8838.32       8936.71        80.57 o                         
  -7   4   0       5757.05       5924.55        37.12 o                         
  -6   4   0      10572.15      10800.54        52.22 o                         
  -5   4   0       4100.70       4285.85        26.09 o                         
  -4   4   0       7934.24       8136.72        42.27 o                         
  -3   4   0      19728.83      20081.99        88.99 o                         
  -2   4   0      26333.00      26934.04       117.98 o                         
  -1   4   0       8489.68       8753.18        44.18 o                         
   0   4   0       5570.82       5763.18        31.28 o                         
   1   4   0       9892.71       9962.50        48.97 o                         
   2   4   0       8487.37       8447.32        43.91 o                         
   3   4   0       6404.64       6529.88        38.62 o                         
   4   4   0       6016.07       6004.29        35.13 o                         
   5   4   0       7419.10       7532.90        47.17 o                         
   6   4   0       5913.29       6057.09        65.72 o                         
   7   4   0       1217.07       1220.00        48.10 o                         
   8   4   0       2031.24       2164.05        91.33 o                         
   9   4   0       3468.58       3720.15       120.41 o                         
  10   4   0       2527.02       2281.70       154.17 o                         
 -11   5   0        339.36        405.05        43.34 o                         
 -10   5   0          0.51         -0.60        22.30 o                         
  -9   5   0        261.39        232.63        13.18 o                         
  -8   5   0        149.55        155.31         5.80 o                         
  -7   5   0          4.24         -2.73         2.73 o                         
  -6   5   0       1302.10       1372.16        14.46 o                         
  -5   5   0        402.12        396.47         7.73 o                         
  -4   5   0         77.50         81.83         3.79 o                         
  -3   5   0         52.36         42.76         3.05 o                         
  -2   5   0       1373.06       1416.17        14.85 o                         
  -1   5   0       4124.72       4365.68        29.27 o                         
   0   5   0          0.21          5.33         2.32 o                         
   1   5   0         92.99         95.30         3.74 o                         
   2   5   0        602.48        655.82         9.79 o                         
   3   5   0        144.57        177.93         5.22 o                         
   4   5   0          5.46         10.72         2.61 o                         
   5   5   0          4.94          2.38         2.99 o                         
   6   5   0          4.11          7.90         5.76 o                         
   7   5   0        181.11        158.94        19.59 o                         
   8   5   0        123.96        121.25        23.28 o                         
   9   5   0          4.86         14.69        27.24 o                         
 -11   6   0       3006.77       2933.45       140.44 o                         
 -10   6   0       1442.15       1503.05        80.70 o                         
  -9   6   0       2369.50       2380.65        45.05 o                         
  -8   6   0       2263.60       2250.33        25.65 o                         
  -7   6   0       5229.61       5366.62        37.43 o                         
  -6   6   0       8009.89       8286.00        50.34 o                         
  -5   6   0       6797.52       7010.21        43.84 o                         
  -4   6   0       4007.38       3928.39        28.87 o                         
  -3   6   0       4960.93       5094.96        35.14 o                         
  -2   6   0       9668.52       9802.56        56.15 o                         
  -1   6   0      17638.94      18157.65        89.81 o                         
   0   6   0       6882.41       6891.43        42.56 o                         
   1   6   0       9451.57       9566.20        52.42 o                         
   2   6   0      10386.47      10340.21        57.10 o                         
   3   6   0       6557.04       6850.32        44.49 o                         
   4   6   0       3465.46       3557.38        30.33 o                         
   5   6   0       5901.91       6045.96        46.72 o                         
   6   6   0       7908.33       8235.82        94.98 o                         
   7   6   0       3920.65       4062.41       102.39 o                         
   8   6   0       1400.07       1445.09       107.12 o                         
 -10   7   0         51.66         37.83        15.80 o                         
  -9   7   0         32.38         16.94         8.01 o                         
  -8   7   0        115.96         96.70         5.76 o                         
  -7   7   0        242.55        249.34         7.54 o                         
  -6   7   0        201.57        210.03         6.89 o                         
  -5   7   0        835.57        897.39        14.08 o                         
  -4   7   0        549.68        529.56        10.77 o                         
  -3   7   0       1078.82       1131.96        15.81 o                         
  -2   7   0       1357.34       1402.62        16.93 o                         
  -1   7   0         54.80         52.23         4.20 o                         
   0   7   0        613.54        622.42        11.20 o                         
   1   7   0        142.17        149.28         5.44 o                         
   2   7   0        315.73        314.71         8.39 o                         
   3   7   0        255.18        259.72         7.83 o                         
   4   7   0        115.04        109.55         6.02 o                         
   5   7   0        625.98        648.99        22.42 o                         
   6   7   0        289.51        321.08        18.77 o                         
   7   7   0         54.55         68.38        21.03 o                         
 -10   8   0       4057.75       3995.40        88.71 o                         
  -9   8   0       2946.83       2961.33        56.39 o                         
  -8   8   0       3543.08       3527.79        37.99 o                         
  -7   8   0       4297.32       4449.56        37.58 o                         
  -6   8   0       5537.81       5708.71        44.07 o                         
  -5   8   0       8902.93       9063.76        59.23 o                         
  -4   8   0       9322.82       9604.26        61.31 o                         
  -3   8   0       7048.49       7036.94        48.62 o                         
  -2   8   0       9078.57       9202.16        56.92 o                         
  -1   8   0       5691.97       5791.15        43.64 o                         
   0   8   0       8087.02       8262.00        53.54 o                         
   1   8   0       6891.87       7055.57        48.69 o                         
   2   8   0       8198.74       8316.33        56.73 o                         
   3   8   0       6511.42       6620.59        53.60 o                         
   4   8   0       3301.14       3402.43        37.54 o                         
   5   8   0       1472.58       1508.77        39.99 o                         
   6   8   0       2974.43       3014.70        83.59 o                         
 -10   9   0        159.54        123.32        16.93 o                         
  -9   9   0         15.97         -2.16         9.73 o                         
  -8   9   0         25.99         15.34         5.37 o                         
  -7   9   0          0.61         -4.97         4.97 o                         
  -6   9   0       1919.84       1915.80        24.78 o                         
  -5   9   0        387.45        383.74        10.94 o                         
  -4   9   0        156.11        176.33         7.63 o                         
  -3   9   0          3.92          2.83         4.67 o                         
  -2   9   0       1442.10       1452.93        20.94 o                         
  -1   9   0       1196.76       1295.35        19.35 o                         
   0   9   0          6.49         12.73         4.63 o                         
   1   9   0         93.76         96.99         6.19 o                         
   2   9   0        483.46        466.94        12.26 o                         
   3   9   0         15.77          9.60         5.63 o                         
   4   9   0         33.06         34.78        10.26 o                         
   5   9   0        124.91        119.80        19.53 o                         
  -9  10   0       3473.37       3437.86        71.30 o                         
  -8  10   0       2481.60       2364.30        35.11 o                         
  -7  10   0       5753.08       5814.97        50.97 o                         
  -6  10   0       4102.05       4161.78        39.78 o                         
  -5  10   0       3216.84       3280.34        34.83 o                         
  -4  10   0       3513.65       3593.68        37.55 o                         
  -3  10   0       7058.90       7248.99        57.16 o                         
  -2  10   0       5110.43       5211.48        46.69 o                         
  -1  10   0       4040.92       4119.92        41.02 o                         
   0  10   0       3001.60       3013.21        34.53 o                         
   1  10   0       2398.97       2458.03        31.51 o                         
   2  10   0       2748.69       2790.88        39.19 o                         
   3  10   0       2994.41       2966.48        40.37 o                         
   4  10   0       2334.61       2172.61       100.88 o                         
  -8  11   0          1.32          2.79         8.97 o                         
  -7  11   0        137.51        115.07         9.65 o                         
  -6  11   0         37.70         30.24         5.88 o                         
  -5  11   0        365.69        353.48        12.17 o                         
  -4  11   0         56.49         48.20         6.37 o                         
  -3  11   0        120.96        119.98         8.36 o                         
  -2  11   0         28.63         24.04         6.43 o                         
  -1  11   0         79.46         70.64         6.74 o                         
   0  11   0          3.40          0.77         5.92 o                         
   1  11   0          5.46         12.05         7.14 o                         
   2  11   0         61.52         63.20         9.31 o                         
  -6  12   0       3363.21       3383.20        89.83 o                         
  -5  12   0       2380.12       2486.05       115.59 o                         
  -4  12   0       1216.59       1157.22        87.25 o                         
  -3  12   0       1265.39       1432.50       163.02 o                         
  -2  12   0       2740.36       2721.13        86.83 o                         
  -1  12   0       1772.37       1766.67        68.11 o                         
   0  12   0       1492.80       1465.40        66.93 o                         
  -1 -12   1         19.64          0.52        39.07 o                         
   0 -12   1        280.31        262.29        21.32 o                         
   1 -12   1         57.42         39.15        12.00 o                         
   2 -12   1         12.65          9.24         9.96 o                         
   3 -12   1        242.86        246.82        16.94 o                         
   4 -12   1        598.86        597.01        32.05 o                         
   5 -12   1        240.16        229.39        20.24 o                         
   6 -12   1         61.00         55.14        20.40 o                         
   7 -12   1          1.02         -5.44        28.69 o                         
  -3 -11   1       2110.75       2033.04        43.00 o                         
  -2 -11   1       2503.63       2374.10        46.01 o                         
  -1 -11   1       1486.12       1491.80        26.20 o                         
   0 -11   1       3148.27       3113.73        36.55 o                         
   1 -11   1       3861.74       3941.74        41.49 o                         
   2 -11   1       6345.68       6411.90        56.29 o                         
   3 -11   1       2884.58       2895.33        35.48 o                         
   4 -11   1       2933.63       2912.34        33.83 o                         
   5 -11   1       3969.15       3921.28        40.27 o                         
   6 -11   1       4360.78       4296.44        43.00 o                         
   7 -11   1       2924.61       2940.79        38.46 o                         
   8 -11   1       2110.79       1986.65        42.08 o                         
  -4 -10   1        165.16        151.65        21.72 o                         
  -3 -10   1        541.01        554.13        17.19 o                         
  -2 -10   1         89.08         76.11         7.13 o                         
  -1 -10   1         73.47         66.08         6.22 o                         
   0 -10   1        342.25        349.90        11.19 o                         
   1 -10   1       1369.26       1346.90        22.06 o                         
   2 -10   1         12.12          3.11         5.48 o                         
   3 -10   1        108.08        103.61         6.85 o                         
   4 -10   1        365.39        368.39        11.47 o                         
   5 -10   1        869.33        888.88        16.96 o                         
   6 -10   1        145.50        141.43         7.26 o                         
   7 -10   1          3.10          6.21         5.46 o                         
   8 -10   1         91.23         60.86         8.23 o                         
   9 -10   1         25.57         19.39        10.65 o                         
  -6  -9   1       2111.34       2091.22       194.23 o                         
  -5  -9   1       2578.46       2552.51        61.72 o                         
  -4  -9   1       4331.95       4356.71        47.51 o                         
  -3  -9   1       4550.94       4657.22        48.08 o                         
  -2  -9   1       4918.09       5023.67        42.32 o                         
  -1  -9   1       6986.20       7177.52        52.48 o                         
   0  -9   1       3838.84       3831.29        36.24 o                         
   1  -9   1       4558.27       4583.03        40.30 o                         
   2  -9   1       5830.83       5960.62        47.45 o                         
   3  -9   1       8157.11       8457.71        58.81 o                         
   4  -9   1       4593.04       4669.45        40.47 o                         
   5  -9   1       3738.88       3784.18        34.82 o                         
   6  -9   1       4324.59       4400.08        38.41 o                         
   7  -9   1       3645.86       3558.16        36.59 o                         
   8  -9   1       1558.27       1570.25        25.88 o                         
   9  -9   1       2713.44       2653.10        53.65 o                         
  10  -9   1       2372.41       2273.13        62.60 o                         
  -6  -8   1        299.32        257.00        21.06 o                         
  -5  -8   1        152.19        141.37        13.83 o                         
  -4  -8   1         15.18         18.23         5.27 o                         
  -3  -8   1        543.03        528.46        12.44 o                         
  -2  -8   1        895.26        955.20        15.43 o                         
  -1  -8   1         64.98         47.94         4.78 o                         
   0  -8   1         33.95         23.60         4.13 o                         
   1  -8   1        581.95        579.15        11.89 o                         
   2  -8   1        988.95       1007.44        15.46 o                         
   3  -8   1          0.30         -1.94         4.26 o                         
   4  -8   1       1020.60       1062.61        16.34 o                         
   5  -8   1          8.95          4.66         4.40 o                         
   6  -8   1         77.31         61.84         4.81 o                         
   7  -8   1          6.17         -1.71         4.22 o                         
   8  -8   1        327.76        328.23        10.80 o                         
   9  -8   1          1.09         -8.01         8.01 o                         
  10  -8   1         64.49         32.12        10.58 o                         
  -7  -7   1       2912.76       2975.59        89.12 o                         
  -6  -7   1       4114.23       4249.40        70.18 o                         
  -5  -7   1       3302.62       3276.91        53.89 o                         
  -4  -7   1       4299.17       4347.93        38.47 o                         
  -3  -7   1       4887.50       4920.26        36.03 o                         
  -2  -7   1       5792.98       5910.92        41.46 o                         
  -1  -7   1       6867.63       7043.69        44.98 o                         
   0  -7   1       7877.52       7890.04        48.23 o                         
   1  -7   1       5877.48       5877.41        39.57 o                         
   2  -7   1       4376.34       4456.75        33.16 o                         
   3  -7   1       5526.13       5688.01        40.23 o                         
   4  -7   1       7241.04       7457.86        49.23 o                         
   5  -7   1       3762.88       3939.09        32.04 o                         
   6  -7   1       6364.45       6468.95        44.36 o                         
   7  -7   1       4020.28       4145.88        35.37 o                         
   8  -7   1       3435.67       3408.99        34.65 o                         
   9  -7   1        688.82        678.77        24.27 o                         
  10  -7   1       3832.40       3709.37       127.71 o                         
  -8  -6   1         44.53         63.37        21.10 o                         
  -7  -6   1         10.71          9.36        13.26 o                         
  -6  -6   1         37.10         29.48         7.26 o                         
  -5  -6   1         50.71         62.83         4.36 o                         
  -4  -6   1        344.08        363.31         8.08 o                         
  -3  -6   1        328.31        336.54         7.61 o                         
  -2  -6   1        224.56        236.43         6.17 o                         
  -1  -6   1         60.01         57.37         3.61 o                         
   0  -6   1       2111.57       2166.06        19.27 o                         
   1  -6   1       2953.96       3001.80        23.58 o                         
   2  -6   1       1455.42       1563.83        16.88 o                         
   3  -6   1        119.08        121.15         5.06 o                         
   4  -6   1        236.60        221.05         6.46 o                         
   5  -6   1        610.40        705.61        11.23 o                         
   6  -6   1          7.47          2.48         3.22 o                         
   7  -6   1        159.79        136.79         5.28 o                         
   8  -6   1        241.35        240.01         7.59 o                         
   9  -6   1          4.60         10.38         6.76 o                         
  10  -6   1        284.61        258.74        35.04 o                         
  11  -6   1          0.02          4.96        26.34 o                         
  -9  -5   1       2462.97       2657.17       121.52 o                         
  -8  -5   1       1073.66       1086.16        78.64 o                         
  -7  -5   1       3064.74       3219.98        85.17 o                         
  -6  -5   1       4936.00       5034.79        61.47 o                         
  -5  -5   1       4393.92       4359.69        33.34 o                         
  -4  -5   1       4075.91       4249.43        29.22 o                         
  -3  -5   1       7047.01       7243.74        41.42 o                         
  -2  -5   1       6767.38       6828.65        39.54 o                         
  -1  -5   1       8244.33       8357.16        41.83 o                         
   0  -5   1       5112.00       5242.03        30.66 o                         
   1  -5   1      13557.10      13903.44        68.15 o                         
   2  -5   1       8946.35       9152.04        51.16 o                         
   3  -5   1      10630.04      11028.96        61.92 o                         
   4  -5   1       3905.53       3843.10        28.14 o                         
   5  -5   1       6315.83       6476.37        45.49 o                         
   6  -5   1       7399.23       7643.40        45.31 o                         
   7  -5   1       8783.44       8870.79        51.97 o                         
   8  -5   1       5902.31       6033.18        41.35 o                         
   9  -5   1       3836.22       3815.06        58.45 o                         
  10  -5   1       1980.67       1996.76       103.21 o                         
  11  -5   1       4110.38       4245.19       143.62 o                         
 -10  -4   1         69.12         66.12        20.63 o                         
  -9  -4   1         25.33         29.28        18.92 o                         
  -8  -4   1         22.07         40.04        17.75 o                         
  -7  -4   1        153.30        146.46        18.10 o                         
  -6  -4   1          7.78          8.14         4.68 o                         
  -5  -4   1        195.49        184.17         5.24 o                         
  -4  -4   1         56.46         53.61         2.35 o                         
  -3  -4   1       1003.62        977.43         9.42 o                         
  -2  -4   1          1.62          4.68         1.62 o                         
  -1  -4   1       2010.82       2105.76        14.77 o                         
   0  -4   1          0.43         12.41         1.92 o                         
   1  -4   1       1146.70       1147.46        11.25 o                         
   2  -4   1       1418.85       1583.95        13.57 o                         
   3  -4   1       2258.35       2374.16        17.36 o                         
   4  -4   1        265.35        282.23         5.55 o                         
   5  -4   1        219.02        235.77         5.34 o                         
   6  -4   1        411.83        389.86         6.51 o                         
   7  -4   1        833.88        848.60        11.79 o                         
   8  -4   1          1.96         -3.94         4.97 o                         
   9  -4   1         83.42        150.44        32.58 o                         
  10  -4   1        217.12        176.77        30.83 o                         
  11  -4   1        747.25        706.38        55.30 o                         
  12  -4   1         15.26        -34.63        45.18 o                         
 -10  -3   1       2586.47       2739.51       105.03 o                         
  -9  -3   1       3602.87       3741.49       116.29 o                         
  -8  -3   1       3093.11       3184.09       100.10 o                         
  -7  -3   1       2672.64       2653.88        63.03 o                         
  -6  -3   1       6572.75       6532.14        64.11 o                         
  -5  -3   1      10096.95       9858.12        57.62 o                         
  -4  -3   1       5708.80       5623.30        28.11 o                         
  -3  -3   1       7176.64       7178.28        28.07 o                         
  -2  -3   1      34224.04      36197.86       131.95 o                         
  -1  -3   1      14063.95      14491.07        49.39 o                         
   0  -3   1      20354.47      21902.85        66.02 o                         
   1  -3   1       9248.63       9561.16        33.16 o                         
   2  -3   1      49198.68      51051.59       169.91 o                         
   3  -3   1      24257.85      25047.92        82.91 o                         
   4  -3   1      17604.68      18011.22        63.46 o                         
   5  -3   1      10598.21      10555.37        41.39 o                         
   6  -3   1       8687.22       8733.55        37.68 o                         
   7  -3   1       8397.85       8798.98        49.26 o                         
   8  -3   1       7661.89       7863.96        74.13 o                         
   9  -3   1       5660.08       5728.29       134.75 o                         
  10  -3   1       3578.29       3544.29       174.25 o                         
  11  -3   1       1843.68       1763.08        97.33 o                         
  12  -3   1       1699.68       1464.53       158.92 o                         
 -10  -2   1        104.12         67.77        37.26 o                         
  -9  -2   1          0.87          1.20        11.93 o                         
  -8  -2   1          8.57          2.97        12.50 o                         
  -7  -2   1        216.25        206.64        16.96 o                         
  -6  -2   1         12.81         15.55         2.60 o                         
  -5  -2   1          4.42          8.30         0.69 o                         
  -4  -2   1        851.86        844.97         5.69 o                         
  -3  -2   1          9.23         15.13         0.85 o                         
  -2  -2   1        719.98        806.95         4.86 o                         
  -1  -2   1       3667.54       4002.34        14.63 o                         
   0  -2   1       2348.62       2558.62        10.47 o                         
   1  -2   1       2840.36       3095.02        12.45 o                         
   2  -2   1        213.24        229.94         2.61 o                         
   3  -2   1        894.56        915.97         5.93 o                         
   4  -2   1        882.01        891.76         6.12 o                         
   5  -2   1         42.60         52.36         1.60 o                         
   6  -2   1          4.23          9.09         1.07 o                         
   7  -2   1        676.05        629.18         9.62 o                         
   8  -2   1       1389.54       1473.96        34.61 o                         
   9  -2   1        144.40        159.71        19.10 o                         
  10  -2   1        166.15        184.57        45.00 o                         
  11  -2   1         92.46         63.35        38.86 o                         
 -10  -1   1       1824.26       1799.04        85.90 o                         
  -9  -1   1       7418.91       7439.23       215.16 o                         
  -8  -1   1       5789.77       5981.89       106.66 o                         
  -7  -1   1       7161.30       7320.44       161.57 o                         
  -6  -1   1       9977.48       9131.47       135.08 o                         
  -5  -1   1      23414.46      22719.54       225.49 o                         
  -4  -1   1      14105.19      13835.10       113.74 o                         
  -3  -1   1      16937.15      16592.89       112.31 o                         
  -2  -1   1      17759.29      18220.64        68.40 o                         
  -1  -1   1      51509.98      55890.38       206.69 o                         
   0  -1   1      24009.37      25242.74       107.65 o                         
   1  -1   1       8448.00       8632.98        27.75 o                         
   2  -1   1      12573.92      12497.00        45.82 o                         
   3  -1   1      26126.20      26313.55        99.22 o                         
   4  -1   1      18850.64      18922.65        89.78 o                         
   5  -1   1      12681.32      11970.37       100.03 o                         
   6  -1   1       8753.08       8586.93        71.06 o                         
   7  -1   1       7420.95       7264.40        83.49 o                         
   8  -1   1       3090.40       3063.48        88.32 o                         
   9  -1   1       4243.45       4535.07       178.20 o                         
  10  -1   1       3401.24       3614.97       145.55 o                         
  11  -1   1       1980.44       1899.50       179.24 o                         
 -11   0   1         30.49          8.88        39.42 o                         
 -10   0   1        180.82        184.27        28.78 o                         
  -9   0   1        555.36        542.85        26.79 o                         
  -8   0   1        273.54        308.90        20.43 o                         
  -7   0   1        211.52        208.40        19.45 o                         
  -6   0   1         50.93         49.24         5.09 o                         
  -5   0   1        135.53        123.25         3.42 o                         
  -4   0   1        527.41        520.00         5.94 o                         
  -3   0   1       1084.57       1011.98        10.17 o                         
  -2   0   1        928.61        938.24         8.06 o                         
  -1   0   1       1983.72       1776.32        11.77 o                         
   1   0   1       4448.74       4009.77        26.10 o                         
   2   0   1         99.14        120.68         1.75 o                         
   3   0   1         58.17         66.52         1.40 o                         
   4   0   1        279.80        275.58         2.76 o                         
   5   0   1         30.63         32.75         1.01 o                         
   6   0   1       1098.26       1070.57        15.04 o                         
   7   0   1        564.76        565.00        12.03 o                         
   8   0   1        223.99        212.70        22.48 o                         
   9   0   1        310.43        304.44        66.68 o                         
  10   0   1        311.26        314.53        53.19 o                         
 -12   1   1       3092.93       3114.82       239.62 o                         
 -11   1   1       3661.40       3848.28       160.67 o                         
 -10   1   1       4198.92       4144.31       104.25 o                         
  -9   1   1       3758.90       3827.84       104.41 o                         
  -8   1   1      10786.12      11266.57       192.23 o                         
  -7   1   1       6409.78       6249.30        81.85 o                         
  -6   1   1       7150.36       6966.75        65.95 o                         
  -5   1   1      14669.51      14032.84       125.97 o                         
  -4   1   1      34269.49      34100.61       131.08 o                         
  -3   1   1      13855.40      13922.65        53.66 o                         
  -2   1   1      11333.91      11272.22        34.93 o                         
  -1   1   1      23875.79      23999.66        75.45 o                         
   0   1   1      41824.34      42661.37       127.94 o                         
   1   1   1      26161.40      26579.64        78.50 o                         
   2   1   1       4578.09       4392.07        16.24 o                         
   3   1   1       5597.55       5382.90        23.96 o                         
   4   1   1       8567.50       8147.27        48.05 o                         
   5   1   1       5822.76       5557.18        28.17 o                         
   6   1   1       3944.34       3781.75        37.50 o                         
   7   1   1       4688.97       4874.34        55.72 o                         
   8   1   1       4615.03       4734.35       158.28 o                         
   9   1   1       1332.19       1318.22        62.54 o                         
  10   1   1       1214.34       1168.40       136.27 o                         
 -11   2   1         64.93         10.11        27.45 o                         
 -10   2   1        154.09        119.63        25.57 o                         
  -9   2   1         16.96         -7.27        16.16 o                         
  -8   2   1          0.39          3.43         4.46 o                         
  -7   2   1         17.95         18.59         1.87 o                         
  -6   2   1         64.36         79.02         1.85 o                         
  -5   2   1         42.69         41.11         1.44 o                         
  -4   2   1        617.03        623.16         4.85 o                         
  -3   2   1         24.20         23.93         1.14 o                         
  -2   2   1         92.86        103.94         1.93 o                         
  -1   2   1       1210.87       1337.40         7.43 o                         
   0   2   1        272.81        302.39         3.19 o                         
   1   2   1       3057.90       3356.66        14.37 o                         
   2   2   1          7.66         15.52         1.20 o                         
   3   2   1       1086.67       1082.77         7.37 o                         
   4   2   1         28.47         39.91         1.43 o                         
   5   2   1        895.95        860.71         8.30 o                         
   6   2   1          0.35          5.46         1.44 o                         
   7   2   1        736.53        729.87        22.71 o                         
   8   2   1         66.42         68.66        15.91 o                         
   9   2   1        227.25        189.03        25.02 o                         
  10   2   1         99.30         46.32        22.87 o                         
 -11   3   1       4272.13       4214.87       329.72 o                         
 -10   3   1       2551.16       2531.87       100.43 o                         
  -9   3   1       4332.06       4407.64       115.09 o                         
  -8   3   1       7505.02       7802.40        70.60 o                         
  -7   3   1       7745.59       7981.36        45.54 o                         
  -6   3   1       4619.50       4558.86        23.27 o                         
  -5   3   1       2170.85       2202.04        14.52 o                         
  -4   3   1      13369.81      13471.96        59.28 o                         
  -3   3   1      22864.45      23162.26        90.29 o                         
  -2   3   1       2915.77       2775.39        17.23 o                         
  -1   3   1       2164.48       2198.84        16.08 o                         
   0   3   1       9799.75       9685.60        42.97 o                         
   1   3   1      27091.37      27939.08       117.07 o                         
   2   3   1       7623.99       7647.27        37.66 o                         
   3   3   1       7649.53       7729.52        38.10 o                         
   4   3   1      11326.06      11280.26        56.67 o                         
   5   3   1       6979.06       6991.11        43.13 o                         
   6   3   1       2617.91       2695.75        43.51 o                         
   7   3   1       3071.60       3163.32        57.75 o                         
   8   3   1       5342.30       5562.84       128.71 o                         
   9   3   1       4476.33       4795.00       186.07 o                         
  10   3   1       1342.00       1351.62       115.62 o                         
 -12   4   1        177.37        124.19        53.54 o                         
 -11   4   1         25.67          0.39        22.28 o                         
 -10   4   1        260.68        273.16        40.54 o                         
  -9   4   1        264.70        268.20        16.75 o                         
  -8   4   1         19.07         11.02         5.60 o                         
  -7   4   1         64.54         62.90         3.09 o                         
  -6   4   1       1319.00       1315.15        12.49 o                         
  -5   4   1          3.30          5.11         2.17 o                         
  -4   4   1         63.82         84.69         3.40 o                         
  -3   4   1        325.20        316.11         5.96 o                         
  -2   4   1       1031.49       1003.64        10.73 o                         
  -1   4   1         99.59        105.70         3.85 o                         
   0   4   1        140.62        143.55         4.08 o                         
   1   4   1        436.95        438.61         6.49 o                         
   2   4   1         43.67         57.97         3.27 o                         
   3   4   1        339.35        340.31         6.57 o                         
   4   4   1         23.06         12.33         2.39 o                         
   5   4   1        240.47        242.14         6.87 o                         
   6   4   1        629.12        680.59        19.61 o                         
   7   4   1        626.38        677.32        40.07 o                         
   8   4   1         18.83         10.65        14.65 o                         
   9   4   1         73.44         80.34        26.05 o                         
 -12   5   1       1935.93       1970.32       189.86 o                         
 -11   5   1       1753.13       1816.32       238.88 o                         
 -10   5   1       2885.35       3000.41       114.05 o                         
  -9   5   1       1891.36       1892.68        37.84 o                         
  -8   5   1       4343.02       4377.59        36.97 o                         
  -7   5   1      11064.69      11426.53        63.30 o                         
  -6   5   1       8817.07       9093.65        51.09 o                         
  -5   5   1       4459.69       4406.36        30.37 o                         
  -4   5   1       7379.98       7616.07        44.30 o                         
  -3   5   1      14659.80      14663.77        73.41 o                         
  -2   5   1      18361.44      18548.19        84.58 o                         
  -1   5   1       7900.06       7875.91        44.70 o                         
   0   5   1       8522.92       8677.02        46.51 o                         
   1   5   1      11864.98      11772.02        58.33 o                         
   2   5   1       9688.89       9974.93        54.15 o                         
   3   5   1       5029.29       5107.10        34.79 o                         
   4   5   1       7866.09       7929.33        48.61 o                         
   5   5   1      10017.39      10570.08        67.26 o                         
   6   5   1       5618.67       5819.48        73.34 o                         
   7   5   1       1140.85       1235.64        67.95 o                         
   8   5   1       2407.26       2459.52        96.46 o                         
   9   5   1       2951.30       2754.96       225.14 o                         
 -11   6   1         73.31        121.04        50.63 o                         
 -10   6   1         24.95         25.78        36.19 o                         
  -9   6   1        321.94        342.30        16.21 o                         
  -8   6   1        271.36        276.47         8.63 o                         
  -7   6   1          1.20         -3.35         3.35 o                         
  -6   6   1         59.85         51.32         3.79 o                         
  -5   6   1        594.92        561.36        10.40 o                         
  -4   6   1        798.11        800.78        11.97 o                         
  -3   6   1       1883.72       1881.48        19.64 o                         
  -2   6   1          4.35          9.06         3.58 o                         
  -1   6   1         22.29         28.64         3.25 o                         
   0   6   1        819.68        830.96        11.97 o                         
   1   6   1       1246.22       1332.74        15.33 o                         
   2   6   1        741.98        731.53        12.14 o                         
   3   6   1       1099.69       1094.76        15.42 o                         
   4   6   1        157.95        157.92         6.38 o                         
   5   6   1         55.75         50.11         5.72 o                         
   6   6   1         15.87          2.36         8.94 o                         
   7   6   1        284.25        265.64        31.34 o                         
   8   6   1        156.79        118.22        32.19 o                         
 -10   7   1       2771.39       2785.26        67.25 o                         
  -9   7   1       3885.41       3951.89        62.11 o                         
  -8   7   1       2794.21       2902.82        31.85 o                         
  -7   7   1       5719.41       5786.24        43.31 o                         
  -6   7   1       8388.73       8545.24        54.64 o                         
  -5   7   1      11765.18      12110.50        68.75 o                         
  -4   7   1       5579.91       5560.46        40.33 o                         
  -3   7   1       7632.24       7819.78        49.90 o                         
  -2   7   1      11070.22      11093.13        63.98 o                         
  -1   7   1      10523.66      10638.48        62.08 o                         
   0   7   1       8039.75       8250.02        49.54 o                         
   1   7   1       8161.07       8280.88        52.33 o                         
   2   7   1       8828.73       9183.58        59.84 o                         
   3   7   1       3891.12       3912.93        33.08 o                         
   4   7   1       2091.13       2188.02        27.17 o                         
   5   7   1       3596.59       3617.75        62.57 o                         
   6   7   1       4753.28       4873.29        82.12 o                         
   7   7   1       2709.30       2727.96       134.78 o                         
 -10   8   1         56.67         28.11        11.91 o                         
  -9   8   1          6.85          7.03         7.93 o                         
  -8   8   1         12.27         10.49         4.70 o                         
  -7   8   1       1156.37       1221.79        18.67 o                         
  -6   8   1        694.40        739.92        14.23 o                         
  -5   8   1        164.89        171.33         6.97 o                         
  -4   8   1          2.72         -2.22         4.24 o                         
  -3   8   1        413.75        462.16        10.62 o                         
  -2   8   1        797.71        858.34        14.69 o                         
  -1   8   1         95.13        100.57         5.80 o                         
   0   8   1        105.82        101.31         5.85 o                         
   1   8   1         77.95         93.26         5.96 o                         
   2   8   1         98.46         80.61         5.48 o                         
   3   8   1          9.33         12.16         4.83 o                         
   4   8   1        487.33        492.23        14.02 o                         
   5   8   1        114.77        100.49        15.76 o                         
   6   8   1         66.60         48.37        15.56 o                         
 -10   9   1       4282.32       4231.82        94.48 o                         
  -9   9   1       4072.26       3956.84        70.51 o                         
  -8   9   1       4376.13       4364.34        46.76 o                         
  -7   9   1       3522.38       3530.86        37.58 o                         
  -6   9   1       3613.18       3675.05        37.07 o                         
  -5   9   1       5770.02       5893.28        47.82 o                         
  -4   9   1       6276.50       6425.01        49.61 o                         
  -3   9   1       3921.37       4009.43        36.37 o                         
  -2   9   1       4254.72       4346.80        39.08 o                         
  -1   9   1       4191.13       4199.38        38.40 o                         
   0   9   1       2814.92       2850.68        31.10 o                         
   1   9   1       1902.38       1928.79        25.65 o                         
   2   9   1       3545.25       3566.74        36.46 o                         
   3   9   1       4062.43       4115.47        46.91 o                         
   4   9   1        738.13        760.04        31.23 o                         
   5   9   1        510.52        438.93        27.45 o                         
  -9  10   1          9.28        -17.52        17.52 o                         
  -8  10   1        306.21        320.83        12.73 o                         
  -7  10   1         20.82         26.90         5.83 o                         
  -6  10   1        616.70        626.34        15.70 o                         
  -5  10   1        471.10        476.01        14.00 o                         
  -4  10   1        392.05        404.10        12.81 o                         
  -3  10   1         47.96         48.42         6.31 o                         
  -2  10   1        177.58        171.84         9.60 o                         
  -1  10   1         93.86         98.96         6.90 o                         
   0  10   1         11.41          8.21         5.65 o                         
   1  10   1          4.26         -5.67         5.67 o                         
   2  10   1         16.61         12.20         6.80 o                         
   3  10   1          3.52          2.46         7.34 o                         
   4  10   1         90.15        100.83        55.93 o                         
  -8  11   1       2546.64       2318.86        85.43 o                         
  -7  11   1       2108.29       2103.09        42.22 o                         
  -6  11   1       2484.29       2468.36        34.46 o                         
  -5  11   1       1514.87       1537.38        26.77 o                         
  -4  11   1       1680.94       1695.74        28.23 o                         
  -3  11   1       1947.11       1925.25        30.23 o                         
  -2  11   1       2454.11       2421.06        34.37 o                         
  -1  11   1       2478.10       2492.66        34.71 o                         
   0  11   1       1724.94       1668.07        31.79 o                         
   1  11   1        872.52        865.36        25.73 o                         
   2  11   1       1273.08       1312.93       156.93 o                         
  -6  12   1         55.43         30.29        38.39 o                         
  -3  12   1        168.22        167.74        65.90 o                         
  -2  12   1         19.96         37.13        37.10 o                         
  -1 -12   2       1559.55       1384.70        80.29 o                         
   0 -12   2       3105.26       3055.21        69.33 o                         
   1 -12   2       5651.59       5527.73        86.00 o                         
   2 -12   2       2445.74       2434.33        32.91 o                         
   3 -12   2       1378.86       1329.77        24.41 o                         
   4 -12   2       2727.69       2701.00        40.51 o                         
   5 -12   2       4208.78       4155.61        85.53 o                         
   6 -12   2       3188.53       3038.14        97.24 o                         
   7 -12   2       2405.32       2443.08       122.61 o                         
  -3 -11   2        229.12        182.76        15.09 o                         
  -2 -11   2        325.86        315.33        14.10 o                         
  -1 -11   2        420.15        406.87        12.58 o                         
   0 -11   2        617.36        634.46        15.84 o                         
   1 -11   2        213.36        191.38         9.71 o                         
   2 -11   2          8.80         -3.85         5.98 o                         
   3 -11   2        233.56        225.97         9.34 o                         
   4 -11   2        422.74        434.58        12.90 o                         
   5 -11   2        544.90        569.80        15.12 o                         
   6 -11   2          7.51          8.70         5.90 o                         
   7 -11   2          5.59         -5.23         6.79 o                         
   8 -11   2        122.80         99.27        10.17 o                         
  -5 -10   2       1411.23       1382.58        79.88 o                         
  -4 -10   2       2537.49       2487.40        65.94 o                         
  -3 -10   2       4110.17       4078.45        50.21 o                         
  -2 -10   2       4702.67       4744.93        45.41 o                         
  -1 -10   2       2550.64       2527.66        30.25 o                         
   0 -10   2       2224.35       2234.97        28.36 o                         
   1 -10   2       5671.19       5704.72        49.07 o                         
   2 -10   2       8465.05       8481.67        61.93 o                         
   3 -10   2       3738.34       3800.41        37.40 o                         
   4 -10   2       2422.91       2385.33        28.83 o                         
   5 -10   2       4233.80       4264.31        38.88 o                         
   6 -10   2       4216.77       4219.21        40.80 o                         
   7 -10   2        990.10        949.09        19.80 o                         
   8 -10   2       3160.77       3055.24        38.17 o                         
   9 -10   2       3459.72       3432.95        71.07 o                         
  -6  -9   2        364.35        334.26        44.73 o                         
  -5  -9   2         65.47         43.14        10.69 o                         
  -4  -9   2        206.03        185.73         9.42 o                         
  -3  -9   2        630.92        653.76        15.40 o                         
  -2  -9   2          5.84         -1.76         4.64 o                         
  -1  -9   2        281.81        276.50         9.20 o                         
   0  -9   2        594.20        602.40        12.99 o                         
   1  -9   2        241.14        240.55         8.55 o                         
   2  -9   2         20.63         16.10         4.91 o                         
   3  -9   2       1303.46       1310.54        18.68 o                         
   4  -9   2         44.64         22.73         4.84 o                         
   5  -9   2         31.94         28.77         4.61 o                         
   6  -9   2         12.71         16.83         4.68 o                         
   7  -9   2          1.19         -4.84         4.84 o                         
   8  -9   2         73.72         57.22         5.86 o                         
   9  -9   2         36.85         19.19         8.68 o                         
  10  -9   2        111.38         85.42        13.63 o                         
  -7  -8   2       2743.80       2339.62       206.22 o                         
  -6  -8   2       2623.14       2594.60        63.78 o                         
  -5  -8   2       2418.07       2430.40        52.00 o                         
  -4  -8   2       1989.12       2018.81        29.24 o                         
  -3  -8   2       3043.37       3067.98        29.59 o                         
  -2  -8   2       5346.62       5387.52        41.46 o                         
  -1  -8   2       6375.23       6517.31        46.53 o                         
   0  -8   2       1917.46       1960.94        22.21 o                         
   1  -8   2       4554.43       4583.75        35.72 o                         
   2  -8   2       3328.67       3338.44        29.16 o                         
   3  -8   2       5906.71       6049.77        42.65 o                         
   4  -8   2       3665.52       3734.18        32.17 o                         
   5  -8   2       5145.06       5160.48        40.03 o                         
   6  -8   2       5758.17       5753.58        44.81 o                         
   7  -8   2       3001.93       3001.13        31.80 o                         
   8  -8   2        915.02        898.12        17.55 o                         
   9  -8   2       2832.97       2664.19        51.09 o                         
  10  -8   2       5099.53       5109.49       141.94 o                         
  -8  -7   2         23.44         36.06        39.26 o                         
  -7  -7   2         84.12         41.36        19.05 o                         
  -6  -7   2         21.37         14.31         9.66 o                         
  -5  -7   2         63.30         53.71         8.96 o                         
  -4  -7   2         16.33          9.80         4.14 o                         
  -3  -7   2        549.03        563.25        10.95 o                         
  -2  -7   2        353.33        346.95         8.59 o                         
  -1  -7   2        519.97        465.86         9.65 o                         
   0  -7   2       1512.01       1462.42        15.47 o                         
   1  -7   2        403.17        346.41         8.17 o                         
   2  -7   2        496.59        472.12         9.83 o                         
   3  -7   2        155.20        143.02         5.49 o                         
   4  -7   2        635.14        687.26        11.88 o                         
   5  -7   2         36.42         22.10         4.04 o                         
   6  -7   2         74.13         66.74         5.03 o                         
   7  -7   2        158.44        151.95         5.92 o                         
   8  -7   2          7.72          1.77         3.90 o                         
   9  -7   2        137.57         98.80         9.65 o                         
  10  -7   2          7.25         -5.65        17.14 o                         
  -9  -6   2        463.31        456.59        96.42 o                         
  -8  -6   2       1166.81       1176.69        75.98 o                         
  -7  -6   2       2464.43       2651.16        95.61 o                         
  -6  -6   2       3193.05       3131.23        52.22 o                         
  -5  -6   2       3662.55       3757.30        35.39 o                         
  -4  -6   2       4804.99       4895.60        34.18 o                         
  -3  -6   2       3622.06       3660.28        28.15 o                         
  -2  -6   2       4641.25       4736.53        31.35 o                         
  -1  -6   2       5319.74       5430.21        34.89 o                         
   0  -6   2      15523.47      16036.48        79.36 o                         
   1  -6   2       6576.17       6687.49        42.24 o                         
   2  -6   2      10063.86      10261.22        58.04 o                         
   3  -6   2       9118.04       9274.57        53.90 o                         
   4  -6   2       6616.00       6827.48        41.03 o                         
   5  -6   2       7212.97       7406.74        52.02 o                         
   6  -6   2      11128.09      11172.78        65.45 o                         
   7  -6   2      11066.69      11251.42        64.31 o                         
   8  -6   2       5571.20       5620.11        42.59 o                         
   9  -6   2       1993.00       1970.52        44.22 o                         
  10  -6   2       3225.67       3243.55       140.85 o                         
  11  -6   2       5137.65       5344.59       206.49 o                         
  -9  -5   2         62.43         58.48        24.63 o                         
  -8  -5   2         38.13         47.94        26.09 o                         
  -7  -5   2         44.36         43.63        15.10 o                         
  -6  -5   2        543.97        571.57        19.43 o                         
  -5  -5   2         64.10         48.71         3.69 o                         
  -4  -5   2        903.92        893.42        11.74 o                         
  -3  -5   2        133.20        123.85         3.94 o                         
  -2  -5   2        976.07        956.56        11.13 o                         
  -1  -5   2       1334.73       1391.58        13.35 o                         
   0  -5   2        419.72        428.03         7.23 o                         
   1  -5   2         78.37         72.38         3.45 o                         
   2  -5   2        492.58        499.53         7.59 o                         
   3  -5   2       1700.63       1750.44        15.62 o                         
   4  -5   2        195.02        187.86         5.16 o                         
   5  -5   2        165.66        146.92         4.87 o                         
   6  -5   2        747.26        732.49        10.83 o                         
   7  -5   2          9.94          4.61         3.04 o                         
   8  -5   2         81.94         90.35         7.40 o                         
   9  -5   2          3.12         -6.20         7.42 o                         
  10  -5   2        586.71        567.90        47.86 o                         
  11  -5   2         28.87         10.24        20.11 o                         
 -10  -4   2       2695.76       2629.49       163.86 o                         
  -9  -4   2       2862.85       2937.80       104.88 o                         
  -8  -4   2       1715.69       1827.04        76.41 o                         
  -7  -4   2       4429.32       4626.96       108.36 o                         
  -6  -4   2       3321.43       3424.48        42.62 o                         
  -5  -4   2       7538.11       7600.29        54.22 o                         
  -4  -4   2       8343.03       8353.13        40.67 o                         
  -3  -4   2      16911.17      17351.44        74.65 o                         
  -2  -4   2      12628.63      12855.17        62.50 o                         
  -1  -4   2      12918.38      13658.93        60.41 o                         
   0  -4   2      12095.66      12430.39        58.56 o                         
   1  -4   2      16533.09      16768.30        77.85 o                         
   2  -4   2      24494.93      25042.94       106.96 o                         
   3  -4   2      15845.60      15569.86        70.67 o                         
   4  -4   2      18678.81      18859.73        86.83 o                         
   5  -4   2       7693.04       7596.94        40.43 o                         
   6  -4   2       5770.97       5962.11        34.27 o                         
   7  -4   2      13839.82      14232.00        78.72 o                         
   8  -4   2      10275.84      10603.53       103.16 o                         
   9  -4   2       5159.36       5445.18       147.99 o                         
  10  -4   2       2662.10       2784.12       107.46 o                         
  11  -4   2       3330.81       3471.33       198.82 o                         
 -11  -3   2         10.91        118.19        52.26 o                         
 -10  -3   2         17.64         26.40        23.31 o                         
  -9  -3   2         71.96         35.67        24.88 o                         
  -8  -3   2         20.76         21.94        15.33 o                         
  -7  -3   2         49.63         61.98        12.11 o                         
  -6  -3   2        737.39        706.42        13.05 o                         
  -5  -3   2       3011.94       2909.85        20.75 o                         
  -4  -3   2       1901.51       1953.71        10.48 o                         
  -3  -3   2        897.53        948.25         6.70 o                         
  -2  -3   2         29.50         44.22         1.51 o                         
  -1  -3   2       8237.91       8785.07        30.46 o                         
   0  -3   2       2369.43       2545.88        11.81 o                         
   1  -3   2          6.45         25.12         1.42 o                         
   2  -3   2          9.41         24.55         1.46 o                         
   3  -3   2       2221.84       2331.75        14.74 o                         
   4  -3   2          5.54          7.58         1.62 o                         
   5  -3   2        320.47        341.45         5.44 o                         
   6  -3   2        496.01        468.95         6.32 o                         
   7  -3   2        701.85        711.31        10.42 o                         
   8  -3   2         14.59         22.45         5.40 o                         
   9  -3   2        870.50        902.02        49.25 o                         
  10  -3   2         81.26         79.20        21.04 o                         
  11  -3   2        239.85        213.71        39.88 o                         
  12  -3   2         11.19         59.19        32.67 o                         
 -11  -2   2        874.03        812.26       119.91 o                         
 -10  -2   2       3506.02       3699.10       184.25 o                         
  -9  -2   2       5028.05       5294.48       122.13 o                         
  -8  -2   2       6017.46       6352.50       153.92 o                         
  -7  -2   2       5806.55       5888.17       128.60 o                         
  -6  -2   2      13065.47      12773.98       122.23 o                         
  -5  -2   2      10652.56       9805.82        78.91 o                         
  -4  -2   2       8380.53       8230.08        39.28 o                         
  -3  -2   2      13403.55      13361.28        63.08 o                         
  -2  -2   2      33662.45      35396.67       107.41 o                         
  -1  -2   2      38312.94      40206.56       120.68 o                         
   0  -2   2      28132.05      29040.32        87.01 o                         
   1  -2   2      12044.32      11890.06        39.34 o                         
   2  -2   2      12978.62      13051.71        42.14 o                         
   3  -2   2      26574.76      27381.48        88.69 o                         
   4  -2   2      15695.17      15825.55        56.49 o                         
   5  -2   2      10456.26      10473.03        51.57 o                         
   6  -2   2       5447.97       5539.91        29.12 o                         
   7  -2   2       3473.37       3426.91        26.94 o                         
   8  -2   2       4580.68       4575.12        66.85 o                         
   9  -2   2       4182.38       3947.27       124.31 o                         
  10  -2   2       2301.87       2513.33        89.70 o                         
  11  -2   2       1738.59       1726.36       104.77 o                         
 -11  -1   2        129.49         64.72        39.85 o                         
 -10  -1   2        182.04        215.02        32.36 o                         
  -9  -1   2        415.20        373.46        28.03 o                         
  -8  -1   2        335.74        316.94        19.66 o                         
  -7  -1   2         34.85         29.49        12.77 o                         
  -6  -1   2        528.69        469.02        13.52 o                         
  -5  -1   2       1098.82       1053.20        16.99 o                         
  -4  -1   2       1994.83       1782.62        19.56 o                         
  -3  -1   2        592.26        636.26         4.36 o                         
  -2  -1   2         46.65         60.50         1.25 o                         
  -1  -1   2         37.46         72.15         2.03 o                         
   0  -1   2       5179.28       5142.70        18.42 o                         
   1  -1   2       1825.96       1850.36         8.82 o                         
   2  -1   2          7.18         30.54         1.27 o                         
   3  -1   2        286.99        308.89         3.37 o                         
   4  -1   2        274.41        270.45         3.23 o                         
   5  -1   2       1872.94       1786.06        12.48 o                         
   6  -1   2       1768.19       1718.28        11.88 o                         
   7  -1   2        223.79        233.29         8.06 o                         
   8  -1   2        314.10        313.37        26.16 o                         
   9  -1   2        349.43        322.35        51.16 o                         
  10  -1   2        461.01        546.98        58.40 o                         
 -11   0   2       2571.07       2411.75       121.22 o                         
 -10   0   2       2334.42       2349.46        97.73 o                         
  -9   0   2       6020.90       6070.90       118.62 o                         
  -8   0   2       5575.26       5646.33        99.24 o                         
  -7   0   2       3377.81       2989.29        73.31 o                         
  -6   0   2      11550.61      10772.05       100.68 o                         
  -5   0   2      17088.24      16279.68       134.86 o                         
  -4   0   2      16015.98      15203.31       112.99 o                         
  -3   0   2        729.25        710.67         5.26 o                         
  -2   0   2       3653.41       3327.29        19.52 o                         
  -1   0   2      31621.98      28698.28       142.60 o                         
   0   0   2       8516.54       7905.42        27.94 o                         
   1   0   2      10180.37       9358.14        42.70 o                         
   2   0   2       8105.44       7633.41        39.00 o                         
   3   0   2      10757.49      10308.51        61.68 o                         
   4   0   2       8701.26       8627.01        45.31 o                         
   5   0   2       8189.16       8111.28        42.92 o                         
   6   0   2       8026.38       7553.85        49.75 o                         
   7   0   2       6204.71       6207.95        70.53 o                         
   8   0   2       3197.77       3279.02        84.06 o                         
   9   0   2       2623.17       2596.58       148.70 o                         
  10   0   2       2578.14       2762.56       223.98 o                         
 -12   1   2         38.68        -36.46        47.10 o                         
 -11   1   2         73.86         92.68        28.49 o                         
 -10   1   2          9.69        -12.11        16.48 o                         
  -9   1   2        185.03        164.47        20.74 o                         
  -8   1   2         82.92         92.92        11.60 o                         
  -7   1   2        499.53        446.54        10.63 o                         
  -6   1   2        380.20        354.77         5.80 o                         
  -5   1   2        503.71        469.62         4.99 o                         
  -4   1   2        814.03        865.22         5.91 o                         
  -3   1   2         37.20         51.89         1.40 o                         
  -2   1   2        898.67        970.08         6.08 o                         
   1   1   2       1807.10       1876.08         9.31 o                         
   2   1   2       2075.33       2068.47        10.42 o                         
   3   1   2        503.27        511.62         4.92 o                         
   4   1   2        423.42        412.65         4.53 o                         
   5   1   2         42.69         40.31         1.57 o                         
   6   1   2        937.74        889.82        11.27 o                         
   7   1   2        547.30        552.45        16.78 o                         
   8   1   2        158.97        158.35        22.93 o                         
   9   1   2        304.17        298.04        42.16 o                         
  10   1   2          5.83        261.81       274.79 o                         
 -11   2   2       1826.70       1782.32       153.58 o                         
 -10   2   2       1956.36       1889.35        83.49 o                         
  -9   2   2       4580.27       4707.38       172.52 o                         
  -8   2   2       6670.94       6915.51        70.47 o                         
  -7   2   2       2364.40       2225.61        26.16 o                         
  -6   2   2       1875.12       1862.71        11.21 o                         
  -5   2   2      10319.79      10284.00        48.40 o                         
  -4   2   2      21921.88      21934.63        74.12 o                         
  -3   2   2      12087.30      12098.60        42.06 o                         
  -2   2   2       6528.50       6705.41        25.45 o                         
  -1   2   2       8737.37       8825.94        31.46 o                         
   0   2   2      18435.06      18647.64        59.81 o                         
   1   2   2      10964.37      10905.80        39.48 o                         
   2   2   2       6745.26       6455.75        27.42 o                         
   3   2   2      11928.77      11802.39        61.11 o                         
   4   2   2       9355.20       9199.81        52.59 o                         
   5   2   2       3955.85       3903.38        24.30 o                         
   6   2   2       6641.03       6588.67        54.44 o                         
   7   2   2       5835.89       6094.46        89.71 o                         
   8   2   2       5874.22       6211.24       147.35 o                         
   9   2   2       3214.92       3282.62       143.40 o                         
  10   2   2       2247.13       2166.02       123.96 o                         
 -12   3   2          0.50          7.94        28.75 o                         
 -11   3   2         33.22         21.41        18.87 o                         
 -10   3   2        117.82         95.23        51.46 o                         
  -9   3   2        335.00        287.31        37.52 o                         
  -8   3   2         17.87         14.00         4.58 o                         
  -7   3   2        216.84        209.33         5.02 o                         
  -6   3   2        278.43        281.61         4.69 o                         
  -5   3   2         54.49         57.71         2.64 o                         
  -4   3   2        149.88        170.79         4.04 o                         
  -3   3   2        305.58        278.85         5.19 o                         
  -2   3   2         30.69         35.52         2.78 o                         
  -1   3   2          0.87          9.68         2.19 o                         
   0   3   2        273.96        276.48         5.49 o                         
   1   3   2       1929.99       1886.25        15.36 o                         
   2   3   2        223.77        260.31         5.51 o                         
   3   3   2         43.08         40.34         2.47 o                         
   4   3   2          8.24         12.71         1.94 o                         
   5   3   2       2546.99       2521.72        24.65 o                         
   6   3   2        246.32        255.17        11.42 o                         
   7   3   2          0.35         14.71         7.03 o                         
   8   3   2         37.44         19.29        14.34 o                         
   9   3   2        297.22        309.05        44.78 o                         
 -12   4   2       1969.43       1816.68       125.10 o                         
 -11   4   2       2355.04       2334.40       102.81 o                         
 -10   4   2       1708.52       1536.95        78.28 o                         
  -9   4   2       2666.57       2676.04        65.19 o                         
  -8   4   2       6646.85       6779.40        66.89 o                         
  -7   4   2      11788.50      12089.95        72.11 o                         
  -6   4   2       2937.13       3032.91        24.24 o                         
  -5   4   2       2600.19       2584.79        21.11 o                         
  -4   4   2       9790.44       9723.11        51.18 o                         
  -3   4   2      21083.54      20895.82        99.34 o                         
  -2   4   2      11681.38      11589.67        62.56 o                         
  -1   4   2      11422.60      11423.84        59.43 o                         
   0   4   2      17502.66      17297.85        79.18 o                         
   1   4   2      15457.05      15352.96        71.06 o                         
   2   4   2      12067.01      12140.99        59.89 o                         
   3   4   2       8291.15       8148.47        47.85 o                         
   4   4   2      12645.62      12880.43        69.18 o                         
   5   4   2       9609.53       9844.36        75.43 o                         
   6   4   2       3434.66       3543.20        50.54 o                         
   7   4   2       2948.72       2944.15       110.03 o                         
   8   4   2       4476.63       4608.17       133.22 o                         
   9   4   2       3053.20       3228.64       249.74 o                         
 -12   5   2         27.62        -35.23        50.38 o                         
 -11   5   2         75.49         47.13        36.34 o                         
 -10   5   2          5.61         -0.56        19.29 o                         
  -9   5   2        274.60        250.39        14.35 o                         
  -8   5   2         63.98         52.76         4.42 o                         
  -7   5   2         44.93         52.52         3.67 o                         
  -6   5   2         70.22         77.29         4.35 o                         
  -5   5   2        134.95        123.90         5.02 o                         
  -4   5   2       2196.51       2229.57        19.99 o                         
  -3   5   2        861.44        879.68        11.98 o                         
  -2   5   2        213.68        224.94         6.54 o                         
  -1   5   2         22.15         34.90         3.45 o                         
   0   5   2         50.41         55.96         3.55 o                         
   1   5   2        750.08        762.70        10.65 o                         
   2   5   2       1164.69       1119.60        13.38 o                         
   3   5   2         67.41         86.58         4.54 o                         
   4   5   2          0.72          5.36         3.03 o                         
   5   5   2         13.44         10.08         4.17 o                         
   6   5   2       1089.32       1143.67        31.11 o                         
   7   5   2         50.42         10.29        17.00 o                         
   8   5   2          4.31          7.79        17.31 o                         
 -11   6   2       3507.50       3724.28       264.67 o                         
 -10   6   2       4379.91       4441.93       132.47 o                         
  -9   6   2       1991.47       1939.30        39.29 o                         
  -8   6   2       3900.10       3968.16        35.93 o                         
  -7   6   2      12136.41      12581.66        72.16 o                         
  -6   6   2      12562.41      12854.36        73.88 o                         
  -5   6   2       7380.50       7476.66        49.29 o                         
  -4   6   2       5364.62       5536.82        39.95 o                         
  -3   6   2      12650.13      12884.81        69.27 o                         
  -2   6   2      12828.35      12946.09        69.67 o                         
  -1   6   2       4658.14       4716.76        33.68 o                         
   0   6   2       7755.24       7777.75        47.50 o                         
   1   6   2      12798.00      12706.14        68.73 o                         
   2   6   2       5972.44       6173.97        41.61 o                         
   3   6   2       2464.28       2506.83        25.36 o                         
   4   6   2       3510.53       3597.64        35.23 o                         
   5   6   2       6703.42       6932.94        86.03 o                         
   6   6   2       2966.79       3004.85        58.09 o                         
   7   6   2       1232.06       1255.51        68.52 o                         
   8   6   2        897.91        820.24       122.44 o                         
 -10   7   2         11.20         -4.49        10.38 o                         
  -9   7   2          2.83          1.43         7.56 o                         
  -8   7   2        771.98        813.85        16.23 o                         
  -7   7   2       1270.45       1317.72        18.89 o                         
  -6   7   2         28.92         31.55         4.38 o                         
  -5   7   2         43.36         36.32         4.35 o                         
  -4   7   2        131.65        127.66         6.07 o                         
  -3   7   2       1276.83       1276.51        17.92 o                         
  -2   7   2        370.64        363.45         9.58 o                         
  -1   7   2        178.83        187.49         6.84 o                         
   0   7   2          0.97          3.56         3.60 o                         
   1   7   2        110.31        100.31         5.49 o                         
   2   7   2          9.31          6.36         4.10 o                         
   3   7   2         70.46         61.69         5.02 o                         
   4   7   2          1.96          5.58         4.92 o                         
   5   7   2         48.79         52.03         9.37 o                         
   6   7   2         16.87          2.68        14.04 o                         
   7   7   2          9.46         48.94        52.39 o                         
 -10   8   2       3924.27       3842.87        78.76 o                         
  -9   8   2       3100.45       3015.71        56.16 o                         
  -8   8   2       1955.57       1968.24        28.55 o                         
  -7   8   2       2351.51       2407.49        28.38 o                         
  -6   8   2       6796.42       6929.49        52.57 o                         
  -5   8   2       4360.81       4409.39        39.49 o                         
  -4   8   2       4001.51       4096.85        36.94 o                         
  -3   8   2       5310.42       5483.70        44.14 o                         
  -2   8   2       5776.38       5919.59        45.07 o                         
  -1   8   2       2878.00       2940.70        30.24 o                         
   0   8   2       2055.62       2091.96        24.98 o                         
   1   8   2       3225.49       3324.72        33.36 o                         
   2   8   2       5926.04       6152.67        50.02 o                         
   3   8   2       1795.32       1821.26        26.83 o                         
   4   8   2        690.58        644.47        16.50 o                         
   5   8   2       2139.23       2115.27        54.44 o                         
   6   8   2       2286.97       2187.11       104.25 o                         
 -10   9   2         76.17         36.83        15.89 o                         
  -9   9   2        174.61        141.84        15.65 o                         
  -8   9   2         91.87         93.88         7.05 o                         
  -7   9   2        460.04        482.79        13.85 o                         
  -6   9   2        366.57        387.78        11.71 o                         
  -5   9   2        266.14        258.56         9.83 o                         
  -4   9   2        265.90        263.28         9.30 o                         
  -3   9   2          1.45         -5.20         5.20 o                         
  -2   9   2          2.01         -0.71         5.20 o                         
  -1   9   2        142.91        137.31         7.69 o                         
   0   9   2         17.13         10.35         5.02 o                         
   1   9   2         25.33         27.32         5.42 o                         
   2   9   2          4.41          0.73         5.53 o                         
   3   9   2          2.97         -0.86         6.05 o                         
   4   9   2        107.88        109.73        14.29 o                         
  -9  10   2       2250.76       2147.41       142.45 o                         
  -8  10   2       2232.59       2219.33        34.52 o                         
  -7  10   2       1723.84       1683.63        28.07 o                         
  -6  10   2       1436.67       1436.80        24.19 o                         
  -5  10   2       2080.89       2103.03        30.00 o                         
  -4  10   2       1906.21       1921.49        28.04 o                         
  -3  10   2       1712.67       1752.56        26.10 o                         
  -2  10   2       2949.17       3073.91        36.19 o                         
  -1  10   2       3373.56       3364.05        38.29 o                         
   0  10   2       1081.20       1108.52        20.82 o                         
   1  10   2       1351.79       1379.16        23.81 o                         
   2  10   2       2083.67       2116.85        37.64 o                         
   3  10   2       2453.18       2453.90        44.84 o                         
  -7  11   2          1.20         -8.43        31.22 o                         
  -6  11   2         95.79        110.91        10.82 o                         
  -5  11   2        235.21        228.38        11.78 o                         
  -4  11   2          2.22         -1.62         6.41 o                         
  -3  11   2         26.71         34.53         7.38 o                         
  -2  11   2        192.54        185.41         9.83 o                         
  -1  11   2         15.15         21.85         8.05 o                         
   0  11   2         16.53          8.47        12.23 o                         
   1  11   2        100.79         66.65        34.71 o                         
   3 -13   3       2975.94       2549.48       222.79 o                         
   4 -13   3       4555.26       4722.94       312.11 o                         
  -1 -12   3        221.71        185.81        26.69 o                         
   0 -12   3        132.95        115.57         8.88 o                         
   1 -12   3          3.39          3.27         6.69 o                         
   2 -12   3        328.03        311.64        11.91 o                         
   3 -12   3          2.91         -3.41         6.13 o                         
   4 -12   3        106.33         80.99         7.55 o                         
   5 -12   3          7.84          2.17         7.19 o                         
   6 -12   3         38.48         36.73        14.82 o                         
   7 -12   3         22.18         64.26        45.86 o                         
  -4 -11   3       3381.63       3222.27       266.97 o                         
  -3 -11   3       3585.49       3451.70        56.34 o                         
  -2 -11   3       1851.09       1785.43        30.05 o                         
  -1 -11   3       2192.74       2102.72        29.64 o                         
   0 -11   3       2970.38       2924.56        35.37 o                         
   1 -11   3       6039.60       6050.69        54.31 o                         
   2 -11   3       2206.10       2156.92        30.01 o                         
   3 -11   3       2053.13       2059.14        28.77 o                         
   4 -11   3       2579.91       2523.14        32.30 o                         
   5 -11   3       3817.48       3750.69        39.57 o                         
   6 -11   3       2194.06       2133.49        30.42 o                         
   7 -11   3       2080.05       1984.30        30.97 o                         
   8 -11   3       3290.05       3171.26        49.24 o                         
  -5 -10   3        184.49        172.27        19.92 o                         
  -4 -10   3        103.33         94.21        13.86 o                         
  -3 -10   3         22.06         10.34         6.46 o                         
  -2 -10   3         21.72         12.28         5.62 o                         
  -1 -10   3        117.12        107.37         6.76 o                         
   0 -10   3        157.52        134.91         7.29 o                         
   1 -10   3         25.04         13.90         5.48 o                         
   2 -10   3        177.51        171.97         7.70 o                         
   3 -10   3         10.97         -1.33         5.21 o                         
   4 -10   3         21.34         11.03         5.10 o                         
   5 -10   3         31.12         26.58         4.97 o                         
   6 -10   3         19.95         14.05         5.44 o                         
   7 -10   3        185.38        162.48         9.19 o                         
   8 -10   3        805.33        814.07        18.95 o                         
   9 -10   3         79.47         58.72        10.57 o                         
  10 -10   3         10.92        -41.74        41.74 o                         
  -6  -9   3       1715.88       1572.74        74.63 o                         
  -5  -9   3       1514.60       1500.11        44.20 o                         
  -4  -9   3       1530.89       1499.55        25.49 o                         
  -3  -9   3       3839.09       3813.01        40.89 o                         
  -2  -9   3       6693.17       6785.32        51.17 o                         
  -1  -9   3       1872.50       1850.51        23.10 o                         
   0  -9   3       2660.81       2625.65        28.33 o                         
   1  -9   3       5010.83       4974.37        40.14 o                         
   2  -9   3       7245.87       7336.96        52.73 o                         
   3  -9   3       3933.60       3949.22        36.09 o                         
   4  -9   3       3347.70       3381.38        33.74 o                         
   5  -9   3       5642.48       5734.22        46.82 o                         
   6  -9   3       4130.57       4159.83        39.28 o                         
   7  -9   3       1822.60       1847.90        26.09 o                         
   8  -9   3       2920.76       2890.24        35.10 o                         
   9  -9   3       5367.20       5253.38        79.53 o                         
  10  -9   3       3930.36       3658.55        92.09 o                         
  -7  -8   3         49.18         28.05        25.35 o                         
  -6  -8   3         13.34          1.00        10.90 o                         
  -5  -8   3        111.70         73.42        10.51 o                         
  -4  -8   3        128.15        123.43         6.90 o                         
  -3  -8   3         16.61          9.65         4.15 o                         
  -2  -8   3        343.86        334.49         9.28 o                         
  -1  -8   3        414.03        407.72         9.39 o                         
   0  -8   3        100.90         91.17         5.04 o                         
   1  -8   3        182.52        193.52         6.62 o                         
   2  -8   3          0.54          0.25         4.27 o                         
   3  -8   3        220.90        204.57         7.44 o                         
   4  -8   3        230.08        221.18         7.69 o                         
   5  -8   3          7.84         -4.68         4.68 o                         
   6  -8   3         71.28         45.86         5.12 o                         
   7  -8   3        308.67        303.16         9.58 o                         
   8  -8   3         70.80         65.87         5.48 o                         
   9  -8   3        105.56        105.00        12.09 o                         
  10  -8   3          0.33         -6.78        14.04 o                         
  -8  -7   3       1177.08        985.45        98.32 o                         
  -7  -7   3       2605.37       2647.26       100.41 o                         
  -6  -7   3       3068.37       3072.90        61.54 o                         
  -5  -7   3       3855.87       3973.22        40.93 o                         
  -4  -7   3       1564.70       1567.88        21.71 o                         
  -3  -7   3       3885.26       4008.86        32.95 o                         
  -2  -7   3       7062.31       7166.25        45.88 o                         
  -1  -7   3      10337.91      10381.28        59.25 o                         
   0  -7   3       6213.46       6208.47        39.21 o                         
   1  -7   3       5320.11       5354.32        37.61 o                         
   2  -7   3      14520.60      14412.17        74.94 o                         
   3  -7   3       8033.70       8114.04        51.48 o                         
   4  -7   3       6755.58       6856.78        44.66 o                         
   5  -7   3      10052.82       9960.75        61.54 o                         
   6  -7   3      13976.00      14188.56        79.88 o                         
   7  -7   3       5982.40       6005.78        45.43 o                         
   8  -7   3       1441.93       1434.99        20.45 o                         
   9  -7   3       4588.64       4623.74        73.26 o                         
  10  -7   3       6947.79       7021.92       247.64 o                         
  -9  -6   3          8.80         19.43        39.85 o                         
  -8  -6   3         28.74         44.80        31.26 o                         
  -7  -6   3        102.97        106.89        20.99 o                         
  -6  -6   3        344.27        322.94        16.77 o                         
  -5  -6   3        182.16        175.75         6.62 o                         
  -4  -6   3          8.10          3.40         3.07 o                         
  -3  -6   3       1085.33       1124.62        14.79 o                         
  -2  -6   3       2126.63       2114.82        19.37 o                         
  -1  -6   3         92.64         90.51         3.88 o                         
   0  -6   3        634.92        655.46         9.59 o                         
   1  -6   3        975.18        995.97        12.28 o                         
   2  -6   3        298.34        306.77         7.20 o                         
   3  -6   3        350.76        363.57         8.07 o                         
   4  -6   3         10.02         21.34         2.86 o                         
   5  -6   3          0.21          0.63         3.29 o                         
   6  -6   3         32.70         31.94         3.39 o                         
   7  -6   3         76.74         83.30         5.22 o                         
   8  -6   3        124.04        124.38         6.01 o                         
   9  -6   3        358.85        365.37        17.43 o                         
  10  -6   3         65.90         59.28        19.39 o                         
  11  -6   3         17.59         13.73        24.45 o                         
  -9  -5   3       1329.60       1280.66        79.61 o                         
  -8  -5   3       2791.37       2962.43       116.85 o                         
  -7  -5   3       3486.50       3564.14       152.77 o                         
  -6  -5   3       5465.32       5572.78        68.15 o                         
  -5  -5   3       9977.91      10052.56        62.31 o                         
  -4  -5   3      10071.11      10328.48        55.47 o                         
  -3  -5   3       9104.71       9086.55        50.58 o                         
  -2  -5   3      12670.97      12960.62        63.58 o                         
  -1  -5   3      15513.53      15728.36        73.02 o                         
   0  -5   3      16601.16      16839.28        78.71 o                         
   1  -5   3      19631.38      20128.42        98.61 o                         
   2  -5   3      23379.00      23470.16       108.75 o                         
   3  -5   3      17937.76      17907.94        87.97 o                         
   4  -5   3       9320.14       9516.25        51.17 o                         
   5  -5   3       7257.48       7350.88        42.28 o                         
   6  -5   3      12860.70      13091.29        67.55 o                         
   7  -5   3      14500.38      14890.94        82.68 o                         
   8  -5   3       4705.78       4652.14        58.21 o                         
   9  -5   3       1476.81       1422.78        36.60 o                         
  10  -5   3       2691.17       2881.25       112.70 o                         
  11  -5   3       3207.39       3398.75       128.93 o                         
 -10  -4   3        419.41        371.98        64.13 o                         
  -9  -4   3        201.62        205.11        32.00 o                         
  -8  -4   3          4.56         18.87        13.80 o                         
  -7  -4   3        227.32        221.11        24.86 o                         
  -6  -4   3       1173.81       1193.04        24.09 o                         
  -5  -4   3        433.08        444.69         8.38 o                         
  -4  -4   3        885.71        873.12         9.32 o                         
  -3  -4   3          1.40          5.99         1.75 o                         
  -2  -4   3       2753.39       2780.92        18.98 o                         
  -1  -4   3       1949.08       1963.83        14.93 o                         
   0  -4   3          0.10          9.63         2.11 o                         
   1  -4   3        453.42        526.81         8.07 o                         
   2  -4   3       1393.80       1433.23        13.51 o                         
   3  -4   3         32.54         43.64         2.65 o                         
   4  -4   3        270.52        294.34         5.83 o                         
   5  -4   3        344.48        342.99         6.50 o                         
   6  -4   3        145.89        155.10         4.79 o                         
   7  -4   3        322.98        299.24         7.54 o                         
   8  -4   3        715.85        743.69        20.12 o                         
   9  -4   3        125.17        129.75        19.48 o                         
  10  -4   3         26.34         -4.01        18.13 o                         
  11  -4   3         26.55        -19.95        19.95 o                         
 -10  -3   3       3247.04       3442.99       278.95 o                         
  -9  -3   3       4166.30       4253.59       139.80 o                         
  -8  -3   3       4382.56       4471.48       104.39 o                         
  -7  -3   3       5535.59       5524.68        85.31 o                         
  -6  -3   3       9612.34       9304.65        77.01 o                         
  -5  -3   3       5402.28       5426.37        33.61 o                         
  -4  -3   3      15002.97      15003.77        86.41 o                         
  -3  -3   3      20015.15      20499.66        70.63 o                         
  -2  -3   3      18173.62      18656.45        64.66 o                         
  -1  -3   3      14192.71      14604.88        50.68 o                         
   0  -3   3      13126.15      13383.73        54.74 o                         
   1  -3   3      15553.68      15676.24        68.07 o                         
   2  -3   3      13723.98      13607.67        59.55 o                         
   3  -3   3      23161.81      23049.08        93.70 o                         
   4  -3   3      14147.02      14027.90        66.76 o                         
   5  -3   3       5286.53       5340.36        31.80 o                         
   6  -3   3       3199.84       3206.05        21.71 o                         
   7  -3   3       7565.58       7916.65        48.22 o                         
   8  -3   3       7865.19       8076.50        87.70 o                         
   9  -3   3       4152.90       4367.35       132.89 o                         
  10  -3   3       1715.10       1703.46        74.34 o                         
  11  -3   3       2140.50       2123.05       117.97 o                         
 -11  -2   3         26.93         78.84        50.13 o                         
 -10  -2   3        216.40        225.17        46.22 o                         
  -9  -2   3        607.97        545.71        39.29 o                         
  -8  -2   3         42.12         34.68        17.01 o                         
  -7  -2   3          1.80          4.96         4.48 o                         
  -6  -2   3        124.88        120.74         4.66 o                         
  -5  -2   3       3872.21       3814.59        24.09 o                         
  -4  -2   3          8.66         12.59         0.95 o                         
  -3  -2   3       1617.12       1536.00         8.49 o                         
  -2  -2   3       1245.76       1315.40         7.84 o                         
  -1  -2   3         17.82         35.58         1.42 o                         
   0  -2   3        124.97        143.58         2.47 o                         
   1  -2   3       2480.18       2593.74        12.57 o                         
   2  -2   3        509.35        529.08         5.18 o                         
   3  -2   3        877.29        983.81         7.64 o                         
   4  -2   3        855.36        803.82         7.26 o                         
   5  -2   3       2909.72       2981.06        16.47 o                         
   6  -2   3          0.42          3.06         1.25 o                         
   7  -2   3        301.67        312.75         6.48 o                         
   8  -2   3        227.00        249.22        14.27 o                         
   9  -2   3        849.11        864.19        55.88 o                         
  10  -2   3         97.13        100.75        29.84 o                         
  11  -2   3         11.57         18.39        28.22 o                         
 -11  -1   3       1718.16       1761.34       174.87 o                         
 -10  -1   3       3688.52       3767.63       202.15 o                         
  -9  -1   3       3838.27       3943.99       170.20 o                         
  -8  -1   3       3785.84       3787.12        77.23 o                         
  -7  -1   3       7016.18       6922.97        83.51 o                         
  -6  -1   3      10100.50       9750.34       114.93 o                         
  -5  -1   3       7055.58       6496.50        40.75 o                         
  -4  -1   3       6929.48       6569.87        41.16 o                         
  -3  -1   3       7364.56       7070.21        32.60 o                         
  -2  -1   3      25126.77      25279.01        86.94 o                         
  -1  -1   3      27678.56      27574.33        88.23 o                         
   0  -1   3      17042.19      16996.65        56.03 o                         
   1  -1   3      15025.97      15164.64        50.75 o                         
   2  -1   3       5534.71       5298.51        22.14 o                         
   3  -1   3       9210.98       9196.23        46.14 o                         
   4  -1   3      15006.77      14611.96        67.21 o                         
   5  -1   3      10627.00      10217.28        51.19 o                         
   6  -1   3       4938.79       4686.48        29.23 o                         
   7  -1   3       2101.10       2124.77        33.43 o                         
   8  -1   3       5457.17       5589.52       132.17 o                         
   9  -1   3       3428.72       3537.84       164.95 o                         
  10  -1   3       2357.17       2265.90       146.54 o                         
 -11   0   3          7.91         -9.74        25.04 o                         
 -10   0   3         16.07         25.72        19.26 o                         
  -9   0   3          1.43        -13.88        13.88 o                         
  -8   0   3        166.17        177.37        15.73 o                         
  -7   0   3        596.48        549.93        10.57 o                         
  -6   0   3       1889.63       1801.95        17.33 o                         
  -5   0   3        133.42        123.89         2.02 o                         
  -4   0   3        703.80        694.10         5.45 o                         
  -3   0   3         74.49        109.48         2.04 o                         
  -2   0   3       4984.67       4935.28        22.61 o                         
  -1   0   3        623.16        660.52         5.44 o                         
   1   0   3       2653.96       2614.38        13.09 o                         
   2   0   3       2172.97       2118.77        12.59 o                         
   3   0   3       1743.48       1718.92        11.67 o                         
   4   0   3        109.34        108.67         2.57 o                         
   5   0   3        445.98        425.98         5.34 o                         
   6   0   3       2052.01       2044.29        18.27 o                         
   7   0   3        377.20        391.91        12.44 o                         
   8   0   3        534.40        514.41        36.24 o                         
   9   0   3         51.29         61.79        21.50 o                         
  10   0   3        146.65        156.59        44.39 o                         
 -12   1   3       2016.54       1747.02       174.85 o                         
 -11   1   3       1214.32       1313.36       142.54 o                         
 -10   1   3       2128.40       2261.36       109.68 o                         
  -9   1   3       4972.00       5052.48       121.61 o                         
  -8   1   3       3202.36       3152.08       102.86 o                         
  -7   1   3       2113.94       2110.67        23.67 o                         
  -6   1   3       6782.95       6425.44        34.14 o                         
  -5   1   3      17896.50      17255.49       107.53 o                         
  -4   1   3       9322.32       9165.75        34.92 o                         
  -3   1   3       6679.54       6467.49        25.05 o                         
  -2   1   3       3800.44       3728.10        16.20 o                         
  -1   1   3      18862.67      18581.36        60.13 o                         
   0   1   3      31993.17      31854.33       102.86 o                         
   1   1   3      22300.84      22064.67        75.77 o                         
   2   1   3      17950.26      17531.48        74.35 o                         
   3   1   3      12749.82      12477.15        70.60 o                         
   4   1   3      11706.84      11475.35        72.35 o                         
   5   1   3      10824.54      10432.09        63.97 o                         
   6   1   3      10782.97      10838.85        78.87 o                         
   7   1   3       7673.41       7817.10        99.75 o                         
   8   1   3       5265.95       5521.80       165.91 o                         
   9   1   3       3391.46       3239.39       143.45 o                         
  10   1   3       2297.45       1872.15       160.93 o                         
 -11   2   3         49.91         74.64        29.04 o                         
 -10   2   3        200.48        220.32        29.36 o                         
  -9   2   3         39.80         28.08        14.33 o                         
  -8   2   3        230.18        213.96         9.28 o                         
  -7   2   3        158.51        160.36         4.24 o                         
  -6   2   3         40.35         46.89         1.81 o                         
  -5   2   3       1894.48       1997.68        12.23 o                         
  -4   2   3        245.07        269.26         4.89 o                         
  -3   2   3        288.47        366.46         5.75 o                         
  -2   2   3         15.37         26.74         2.11 o                         
  -1   2   3          0.83         12.43         2.36 o                         
   0   2   3       2009.38       2014.96        16.65 o                         
   1   2   3         70.30         95.33         3.31 o                         
   2   2   3       1461.35       1444.41        13.29 o                         
   3   2   3        376.90        389.63         6.67 o                         
   4   2   3       3886.89       3884.00        29.65 o                         
   5   2   3        610.62        644.01         9.35 o                         
   6   2   3         68.83         60.68         4.57 o                         
   7   2   3         75.13         77.18         9.57 o                         
   8   2   3        364.35        436.99        36.15 o                         
   9   2   3        217.02        223.47        33.02 o                         
  10   2   3         23.64         10.99        28.05 o                         
 -12   3   3       2709.50       2517.72       214.78 o                         
 -11   3   3       1146.52       1061.23        67.05 o                         
 -10   3   3       2071.36       1949.53        77.33 o                         
  -9   3   3       5398.40       5344.91       131.49 o                         
  -8   3   3       9165.36       9522.19        88.43 o                         
  -7   3   3       6165.37       6333.69        41.12 o                         
  -6   3   3       2145.36       2212.69        17.38 o                         
  -5   3   3      15986.13      16225.51        75.77 o                         
  -4   3   3      28817.88      28846.25       130.61 o                         
  -3   3   3      20817.74      20818.71       100.95 o                         
  -2   3   3      12899.34      12873.10        64.88 o                         
  -1   3   3      17347.22      17273.85        83.47 o                         
   0   3   3      18817.00      18672.91        88.16 o                         
   1   3   3      11691.44      11410.95        63.45 o                         
   2   3   3      13134.58      13003.12        67.54 o                         
   3   3   3      16519.12      16513.84        84.94 o                         
   4   3   3      10542.12      10678.31        58.15 o                         
   5   3   3       5685.76       5744.11        52.49 o                         
   6   3   3       3946.41       4031.30        61.36 o                         
   7   3   3       5295.61       5518.57        94.76 o                         
   8   3   3       4304.66       4472.04       118.04 o                         
   9   3   3       2994.89       3075.11       128.11 o                         
 -12   4   3         41.57         12.03        35.44 o                         
 -11   4   3         54.76          7.50        23.98 o                         
 -10   4   3         29.50         22.37        17.99 o                         
  -9   4   3         43.17         34.09         7.85 o                         
  -8   4   3          0.23         -0.54         3.27 o                         
  -7   4   3        228.35        235.95         6.73 o                         
  -6   4   3        673.54        670.72        10.89 o                         
  -5   4   3        869.28        883.74        11.66 o                         
  -4   4   3        115.49        123.37         4.41 o                         
  -3   4   3        479.18        460.83         8.70 o                         
  -2   4   3        110.59        124.10         4.76 o                         
  -1   4   3         13.70         19.80         3.14 o                         
   0   4   3        783.85        831.53        11.21 o                         
   1   4   3       3231.32       3216.17        23.93 o                         
   2   4   3         18.45         26.79         3.01 o                         
   3   4   3        159.68        143.85         4.91 o                         
   4   4   3        156.86        176.63         6.14 o                         
   5   4   3        381.51        402.24         9.69 o                         
   6   4   3        211.37        198.77        11.66 o                         
   7   4   3        241.67        266.77        30.78 o                         
   8   4   3          1.23         12.67        16.93 o                         
   9   4   3          5.27         86.35        66.36 o                         
 -12   5   3       2937.94       3005.61       234.59 o                         
 -11   5   3       4103.58       4248.30       130.76 o                         
 -10   5   3       1524.54       1472.44        70.95 o                         
  -9   5   3       2561.00       2588.50        48.47 o                         
  -8   5   3      10795.53      11197.60        70.90 o                         
  -7   5   3       9886.56      10272.57        62.68 o                         
  -6   5   3       5978.00       6134.71        42.67 o                         
  -5   5   3       4128.25       4289.78        31.37 o                         
  -4   5   3      10963.18      11023.28        64.28 o                         
  -3   5   3      15289.13      15254.38        82.86 o                         
  -2   5   3      11412.11      11490.02        65.72 o                         
  -1   5   3      10883.30      10836.78        59.90 o                         
   0   5   3      16541.50      16548.56        82.81 o                         
   1   5   3       8088.04       8144.92        46.75 o                         
   2   5   3       4040.75       3972.22        29.79 o                         
   3   5   3       4993.65       4987.70        35.58 o                         
   4   5   3       7403.78       7620.33        51.01 o                         
   5   5   3       5418.83       5545.28        49.07 o                         
   6   5   3       1567.40       1554.82        39.79 o                         
   7   5   3       2140.36       2331.53       107.65 o                         
   8   5   3       1107.62       1175.04       119.52 o                         
 -11   6   3          4.54         -1.17        24.36 o                         
 -10   6   3        128.35        107.37        16.84 o                         
  -9   6   3        304.03        306.01        15.31 o                         
  -8   6   3        312.48        309.48         9.57 o                         
  -7   6   3         24.17         29.16         3.89 o                         
  -6   6   3         26.41         21.40         4.08 o                         
  -5   6   3         20.80         17.55         3.83 o                         
  -4   6   3        391.47        379.12         9.24 o                         
  -3   6   3         25.37         32.40         4.18 o                         
  -2   6   3         39.28         37.81         4.09 o                         
  -1   6   3        361.68        340.59         8.60 o                         
   0   6   3       1345.31       1310.15        16.47 o                         
   1   6   3         67.07         65.81         4.40 o                         
   2   6   3        451.77        452.75        10.28 o                         
   3   6   3         20.92         17.21         3.75 o                         
   4   6   3        203.99        180.77         8.27 o                         
   5   6   3         61.48         45.24         9.48 o                         
   6   6   3         56.39         38.67        10.01 o                         
   7   6   3          2.31         18.24        22.39 o                         
 -10   7   3       3462.22       3454.04        77.86 o                         
  -9   7   3       1924.37       1875.69        41.69 o                         
  -8   7   3       1775.83       1783.09        25.06 o                         
  -7   7   3       7215.61       7527.06        53.38 o                         
  -6   7   3       7868.36       8124.44        57.38 o                         
  -5   7   3       3277.34       3394.45        32.92 o                         
  -4   7   3       3896.60       3978.20        35.42 o                         
  -3   7   3       5214.59       5304.46        40.48 o                         
  -2   7   3       3618.36       3674.61        32.40 o                         
  -1   7   3       2442.04       2472.90        25.24 o                         
   0   7   3       4088.29       4240.37        34.87 o                         
   1   7   3       7498.30       7676.55        51.90 o                         
   2   7   3       3963.73       4031.18        36.07 o                         
   3   7   3        976.45       1013.01        18.85 o                         
   4   7   3       1880.92       1866.13        28.60 o                         
   5   7   3       2679.90       2630.96        57.39 o                         
   6   7   3       2885.73       2780.72        90.80 o                         
 -10   8   3         97.04         78.72        17.09 o                         
  -9   8   3         32.33          9.44         8.85 o                         
  -8   8   3         47.88         47.49         5.52 o                         
  -7   8   3        228.46        207.85         8.71 o                         
  -6   8   3        201.32        194.64         8.33 o                         
  -5   8   3         99.48         96.03         6.31 o                         
  -4   8   3        466.41        480.66        12.07 o                         
  -3   8   3          2.87         -0.75         4.59 o                         
  -2   8   3        137.43        129.67         6.56 o                         
  -1   8   3         21.48         20.74         4.70 o                         
   0   8   3         10.56         -0.59         4.79 o                         
   1   8   3        328.47        312.95        10.41 o                         
   2   8   3         83.22         73.09         6.00 o                         
   3   8   3        106.15         91.79         7.58 o                         
   4   8   3         36.85         32.19         8.06 o                         
   5   8   3         10.72         18.17        11.47 o                         
 -10   9   3       2584.15       2528.07       124.99 o                         
  -9   9   3       1858.26       1773.29        49.28 o                         
  -8   9   3       1164.40       1152.47        22.71 o                         
  -7   9   3       1193.69       1193.83        21.77 o                         
  -6   9   3       3657.06       3672.55        38.26 o                         
  -5   9   3       3214.78       3256.26        35.08 o                         
  -4   9   3       1908.36       2003.74        27.08 o                         
  -3   9   3       4858.12       5071.02        44.26 o                         
  -2   9   3       5460.56       5590.29        47.85 o                         
  -1   9   3       2450.99       2512.90        30.94 o                         
   0   9   3        713.49        708.97        16.14 o                         
   1   9   3       4193.01       4285.34        43.07 o                         
   2   9   3       5104.31       5180.82        54.15 o                         
   3   9   3       2916.01       2868.46        39.27 o                         
   4   9   3       1225.34       1157.92       180.64 o                         
  -8  10   3        131.90        126.58        10.57 o                         
  -7  10   3         47.24         31.07         6.59 o                         
  -6  10   3        325.93        333.13        11.85 o                         
  -5  10   3         36.58         38.20         6.75 o                         
  -4  10   3          2.17          1.48         5.66 o                         
  -3  10   3         11.70          7.61         5.96 o                         
  -2  10   3         13.16         11.97         6.13 o                         
  -1  10   3         27.49         33.29         6.34 o                         
   0  10   3        387.31        385.69        13.21 o                         
   1  10   3        180.56        184.91        11.00 o                         
   2  10   3        417.00        430.72        18.98 o                         
  -6  11   3       2751.63       2702.37        75.30 o                         
  -5  11   3       2219.33       2182.36        72.03 o                         
  -4  11   3       1775.50       1812.14        62.37 o                         
  -3  11   3       1902.27       2007.12       101.63 o                         
  -2  11   3       4743.14       4702.92       112.78 o                         
  -1  11   3       4185.92       4103.76        92.50 o                         
   0  11   3       1804.22       1740.02        69.12 o                         
   3 -13   4          3.82         27.13        32.92 o                         
  -2 -12   4        917.98        891.84       132.95 o                         
  -1 -12   4       1732.26       1632.38        37.47 o                         
   0 -12   4       4250.50       4189.54        51.33 o                         
   1 -12   4       2761.80       2657.77        35.43 o                         
   2 -12   4       1803.10       1718.64        28.35 o                         
   3 -12   4       2377.98       2343.76        33.26 o                         
   4 -12   4       2213.23       2161.15        31.40 o                         
   5 -12   4       2249.81       2142.10        35.97 o                         
   6 -12   4       1465.17       1324.96        50.81 o                         
   7 -12   4       1788.47       1605.12       164.67 o                         
  -3 -11   4         22.36         -0.54         7.37 o                         
  -2 -11   4         27.01          7.64         6.30 o                         
  -1 -11   4         26.73         17.20         5.47 o                         
   0 -11   4          2.27         -4.55         5.54 o                         
   1 -11   4          2.26         -6.03         6.03 o                         
   2 -11   4        107.55         90.24         6.73 o                         
   3 -11   4        139.91        130.17         7.32 o                         
   4 -11   4         27.84         18.16         5.71 o                         
   5 -11   4        273.27        259.78        10.08 o                         
   6 -11   4          0.80         -5.80         5.80 o                         
   7 -11   4        255.07        224.89        10.34 o                         
   8 -11   4         37.42         19.17         8.02 o                         
  -5 -10   4       1233.23       1149.02        47.72 o                         
  -4 -10   4       2550.02       2507.50        60.09 o                         
  -3 -10   4       4834.24       4758.47        51.41 o                         
  -2 -10   4       1778.46       1740.72        25.33 o                         
  -1 -10   4        918.77        901.24        17.49 o                         
   0 -10   4       3159.63       3119.27        33.91 o                         
   1 -10   4       4248.67       4223.42        38.93 o                         
   2 -10   4       3067.61       3122.17        33.90 o                         
   3 -10   4       1939.05       1915.84        26.02 o                         
   4 -10   4       6493.63       6449.45        52.73 o                         
   5 -10   4       3863.57       3795.29        38.60 o                         
   6 -10   4       1771.73       1757.43        25.51 o                         
   7 -10   4       2892.38       2838.41        35.69 o                         
   8 -10   4       3995.04       3835.96        43.69 o                         
   9 -10   4       3669.80       3558.92        73.72 o                         
  -6  -9   4          4.69        -16.76        17.33 o                         
  -5  -9   4         11.89          8.61         9.63 o                         
  -4  -9   4        290.87        284.22        10.76 o                         
  -3  -9   4        205.19        180.06         8.68 o                         
  -2  -9   4         51.23         39.24         4.84 o                         
  -1  -9   4          9.90          8.10         4.82 o                         
   0  -9   4         48.89         40.11         4.73 o                         
   1  -9   4        381.43        377.86        10.58 o                         
   2  -9   4         13.78          5.60         4.85 o                         
   3  -9   4          0.23         -5.11         5.11 o                         
   4  -9   4         76.61         81.13         5.82 o                         
   5  -9   4         12.78          3.47         4.94 o                         
   6  -9   4        427.04        397.38        11.74 o                         
   7  -9   4         14.50         10.54         5.69 o                         
   8  -9   4         11.69          6.51         5.28 o                         
   9  -9   4         10.87          7.12         9.76 o                         
  10  -9   4        214.47        152.94        21.12 o                         
  -7  -8   4       2833.54       2713.15       133.52 o                         
  -6  -8   4       2898.68       2877.12        62.84 o                         
  -5  -8   4       1920.56       1835.62        43.96 o                         
  -4  -8   4       2046.26       2076.10        27.32 o                         
  -3  -8   4       7605.17       7691.78        54.27 o                         
  -2  -8   4       8047.14       8158.34        57.13 o                         
  -1  -8   4       6049.25       6107.80        44.16 o                         
   0  -8   4       6751.22       6782.90        48.00 o                         
   1  -8   4       9286.05       9351.54        59.26 o                         
   2  -8   4       8663.36       8724.78        56.66 o                         
   3  -8   4       5149.11       5259.40        40.77 o                         
   4  -8   4       7384.22       7440.65        50.83 o                         
   5  -8   4      11477.90      11442.40        69.92 o                         
   6  -8   4       7416.30       7538.71        54.35 o                         
   7  -8   4       2420.01       2376.49        28.66 o                         
   8  -8   4       3739.79       3812.21        40.19 o                         
   9  -8   4       5947.11       5877.46        89.08 o                         
  10  -8   4       3598.49       3456.07        95.79 o                         
  -8  -7   4        177.49        226.12        49.53 o                         
  -7  -7   4        100.02        109.18        22.02 o                         
  -6  -7   4         36.54         18.28         8.97 o                         
  -5  -7   4          2.96          3.70         4.16 o                         
  -4  -7   4        304.90        312.43         8.93 o                         
  -3  -7   4        965.15        978.45        15.52 o                         
  -2  -7   4         14.92         10.03         3.62 o                         
  -1  -7   4         79.66         58.28         4.00 o                         
   0  -7   4        251.77        254.11         6.88 o                         
   1  -7   4        281.86        302.05         7.88 o                         
   2  -7   4        373.56        365.66         8.60 o                         
   3  -7   4       1215.97       1135.37        15.73 o                         
   4  -7   4        186.66        197.54         6.51 o                         
   5  -7   4         21.55         28.13         3.97 o                         
   6  -7   4         61.62         47.38         4.05 o                         
   7  -7   4        567.93        587.33        12.82 o                         
   8  -7   4         82.20         80.80         5.70 o                         
   9  -7   4         21.33         16.02         8.11 o                         
  10  -7   4          0.23          0.41        23.41 o                         
  -9  -6   4       2493.22       2683.14       165.46 o                         
  -8  -6   4       2547.28       2819.09       104.17 o                         
  -7  -6   4       2837.21       2803.57       100.21 o                         
  -6  -6   4       7916.19       8094.30        92.63 o                         
  -5  -6   4       7476.25       7694.61        54.44 o                         
  -4  -6   4       6606.80       6747.01        44.44 o                         
  -3  -6   4       5385.88       5470.79        37.87 o                         
  -2  -6   4      13240.85      13499.29        72.42 o                         
  -1  -6   4      14394.19      14588.54        73.77 o                         
   0  -6   4       9027.16       8993.85        51.21 o                         
   1  -6   4      15773.63      15727.91        83.37 o                         
   2  -6   4      18514.25      18640.27        94.54 o                         
   3  -6   4       9680.39       9719.93        55.24 o                         
   4  -6   4       4218.83       4208.08        31.35 o                         
   5  -6   4       9147.84       9214.61        54.26 o                         
   6  -6   4      11069.04      11247.22        64.46 o                         
   7  -6   4       7574.02       7689.52        54.34 o                         
   8  -6   4       1270.46       1294.26        20.17 o                         
   9  -6   4       2798.07       2881.54        51.01 o                         
  10  -6   4       4400.58       4527.51       147.88 o                         
  11  -6   4       2667.72       2378.04       203.80 o                         
  -9  -5   4          2.48          9.21        17.62 o                         
  -8  -5   4         21.62         29.36        16.01 o                         
  -7  -5   4       1484.85       1600.39        89.71 o                         
  -6  -5   4        491.36        481.98        17.49 o                         
  -5  -5   4          7.68          3.81         3.08 o                         
  -4  -5   4         14.74         12.40         2.36 o                         
  -3  -5   4       1019.18       1031.52        11.90 o                         
  -2  -5   4       1352.47       1295.23        13.12 o                         
  -1  -5   4        258.05        274.96         5.90 o                         
   0  -5   4         40.56         45.46         3.09 o                         
   1  -5   4        241.78        271.91         6.52 o                         
   2  -5   4         81.59         98.53         4.27 o                         
   3  -5   4        466.66        502.94         8.81 o                         
   4  -5   4         92.09        103.36         4.19 o                         
   5  -5   4        103.34        117.54         4.50 o                         
   6  -5   4         32.72         29.43         3.38 o                         
   7  -5   4        278.44        287.33         8.89 o                         
   8  -5   4          2.97          0.79         6.31 o                         
   9  -5   4         38.59         36.15         8.61 o                         
  10  -5   4          2.06          7.56        17.12 o                         
  11  -5   4          4.56         34.46        24.80 o                         
 -10  -4   4       2438.68       2372.12       160.69 o                         
  -9  -4   4       5027.87       5182.88       217.09 o                         
  -8  -4   4       4838.95       4779.62       128.98 o                         
  -7  -4   4       4310.96       4325.96        83.54 o                         
  -6  -4   4       6793.83       6879.00        71.94 o                         
  -5  -4   4      10342.67      10567.66        78.53 o                         
  -4  -4   4      13116.80      13344.07        62.82 o                         
  -3  -4   4       8974.22       8901.57        44.50 o                         
  -2  -4   4      14542.05      14793.93        72.23 o                         
  -1  -4   4      14917.37      15034.76        71.56 o                         
   0  -4   4       9388.48       9433.40        50.24 o                         
   1  -4   4       7513.71       7574.95        42.97 o                         
   2  -4   4      14885.84      14355.04        70.71 o                         
   3  -4   4      22565.95      22298.56       116.07 o                         
   4  -4   4       4598.87       4418.66        29.11 o                         
   5  -4   4       1415.83       1516.92        16.62 o                         
   6  -4   4       8447.15       8534.21        50.00 o                         
   7  -4   4       7042.36       7262.83        49.73 o                         
   8  -4   4       3402.55       3418.17        48.42 o                         
   9  -4   4        925.56        929.64        63.67 o                         
  10  -4   4       2128.32       2170.05        86.73 o                         
  11  -4   4       2429.53       2526.60       110.01 o                         
 -10  -3   4        461.40        617.59        88.98 o                         
  -9  -3   4         17.86         13.68        23.87 o                         
  -8  -3   4        280.89        285.55        25.15 o                         
  -7  -3   4        216.41        211.89        12.39 o                         
  -6  -3   4        526.20        512.66         7.58 o                         
  -5  -3   4        494.43        471.33         5.26 o                         
  -4  -3   4       2663.38       2663.79        14.26 o                         
  -3  -3   4        764.48        781.15         8.23 o                         
  -2  -3   4         46.54         51.90         2.33 o                         
  -1  -3   4         15.36         20.44         2.09 o                         
   0  -3   4       1294.55       1250.52        12.36 o                         
   1  -3   4          9.49         18.08         2.54 o                         
   2  -3   4          5.91         13.23         2.08 o                         
   3  -3   4        140.12        141.99         4.44 o                         
   4  -3   4       2393.54       2374.67        19.15 o                         
   5  -3   4          0.61          7.20         2.00 o                         
   6  -3   4          6.71          5.47         2.27 o                         
   7  -3   4         10.07         14.21         2.99 o                         
   8  -3   4        841.41        845.54        24.62 o                         
   9  -3   4         31.72         41.20        16.41 o                         
  10  -3   4          2.16          9.96        17.23 o                         
  11  -3   4         43.99         27.92        66.27 o                         
 -11  -2   4       1979.03       1732.47       182.62 o                         
 -10  -2   4       2364.12       2348.33       238.32 o                         
  -9  -2   4       2650.83       2636.68       134.51 o                         
  -8  -2   4       4344.52       4277.87       190.47 o                         
  -7  -2   4       6245.27       6343.61        83.51 o                         
  -6  -2   4       5367.69       5275.18        38.24 o                         
  -5  -2   4       6428.81       6234.52        33.84 o                         
  -4  -2   4       7156.84       7068.21        29.87 o                         
  -3  -2   4       9110.18       9040.91        37.21 o                         
  -2  -2   4      10760.20      10701.01        39.29 o                         
  -1  -2   4      22692.86      22956.70        79.51 o                         
   0  -2   4       8357.57       8352.63        31.26 o                         
   1  -2   4       4831.75       4607.55        27.57 o                         
   2  -2   4       8434.68       8385.62        43.06 o                         
   3  -2   4      15149.28      15045.19        70.35 o                         
   4  -2   4      15392.91      15224.52        74.46 o                         
   5  -2   4       6348.10       6179.40        35.99 o                         
   6  -2   4       3896.81       3845.87        26.66 o                         
   7  -2   4       7658.34       7753.17        54.70 o                         
   8  -2   4       7301.41       7367.18        89.06 o                         
   9  -2   4       2566.41       2780.34       105.35 o                         
  10  -2   4       2860.27       2868.43       138.30 o                         
 -11  -1   4        119.38        121.10        57.40 o                         
 -10  -1   4          7.94         -6.29        18.41 o                         
  -9  -1   4        675.91        714.45        46.43 o                         
  -8  -1   4         57.79         41.71         8.45 o                         
  -7  -1   4       1774.66       1741.41        26.68 o                         
  -6  -1   4          1.10          5.65         0.69 o                         
  -5  -1   4          4.68         12.37         1.03 o                         
  -4  -1   4          4.54         14.57         1.04 o                         
  -3  -1   4       6533.09       6643.87        27.09 o                         
  -2  -1   4         87.56        110.31         2.35 o                         
  -1  -1   4        250.39        272.73         3.66 o                         
   0  -1   4        890.57        961.09         7.59 o                         
   1  -1   4       5012.76       5031.78        23.97 o                         
   2  -1   4       1595.69       1662.91        13.92 o                         
   3  -1   4        214.97        188.71         4.61 o                         
   4  -1   4         52.83         47.37         2.54 o                         
   5  -1   4        925.38        875.64         9.73 o                         
   6  -1   4        384.48        369.37         7.88 o                         
   7  -1   4        542.68        543.01        16.10 o                         
   8  -1   4         62.92         74.16        17.73 o                         
   9  -1   4          4.72         21.26        23.18 o                         
  10  -1   4          5.25          0.22        55.11 o                         
 -12   0   4       1640.01       1350.91       185.44 o                         
 -11   0   4       1608.48       1643.05       101.46 o                         
 -10   0   4       4296.67       4361.00       158.76 o                         
  -9   0   4       3072.29       3007.41       116.89 o                         
  -8   0   4       2361.39       2429.08        64.98 o                         
  -7   0   4       5804.15       5632.64        56.01 o                         
  -6   0   4       9855.42       9404.78        50.06 o                         
  -5   0   4      14190.97      13983.92        62.04 o                         
  -4   0   4       7442.74       7103.83        31.53 o                         
  -3   0   4      13904.02      13257.08        61.49 o                         
  -2   0   4      18934.55      17876.00        79.54 o                         
  -1   0   4      19729.82      18188.00        63.18 o                         
   0   0   4      29612.72      28017.84       103.35 o                         
   1   0   4      21311.40      20236.83       100.94 o                         
   2   0   4       9455.32       8682.10        47.96 o                         
   3   0   4      10356.84       9635.96        63.31 o                         
   4   0   4      14240.78      13696.34       102.08 o                         
   5   0   4      11968.38      11590.63        84.11 o                         
   6   0   4       6732.03       6847.49        47.33 o                         
   7   0   4       4673.54       4674.17        55.50 o                         
   8   0   4       5376.02       5681.88       185.81 o                         
   9   0   4       3869.94       3824.89       156.86 o                         
  10   0   4       2099.68       1890.28       205.15 o                         
 -12   1   4          6.62        -36.32        36.32 o                         
 -11   1   4         81.15        106.92        31.61 o                         
 -10   1   4        666.07        656.67        49.52 o                         
  -9   1   4          4.87        -11.72        12.94 o                         
  -8   1   4        270.59        247.83        13.74 o                         
  -7   1   4          6.35          5.26         1.84 o                         
  -6   1   4        790.69        752.87         6.52 o                         
  -5   1   4        306.27        313.36         4.22 o                         
  -4   1   4        579.60        607.41         6.32 o                         
  -3   1   4         52.37         66.63         2.66 o                         
  -1   1   4       3597.74       3546.99        24.62 o                         
   0   1   4        157.35        138.11         4.30 o                         
   1   1   4        102.69        146.15         4.52 o                         
   2   1   4        579.70        592.54         8.55 o                         
   3   1   4       2746.59       2680.41        20.34 o                         
   4   1   4       1394.15       1396.20        14.17 o                         
   5   1   4          0.00          8.02         2.26 o                         
   6   1   4         90.34        104.76         4.77 o                         
   7   1   4        104.98        120.73         9.91 o                         
   8   1   4        479.66        527.28        56.26 o                         
   9   1   4          2.73         11.63        20.30 o                         
  10   1   4          4.50         37.07        47.46 o                         
 -11   2   4       1667.06       1722.72       102.07 o                         
 -10   2   4       4872.78       4968.31       129.27 o                         
  -9   2   4       7574.12       7881.61       165.90 o                         
  -8   2   4       6365.74       6527.56        67.22 o                         
  -7   2   4       4518.67       4471.66        34.71 o                         
  -6   2   4       9865.26       9750.83        48.08 o                         
  -5   2   4      16780.42      16608.17        83.98 o                         
  -4   2   4      17054.03      16782.72        77.99 o                         
  -3   2   4      16621.41      16426.48        76.54 o                         
  -2   2   4      15667.09      15312.67        75.50 o                         
  -1   2   4      16417.67      16287.94        78.93 o                         
   0   2   4      21749.15      21740.30       101.60 o                         
   1   2   4      20317.10      19862.25        94.28 o                         
   2   2   4      22553.67      22169.85       127.49 o                         
   3   2   4      10029.39       9717.22        61.90 o                         
   4   2   4       6854.04       6703.76        48.49 o                         
   5   2   4      10277.34      10241.05        88.94 o                         
   6   2   4       4113.75       3979.16        56.11 o                         
   7   2   4       4384.10       4436.41        69.44 o                         
   8   2   4       2724.00       2552.59       108.75 o                         
   9   2   4       3014.78       3133.75       128.76 o                         
 -12   3   4        451.93        362.49        84.74 o                         
 -11   3   4        173.08        182.77        28.18 o                         
 -10   3   4         33.36         33.91        17.80 o                         
  -9   3   4         55.49         75.60        13.95 o                         
  -8   3   4        202.75        202.06        10.26 o                         
  -7   3   4        320.02        328.30         7.81 o                         
  -6   3   4        132.33        133.33         4.34 o                         
  -5   3   4        183.33        196.14         5.57 o                         
  -4   3   4        976.23        954.79        11.64 o                         
  -3   3   4        250.13        269.42         6.43 o                         
  -2   3   4        355.46        361.03         8.03 o                         
  -1   3   4         23.66         26.74         3.31 o                         
   0   3   4       2494.56       2479.61        22.12 o                         
   1   3   4        356.28        345.60         7.01 o                         
   2   3   4       1306.16       1340.94        15.23 o                         
   3   3   4        532.93        545.76         9.90 o                         
   4   3   4        863.04        883.92        12.88 o                         
   5   3   4        242.62        260.65         8.02 o                         
   6   3   4         41.20         29.52         7.05 o                         
   7   3   4        193.40        177.02        15.62 o                         
   8   3   4        146.00         84.54        21.77 o                         
   9   3   4          2.98        -58.12        58.12 o                         
 -11   4   4       2637.15       2671.48        99.63 o                         
 -10   4   4       1637.64       1500.21        69.73 o                         
  -9   4   4       7323.50       7542.81        96.09 o                         
  -8   4   4      11322.19      11723.50        75.85 o                         
  -7   4   4       8092.23       8245.94        52.93 o                         
  -6   4   4       6008.59       6079.03        39.67 o                         
  -5   4   4       9585.62       9651.21        54.70 o                         
  -4   4   4      15903.59      15991.60        80.77 o                         
  -3   4   4      11247.57      11365.21        63.41 o                         
  -2   4   4      10613.10      10813.83        61.34 o                         
  -1   4   4       8740.90       8729.09        52.67 o                         
   0   4   4       7426.20       7445.37        47.27 o                         
   1   4   4       5410.03       5433.74        36.74 o                         
   2   4   4       5552.47       5568.16        37.77 o                         
   3   4   4       5474.20       5612.16        38.89 o                         
   4   4   4       6426.02       6646.18        45.48 o                         
   5   4   4       2197.28       2243.20        26.33 o                         
   6   4   4       2643.70       2627.33        47.87 o                         
   7   4   4       1449.66       1476.46        65.39 o                         
   8   4   4       1618.90       1656.26        92.64 o                         
 -12   5   4          1.11        -33.80        35.82 o                         
 -11   5   4         71.04         80.28        27.90 o                         
 -10   5   4        230.79        242.70        30.08 o                         
  -9   5   4          1.47         -0.02         6.94 o                         
  -8   5   4         11.26         11.01         4.01 o                         
  -7   5   4        293.09        296.88         8.17 o                         
  -6   5   4        230.33        235.93         7.25 o                         
  -5   5   4          0.09          3.78         3.26 o                         
  -4   5   4          7.40          5.14         3.53 o                         
  -3   5   4        321.39        316.54         8.29 o                         
  -2   5   4        253.75        268.71         7.71 o                         
  -1   5   4       1881.25       1806.74        19.90 o                         
   0   5   4         16.31         19.76         3.51 o                         
   1   5   4        913.54        928.67        13.60 o                         
   2   5   4         17.04         10.34         3.62 o                         
   3   5   4        944.00        980.79        14.91 o                         
   4   5   4        346.04        383.78        11.11 o                         
   5   5   4        226.74        230.59         8.66 o                         
   6   5   4        105.16         78.82        11.26 o                         
   7   5   4         44.39         18.89        17.94 o                         
 -11   6   4       3898.98       4132.45       282.63 o                         
 -10   6   4       1339.51       1309.13        48.35 o                         
  -9   6   4       1124.72       1057.15        30.17 o                         
  -8   6   4       5048.58       5130.48        45.81 o                         
  -7   6   4       6303.19       6470.67        48.42 o                         
  -6   6   4       3232.60       3274.47        29.97 o                         
  -5   6   4       2724.53       2778.86        27.51 o                         
  -4   6   4       6571.20       6652.95        47.20 o                         
  -3   6   4       7183.65       7176.21        49.93 o                         
  -2   6   4       2739.28       2806.78        26.98 o                         
  -1   6   4       6588.31       6588.42        46.16 o                         
   0   6   4       7405.06       7477.68        48.70 o                         
   1   6   4       5294.28       5364.96        40.58 o                         
   2   6   4       1388.04       1373.53        19.25 o                         
   3   6   4       2894.65       2923.11        29.32 o                         
   4   6   4       3281.98       3354.12        38.08 o                         
   5   6   4       3358.61       3386.95        61.91 o                         
   6   6   4       2013.66       2088.48        55.41 o                         
   7   6   4       1131.61       1222.28       124.27 o                         
 -10   7   4        129.74        119.46        13.88 o                         
  -9   7   4         17.41         24.14         8.33 o                         
  -8   7   4          5.17          3.34         5.04 o                         
  -7   7   4        146.43        148.06         7.30 o                         
  -6   7   4         35.75         27.71         4.66 o                         
  -5   7   4        567.09        572.86        12.38 o                         
  -4   7   4        182.45        177.54         7.16 o                         
  -3   7   4          9.45          4.70         4.48 o                         
  -2   7   4         64.40         59.18         5.30 o                         
  -1   7   4        505.39        514.61        11.93 o                         
   0   7   4        210.54        202.22         7.86 o                         
   1   7   4         71.61         65.06         5.64 o                         
   2   7   4        780.16        860.18        16.89 o                         
   3   7   4         22.16         19.08         5.59 o                         
   4   7   4         41.33         36.36         6.59 o                         
   5   7   4        120.16         92.49        17.70 o                         
   6   7   4        202.92        144.40        26.69 o                         
 -10   8   4       2822.86       2663.09        72.82 o                         
  -9   8   4       1160.48       1135.41        34.73 o                         
  -8   8   4       2013.90       2036.90        29.61 o                         
  -7   8   4       4080.06       4110.51        42.13 o                         
  -6   8   4       3571.16       3677.86        36.55 o                         
  -5   8   4       1829.29       1917.56        25.36 o                         
  -4   8   4       4549.70       4628.68        42.23 o                         
  -3   8   4       4774.84       4887.41        41.58 o                         
  -2   8   4       3555.97       3631.37        35.16 o                         
  -1   8   4       1804.06       1842.40        24.99 o                         
   0   8   4       4175.87       4268.15        39.75 o                         
   1   8   4       7330.18       7596.98        59.38 o                         
   2   8   4       3403.44       3485.20        38.63 o                         
   3   8   4       1838.24       1861.01        32.79 o                         
   4   8   4       2289.92       2286.96        61.41 o                         
   5   8   4       2266.97       2233.80       120.16 o                         
  -9   9   4         55.93         67.36        16.68 o                         
  -8   9   4          1.35         -6.35         6.35 o                         
  -7   9   4        183.11        175.61         9.02 o                         
  -6   9   4          1.32         -5.67         5.67 o                         
  -5   9   4         82.12         66.58         6.29 o                         
  -4   9   4          3.44          4.94         5.70 o                         
  -3   9   4         19.18         16.41         5.87 o                         
  -2   9   4        192.90        189.20         9.01 o                         
  -1   9   4        973.50        962.74        19.68 o                         
   0   9   4         28.76         22.94         5.92 o                         
   1   9   4         14.74          7.27         5.90 o                         
   2   9   4         57.54         46.45         7.39 o                         
   3   9   4        248.59        197.55        14.34 o                         
  -8  10   4       1633.97       1552.79        37.02 o                         
  -7  10   4       3316.15       3321.76        50.79 o                         
  -6  10   4       3797.52       3897.77        43.09 o                         
  -5  10   4       3480.86       3494.07        40.56 o                         
  -4  10   4       2118.71       2168.50        32.13 o                         
  -3  10   4       5142.72       5329.93        53.26 o                         
  -2  10   4       5568.63       5774.08        56.21 o                         
  -1  10   4       2209.36       2232.33        32.46 o                         
   0  10   4       1852.28       1854.60        34.16 o                         
   1  10   4       2153.19       2024.41        98.88 o                         
  -6  11   4        315.36        333.82        97.26 o                         
  -5  11   4         61.16         83.90        57.68 o                         
  -2  11   4         29.49         90.50        49.61 o                         
   2 -13   5       1500.36       1237.84       159.11 o                         
   3 -13   5        973.81        908.36       138.35 o                         
   4 -13   5       1376.10       1308.00       110.76 o                         
  -2 -12   5         74.34         96.70        49.09 o                         
  -1 -12   5         37.03         21.80         8.43 o                         
   0 -12   5          5.34         -7.17         7.17 o                         
   1 -12   5         27.25         14.19         6.42 o                         
   2 -12   5         73.20         67.94         6.68 o                         
   3 -12   5         26.38         25.16         6.36 o                         
   4 -12   5        252.60        236.32        10.22 o                         
   5 -12   5         24.16         16.38         7.42 o                         
   6 -12   5        121.97        119.14        17.61 o                         
  -4 -11   5       1759.56       1712.24       177.93 o                         
  -3 -11   5       1531.83       1435.64        28.53 o                         
  -2 -11   5        937.10        883.65        20.50 o                         
  -1 -11   5       2146.19       2114.52        29.24 o                         
   0 -11   5       3863.48       3826.70        39.92 o                         
   1 -11   5       3705.07       3654.65        39.32 o                         
   2 -11   5       3390.53       3387.50        36.92 o                         
   3 -11   5       3406.29       3358.34        36.89 o                         
   4 -11   5       3138.74       3136.58        36.07 o                         
   5 -11   5       1830.82       1748.90        26.57 o                         
   6 -11   5       3271.96       3163.82        37.49 o                         
   7 -11   5       3810.10       3769.95        46.48 o                         
   8 -11   5       3127.56       3023.54        50.63 o                         
  -5 -10   5         22.40         22.42        13.17 o                         
  -4 -10   5         12.09          7.93         9.44 o                         
  -3 -10   5         16.01          9.68         5.96 o                         
  -2 -10   5        254.45        241.01         9.17 o                         
  -1 -10   5         94.92         72.53         5.99 o                         
   0 -10   5         55.54         54.87         5.83 o                         
   1 -10   5        346.88        337.41        10.68 o                         
   2 -10   5         19.41         14.47         5.19 o                         
   3 -10   5        106.64         89.82         6.56 o                         
   4 -10   5          1.45          4.97         5.38 o                         
   5 -10   5       2195.86       2211.99        28.80 o                         
   6 -10   5        367.61        384.98        12.16 o                         
   7 -10   5         51.32         39.35         6.27 o                         
   8 -10   5          2.39         -6.42         6.42 o                         
   9 -10   5        187.99        173.91        21.91 o                         
  -6  -9   5       1774.06       1575.25        67.84 o                         
  -5  -9   5        947.79        903.08        32.22 o                         
  -4  -9   5       4401.51       4459.79        45.36 o                         
  -3  -9   5       6589.30       6684.42        55.03 o                         
  -2  -9   5       3412.23       3402.99        34.59 o                         
  -1  -9   5       3255.67       3237.80        33.16 o                         
   0  -9   5       5157.80       5148.63        42.54 o                         
   1  -9   5       6473.91       6401.71        49.58 o                         
   2  -9   5       5695.85       5653.40        43.94 o                         
   3  -9   5       6973.62       7081.11        50.98 o                         
   4  -9   5       9090.91       9027.84        60.29 o                         
   5  -9   5       8017.39       7985.89        57.44 o                         
   6  -9   5       2618.70       2609.81        30.70 o                         
   7  -9   5       3550.79       3520.82        40.11 o                         
   8  -9   5       4228.68       4288.14        46.52 o                         
   9  -9   5       5593.01       5374.87        99.09 o                         
  10  -9   5       2369.75       2250.32        77.91 o                         
  -7  -8   5         57.83         37.59        22.39 o                         
  -6  -8   5        145.19        139.38        15.03 o                         
  -5  -8   5        675.17        649.02        25.84 o                         
  -4  -8   5        342.81        330.33        10.73 o                         
  -3  -8   5        382.63        402.91        10.46 o                         
  -2  -8   5        204.73        183.60         7.16 o                         
  -1  -8   5         81.90         66.85         4.65 o                         
   0  -8   5        372.07        338.77         8.90 o                         
   1  -8   5       1007.34       1027.34        16.10 o                         
   2  -8   5       1727.17       1696.12        21.15 o                         
   3  -8   5         16.05         12.13         4.20 o                         
   4  -8   5        144.47        128.28         6.23 o                         
   5  -8   5        139.13        137.28         6.44 o                         
   6  -8   5        887.06        893.56        15.79 o                         
   7  -8   5          2.03          7.74         4.76 o                         
   8  -8   5         70.11         76.59         7.15 o                         
   9  -8   5          1.54         -6.90         9.54 o                         
  10  -8   5         58.72         53.88        18.56 o                         
  -8  -7   5       1782.20       1957.92       112.29 o                         
  -7  -7   5       5338.05       5570.20       154.32 o                         
  -6  -7   5       6208.23       6257.26        90.46 o                         
  -5  -7   5       3017.88       3090.53        32.44 o                         
  -4  -7   5       4759.95       4845.67        41.62 o                         
  -3  -7   5       8222.02       8349.28        54.32 o                         
  -2  -7   5      13572.06      13758.25        74.98 o                         
  -1  -7   5       6329.05       6408.35        43.93 o                         
   0  -7   5       8724.28       8799.50        53.55 o                         
   1  -7   5      14333.18      14179.22        78.32 o                         
   2  -7   5       6293.49       6357.89        43.90 o                         
   3  -7   5       2696.33       2731.87        25.49 o                         
   4  -7   5       7059.95       7001.74        46.57 o                         
   5  -7   5      11869.94      12089.28        70.15 o                         
   6  -7   5       7811.42       7813.53        53.03 o                         
   7  -7   5       1551.29       1557.03        22.08 o                         
   8  -7   5       2598.75       2574.00        31.16 o                         
   9  -7   5       2956.08       2944.49        62.88 o                         
  10  -7   5       2789.21       2777.59       302.70 o                         
  -9  -6   5         40.01         53.84        44.68 o                         
  -8  -6   5        575.18        611.87        53.61 o                         
  -7  -6   5        582.34        624.90        47.26 o                         
  -6  -6   5         19.15         12.12         7.89 o                         
  -5  -6   5         19.60         20.66         4.40 o                         
  -4  -6   5        165.42        163.89         5.62 o                         
  -3  -6   5       1385.82       1389.59        16.18 o                         
  -2  -6   5         23.28         28.52         2.91 o                         
  -1  -6   5         15.36         17.22         3.14 o                         
   0  -6   5        160.83        157.83         5.40 o                         
   1  -6   5         76.97         79.61         4.47 o                         
   2  -6   5        192.45        189.45         6.35 o                         
   3  -6   5        824.88        821.32        12.62 o                         
   4  -6   5         27.90         24.17         3.52 o                         
   5  -6   5         63.61         60.10         4.18 o                         
   6  -6   5        747.64        734.64        13.41 o                         
   7  -6   5          9.47         11.14         4.07 o                         
   8  -6   5        322.36        308.52        13.88 o                         
   9  -6   5         60.89         54.26         9.98 o                         
  10  -6   5         30.93          6.96        21.59 o                         
  11  -6   5          2.81         27.40        34.19 o                         
  -9  -5   5       3082.56       3327.25       131.89 o                         
  -8  -5   5       1536.49       1665.30        75.52 o                         
  -7  -5   5       2843.46       2894.36        76.50 o                         
  -6  -5   5       7248.91       7474.97        92.14 o                         
  -5  -5   5       6435.45       6603.37        46.20 o                         
  -4  -5   5       4150.03       4149.46        29.26 o                         
  -3  -5   5       7254.67       7296.45        40.06 o                         
  -2  -5   5       8228.28       8252.52        45.58 o                         
  -1  -5   5       6328.92       6367.92        38.80 o                         
   0  -5   5       5299.20       5483.31        36.41 o                         
   1  -5   5      12748.51      12705.86        70.40 o                         
   2  -5   5      14535.26      14519.58        77.32 o                         
   3  -5   5       6140.50       6100.18        39.05 o                         
   4  -5   5        894.78        922.65        12.75 o                         
   5  -5   5       5443.41       5427.22        40.76 o                         
   6  -5   5       9464.05       9674.35        61.27 o                         
   7  -5   5       5344.04       5471.23        43.72 o                         
   8  -5   5       2905.84       2976.91        48.95 o                         
   9  -5   5       2865.90       3010.46        67.16 o                         
  10  -5   5       3159.41       3104.54       107.54 o                         
  11  -5   5       1745.48       1490.32       119.41 o                         
 -10  -4   5         15.27         21.30        53.90 o                         
  -9  -4   5         74.26        170.99        36.89 o                         
  -8  -4   5         17.08         14.43        14.89 o                         
  -7  -4   5        473.58        491.93        22.52 o                         
  -6  -4   5        743.25        746.41        12.78 o                         
  -5  -4   5        726.99        687.53         9.28 o                         
  -4  -4   5        139.39        143.11         4.30 o                         
  -3  -4   5        195.83        194.81         5.12 o                         
  -2  -4   5        124.11        136.26         4.40 o                         
  -1  -4   5        314.79        333.44         6.72 o                         
   0  -4   5          5.74         18.35         2.95 o                         
   1  -4   5       1044.08       1052.47        13.00 o                         
   2  -4   5       1456.07       1477.30        15.19 o                         
   3  -4   5       1864.65       1889.80        18.19 o                         
   4  -4   5        253.29        238.96         6.44 o                         
   5  -4   5         36.30         47.58         3.22 o                         
   6  -4   5         10.68         15.87         3.18 o                         
   7  -4   5          0.80          3.99         3.71 o                         
   8  -4   5        145.37        159.73        11.32 o                         
   9  -4   5         83.19         88.39        21.39 o                         
  10  -4   5          3.08        -14.05        19.33 o                         
  11  -4   5        126.85        118.53        36.74 o                         
 -10  -3   5       2666.54       2670.76       162.55 o                         
  -9  -3   5       3355.58       3454.54       155.86 o                         
  -8  -3   5       4368.43       4427.79       131.12 o                         
  -7  -3   5       3214.22       3214.05        48.46 o                         
  -6  -3   5       2700.44       2688.19        25.15 o                         
  -5  -3   5       7420.76       7222.67        48.82 o                         
  -4  -3   5       6975.59       6821.37        34.73 o                         
  -3  -3   5       6739.63       6610.13        35.56 o                         
  -2  -3   5      12970.84      12690.69        62.10 o                         
  -1  -3   5      13434.43      12910.64        70.16 o                         
   0  -3   5       3627.75       3523.40        24.78 o                         
   1  -3   5       4215.82       4226.73        28.68 o                         
   2  -3   5      17776.59      17466.36        85.48 o                         
   3  -3   5      22084.63      22172.75       117.33 o                         
   4  -3   5       9193.04       9114.37        53.43 o                         
   5  -3   5       2642.18       2656.32        22.00 o                         
   6  -3   5       6536.44       6617.75        43.15 o                         
   7  -3   5       7414.20       7577.44        54.18 o                         
   8  -3   5       4779.55       4842.34        66.16 o                         
   9  -3   5       2663.91       2859.97       108.85 o                         
  10  -3   5       4499.05       4565.79       188.55 o                         
 -11  -2   5         37.62         71.55        53.47 o                         
 -10  -2   5        100.57         72.34        28.10 o                         
  -9  -2   5          2.19          1.01        24.71 o                         
  -8  -2   5       1665.13       1718.91        84.94 o                         
  -7  -2   5        196.63        190.93         9.53 o                         
  -6  -2   5        129.34        128.26         4.23 o                         
  -5  -2   5        201.91        207.53         3.58 o                         
  -4  -2   5        167.06        153.75         3.60 o                         
  -3  -2   5         33.58         43.01         2.36 o                         
  -2  -2   5         38.51         41.99         2.46 o                         
  -1  -2   5        245.19        287.57         5.99 o                         
   0  -2   5         20.76         33.64         3.20 o                         
   1  -2   5       2261.10       2428.71        20.85 o                         
   2  -2   5        352.14        324.35         6.82 o                         
   3  -2   5        278.48        294.86         6.62 o                         
   4  -2   5        786.19        750.92        11.41 o                         
   5  -2   5          9.70         12.42         2.18 o                         
   6  -2   5        287.87        287.49         7.01 o                         
   7  -2   5        155.30        155.65         7.59 o                         
   8  -2   5        303.52        332.99        17.15 o                         
   9  -2   5         10.68         12.21        13.83 o                         
  10  -2   5         84.27         44.01        40.41 o                         
 -11  -1   5       1598.87       1426.94       143.12 o                         
 -10  -1   5       1336.57       1385.80        72.33 o                         
  -9  -1   5       2052.89       2002.52       131.40 o                         
  -8  -1   5       5348.87       5614.99       121.07 o                         
  -7  -1   5       5747.63       5739.50        57.69 o                         
  -6  -1   5       6990.20       6845.96        33.16 o                         
  -5  -1   5      10865.20      10326.25        50.94 o                         
  -4  -1   5       6915.23       6512.32        28.61 o                         
  -3  -1   5      10586.34      10437.20        56.56 o                         
  -2  -1   5      10803.26      10137.85        48.05 o                         
  -1  -1   5      30137.86      28735.09       121.45 o                         
   0  -1   5      33259.34      31963.54       144.38 o                         
   1  -1   5       5109.69       4555.32        30.52 o                         
   2  -1   5       8297.44       8035.85        46.55 o                         
   3  -1   5      21423.77      20578.63       132.46 o                         
   4  -1   5      19424.39      18917.50       104.62 o                         
   5  -1   5      10358.50      10190.26        65.24 o                         
   6  -1   5       5669.88       5728.86        50.49 o                         
   7  -1   5      10951.53      11028.05       111.12 o                         
   8  -1   5       4068.34       4117.73       100.67 o                         
   9  -1   5       2576.46       2648.34       127.99 o                         
  10  -1   5       2085.87       1669.80       197.29 o                         
 -12   0   5          0.79        -48.33        48.33 o                         
 -11   0   5        226.93        252.72        51.99 o                         
 -10   0   5        163.22        147.31        29.30 o                         
  -9   0   5       1120.82       1138.92        56.37 o                         
  -8   0   5        386.98        343.85        21.56 o                         
  -7   0   5        671.16        651.47         9.29 o                         
  -6   0   5          8.54          7.65         1.45 o                         
  -5   0   5        439.84        429.66         5.80 o                         
  -4   0   5        522.27        524.44         7.17 o                         
  -3   0   5         76.85         93.24         3.39 o                         
  -2   0   5       1477.91       1410.23        12.88 o                         
  -1   0   5       1990.52       1919.54        17.04 o                         
   0   0   5        343.48        374.23         7.68 o                         
   1   0   5         78.51         74.51         3.73 o                         
   2   0   5       1829.00       1777.42        16.74 o                         
   3   0   5       2569.22       2436.22        23.31 o                         
   4   0   5        418.05        406.17         8.34 o                         
   5   0   5        280.01        266.77         6.75 o                         
   6   0   5          4.07          3.84         3.16 o                         
   7   0   5         44.10         22.06         6.49 o                         
   8   0   5        118.76        125.83        45.13 o                         
   9   0   5          2.28          8.82        30.67 o                         
  10   0   5         59.08         10.56        55.16 o                         
 -11   1   5       3649.80       3783.92       158.39 o                         
 -10   1   5       4829.06       4839.37       146.16 o                         
  -9   1   5       4981.29       5437.37       128.73 o                         
  -8   1   5       3642.87       3595.76        50.84 o                         
  -7   1   5       6962.54       6939.54        43.55 o                         
  -6   1   5      11512.69      11302.71        61.51 o                         
  -5   1   5      14432.07      14040.25        63.59 o                         
  -4   1   5      24059.84      23165.70       142.00 o                         
  -3   1   5       9551.38       9100.51        48.03 o                         
  -2   1   5      11345.31      10883.93        55.63 o                         
  -1   1   5      14414.81      13861.23        68.87 o                         
   0   1   5      25215.52      23383.00       113.16 o                         
   1   1   5      15921.85      14785.75        96.45 o                         
   2   1   5       9538.05       9103.96        55.44 o                         
   3   1   5       4948.55       4771.00        33.75 o                         
   4   1   5       9502.16       9311.72        58.10 o                         
   5   1   5       4504.31       4533.17        40.00 o                         
   6   1   5       3822.31       3863.97        42.58 o                         
   7   1   5       4336.11       4408.66        67.72 o                         
   8   1   5       4898.71       5167.37       185.66 o                         
   9   1   5       2017.60       2031.65       117.54 o                         
 -12   2   5        350.28        321.41        80.92 o                         
 -11   2   5         85.23         87.02        25.62 o                         
 -10   2   5        154.54        152.42        23.33 o                         
  -9   2   5        294.49        224.21        25.12 o                         
  -8   2   5       1028.89       1092.39        25.65 o                         
  -7   2   5        417.71        426.84         9.04 o                         
  -6   2   5          0.36          6.56         2.25 o                         
  -5   2   5       1859.30       1850.80        18.18 o                         
  -4   2   5        230.01        246.01         6.33 o                         
  -3   2   5         63.40         48.28         3.42 o                         
  -2   2   5          4.45          8.66         2.96 o                         
  -1   2   5       2679.18       2615.92        23.27 o                         
   0   2   5       1221.09       1217.73        15.17 o                         
   1   2   5       1347.63       1275.18        15.44 o                         
   2   2   5       1532.57       1469.30        16.85 o                         
   3   2   5        565.49        556.18        10.18 o                         
   4   2   5         27.72         30.91         3.38 o                         
   5   2   5         21.45         27.22         3.62 o                         
   6   2   5        168.31        161.34        12.17 o                         
   7   2   5         17.29         29.91        10.09 o                         
   8   2   5        134.08        139.82        32.80 o                         
 -12   3   5       1402.20       1274.30       110.75 o                         
 -11   3   5       2042.25       2086.38        99.37 o                         
 -10   3   5       3967.66       3959.57       117.16 o                         
  -9   3   5       8488.46       8697.85       122.04 o                         
  -8   3   5       6356.11       6501.76        74.71 o                         
  -7   3   5       3258.66       3362.16        30.18 o                         
  -6   3   5       4722.73       4783.75        34.49 o                         
  -5   3   5       8433.90       8490.10        53.18 o                         
  -4   3   5       7909.98       7768.46        47.24 o                         
  -3   3   5      12690.24      12569.82        66.68 o                         
  -2   3   5       8515.23       8434.12        50.24 o                         
  -1   3   5       6886.90       6963.21        43.41 o                         
   0   3   5       4718.34       4610.31        34.05 o                         
   1   3   5      10323.21      10232.30        58.29 o                         
   2   3   5       6241.50       6070.36        41.63 o                         
   3   3   5       6293.70       6252.29        42.56 o                         
   4   3   5       3870.93       3804.47        32.24 o                         
   5   3   5       3611.64       3617.36        36.27 o                         
   6   3   5       1916.00       1899.71        40.49 o                         
   7   3   5       1082.89       1050.59        42.47 o                         
   8   3   5       2474.71       2752.33       278.96 o                         
 -11   4   5        259.34        216.98        29.51 o                         
 -10   4   5          2.07        -17.52        17.52 o                         
  -9   4   5        242.49        232.48        14.25 o                         
  -8   4   5         14.75         13.34         3.94 o                         
  -7   4   5         36.73         20.52         4.20 o                         
  -6   4   5        167.16        172.28         6.01 o                         
  -5   4   5          2.36          7.73         3.64 o                         
  -4   4   5        501.93        509.81        10.37 o                         
  -3   4   5        139.18        146.96         5.87 o                         
  -2   4   5       2066.48       1977.31        21.29 o                         
  -1   4   5        565.67        580.20        11.49 o                         
   0   4   5        981.15        974.36        14.01 o                         
   1   4   5          1.03          6.96         3.37 o                         
   2   4   5        163.04        154.03         5.95 o                         
   3   4   5       1062.14       1062.43        16.24 o                         
   4   4   5        103.57        116.11         5.88 o                         
   5   4   5         15.82         20.16         4.41 o                         
   6   4   5         77.06         64.55         9.65 o                         
   7   4   5        100.67         63.59        29.91 o                         
 -11   5   5        886.79        790.61        83.10 o                         
 -10   5   5       1145.69       1101.28        62.21 o                         
  -9   5   5       3199.18       3259.92        56.47 o                         
  -8   5   5       5704.15       5869.97        55.89 o                         
  -7   5   5       4249.98       4288.26        36.43 o                         
  -6   5   5       4712.95       4768.94        37.07 o                         
  -5   5   5       2914.44       2992.33        28.47 o                         
  -4   5   5       4754.07       4798.89        37.66 o                         
  -3   5   5       2648.68       2761.25        27.36 o                         
  -2   5   5       5519.14       5497.42        40.60 o                         
  -1   5   5       6694.06       6669.73        45.66 o                         
   0   5   5       3403.84       3434.32        28.77 o                         
   1   5   5       3337.48       3375.70        28.72 o                         
   2   5   5       3230.57       3278.47        31.16 o                         
   3   5   5       3919.33       3985.78        35.54 o                         
   4   5   5       3379.78       3446.05        37.64 o                         
   5   5   5       4358.30       4381.84        66.34 o                         
   6   5   5       3486.19       3420.70        71.83 o                         
   7   5   5       1294.33       1384.59       163.82 o                         
 -11   6   5          9.16          1.75        36.60 o                         
 -10   6   5          1.94        -11.00        11.00 o                         
  -9   6   5         20.08         24.32         8.89 o                         
  -8   6   5         56.41         53.89         5.33 o                         
  -7   6   5         44.77         31.58         4.84 o                         
  -6   6   5        319.81        326.71         9.46 o                         
  -5   6   5        440.98        441.65        11.10 o                         
  -4   6   5          0.95          1.08         4.42 o                         
  -3   6   5       1357.57       1407.10        20.25 o                         
  -2   6   5         12.12         11.61         4.34 o                         
  -1   6   5        755.40        759.92        14.24 o                         
   0   6   5          3.64          9.98         4.26 o                         
   1   6   5       1027.08       1053.77        16.88 o                         
   2   6   5        131.29        137.89         6.70 o                         
   3   6   5         10.76         10.09         4.77 o                         
   4   6   5         71.18         71.70         6.80 o                         
   5   6   5        167.08        165.76        14.84 o                         
   6   6   5         34.68         38.49        14.40 o                         
 -10   7   5       1113.47       1000.95        45.54 o                         
  -9   7   5        803.40        758.81        27.79 o                         
  -8   7   5       2407.00       2421.88        31.70 o                         
  -7   7   5       3992.59       4035.67        40.03 o                         
  -6   7   5       2439.27       2447.73        27.94 o                         
  -5   7   5       5740.06       5894.02        47.37 o                         
  -4   7   5       5618.10       5712.37        47.49 o                         
  -3   7   5       5245.77       5308.93        44.80 o                         
  -2   7   5       3707.58       3685.17        36.15 o                         
  -1   7   5       3800.67       3881.77        37.00 o                         
   0   7   5       7427.49       7453.71        57.57 o                         
   1   7   5       5405.43       5472.53        47.33 o                         
   2   7   5       3596.95       3637.35        37.33 o                         
   3   7   5       2547.49       2524.20        35.24 o                         
   4   7   5       2475.26       2419.71        36.76 o                         
   5   7   5       2693.05       2523.38        67.32 o                         
 -10   8   5          1.88         -4.85        12.56 o                         
  -9   8   5         35.49         28.53        10.26 o                         
  -8   8   5        103.07         88.11         7.26 o                         
  -7   8   5        201.31        207.07         9.51 o                         
  -6   8   5        753.85        750.76        16.17 o                         
  -5   8   5        100.44         87.57         6.03 o                         
  -4   8   5         22.72         21.42         5.58 o                         
  -3   8   5        368.33        374.76        11.16 o                         
  -2   8   5       1016.63       1057.35        19.24 o                         
  -1   8   5        344.88        350.53        11.43 o                         
   0   8   5          7.83          7.46         5.74 o                         
   1   8   5        579.35        576.55        15.01 o                         
   2   8   5        627.68        651.23        17.41 o                         
   3   8   5        112.84        110.89         9.12 o                         
   4   8   5         53.88         58.96        38.58 o                         
  -9   9   5       1870.45       1889.68       189.69 o                         
  -8   9   5       2276.85       2278.27        40.55 o                         
  -7   9   5       4153.04       4169.17        47.63 o                         
  -6   9   5       2617.51       2638.60        33.72 o                         
  -5   9   5       1528.98       1536.98        25.22 o                         
  -4   9   5       3921.51       4035.04        43.79 o                         
  -3   9   5       6738.46       6871.76        59.70 o                         
  -2   9   5       3183.74       3272.88        37.96 o                         
  -1   9   5       1590.34       1602.70        26.43 o                         
   0   9   5       3005.97       3060.22        38.84 o                         
   1   9   5       3237.60       3259.57        39.49 o                         
   2   9   5       2977.76       2916.43        53.18 o                         
   3   9   5       1358.09       1131.54        55.87 o                         
  -7  10   5        150.59        184.21        43.24 o                         
  -6  10   5        478.01        481.91        28.71 o                         
  -5  10   5        418.55        467.36        27.30 o                         
  -4  10   5        142.93        120.56        13.64 o                         
  -3  10   5          3.82          9.16         9.45 o                         
  -2  10   5        251.57        240.15        24.26 o                         
  -1  10   5        111.46         81.77        21.88 o                         
   0  10   5         18.15         -5.95        12.46 o                         
   2 -13   6         85.33         64.90        43.84 o                         
   4 -13   6         22.38        -42.81        42.81 o                         
  -2 -12   6       1441.58       1435.84       167.07 o                         
  -1 -12   6       2371.51       2331.05        42.24 o                         
   0 -12   6       2199.16       2175.38        34.33 o                         
   1 -12   6       2788.47       2749.26        35.33 o                         
   2 -12   6       2494.63       2436.82        33.42 o                         
   3 -12   6       2294.84       2240.41        34.10 o                         
   4 -12   6       2801.41       2752.22        36.57 o                         
   5 -12   6       3859.61       3729.80        84.73 o                         
   6 -12   6       3289.63       3172.19        81.69 o                         
  -4 -11   6        210.72        188.43        40.40 o                         
  -3 -11   6        148.70         94.23         9.46 o                         
  -2 -11   6         12.37          4.47         5.95 o                         
  -1 -11   6         55.33         59.02         6.41 o                         
   0 -11   6        419.87        439.83        13.32 o                         
   1 -11   6        139.47        113.33         7.64 o                         
   2 -11   6          6.73         -2.08         6.10 o                         
   3 -11   6          7.09         -0.08         5.86 o                         
   4 -11   6       1280.89       1280.13        22.83 o                         
   5 -11   6        143.89        132.12         8.67 o                         
   6 -11   6        106.97        100.65         7.71 o                         
   7 -11   6        142.30        120.49        10.05 o                         
   8 -11   6        186.54        163.41        12.21 o                         
  -5 -10   6       2036.71       1938.38        81.13 o                         
  -4 -10   6       5068.85       5033.98        62.31 o                         
  -3 -10   6       2809.11       2742.07        36.50 o                         
  -2 -10   6       4043.93       4046.32        40.82 o                         
  -1 -10   6       5018.97       5079.83        46.07 o                         
   0 -10   6       6957.90       6985.49        56.09 o                         
   1 -10   6       5008.70       5083.44        45.08 o                         
   2 -10   6       6301.60       6237.87        50.68 o                         
   3 -10   6       7613.48       7606.84        58.43 o                         
   4 -10   6       4878.51       4845.88        44.03 o                         
   5 -10   6       2954.69       2864.98        34.46 o                         
   6 -10   6       4742.07       4654.46        46.20 o                         
   7 -10   6       3673.80       3703.66        43.85 o                         
   8 -10   6       4167.28       4109.87        49.42 o                         
   9 -10   6       2831.52       2840.49       187.57 o                         
  -6  -9   6        296.20        320.95        27.13 o                         
  -5  -9   6        523.43        526.61        24.93 o                         
  -4  -9   6         26.31         18.09         5.92 o                         
  -3  -9   6        899.54        897.28        18.48 o                         
  -2  -9   6         80.68         64.11         5.54 o                         
  -1  -9   6         37.40         32.63         4.75 o                         
   0  -9   6        225.56        221.88         7.90 o                         
   1  -9   6        928.70        948.31        16.68 o                         
   2  -9   6         10.55          4.38         5.11 o                         
   3  -9   6        172.20        184.19         8.13 o                         
   4  -9   6         40.02         25.69         5.12 o                         
   5  -9   6        816.75        806.14        16.53 o                         
   6  -9   6         80.42         78.36         6.03 o                         
   7  -9   6        113.37         94.38         6.77 o                         
   8  -9   6        260.67        246.05        10.86 o                         
   9  -9   6          6.75         -7.92        10.83 o                         
  10  -9   6        117.02         58.11        45.07 o                         
  -7  -8   6       3940.03       4103.90       170.00 o                         
  -6  -8   6       2323.43       2349.21        56.99 o                         
  -5  -8   6       2710.32       2768.93        55.36 o                         
  -4  -8   6       4985.93       5033.36        47.52 o                         
  -3  -8   6       5973.76       6147.47        46.87 o                         
  -2  -8   6       4680.93       4732.14        38.15 o                         
  -1  -8   6       5976.33       6017.52        45.65 o                         
   0  -8   6       7195.01       7223.20        51.17 o                         
   1  -8   6       7201.41       7171.67        52.37 o                         
   2  -8   6       4264.66       4350.74        37.37 o                         
   3  -8   6       7390.08       7351.71        52.74 o                         
   4  -8   6       8320.03       8338.32        58.24 o                         
   5  -8   6       6824.15       6792.67        50.54 o                         
   6  -8   6       2572.71       2496.60        28.21 o                         
   7  -8   6       2968.00       2924.48        35.19 o                         
   8  -8   6       2965.25       2951.21        36.61 o                         
   9  -8   6       2587.20       2544.50        56.19 o                         
  10  -8   6       3423.92       3239.97       124.88 o                         
  -8  -7   6        265.25        271.54        50.11 o                         
  -7  -7   6         34.30         48.93        21.29 o                         
  -6  -7   6        230.67        218.28        15.83 o                         
  -5  -7   6         43.39         51.22         5.35 o                         
  -4  -7   6        332.25        339.57         9.49 o                         
  -3  -7   6         16.78          9.67         3.54 o                         
  -2  -7   6        266.04        281.99         8.19 o                         
  -1  -7   6         46.27         40.15         3.96 o                         
   0  -7   6        539.63        544.14        11.32 o                         
   1  -7   6         89.18         76.21         5.02 o                         
   2  -7   6        747.98        720.31        13.19 o                         
   3  -7   6        837.55        791.95        13.51 o                         
   4  -7   6       1894.52       1918.36        21.68 o                         
   5  -7   6        749.71        757.09        13.56 o                         
   6  -7   6          1.24          4.45         4.04 o                         
   7  -7   6         78.18         80.28         5.93 o                         
   8  -7   6        519.37        531.70        13.68 o                         
   9  -7   6          9.62         -5.75         9.26 o                         
  10  -7   6          4.47         29.72        37.20 o                         
  -8  -6   6       1489.86       1502.00        77.58 o                         
  -7  -6   6       4378.21       4470.20       130.61 o                         
  -6  -6   6       5599.88       5663.06        81.66 o                         
  -5  -6   6       3283.44       3310.48        33.65 o                         
  -4  -6   6       3823.57       3840.05        30.46 o                         
  -3  -6   6       7723.96       7804.30        49.24 o                         
  -2  -6   6       6658.57       6679.18        41.61 o                         
  -1  -6   6       3730.05       3819.06        31.28 o                         
   0  -6   6       7295.44       7271.33        47.14 o                         
   1  -6   6      11508.81      11444.28        67.17 o                         
   2  -6   6       5946.65       5969.13        43.29 o                         
   3  -6   6       2824.29       2841.44        25.93 o                         
   4  -6   6       5200.55       5192.15        38.91 o                         
   5  -6   6       8680.89       8800.95        58.20 o                         
   6  -6   6       9199.41       9192.42        61.02 o                         
   7  -6   6       2590.74       2634.91        30.04 o                         
   8  -6   6       2883.77       2924.38        52.72 o                         
   9  -6   6       2465.79       2405.43        50.81 o                         
  10  -6   6       2736.31       2844.75       116.01 o                         
  -9  -5   6         47.55         81.80        34.44 o                         
  -8  -5   6         42.96         20.44        16.86 o                         
  -7  -5   6        104.31         88.69        12.31 o                         
  -6  -5   6         90.27         65.12         8.43 o                         
  -5  -5   6         39.98         29.90         3.63 o                         
  -4  -5   6        374.89        355.80         7.67 o                         
  -3  -5   6         84.31         74.66         4.10 o                         
  -2  -5   6         48.81         56.16         3.66 o                         
  -1  -5   6          9.28         12.00         3.04 o                         
   0  -5   6        775.60        788.45        11.62 o                         
   1  -5   6        576.84        560.68        10.14 o                         
   2  -5   6         64.02         62.07         4.14 o                         
   3  -5   6        412.73        403.05         8.31 o                         
   4  -5   6        128.44        140.18         5.67 o                         
   5  -5   6        426.27        407.78         9.56 o                         
   6  -5   6         10.32         13.15         3.61 o                         
   7  -5   6        109.59        114.80         6.43 o                         
   8  -5   6        419.33        467.15        19.71 o                         
   9  -5   6         47.19         27.50        10.83 o                         
  10  -5   6        254.33        281.28        36.87 o                         
  -9  -4   6       1717.69       1981.86       120.58 o                         
  -8  -4   6       1180.37       1311.63        73.74 o                         
  -7  -4   6       1958.09       1928.19        42.27 o                         
  -6  -4   6       4661.53       4774.20        35.67 o                         
  -5  -4   6       5490.20       5473.90        34.45 o                         
  -4  -4   6       2381.93       2351.06        20.18 o                         
  -3  -4   6      10104.36       9961.43        55.31 o                         
  -2  -4   6      12646.16      12545.66        65.43 o                         
  -1  -4   6       7777.17       7841.96        45.73 o                         
   0  -4   6       4514.56       4518.50        32.58 o                         
   1  -4   6      15177.28      14827.87        80.06 o                         
   2  -4   6      25749.32      25302.12       120.41 o                         
   3  -4   6       9100.70       9003.45        53.50 o                         
   4  -4   6       3681.50       3771.58        29.60 o                         
   5  -4   6      10292.85      10259.99        59.26 o                         
   6  -4   6       9576.13       9889.75        57.85 o                         
   7  -4   6       9680.27       9874.58        71.60 o                         
   8  -4   6       4638.89       4846.88        71.73 o                         
   9  -4   6       5571.78       5836.92       167.59 o                         
  10  -4   6       3272.32       3440.28       140.78 o                         
 -10  -3   6         84.33         42.49        26.46 o                         
  -9  -3   6        126.24        127.49        35.94 o                         
  -8  -3   6         45.11         43.86        13.36 o                         
  -7  -3   6        162.11        183.55        10.74 o                         
  -6  -3   6        732.14        738.93        11.65 o                         
  -5  -3   6        209.64        211.58         4.88 o                         
  -4  -3   6          0.26          7.24         2.12 o                         
  -3  -3   6         61.38         75.30         3.40 o                         
  -2  -3   6         13.41         15.38         2.60 o                         
  -1  -3   6         94.36        102.51         4.24 o                         
   0  -3   6          5.23         10.63         3.34 o                         
   1  -3   6          4.12         18.86         3.05 o                         
   2  -3   6        183.01        201.48         5.33 o                         
   3  -3   6          9.15         23.04         3.50 o                         
   4  -3   6         89.53         80.78         4.20 o                         
   5  -3   6        191.46        179.03         6.20 o                         
   6  -3   6        375.98        379.46         8.95 o                         
   7  -3   6        112.34         95.95         5.39 o                         
   8  -3   6         11.63          8.34         8.19 o                         
   9  -3   6        447.80        463.45        44.26 o                         
  10  -3   6         10.42         12.56        45.60 o                         
 -10  -2   6       2028.94       2085.55       101.13 o                         
  -9  -2   6       4877.62       4781.28       156.26 o                         
  -8  -2   6       4097.47       4155.69       128.18 o                         
  -7  -2   6       4195.82       4075.89        50.55 o                         
  -6  -2   6       8466.38       8228.76        46.47 o                         
  -5  -2   6       9004.73       8703.86        44.25 o                         
  -4  -2   6       7778.65       7687.33        43.29 o                         
  -3  -2   6       8955.41       8625.27        46.27 o                         
  -2  -2   6      28878.98      27918.10       130.72 o                         
  -1  -2   6      21709.07      20969.07        99.35 o                         
   0  -2   6      13799.45      13633.86        72.20 o                         
   1  -2   6       7811.95       7755.19        49.17 o                         
   2  -2   6      24780.85      24624.13       126.03 o                         
   3  -2   6      21297.39      20933.81       102.34 o                         
   4  -2   6      13147.12      13021.24        72.99 o                         
   5  -2   6       4602.79       4661.49        35.54 o                         
   6  -2   6       8317.22       8388.52        55.43 o                         
   7  -2   6       5975.80       6195.88        73.63 o                         
   8  -2   6       2815.81       2835.56        58.76 o                         
   9  -2   6       4486.05       4699.75       146.96 o                         
  10  -2   6       3758.03       3595.11       297.05 o                         
 -11  -1   6         32.46        -29.56        29.56 o                         
 -10  -1   6        776.33        884.23        76.33 o                         
  -9  -1   6         69.27         50.12        21.18 o                         
  -8  -1   6         81.10         57.56        14.98 o                         
  -7  -1   6         73.68         69.98         5.52 o                         
  -6  -1   6        568.70        640.02         9.69 o                         
  -5  -1   6       1317.35       1373.20        12.16 o                         
  -4  -1   6        252.05        244.21         5.24 o                         
  -3  -1   6       1062.04       1065.29        12.04 o                         
  -2  -1   6       1376.64       1392.63        14.62 o                         
  -1  -1   6          0.97         12.85         2.86 o                         
   0  -1   6         28.25         49.97         4.08 o                         
   1  -1   6       1865.74       1793.21        17.12 o                         
   2  -1   6         82.55         65.82         3.85 o                         
   3  -1   6          4.85          9.97         2.97 o                         
   4  -1   6        366.03        349.08         8.13 o                         
   5  -1   6        107.40        115.64         4.76 o                         
   6  -1   6        165.39        175.96         7.33 o                         
   7  -1   6         37.74         44.01         8.22 o                         
   8  -1   6        115.00         88.76        20.63 o                         
   9  -1   6         75.26         20.18        28.28 o                         
  10  -1   6        427.86        414.10        69.01 o                         
 -11   0   6       2987.18       3088.92       179.28 o                         
 -10   0   6       2239.09       2058.31       107.79 o                         
  -9   0   6       3883.44       3990.34       113.77 o                         
  -8   0   6       5424.13       5444.61        74.06 o                         
  -7   0   6       7968.62       8124.80        57.44 o                         
  -6   0   6       8427.46       8181.45        57.59 o                         
  -5   0   6      14872.27      14273.52        82.97 o                         
  -4   0   6      11844.59      11213.21        66.55 o                         
  -3   0   6       8635.83       8247.39        45.06 o                         
  -2   0   6       8961.38       8448.15        46.26 o                         
  -1   0   6      30630.88      29401.01       135.16 o                         
   0   0   6      19478.10      18370.38       112.31 o                         
   1   0   6      10066.85       9774.40        57.10 o                         
   2   0   6       5123.84       4838.74        33.07 o                         
   3   0   6      13490.41      13127.48        70.20 o                         
   4   0   6      10747.13      10405.25        61.82 o                         
   5   0   6       6267.86       6169.48        42.80 o                         
   6   0   6       4822.51       4824.38        42.46 o                         
   7   0   6       4816.85       4832.54        67.93 o                         
   8   0   6       3022.17       2977.18       164.15 o                         
   9   0   6        504.73        457.57        87.09 o                         
 -11   1   6         27.72         29.41        27.38 o                         
 -10   1   6        392.49        355.98        37.09 o                         
  -9   1   6       1057.52       1041.86        51.51 o                         
  -8   1   6        339.77        360.71        14.19 o                         
  -7   1   6         68.87         77.95         4.34 o                         
  -6   1   6        122.81        113.94         4.23 o                         
  -5   1   6         52.04         54.21         3.25 o                         
  -4   1   6        215.19        215.29         5.88 o                         
  -3   1   6          0.29          7.46         2.83 o                         
  -2   1   6        179.97        165.14         5.28 o                         
  -1   1   6         15.53         14.81         3.06 o                         
   0   1   6        172.28        147.21         5.96 o                         
   1   1   6       2981.41       2866.49        25.74 o                         
   2   1   6        114.90        115.55         5.41 o                         
   3   1   6          1.36          8.98         2.68 o                         
   4   1   6          1.44          3.74         3.47 o                         
   5   1   6        310.78        304.66         8.46 o                         
   6   1   6        714.09        719.34        14.60 o                         
   7   1   6        257.80        287.11        17.71 o                         
   8   1   6         47.64         60.55        24.54 o                         
   9   1   6         77.63         41.89        51.82 o                         
 -12   2   6       1921.44       1689.98       178.82 o                         
 -11   2   6       2847.18       2823.48       116.26 o                         
 -10   2   6       3670.26       3865.52       131.82 o                         
  -9   2   6       3655.91       3512.95       103.28 o                         
  -8   2   6       4651.81       4660.80        58.34 o                         
  -7   2   6       3443.90       3599.26        31.31 o                         
  -6   2   6       5850.25       5805.01        40.24 o                         
  -5   2   6       6323.26       6400.09        40.75 o                         
  -4   2   6      16368.30      16053.40        82.19 o                         
  -3   2   6       7473.29       7220.82        46.32 o                         
  -2   2   6       3549.97       3474.19        28.02 o                         
  -1   2   6       4711.81       4543.35        34.41 o                         
   0   2   6      10471.78      10056.49        58.18 o                         
   1   2   6      11352.24      10691.54        61.42 o                         
   2   2   6       2266.87       2225.45        22.49 o                         
   3   2   6       4838.79       4689.75        36.19 o                         
   4   2   6       5793.61       5696.97        44.90 o                         
   5   2   6       2754.20       2817.51        30.93 o                         
   6   2   6       1905.00       1864.57        43.99 o                         
   7   2   6       4274.87       4171.23        77.03 o                         
   8   2   6       4867.12       5407.51       324.34 o                         
 -12   3   6        169.90        187.01        61.76 o                         
 -11   3   6          2.06         11.77        21.24 o                         
 -10   3   6        256.57        277.87        30.76 o                         
  -9   3   6         73.81         60.31         8.57 o                         
  -8   3   6        179.84        183.94        11.49 o                         
  -7   3   6         10.71         14.54         3.49 o                         
  -6   3   6        358.01        346.00         8.91 o                         
  -5   3   6        457.46        426.21         9.77 o                         
  -4   3   6         18.40         21.04         2.87 o                         
  -3   3   6       2160.35       2154.10        21.63 o                         
  -2   3   6       1048.36       1015.60        15.29 o                         
  -1   3   6        278.99        310.92         8.48 o                         
   0   3   6         83.93         93.90         5.38 o                         
   1   3   6        972.09        915.52        14.50 o                         
   2   3   6       1164.87       1128.86        16.62 o                         
   3   3   6        142.25        134.86         5.86 o                         
   4   3   6         97.05        101.30         5.59 o                         
   5   3   6         18.96         20.93         4.93 o                         
   6   3   6          0.52          1.56         9.26 o                         
   7   3   6          1.05         -2.41        13.44 o                         
 -11   4   6        832.07        820.44        68.85 o                         
 -10   4   6       1991.22       2044.84        84.77 o                         
  -9   4   6       3165.03       3104.67        56.41 o                         
  -8   4   6       3261.26       3328.92        32.99 o                         
  -7   4   6       3452.53       3521.38        34.29 o                         
  -6   4   6       1780.37       1819.56        21.79 o                         
  -5   4   6       3110.17       3097.16        30.09 o                         
  -4   4   6       5270.11       5341.96        38.46 o                         
  -3   4   6       9379.36       9379.83        58.60 o                         
  -2   4   6       7868.66       7800.20        52.59 o                         
  -1   4   6       4634.81       4640.38        36.52 o                         
   0   4   6       6940.67       6903.22        47.62 o                         
   1   4   6       6190.96       6091.53        44.81 o                         
   2   4   6       6098.51       5926.37        45.09 o                         
   3   4   6       5458.71       5421.14        43.45 o                         
   4   4   6       5872.08       5770.81        50.20 o                         
   5   4   6       5139.97       5168.67        48.60 o                         
   6   4   6       1630.60       1539.11        45.18 o                         
   7   4   6       1143.22       1095.41       143.48 o                         
 -11   5   6         74.91         63.01        43.14 o                         
 -10   5   6        200.21        165.64        24.56 o                         
  -9   5   6         98.33         88.90        10.71 o                         
  -8   5   6         98.85         94.48         6.21 o                         
  -7   5   6        276.97        274.90         9.30 o                         
  -6   5   6        257.79        276.98         8.46 o                         
  -5   5   6          1.38          5.34         4.10 o                         
  -4   5   6       1368.80       1334.75        18.47 o                         
  -3   5   6         77.85         75.81         5.16 o                         
  -2   5   6       1435.37       1405.98        19.34 o                         
  -1   5   6         29.61         29.47         4.51 o                         
   0   5   6        896.89        900.52        15.31 o                         
   1   5   6        574.54        586.73        12.75 o                         
   2   5   6         55.53         59.80         5.29 o                         
   3   5   6        114.17        117.94         6.66 o                         
   4   5   6        118.24        125.71         7.73 o                         
   5   5   6         30.65         33.76         9.34 o                         
   6   5   6         37.53         10.58        11.04 o                         
 -10   6   6       1017.05        980.03        42.97 o                         
  -9   6   6       2488.97       2511.78        52.69 o                         
  -8   6   6       4160.68       4253.89        45.71 o                         
  -7   6   6       4207.00       4302.69        40.53 o                         
  -6   6   6       4306.25       4536.73        40.22 o                         
  -5   6   6       5729.25       5862.89        47.07 o                         
  -4   6   6       3489.09       3549.74        35.19 o                         
  -3   6   6       3991.87       4088.16        38.03 o                         
  -2   6   6       6080.11       6233.25        47.78 o                         
  -1   6   6       7583.60       7751.94        53.59 o                         
   0   6   6       6435.29       6538.38        47.77 o                         
   1   6   6       4983.29       5027.46        43.27 o                         
   2   6   6       5172.93       5224.10        45.51 o                         
   3   6   6       2763.73       2784.32        34.98 o                         
   4   6   6       4261.85       4170.18        46.35 o                         
   5   6   6       4341.78       4226.98        80.45 o                         
   6   6   6       3137.96       3065.13        95.68 o                         
 -10   7   6         68.90         52.90        14.57 o                         
  -9   7   6         48.03         41.39         9.80 o                         
  -8   7   6        291.41        302.25        11.74 o                         
  -7   7   6        625.63        626.97        15.25 o                         
  -6   7   6          0.61          2.02         4.94 o                         
  -5   7   6        258.83        257.84         9.90 o                         
  -4   7   6        843.71        859.54        17.79 o                         
  -3   7   6       1229.91       1272.35        21.17 o                         
  -2   7   6        534.34        524.88        13.54 o                         
  -1   7   6         19.79         21.95         5.15 o                         
   0   7   6          4.60          6.57         5.23 o                         
   1   7   6        532.84        548.37        14.49 o                         
   2   7   6         26.00         20.16         5.76 o                         
   3   7   6         18.91         17.80         6.93 o                         
   4   7   6         82.67         56.73        13.95 o                         
   5   7   6         84.28         38.69        58.22 o                         
  -9   8   6       1876.21       1798.80        66.95 o                         
  -8   8   6       3008.27       2981.40        39.45 o                         
  -7   8   6       3089.37       3113.93        39.10 o                         
  -6   8   6       3177.33       3239.58        36.02 o                         
  -5   8   6       5895.70       5957.79        51.27 o                         
  -4   8   6       6014.42       6185.64        53.74 o                         
  -3   8   6       4367.14       4470.43        45.46 o                         
  -2   8   6       2496.52       2590.39        33.37 o                         
  -1   8   6       3155.72       3220.50        37.61 o                         
   0   8   6       3895.19       3957.62        42.87 o                         
   1   8   6       3038.41       3099.35        37.73 o                         
   2   8   6       2934.63       2943.39        41.81 o                         
   3   8   6       1905.53       1822.10        44.21 o                         
  -8   9   6         31.83         10.94         9.16 o                         
  -7   9   6        460.87        447.59        18.45 o                         
  -6   9   6        575.35        560.61        15.71 o                         
  -5   9   6         24.51         18.10         6.27 o                         
  -4   9   6        366.63        362.99        13.03 o                         
  -3   9   6         90.15         79.82         7.20 o                         
  -2   9   6        479.51        494.89        15.04 o                         
  -1   9   6          5.22         -4.29         6.46 o                         
   0   9   6          2.15          1.48         6.86 o                         
   1   9   6         31.91         45.13        21.19 o                         
  -6  10   6       1332.16       1287.60        58.29 o                         
  -5  10   6        554.30        579.12        71.32 o                         
  -4  10   6       2085.28       2301.62       208.80 o                         
  -2  10   6       1872.72       1935.03       189.87 o                         
  -1  10   6       1195.05        979.26       139.87 o                         
  -2 -12   7         38.94        119.26        55.45 o                         
  -1 -12   7        536.31        557.22        20.01 o                         
   0 -12   7        150.93        131.63        10.19 o                         
   1 -12   7          2.31          0.51         6.36 o                         
   2 -12   7          4.89          2.43         6.84 o                         
   3 -12   7        529.74        524.09        16.16 o                         
   4 -12   7        399.18        423.16        24.37 o                         
   5 -12   7         33.67         19.90        12.40 o                         
   6 -12   7         74.60         62.66        16.77 o                         
  -4 -11   7       3023.13       2771.25       226.78 o                         
  -3 -11   7       3274.23       3193.59        45.18 o                         
  -2 -11   7       2748.14       2697.09        38.79 o                         
  -1 -11   7       2742.89       2705.86        34.27 o                         
   0 -11   7       3348.14       3349.09        38.99 o                         
   1 -11   7       5441.57       5391.87        51.87 o                         
   2 -11   7       5139.71       5170.01        49.92 o                         
   3 -11   7       3769.21       3774.19        42.14 o                         
   4 -11   7       2490.01       2489.13        33.22 o                         
   5 -11   7       5043.07       4962.30        51.01 o                         
   6 -11   7       3151.49       3126.09        38.63 o                         
   7 -11   7       2473.64       2447.21        47.01 o                         
   8 -11   7       3239.31       3183.18        72.72 o                         
  -5 -10   7         21.56         30.01        15.03 o                         
  -4 -10   7        277.52        251.99        11.53 o                         
  -3 -10   7        174.01        148.43         8.74 o                         
  -2 -10   7         10.39         11.46         5.13 o                         
  -1 -10   7         25.40         20.04         5.31 o                         
   0 -10   7       1208.23       1217.64        20.92 o                         
   1 -10   7        164.48        174.62         8.37 o                         
   2 -10   7        281.71        308.17        10.58 o                         
   3 -10   7        425.04        424.81        12.60 o                         
   4 -10   7        493.93        498.82        13.70 o                         
   5 -10   7         29.87         32.26         5.59 o                         
   6 -10   7        205.69        191.25         8.70 o                         
   7 -10   7        108.41        109.09         7.85 o                         
   8 -10   7         63.08         48.78         7.54 o                         
  -6  -9   7       1514.16       1452.08        59.63 o                         
  -5  -9   7       3055.80       3032.16        65.13 o                         
  -4  -9   7       4848.28       4913.02        51.48 o                         
  -3  -9   7       4448.12       4503.77        43.90 o                         
  -2  -9   7       6250.98       6281.07        49.95 o                         
  -1  -9   7       5447.24       5526.80        46.00 o                         
   0  -9   7       4024.03       4074.28        38.72 o                         
   1  -9   7       4110.22       4101.46        38.75 o                         
   2  -9   7       4056.72       4002.36        38.95 o                         
   3  -9   7       5055.22       5096.96        45.23 o                         
   4  -9   7       4751.62       4735.56        43.87 o                         
   5  -9   7       2794.28       2810.67        32.54 o                         
   6  -9   7       2692.49       2619.05        31.32 o                         
   7  -9   7       1600.62       1613.36        27.14 o                         
   8  -9   7       2447.11       2436.39        35.11 o                         
   9  -9   7       2599.42       2519.04        64.21 o                         
  -7  -8   7        191.19        126.48        35.48 o                         
  -6  -8   7         17.94          1.58        11.35 o                         
  -5  -8   7          7.36          6.41        10.06 o                         
  -4  -8   7        131.88        127.81         7.38 o                         
  -3  -8   7        183.88        187.19         7.29 o                         
  -2  -8   7        117.66        107.94         5.85 o                         
  -1  -8   7       1230.79       1190.59        18.39 o                         
   0  -8   7         63.52         61.35         5.11 o                         
   1  -8   7        462.48        437.60        11.21 o                         
   2  -8   7          1.49          6.93         4.29 o                         
   3  -8   7       1013.75       1005.71        16.44 o                         
   4  -8   7        319.83        322.92         9.51 o                         
   5  -8   7         53.91         50.83         5.20 o                         
   6  -8   7         49.56         57.01         5.59 o                         
   7  -8   7        449.82        458.44        13.81 o                         
   8  -8   7          3.49         -0.45         5.34 o                         
   9  -8   7          0.58         -5.93        10.89 o                         
  -8  -7   7       2977.03       2972.17       166.13 o                         
  -7  -7   7       3405.51       3300.69       116.25 o                         
  -6  -7   7       2215.90       2102.69        49.05 o                         
  -5  -7   7       2438.85       2503.05        30.90 o                         
  -4  -7   7       2894.56       3023.82        31.97 o                         
  -3  -7   7       4777.35       4888.67        37.88 o                         
  -2  -7   7       2090.38       2080.05        23.24 o                         
  -1  -7   7       6239.21       6301.23        44.58 o                         
   0  -7   7      10298.63      10482.47        65.04 o                         
   1  -7   7       5672.44       5770.34        44.08 o                         
   2  -7   7       3442.06       3448.03        31.24 o                         
   3  -7   7       5465.38       5400.24        41.17 o                         
   4  -7   7       6089.14       6148.03        47.82 o                         
   5  -7   7       7318.65       7207.66        52.32 o                         
   6  -7   7       4282.93       4265.00        39.23 o                         
   7  -7   7       4204.07       4124.33        42.02 o                         
   8  -7   7       2184.10       2109.29        45.19 o                         
   9  -7   7       2655.78       2565.07        53.72 o                         
  10  -7   7       3127.17       3229.45       263.45 o                         
  -8  -6   7         29.20         34.43        21.34 o                         
  -7  -6   7         49.64         52.45        13.24 o                         
  -6  -6   7          8.66         14.16         7.37 o                         
  -5  -6   7        350.93        344.27        10.16 o                         
  -4  -6   7        114.11        121.48         5.52 o                         
  -3  -6   7         10.22          9.85         3.31 o                         
  -2  -6   7        309.98        305.53         8.13 o                         
  -1  -6   7        275.72        284.01         7.83 o                         
   0  -6   7       2021.57       2047.47        21.52 o                         
   1  -6   7         98.64         91.82         4.81 o                         
   2  -6   7         32.68         33.22         4.27 o                         
   3  -6   7         16.40         24.84         4.02 o                         
   4  -6   7        295.44        302.48         8.95 o                         
   5  -6   7          1.53          3.35         4.19 o                         
   6  -6   7         92.40         89.62         5.61 o                         
   7  -6   7         57.18         63.71         5.57 o                         
   8  -6   7          4.60          2.57         7.62 o                         
   9  -6   7        191.22        203.73        16.45 o                         
  10  -6   7        481.33        533.40        72.99 o                         
  -9  -5   7        984.88       1021.71        93.27 o                         
  -8  -5   7       1770.04       1752.69       100.46 o                         
  -7  -5   7       4358.66       4473.47        78.07 o                         
  -6  -5   7       4547.94       4666.06        63.09 o                         
  -5  -5   7       4258.70       4233.48        34.43 o                         
  -4  -5   7       8823.82       8857.33        53.12 o                         
  -3  -5   7       9430.13       9426.65        56.61 o                         
  -2  -5   7       6653.41       6739.13        42.92 o                         
  -1  -5   7       4512.03       4451.51        33.92 o                         
   0  -5   7      10549.84      10416.82        61.98 o                         
   1  -5   7      16654.33      16218.54        88.30 o                         
   2  -5   7      15305.12      14993.47        81.69 o                         
   3  -5   7       4915.69       4826.21        36.51 o                         
   4  -5   7       9686.83       9529.40        59.21 o                         
   5  -5   7       7412.46       7516.24        50.25 o                         
   6  -5   7       7811.50       7971.65        54.54 o                         
   7  -5   7       7273.70       7507.77        59.74 o                         
   8  -5   7       4167.29       4250.67        69.27 o                         
   9  -5   7       3231.21       3227.42        74.70 o                         
  10  -5   7       1728.34       1770.29       125.85 o                         
  -9  -4   7         31.80         12.56        35.22 o                         
  -8  -4   7         14.67         16.06        19.90 o                         
  -7  -4   7         96.30         98.12        10.41 o                         
  -6  -4   7         39.55         34.79         3.65 o                         
  -5  -4   7         53.02         58.77         3.55 o                         
  -4  -4   7         69.58         63.99         3.84 o                         
  -3  -4   7        280.90        282.77         7.18 o                         
  -2  -4   7        424.09        383.36         8.36 o                         
  -1  -4   7       1784.42       1850.33        18.75 o                         
   0  -4   7        240.63        249.24         6.98 o                         
   1  -4   7          3.92         11.91         3.43 o                         
   2  -4   7         69.01         76.39         4.40 o                         
   3  -4   7       1125.48       1156.03        15.80 o                         
   4  -4   7        219.36        211.00         7.00 o                         
   5  -4   7         11.08         15.04         3.63 o                         
   6  -4   7        405.47        428.65        10.13 o                         
   7  -4   7          7.16         16.46         4.32 o                         
   8  -4   7        342.34        336.30        17.70 o                         
   9  -4   7        120.03        126.41        37.37 o                         
  10  -4   7        269.00        291.52        55.71 o                         
 -10  -3   7       2585.96       2617.84       146.21 o                         
  -9  -3   7       4182.85       4377.23       414.67 o                         
  -8  -3   7       2522.23       2380.63       167.47 o                         
  -7  -3   7       5093.38       5166.02        76.05 o                         
  -6  -3   7       7847.88       7828.41        58.50 o                         
  -5  -3   7       7672.04       7715.54        48.42 o                         
  -4  -3   7       6050.44       5969.79        37.51 o                         
  -3  -3   7      19987.26      19906.06        99.54 o                         
  -2  -3   7      24979.40      24526.87       136.63 o                         
  -1  -3   7      13832.35      13715.60        74.12 o                         
   0  -3   7       7296.87       7321.34        48.28 o                         
   1  -3   7      13871.46      13707.95        80.97 o                         
   2  -3   7      20038.33      19740.88        99.61 o                         
   3  -3   7      15129.46      14879.95        80.89 o                         
   4  -3   7       7243.25       7272.49        50.49 o                         
   5  -3   7       7406.97       7424.66        51.11 o                         
   6  -3   7       8065.27       8221.68        57.71 o                         
   7  -3   7       4352.92       4485.91        40.79 o                         
   8  -3   7       4251.23       4314.31        66.99 o                         
   9  -3   7       3303.38       3502.37       126.45 o                         
  10  -3   7       2310.89       2279.31       235.38 o                         
 -10  -2   7        380.04        370.43        93.05 o                         
  -9  -2   7          2.73         -8.34        18.13 o                         
  -8  -2   7         90.99         76.84        17.72 o                         
  -7  -2   7         24.89         29.43         5.79 o                         
  -6  -2   7        229.87        233.18         6.45 o                         
  -5  -2   7        748.32        668.91         9.87 o                         
  -4  -2   7        212.03        200.50         5.78 o                         
  -3  -2   7          0.04          6.02         3.11 o                         
  -2  -2   7        272.58        285.81         7.35 o                         
  -1  -2   7          6.66         16.28         3.48 o                         
   0  -2   7        238.77        270.11         7.47 o                         
   1  -2   7         92.17        120.03         5.60 o                         
   2  -2   7        309.46        331.46         8.05 o                         
   3  -2   7          3.22          4.98         3.51 o                         
   4  -2   7          6.03         13.64         3.72 o                         
   5  -2   7        456.64        456.59        10.52 o                         
   6  -2   7         10.63          2.30         4.41 o                         
   7  -2   7        556.67        584.97        21.77 o                         
   8  -2   7        103.65         60.78        11.12 o                         
   9  -2   7        712.39        735.25        68.48 o                         
  10  -2   7         71.28         73.26        41.77 o                         
 -11  -1   7       1827.28       1699.04       166.69 o                         
 -10  -1   7       3633.76       3660.63       122.86 o                         
  -9  -1   7       5678.69       5574.42       171.68 o                         
  -8  -1   7       4856.07       4860.18        83.61 o                         
  -7  -1   7       5640.83       5660.94        65.42 o                         
  -6  -1   7      13987.55      13713.44        75.43 o                         
  -5  -1   7      10618.49      10490.43        61.14 o                         
  -4  -1   7       7759.19       7600.29        45.30 o                         
  -3  -1   7       3644.61       3387.14        26.50 o                         
  -2  -1   7      20216.57      19130.71        96.41 o                         
  -1  -1   7      27121.40      25636.89       122.88 o                         
   0  -1   7       5791.49       5538.48        39.94 o                         
   1  -1   7       6766.84       6583.17        42.89 o                         
   2  -1   7       8783.75       8501.16        52.48 o                         
   3  -1   7      10651.28      10209.54        64.98 o                         
   4  -1   7       3367.90       3247.71        34.87 o                         
   5  -1   7       4244.74       4307.19        35.71 o                         
   6  -1   7       4949.53       4982.28        46.28 o                         
   7  -1   7       3140.52       3101.80        56.34 o                         
   8  -1   7       1375.62       1351.54        67.78 o                         
   9  -1   7       1708.53       1645.18       105.63 o                         
 -11   0   7          1.29        -25.93        31.62 o                         
 -10   0   7        358.24        384.58        75.57 o                         
  -9   0   7        272.27        284.74        30.15 o                         
  -8   0   7         45.83         20.29         6.83 o                         
  -7   0   7         49.00         57.63         3.71 o                         
  -6   0   7          1.46          9.31         2.44 o                         
  -5   0   7          0.06          0.14         2.61 o                         
  -4   0   7        113.07        104.63         4.58 o                         
  -3   0   7        228.32        215.28         6.24 o                         
  -2   0   7          1.16          5.59         3.12 o                         
  -1   0   7        437.44        424.87         9.26 o                         
   0   0   7       1009.84       1000.49        15.01 o                         
   1   0   7       1018.90       1006.71        15.44 o                         
   2   0   7        171.55        182.82         6.51 o                         
   3   0   7        205.32        210.02         6.68 o                         
   4   0   7         85.26         76.75         5.03 o                         
   5   0   7        870.13        849.07        14.80 o                         
   6   0   7        443.33        428.78        11.37 o                         
   7   0   7         35.99         52.76         9.82 o                         
   8   0   7         33.93         22.29        34.53 o                         
   9   0   7          1.67         11.04        35.75 o                         
 -11   1   7       2237.45       2216.35       123.46 o                         
 -10   1   7       2787.31       2811.57       140.62 o                         
  -9   1   7       4015.67       3857.80       126.27 o                         
  -8   1   7       3993.34       4000.74        60.43 o                         
  -7   1   7       2317.89       2339.98        25.83 o                         
  -6   1   7       5281.01       5227.51        36.32 o                         
  -5   1   7      13481.43      13064.56        68.52 o                         
  -4   1   7       9018.31       8614.72        50.76 o                         
  -3   1   7       2498.76       2430.07        22.48 o                         
  -2   1   7       4977.20       4812.97        34.90 o                         
  -1   1   7       9523.78       9102.20        57.04 o                         
   0   1   7      13373.10      12719.88        75.96 o                         
   1   1   7       4867.93       4758.84        39.05 o                         
   2   1   7       5719.35       5507.64        41.99 o                         
   3   1   7       9294.17       8977.01        58.21 o                         
   4   1   7       4835.19       4722.61        40.33 o                         
   5   1   7       2450.92       2394.99        28.28 o                         
   6   1   7       4036.15       3912.87        54.92 o                         
   7   1   7       4340.51       4252.72        76.26 o                         
   8   1   7       2135.11       1957.68       115.50 o                         
 -11   2   7         63.54         31.75        19.01 o                         
 -10   2   7          8.59        -14.02        18.45 o                         
  -9   2   7          1.00          0.28        10.02 o                         
  -8   2   7        170.10        163.44        10.94 o                         
  -7   2   7        443.84        455.65        11.37 o                         
  -6   2   7          0.42          5.38         3.04 o                         
  -5   2   7        171.56        173.56         6.19 o                         
  -4   2   7       1814.49       1756.57        18.86 o                         
  -3   2   7       1013.19        966.90        14.53 o                         
  -2   2   7         10.90         17.08         3.49 o                         
  -1   2   7        178.38        166.22         6.11 o                         
   0   2   7        451.80        446.47        10.08 o                         
   1   2   7        174.94        154.47         6.18 o                         
   2   2   7         97.77        112.47         5.72 o                         
   3   2   7         28.10         30.46         4.07 o                         
   4   2   7         23.91         23.57         3.95 o                         
   5   2   7        154.42        158.34         7.88 o                         
   6   2   7         16.80          7.36        10.75 o                         
   7   2   7         46.60         40.48        11.04 o                         
 -11   3   7       1180.06       1082.40        85.26 o                         
 -10   3   7       2273.00       2185.69        86.94 o                         
  -9   3   7       3238.43       3185.97        60.16 o                         
  -8   3   7       4146.36       4180.05        55.70 o                         
  -7   3   7       4235.61       4207.90        38.03 o                         
  -6   3   7       2093.85       2149.87        24.08 o                         
  -5   3   7       4967.24       4987.57        38.94 o                         
  -4   3   7      10231.62      10200.08        61.36 o                         
  -3   3   7      10607.59      10336.38        62.62 o                         
  -2   3   7       3478.62       3464.22        31.42 o                         
  -1   3   7       6235.45       6063.97        45.35 o                         
   0   3   7       9215.05       9089.93        58.34 o                         
   1   3   7       5969.41       5876.28        43.82 o                         
   2   3   7       5674.42       5485.67        43.05 o                         
   3   3   7       5864.12       5711.85        43.71 o                         
   4   3   7       8238.81       8182.33        65.17 o                         
   5   3   7       3909.02       3867.10        48.85 o                         
   6   3   7       1934.79       1911.81        50.77 o                         
   7   3   7       3846.80       4122.60       117.28 o                         
 -11   4   7         16.94         96.32        51.88 o                         
 -10   4   7         50.50         62.12        35.26 o                         
  -9   4   7        139.64        123.65        12.72 o                         
  -8   4   7          0.28          5.15         4.52 o                         
  -7   4   7        336.04        338.62        10.22 o                         
  -6   4   7         22.35         20.57         4.30 o                         
  -5   4   7        277.28        273.13         8.85 o                         
  -4   4   7        399.99        400.50        10.02 o                         
  -3   4   7        768.58        751.06        14.34 o                         
  -2   4   7         82.00         83.74         5.72 o                         
  -1   4   7        193.70        187.86         7.69 o                         
   0   4   7        372.57        370.94        10.13 o                         
   1   4   7        231.86        223.87         8.29 o                         
   2   4   7         27.94         29.59         5.07 o                         
   3   4   7        205.46        182.51         7.85 o                         
   4   4   7          3.64         12.50         5.36 o                         
   5   4   7        115.57         98.20         9.61 o                         
   6   4   7        180.87        171.33        16.92 o                         
 -11   5   7       1535.11       1286.14       148.73 o                         
 -10   5   7       2069.13       2069.61        82.40 o                         
  -9   5   7       1941.75       1933.24        45.30 o                         
  -8   5   7       4569.61       4631.69        45.45 o                         
  -7   5   7       6589.81       6725.80        55.87 o                         
  -6   5   7       4981.46       4947.61        42.57 o                         
  -5   5   7       4675.27       4733.42        41.48 o                         
  -4   5   7       5686.14       5707.50        46.57 o                         
  -3   5   7      10890.06      11041.31        72.09 o                         
  -2   5   7       9359.21       9395.93        64.92 o                         
  -1   5   7       5995.29       6054.71        48.12 o                         
   0   5   7       8775.64       8729.99        60.89 o                         
   1   5   7       7694.46       7501.13        56.85 o                         
   2   5   7       3736.74       3677.66        38.75 o                         
   3   5   7       2394.13       2321.61        29.65 o                         
   4   5   7       5580.05       5426.05        55.63 o                         
   5   5   7       3812.58       3692.59        74.25 o                         
   6   5   7       1243.07       1237.41        66.88 o                         
 -10   6   7         30.66         27.92        16.13 o                         
  -9   6   7         25.69         29.39        10.27 o                         
  -8   6   7        621.87        640.58        16.73 o                         
  -7   6   7        125.75        106.53         7.75 o                         
  -6   6   7        336.41        365.54        11.15 o                         
  -5   6   7         73.81         72.70         6.00 o                         
  -4   6   7       1518.87       1555.59        22.79 o                         
  -3   6   7        488.06        491.99        12.79 o                         
  -2   6   7         72.94         73.42         5.84 o                         
  -1   6   7          8.28          5.38         5.03 o                         
   0   6   7        433.35        453.48        12.38 o                         
   1   6   7         48.29         45.80         5.81 o                         
   2   6   7         31.71         22.50         5.73 o                         
   3   6   7         26.89         30.65         6.61 o                         
   4   6   7        106.94         92.34         7.70 o                         
   5   6   7          1.03        -15.99        15.99 o                         
 -10   7   7       2141.76       1978.45        89.04 o                         
  -9   7   7       3133.05       3085.33        70.70 o                         
  -8   7   7       2907.58       2925.69        40.31 o                         
  -7   7   7       3444.82       3565.24        41.86 o                         
  -6   7   7       5421.58       5561.14        49.02 o                         
  -5   7   7       3657.84       3847.04        39.89 o                         
  -4   7   7       3799.17       3884.89        40.22 o                         
  -3   7   7       3951.46       4067.88        41.99 o                         
  -2   7   7       2904.86       2976.63        34.45 o                         
  -1   7   7       3605.78       3681.66        39.97 o                         
   0   7   7       3189.26       3215.72        38.35 o                         
   1   7   7       4412.97       4474.32        46.92 o                         
   2   7   7       2470.13       2443.67        36.65 o                         
   3   7   7       1285.06       1225.30        27.60 o                         
   4   7   7       1024.59        902.62        91.66 o                         
  -8   8   7        156.40        124.53        11.14 o                         
  -7   8   7        678.22        680.27        17.96 o                         
  -6   8   7         40.87         34.55         5.76 o                         
  -5   8   7        260.70        286.81        10.87 o                         
  -4   8   7          2.97          4.06         6.11 o                         
  -3   8   7        478.03        479.93        14.61 o                         
  -2   8   7         14.40          0.88         6.06 o                         
  -1   8   7        157.33        133.96         8.72 o                         
   0   8   7          1.40          0.36         6.46 o                         
   1   8   7         10.43          5.90         6.82 o                         
   2   8   7        183.81        171.20        13.90 o                         
  -7   9   7       1708.03       1642.20        88.75 o                         
  -6   9   7       1433.54       1454.12        45.55 o                         
  -5   9   7       1964.22       2058.16        55.50 o                         
  -4   9   7       3537.23       3570.88        82.37 o                         
  -3   9   7       1401.00       1480.64        39.42 o                         
  -2   9   7       1936.53       1892.16        64.55 o                         
  -1   9   7        978.39        982.42        49.05 o                         
   0   9   7       1109.26       1170.14        53.26 o                         
  -2 -12   8       1951.64       1895.91       191.54 o                         
  -1 -12   8       2769.50       2607.41        86.65 o                         
   0 -12   8       4535.49       4411.33        89.24 o                         
   1 -12   8       3895.96       3866.91        68.18 o                         
   2 -12   8       1892.06       1818.93        45.56 o                         
   3 -12   8       2220.54       2230.41        51.80 o                         
   4 -12   8       2878.15       2759.66        80.63 o                         
   5 -12   8       2645.18       2528.09        77.47 o                         
   6 -12   8       1885.63       1861.81       108.51 o                         
  -3 -11   8         46.49         41.32         8.38 o                         
  -2 -11   8        182.00        173.62        11.67 o                         
  -1 -11   8        448.07        478.59        14.37 o                         
   0 -11   8        247.55        249.09        10.34 o                         
   1 -11   8        172.37        180.63         9.11 o                         
   2 -11   8         68.04         66.30         6.79 o                         
   3 -11   8        252.18        266.93        11.02 o                         
   4 -11   8        143.97        146.96         8.36 o                         
   5 -11   8         75.56         57.17         6.91 o                         
   6 -11   8         18.30         23.23         6.88 o                         
   7 -11   8         74.49         61.69        10.93 o                         
  -5 -10   8       2686.11       2450.21        76.21 o                         
  -4 -10   8       1967.67       1892.66        33.37 o                         
  -3 -10   8       3248.35       3289.00        41.78 o                         
  -2 -10   8       2431.85       2434.86        30.21 o                         
  -1 -10   8       1610.71       1601.49        24.31 o                         
   0 -10   8       1861.19       1878.92        26.96 o                         
   1 -10   8       4353.78       4358.58        43.68 o                         
   2 -10   8       4386.08       4422.66        43.88 o                         
   3 -10   8       2553.12       2606.94        32.50 o                         
   4 -10   8       2328.13       2338.56        30.64 o                         
   5 -10   8       3554.58       3483.55        39.16 o                         
   6 -10   8       1671.86       1621.06        26.50 o                         
   7 -10   8       2005.44       2048.40        33.35 o                         
   8 -10   8       2957.11       2856.23        51.70 o                         
  -6  -9   8          5.71         -9.78        13.92 o                         
  -5  -9   8         10.65         11.59        10.15 o                         
  -4  -9   8        168.50        166.53        10.08 o                         
  -3  -9   8         33.43         27.01         5.20 o                         
  -2  -9   8        462.60        463.25        12.32 o                         
  -1  -9   8          1.33         -3.52         4.93 o                         
   0  -9   8        288.51        261.73         9.44 o                         
   1  -9   8         43.80         34.42         5.34 o                         
   2  -9   8        633.86        674.92        15.00 o                         
   3  -9   8        596.52        581.88        14.19 o                         
   4  -9   8          6.80          7.55         5.52 o                         
   5  -9   8         17.99         15.24         5.42 o                         
   6  -9   8         58.72         54.11         5.81 o                         
   7  -9   8         32.98         35.40         6.47 o                         
   8  -9   8          2.32         -2.44         6.23 o                         
   9  -9   8        196.87        179.34        31.99 o                         
  -7  -8   8       1445.83       1332.88       111.14 o                         
  -6  -8   8       2067.17       1962.34        50.89 o                         
  -5  -8   8       2138.93       2200.74        55.17 o                         
  -4  -8   8       2673.51       2711.73        33.57 o                         
  -3  -8   8       3761.07       3819.60        36.31 o                         
  -2  -8   8       5289.99       5297.30        42.76 o                         
  -1  -8   8       5089.61       5133.85        41.97 o                         
   0  -8   8       3132.17       3120.43        30.76 o                         
   1  -8   8       2368.60       2394.63        26.36 o                         
   2  -8   8       5048.28       5060.42        41.57 o                         
   3  -8   8       3809.22       3880.45        35.27 o                         
   4  -8   8       5317.74       5338.96        44.71 o                         
   5  -8   8       4924.29       4927.84        43.79 o                         
   6  -8   8       4725.85       4686.00        44.32 o                         
   7  -8   8       1867.54       1828.48        29.07 o                         
   8  -8   8       1516.92       1536.81        37.09 o                         
   9  -8   8       5767.86       5724.49       102.85 o                         
  -8  -7   8          6.14         19.45        33.35 o                         
  -7  -7   8         34.24         83.44        21.71 o                         
  -6  -7   8          1.79         23.71        12.04 o                         
  -5  -7   8         91.98         86.33         5.80 o                         
  -4  -7   8         41.83         50.82         5.22 o                         
  -3  -7   8        406.41        429.23        10.77 o                         
  -2  -7   8          2.37          5.51         4.41 o                         
  -1  -7   8       1647.85       1669.68        21.11 o                         
   0  -7   8         16.01         17.01         4.44 o                         
   1  -7   8       2052.54       2039.29        23.98 o                         
   2  -7   8         64.96         56.07         5.21 o                         
   3  -7   8          1.78          2.82         4.73 o                         
   4  -7   8         17.15         19.36         4.63 o                         
   5  -7   8        250.42        238.75         9.18 o                         
   6  -7   8         20.17         17.46         4.78 o                         
   7  -7   8         44.14         37.34         5.78 o                         
   8  -7   8        170.63        175.56        14.59 o                         
   9  -7   8        145.25        135.21        16.94 o                         
  -8  -6   8       2213.58       2131.10        92.87 o                         
  -7  -6   8       3538.18       3644.82        83.00 o                         
  -6  -6   8       2238.04       2238.00        45.82 o                         
  -5  -6   8       4181.86       4331.17        40.30 o                         
  -4  -6   8       4614.15       4729.59        37.64 o                         
  -3  -6   8       4934.13       5051.89        39.60 o                         
  -2  -6   8       5073.64       5165.42        39.50 o                         
  -1  -6   8       9540.43       9527.05        58.41 o                         
   0  -6   8      13194.72      13025.28        74.74 o                         
   1  -6   8      10633.77      10651.28        65.61 o                         
   2  -6   8       8186.53       8127.81        52.90 o                         
   3  -6   8       5176.48       5141.75        41.48 o                         
   4  -6   8       7272.09       7195.73        51.51 o                         
   5  -6   8       7843.49       7905.93        57.02 o                         
   6  -6   8       9240.92       9430.76        65.22 o                         
   7  -6   8       5093.82       5182.27        50.26 o                         
   8  -6   8       2925.29       2942.92        61.25 o                         
   9  -6   8       1796.61       1773.00        56.89 o                         
  -9  -5   8         11.67         -0.32        53.17 o                         
  -8  -5   8         32.18          6.52        19.60 o                         
  -7  -5   8        153.86        158.62        15.29 o                         
  -6  -5   8        344.01        356.02        17.12 o                         
  -5  -5   8         53.05         47.45         4.58 o                         
  -4  -5   8        106.35        105.75         5.05 o                         
  -3  -5   8       1334.81       1318.88        16.94 o                         
  -2  -5   8       1778.07       1783.88        20.62 o                         
  -1  -5   8         52.06         49.62         4.41 o                         
   0  -5   8        264.34        242.36         7.55 o                         
   1  -5   8         12.20         17.02         3.97 o                         
   2  -5   8       1222.57       1187.27        16.70 o                         
   3  -5   8          1.69          4.79         3.83 o                         
   4  -5   8         23.56         23.18         4.29 o                         
   5  -5   8        902.24        915.10        15.65 o                         
   6  -5   8        113.05        104.51         6.24 o                         
   7  -5   8        347.38        349.37        12.39 o                         
   8  -5   8         94.74         84.00        10.90 o                         
   9  -5   8        261.85        273.44        27.04 o                         
  -9  -4   8       2591.44       2665.72       144.85 o                         
  -8  -4   8       3559.34       3607.74       162.19 o                         
  -7  -4   8       6347.84       6457.93        85.13 o                         
  -6  -4   8       7170.44       7280.33        57.25 o                         
  -5  -4   8       4758.21       4752.28        35.28 o                         
  -4  -4   8      12792.56      12880.09        74.03 o                         
  -3  -4   8      14383.34      14243.36        85.47 o                         
  -2  -4   8       7833.54       7861.08        50.23 o                         
  -1  -4   8       4940.24       4859.31        35.83 o                         
   0  -4   8       8977.81       8920.80        56.56 o                         
   1  -4   8      19011.53      18616.67       100.40 o                         
   2  -4   8       9483.85       9341.23        59.88 o                         
   3  -4   8       9998.49      10080.01        63.25 o                         
   4  -4   8       4866.42       4884.32        39.07 o                         
   5  -4   8       4456.60       4619.56        37.99 o                         
   6  -4   8       3708.52       3762.30        37.09 o                         
   7  -4   8       5317.04       5565.49        48.40 o                         
   8  -4   8       3745.23       3785.67        69.43 o                         
   9  -4   8       2179.11       2263.35       120.00 o                         
  10  -4   8       1262.87       1377.22       153.76 o                         
 -10  -3   8         65.11         79.68        59.62 o                         
  -9  -3   8         28.16         50.22        26.04 o                         
  -8  -3   8         57.02         23.76        15.70 o                         
  -7  -3   8        286.29        265.03        14.14 o                         
  -6  -3   8        407.61        411.67        10.00 o                         
  -5  -3   8       1017.85       1012.91        14.53 o                         
  -4  -3   8         89.56         84.73         4.88 o                         
  -3  -3   8         82.15         73.41         4.54 o                         
  -2  -3   8        473.89        510.38        10.15 o                         
  -1  -3   8       1403.80       1317.85        16.25 o                         
   0  -3   8        104.63         97.19         5.27 o                         
   1  -3   8          7.24         12.22         4.15 o                         
   2  -3   8          9.19         18.30         2.82 o                         
   3  -3   8        411.86        400.72        10.42 o                         
   4  -3   8        521.55        507.30        11.78 o                         
   5  -3   8        390.34        406.75        10.82 o                         
   6  -3   8        261.72        260.79         9.52 o                         
   7  -3   8          0.99         -7.22         8.56 o                         
   8  -3   8       1327.25       1373.21        38.64 o                         
   9  -3   8        291.24        361.95        49.91 o                         
 -10  -2   8       3725.21       3850.56       344.55 o                         
  -9  -2   8       2864.70       2735.02       196.41 o                         
  -8  -2   8       3506.47       3469.64        96.45 o                         
  -7  -2   8       7044.81       7115.24        86.05 o                         
  -6  -2   8       7931.99       8029.06        63.71 o                         
  -5  -2   8       3554.76       3525.86        28.97 o                         
  -4  -2   8       5778.46       5597.89        38.79 o                         
  -3  -2   8      11682.16      11538.47        65.54 o                         
  -2  -2   8      19965.02      18931.22        98.81 o                         
  -1  -2   8       5856.78       5734.73        42.16 o                         
   0  -2   8       4037.14       3856.18        32.85 o                         
   1  -2   8       4891.73       4765.61        37.61 o                         
   2  -2   8       8281.08       7798.94        51.72 o                         
   3  -2   8       7192.86       6932.49        47.92 o                         
   4  -2   8       5790.44       5822.45        44.34 o                         
   5  -2   8       5732.78       5709.94        45.53 o                         
   6  -2   8       2678.14       2804.44        32.99 o                         
   7  -2   8       1460.08       1499.06        37.86 o                         
   8  -2   8       3008.47       3122.61        70.77 o                         
   9  -2   8       1920.12       2066.98       146.54 o                         
 -11  -1   8        204.74        207.38        68.16 o                         
 -10  -1   8         86.78        130.91        29.29 o                         
  -9  -1   8         45.84         23.65        23.65 o                         
  -8  -1   8          1.05         -2.92         8.84 o                         
  -7  -1   8        168.67        158.00         8.03 o                         
  -6  -1   8        100.84         99.88         4.86 o                         
  -5  -1   8          7.63          9.80         3.14 o                         
  -4  -1   8         44.45         47.24         3.87 o                         
  -3  -1   8        153.91        151.47         5.79 o                         
  -2  -1   8       2149.39       2141.76        22.37 o                         
  -1  -1   8        302.14        290.09         8.68 o                         
   0  -1   8         88.72         81.06         5.10 o                         
   1  -1   8        433.32        448.41         9.78 o                         
   2  -1   8          9.73         11.82         2.95 o                         
   3  -1   8        286.71        316.55         9.45 o                         
   4  -1   8        265.98        271.98         8.76 o                         
   5  -1   8       1592.62       1573.58        21.11 o                         
   6  -1   8         58.42         56.97         5.45 o                         
   7  -1   8        296.28        295.04        17.54 o                         
   8  -1   8         31.98         41.10        15.77 o                         
   9  -1   8        392.83        411.26        94.39 o                         
 -11   0   8       1613.27       1634.90       126.47 o                         
 -10   0   8       2623.12       2527.10       152.12 o                         
  -9   0   8       3462.09       3468.89       109.42 o                         
  -8   0   8       1972.81       1977.27        44.07 o                         
  -7   0   8       2863.58       2862.60        28.55 o                         
  -6   0   8       7702.62       7708.22        48.08 o                         
  -5   0   8       9121.72       8997.60        58.73 o                         
  -4   0   8       1345.48       1373.09        17.30 o                         
  -3   0   8       2669.79       2592.69        24.68 o                         
  -2   0   8       7277.38       7158.01        46.94 o                         
  -1   0   8      13933.00      13568.90        77.20 o                         
   0   0   8       6308.50       6369.67        46.32 o                         
   1   0   8       4005.52       4061.42        35.31 o                         
   2   0   8       5504.73       5565.98        43.87 o                         
   3   0   8       4244.79       4267.97        39.09 o                         
   4   0   8       3431.15       3426.32        33.39 o                         
   5   0   8       4169.15       4260.54        41.28 o                         
   6   0   8       5755.73       5753.81        51.16 o                         
   7   0   8       4389.21       4433.91        77.10 o                         
   8   0   8       1484.68       1480.05       100.64 o                         
 -11   1   8         49.98         13.33        28.60 o                         
 -10   1   8         18.12        -12.93        19.48 o                         
  -9   1   8          0.68        -22.74        23.22 o                         
  -8   1   8          1.04         -6.92         6.92 o                         
  -7   1   8          0.21          7.42         3.77 o                         
  -6   1   8        128.96        148.96         5.82 o                         
  -5   1   8        715.65        670.45        12.22 o                         
  -4   1   8         41.03         37.77         3.95 o                         
  -3   1   8         42.34         42.00         4.23 o                         
  -2   1   8        114.61        115.62         5.61 o                         
  -1   1   8          8.59         14.48         4.20 o                         
   0   1   8        386.66        375.40        10.64 o                         
   1   1   8        167.88        198.72         7.92 o                         
   2   1   8        632.44        607.93        13.20 o                         
   3   1   8        599.71        591.53        12.88 o                         
   4   1   8        592.24        607.54        13.31 o                         
   5   1   8          8.61          2.98         4.74 o                         
   6   1   8        397.19        389.93        24.66 o                         
   7   1   8         67.67         37.30        10.28 o                         
 -11   2   8        929.78        935.60        79.55 o                         
 -10   2   8       2857.92       2978.66       118.54 o                         
  -9   2   8       3842.70       3828.79        73.58 o                         
  -8   2   8       3577.10       3637.66        56.87 o                         
  -7   2   8       1334.47       1311.10        21.00 o                         
  -6   2   8       2934.10       2911.18        27.66 o                         
  -5   2   8      12706.46      12542.04        72.77 o                         
  -4   2   8      10139.60       9878.58        61.17 o                         
  -3   2   8       3894.79       3767.05        32.98 o                         
  -2   2   8       4234.34       4087.20        33.83 o                         
  -1   2   8      10643.16       9923.69        60.22 o                         
   0   2   8      10756.93      10173.72        66.38 o                         
   1   2   8       5178.06       4903.67        41.59 o                         
   2   2   8      10303.75       9935.41        65.45 o                         
   3   2   8       9351.23       9155.85        71.40 o                         
   4   2   8       4525.84       4461.91        45.68 o                         
   5   2   8       1464.45       1410.32        31.03 o                         
   6   2   8       3673.00       3574.38        72.31 o                         
   7   2   8       4035.19       3773.87        92.73 o                         
 -11   3   8         33.31          8.12        34.04 o                         
 -10   3   8         16.40        -10.34        22.16 o                         
  -9   3   8          1.37          2.81         9.52 o                         
  -8   3   8        120.83         96.02         9.03 o                         
  -7   3   8         19.56         13.94         4.85 o                         
  -6   3   8        534.21        532.19        12.07 o                         
  -5   3   8        196.25        204.64         7.48 o                         
  -4   3   8         66.71         61.70         4.91 o                         
  -3   3   8         40.12         33.65         4.67 o                         
  -2   3   8        490.58        466.29        11.53 o                         
  -1   3   8        615.44        604.82        12.86 o                         
   0   3   8       1380.63       1329.39        20.51 o                         
   1   3   8         88.72         88.31         6.06 o                         
   2   3   8          3.46         -4.39         4.82 o                         
   3   3   8          0.02          5.53         4.67 o                         
   4   3   8        191.69        192.79        10.01 o                         
   5   3   8        343.35        344.48        13.79 o                         
   6   3   8        148.59        101.95        15.32 o                         
   7   3   8         19.18         73.83        62.70 o                         
 -10   4   8       1354.38       1259.67        68.39 o                         
  -9   4   8       4715.06       4642.22        77.01 o                         
  -8   4   8       7509.33       7591.88        61.83 o                         
  -7   4   8       4565.44       4650.80        44.74 o                         
  -6   4   8       2717.30       2749.68        30.61 o                         
  -5   4   8       5234.48       5268.98        44.87 o                         
  -4   4   8       9636.43       9586.37        65.60 o                         
  -3   4   8       8724.88       8618.34        59.00 o                         
  -2   4   8       4664.38       4606.82        40.50 o                         
  -1   4   8       7565.67       7446.90        55.89 o                         
   0   4   8       5967.69       5767.24        46.26 o                         
   1   4   8       3793.76       3669.76        35.63 o                         
   2   4   8       2455.64       2374.99        29.34 o                         
   3   4   8       6235.02       6053.36        51.81 o                         
   4   4   8       6211.30       6023.15        59.82 o                         
   5   4   8       2449.47       2330.78        67.98 o                         
   6   4   8        736.58        716.12        37.90 o                         
 -10   5   8        250.72        251.14        28.17 o                         
  -9   5   8        643.50        647.84        26.61 o                         
  -8   5   8         52.63         59.32         6.35 o                         
  -7   5   8         34.76         34.24         5.59 o                         
  -6   5   8          0.31         -1.28         4.83 o                         
  -5   5   8       1451.77       1492.72        22.73 o                         
  -4   5   8        387.62        394.13        11.77 o                         
  -3   5   8          3.91          8.99         5.31 o                         
  -2   5   8        100.60         75.65         6.38 o                         
  -1   5   8        136.21        136.02         8.27 o                         
   0   5   8          0.31         -1.16         5.06 o                         
   1   5   8        178.67        162.07         8.00 o                         
   2   5   8        176.87        179.47         8.51 o                         
   3   5   8          2.41          0.45         5.63 o                         
   4   5   8        102.70         90.72         7.82 o                         
   5   5   8         12.04         -2.35        12.65 o                         
 -10   6   8       1876.47       1752.50        73.65 o                         
  -9   6   8       1715.34       1674.94        50.30 o                         
  -8   6   8       3094.18       3123.59        43.33 o                         
  -7   6   8       5305.47       5377.86        53.43 o                         
  -6   6   8       5436.34       5436.71        49.13 o                         
  -5   6   8       2148.86       2120.66        28.80 o                         
  -4   6   8       4674.57       4742.73        45.36 o                         
  -3   6   8       3415.39       3471.36        37.68 o                         
  -2   6   8       3995.65       4055.21        40.14 o                         
  -1   6   8       2343.00       2310.21        29.54 o                         
   0   6   8       4900.86       4828.64        45.53 o                         
   1   6   8       3030.90       2938.25        35.72 o                         
   2   6   8        706.64        700.50        16.77 o                         
   3   6   8        595.51        546.89        16.90 o                         
   4   6   8       1708.54       1451.33        54.90 o                         
  -9   7   8         16.15         45.44        23.05 o                         
  -8   7   8        759.85        737.87        19.91 o                         
  -7   7   8          2.85          1.01         6.65 o                         
  -6   7   8        308.59        313.96        11.70 o                         
  -5   7   8         13.14         13.97         6.09 o                         
  -4   7   8         51.82         46.84         6.84 o                         
  -3   7   8         91.71         95.55         7.75 o                         
  -2   7   8         13.21          7.81         6.61 o                         
  -1   7   8         74.49         68.98         7.21 o                         
   0   7   8          0.56          5.10         6.33 o                         
   1   7   8        125.06         96.19         8.10 o                         
   2   7   8          0.95         -1.37         7.79 o                         
   3   7   8         39.01         33.30        10.46 o                         
  -8   8   8        727.43        629.24        26.56 o                         
  -7   8   8       1372.64       1380.09        32.58 o                         
  -6   8   8       1615.31       1618.77        30.20 o                         
  -5   8   8       1984.85       2036.63        30.88 o                         
  -4   8   8       1284.05       1273.53        24.64 o                         
  -3   8   8       2215.11       2242.48        34.71 o                         
  -2   8   8       1363.84       1403.37        27.39 o                         
  -1   8   8        868.07        827.05        20.99 o                         
   0   8   8       1039.36       1026.77        40.76 o                         
   1   8   8       3226.25       3028.80       102.14 o                         
  -6   9   8          1.04         -6.69        22.37 o                         
  -5   9   8        341.06        338.55        61.16 o                         
  -4   9   8          0.86         -1.05        28.70 o                         
  -3   9   8         46.26         67.75        54.18 o                         
  -1 -12   9         45.49         44.88        14.23 o                         
   0 -12   9         18.05         20.33        11.71 o                         
   1 -12   9         37.14         19.99        12.26 o                         
   2 -12   9          0.94         27.33        13.30 o                         
   3 -12   9          8.84        -27.37        27.37 o                         
   4 -12   9          0.09         -2.14        19.93 o                         
   5 -12   9         49.56         47.45        21.09 o                         
  -3 -11   9       2211.71       2070.16        48.73 o                         
  -2 -11   9       1125.27       1089.38        25.50 o                         
  -1 -11   9       1777.92       1748.42        26.94 o                         
   0 -11   9       3488.06       3403.21        38.66 o                         
   1 -11   9       3413.05       3417.89        39.24 o                         
   2 -11   9       1691.11       1697.69        27.34 o                         
   3 -11   9       1657.97       1622.35        27.11 o                         
   4 -11   9       3904.50       3867.87        44.35 o                         
   5 -11   9       1505.60       1456.02        27.75 o                         
   6 -11   9       1015.72       1039.05        43.91 o                         
  -5 -10   9        166.89        174.57        24.70 o                         
  -4 -10   9        159.15        149.35        10.43 o                         
  -3 -10   9        245.25        268.06        12.09 o                         
  -2 -10   9          6.81          6.82         5.53 o                         
  -1 -10   9        193.68        202.03         9.27 o                         
   0 -10   9         34.74         23.55         5.48 o                         
   1 -10   9        127.82        129.85         7.63 o                         
   2 -10   9        438.35        435.24        13.27 o                         
   3 -10   9         30.81         34.28         6.19 o                         
   4 -10   9         54.15         43.18         6.37 o                         
   5 -10   9          5.99         12.08         5.97 o                         
   6 -10   9         22.69         26.08         6.47 o                         
   7 -10   9         24.30         23.50         8.30 o                         
   8 -10   9         77.25         -4.84        17.58 o                         
  -6  -9   9       1270.74       1232.27        75.56 o                         
  -5  -9   9       1206.42       1185.10        41.11 o                         
  -4  -9   9       1496.61       1496.34        27.24 o                         
  -3  -9   9       3814.24       3835.77        43.56 o                         
  -2  -9   9       2719.89       2796.84        32.57 o                         
  -1  -9   9       2130.72       2203.31        28.17 o                         
   0  -9   9       3861.97       3880.64        37.64 o                         
   1  -9   9       4375.89       4395.06        40.42 o                         
   2  -9   9       5190.13       5132.46        46.38 o                         
   3  -9   9       4148.11       4194.23        42.60 o                         
   4  -9   9       6826.00       6904.81        57.35 o                         
   5  -9   9       5183.74       5078.47        48.90 o                         
   6  -9   9       3453.27       3453.75        40.64 o                         
   7  -9   9       1725.42       1680.93        29.52 o                         
   8  -9   9       5002.30       4883.82       125.08 o                         
  -7  -8   9          7.31        -40.02        41.03 o                         
  -6  -8   9         61.20         53.79        17.24 o                         
  -5  -8   9         28.73         37.73        10.02 o                         
  -4  -8   9        429.68        460.85        14.32 o                         
  -3  -8   9         52.08         61.22         5.69 o                         
  -2  -8   9        276.93        277.16         9.46 o                         
  -1  -8   9         10.14         12.97         4.76 o                         
   0  -8   9        881.95        941.35        17.05 o                         
   1  -8   9         82.44         75.44         5.93 o                         
   2  -8   9         16.63         15.22         5.18 o                         
   3  -8   9          8.43         10.18         5.08 o                         
   4  -8   9         53.99         65.20         6.25 o                         
   5  -8   9         20.06         27.46         5.57 o                         
   6  -8   9          3.44          5.92         5.28 o                         
   7  -8   9        189.26        196.15        10.31 o                         
   8  -8   9         37.61         47.73        11.89 o                         
   9  -8   9         99.15         99.94        25.74 o                         
  -7  -7   9       2430.12       2420.08        88.64 o                         
  -6  -7   9       3724.36       3773.64        65.93 o                         
  -5  -7   9       4424.46       4524.74        45.72 o                         
  -4  -7   9       4387.15       4479.95        42.46 o                         
  -3  -7   9       4029.26       4166.30        37.92 o                         
  -2  -7   9       7485.57       7636.69        55.59 o                         
  -1  -7   9       9137.73       9216.84        62.46 o                         
   0  -7   9       4960.82       5035.88        42.43 o                         
   1  -7   9       8511.88       8481.42        58.22 o                         
   2  -7   9       6496.07       6497.68        49.43 o                         
   3  -7   9       5817.99       5792.56        48.50 o                         
   4  -7   9       5502.49       5504.93        47.78 o                         
   5  -7   9       9929.88       9935.15        70.80 o                         
   6  -7   9       6416.97       6445.83        55.22 o                         
   7  -7   9       3173.42       3216.52        40.97 o                         
   8  -7   9       1803.27       1819.79        49.57 o                         
   9  -7   9       4101.66       4046.17        88.69 o                         
  -8  -6   9        248.10        370.68        56.76 o                         
  -7  -6   9        881.47        848.85        38.46 o                         
  -6  -6   9         44.78         61.89         9.50 o                         
  -5  -6   9          3.54          8.23         4.70 o                         
  -4  -6   9        266.43        286.03         8.75 o                         
  -3  -6   9       1891.45       1928.98        22.17 o                         
  -2  -6   9        140.91        136.22         6.32 o                         
  -1  -6   9         17.01         13.15         4.49 o                         
   0  -6   9         45.76         52.11         4.91 o                         
   1  -6   9        608.80        575.12        12.37 o                         
   2  -6   9        218.17        218.79         8.13 o                         
   3  -6   9         26.07         30.16         4.89 o                         
   4  -6   9         76.87         87.70         5.96 o                         
   5  -6   9          3.14         10.90         4.71 o                         
   6  -6   9        325.10        336.85        11.41 o                         
   7  -6   9        366.95        385.96        13.35 o                         
   8  -6   9         14.82          0.20         9.69 o                         
   9  -6   9         46.13         41.31        15.28 o                         
  -8  -5   9       3076.80       3316.98       185.43 o                         
  -7  -5   9       2480.63       2524.56        59.37 o                         
  -6  -5   9       4070.49       4108.13        66.94 o                         
  -5  -5   9       5990.46       6080.29        51.31 o                         
  -4  -5   9       8828.61       8941.29        55.14 o                         
  -3  -5   9       5510.89       5582.62        41.81 o                         
  -2  -5   9       8881.98       8728.60        56.52 o                         
  -1  -5   9       7096.14       7146.19        49.45 o                         
   0  -5   9      11873.64      11731.33        72.65 o                         
   1  -5   9       9220.70       9180.38        60.95 o                         
   2  -5   9       8928.70       9011.99        60.09 o                         
   3  -5   9       7894.36       7895.75        56.16 o                         
   4  -5   9       2472.41       2571.58        29.00 o                         
   5  -5   9       4368.74       4417.18        40.22 o                         
   6  -5   9       7815.99       7900.29        63.98 o                         
   7  -5   9       4365.97       4428.14        48.33 o                         
   8  -5   9       1835.61       1843.42        49.03 o                         
   9  -5   9       1232.94       1185.34        56.82 o                         
  -9  -4   9         17.98         18.09        42.00 o                         
  -8  -4   9         33.37          6.54        25.34 o                         
  -7  -4   9        372.13        384.54        20.16 o                         
  -6  -4   9       1074.50       1083.40        18.76 o                         
  -5  -4   9         32.10         35.95         3.95 o                         
  -4  -4   9        553.31        538.56        11.12 o                         
  -3  -4   9        193.72        185.64         6.82 o                         
  -2  -4   9        597.42        624.32        12.70 o                         
  -1  -4   9         95.97        104.10         5.56 o                         
   0  -4   9        959.98        897.34        15.96 o                         
   1  -4   9         43.80         37.11         4.90 o                         
   2  -4   9          1.82          2.69         3.89 o                         
   3  -4   9       1396.52       1405.96        19.73 o                         
   4  -4   9        147.02        161.03         7.28 o                         
   5  -4   9         53.05         49.98         5.53 o                         
   6  -4   9         10.58          0.67         5.04 o                         
   7  -4   9       1078.27       1072.78        21.71 o                         
   8  -4   9        629.00        652.04        29.59 o                         
   9  -4   9         27.17         65.98        47.57 o                         
  -9  -3   9       2464.05       2629.61       257.52 o                         
  -8  -3   9       3747.61       3746.05       201.62 o                         
  -7  -3   9       5982.73       5990.59        82.84 o                         
  -6  -3   9       3087.60       3088.74        31.69 o                         
  -5  -3   9       3036.81       2954.86        28.23 o                         
  -4  -3   9       5258.71       5237.73        41.74 o                         
  -3  -3   9       8917.29       8666.08        57.38 o                         
  -2  -3   9       4909.95       4861.02        37.50 o                         
  -1  -3   9       5115.65       5060.69        39.68 o                         
   0  -3   9       3785.89       3700.84        32.94 o                         
   1  -3   9       6544.47       6275.17        46.93 o                         
   2  -3   9       8176.40       7992.94        55.78 o                         
   3  -3   9       6290.20       6404.63        50.22 o                         
   4  -3   9       4284.98       4284.61        40.06 o                         
   5  -3   9       2793.70       2834.17        31.53 o                         
   6  -3   9       2321.29       2361.45        30.78 o                         
   7  -3   9       4405.12       4397.41        69.44 o                         
   8  -3   9       3236.66       3201.72        68.39 o                         
 -10  -2   9        105.82         84.40        42.26 o                         
  -9  -2   9        155.11        151.72        28.00 o                         
  -8  -2   9        282.80        295.17        21.42 o                         
  -7  -2   9        106.95         85.80         9.98 o                         
  -6  -2   9        288.97        284.79         9.08 o                         
  -5  -2   9         48.93         55.84         4.07 o                         
  -4  -2   9        145.99        137.69         5.83 o                         
  -3  -2   9        809.51        763.26        13.37 o                         
  -2  -2   9         13.05          9.85         4.11 o                         
  -1  -2   9          0.90          4.06         3.70 o                         
   0  -2   9       1240.82       1229.69        18.40 o                         
   1  -2   9         92.60         88.47         5.60 o                         
   2  -2   9         37.01         18.18         4.69 o                         
   3  -2   9        161.31        172.73         7.69 o                         
   4  -2   9       3195.25       3118.23        32.08 o                         
   5  -2   9        171.05        173.70         7.63 o                         
   6  -2   9        243.08        223.60         9.66 o                         
   7  -2   9         22.46         28.75         9.57 o                         
   8  -2   9        688.08        700.92        35.87 o                         
   9  -2   9         42.45        -39.54        39.88 o                         
 -11  -1   9       1090.27       1253.15       149.85 o                         
 -10  -1   9       2536.87       2513.12       133.62 o                         
  -9  -1   9        735.23        577.01        50.45 o                         
  -8  -1   9       1745.73       1744.75        43.57 o                         
  -7  -1   9       4549.75       4511.13        40.21 o                         
  -6  -1   9       6329.76       6441.37        48.29 o                         
  -5  -1   9       3437.53       3463.56        30.23 o                         
  -4  -1   9       1470.37       1414.19        18.64 o                         
  -3  -1   9       8287.80       8280.90        53.99 o                         
  -2  -1   9      10913.52      10548.27        66.94 o                         
  -1  -1   9       5621.43       5510.92        44.07 o                         
   0  -1   9       6172.90       6244.45        48.04 o                         
   1  -1   9       6048.25       6057.07        47.90 o                         
   2  -1   9       6887.86       6677.36        51.19 o                         
   3  -1   9       5478.47       5532.69        45.68 o                         
   4  -1   9       9073.28       9154.53        71.75 o                         
   5  -1   9       5836.16       5931.71        51.54 o                         
   6  -1   9       4536.73       4665.27        48.00 o                         
   7  -1   9       2253.06       2353.63        53.02 o                         
   8  -1   9       2717.39       2679.23       116.87 o                         
 -11   0   9          7.35         82.36        58.34 o                         
 -10   0   9          1.35        -24.16        24.16 o                         
  -9   0   9         26.14         16.64        26.13 o                         
  -8   0   9         19.10         12.33         8.75 o                         
  -7   0   9        186.16        179.32         7.45 o                         
  -6   0   9        214.71        219.38         7.29 o                         
  -5   0   9         13.99         24.32         4.08 o                         
  -4   0   9        116.90        126.80         6.10 o                         
  -3   0   9        393.81        380.32        10.01 o                         
  -2   0   9         95.49        103.87         5.85 o                         
  -1   0   9         11.39          9.90         4.06 o                         
   0   0   9          7.96         15.14         3.68 o                         
   1   0   9        175.83        170.44         7.85 o                         
   2   0   9        570.49        559.10        13.44 o                         
   3   0   9        944.35       1008.46        18.08 o                         
   4   0   9          3.82          3.25         4.79 o                         
   5   0   9        511.89        527.95        14.17 o                         
   6   0   9          7.91         -3.36         7.40 o                         
   7   0   9        243.13        221.76        18.47 o                         
   8   0   9        159.77        232.54        71.15 o                         
 -11   1   9       1505.27       1604.41       180.95 o                         
 -10   1   9       2895.65       2868.98       117.25 o                         
  -9   1   9       3073.25       3046.62        92.00 o                         
  -8   1   9        992.91        975.75        29.54 o                         
  -7   1   9       2331.88       2295.15        28.52 o                         
  -6   1   9       7943.18       8124.07        54.72 o                         
  -5   1   9       8281.65       8185.69        54.52 o                         
  -4   1   9       3992.55       3923.60        33.62 o                         
  -3   1   9       5757.02       5605.56        43.35 o                         
  -2   1   9       7922.68       7786.83        54.79 o                         
  -1   1   9      12530.21      12379.96        75.10 o                         
   0   1   9       6932.97       7061.60        53.21 o                         
   1   1   9       8504.03       8422.19        60.32 o                         
   2   1   9       8557.55       8481.11        67.29 o                         
   3   1   9       4865.06       4827.47        43.25 o                         
   4   1   9       3567.28       3603.18        37.16 o                         
   5   1   9       6231.78       6247.97        56.76 o                         
   6   1   9       5257.71       4997.63        82.84 o                         
   7   1   9       4138.07       3858.71        94.23 o                         
 -11   2   9         11.10        -39.02        42.83 o                         
 -10   2   9         11.53          2.53        18.32 o                         
  -9   2   9         42.41         34.08        12.23 o                         
  -8   2   9        145.25        133.98        11.97 o                         
  -7   2   9        861.82        881.70        17.78 o                         
  -6   2   9        106.94         99.70         6.01 o                         
  -5   2   9        100.30        109.07         6.02 o                         
  -4   2   9         31.66         23.79         4.92 o                         
  -3   2   9        506.83        524.86        12.33 o                         
  -2   2   9          0.81          0.29         5.00 o                         
  -1   2   9        622.35        634.78        14.31 o                         
   0   2   9        168.26        154.21         7.54 o                         
   1   2   9         22.37         20.30         5.03 o                         
   2   2   9        515.20        523.07        13.23 o                         
   3   2   9        326.47        316.34        10.17 o                         
   4   2   9        779.71        796.15        18.64 o                         
   5   2   9          0.10         -6.23         6.23 o                         
   6   2   9        252.77        259.37        20.23 o                         
   7   2   9          8.72         -4.81        16.50 o                         
 -10   3   9       2385.89       2462.83       129.35 o                         
  -9   3   9       5505.38       5493.81        89.14 o                         
  -8   3   9       5143.37       5119.26        66.75 o                         
  -7   3   9       1931.12       1906.82        28.19 o                         
  -6   3   9       3939.57       3895.54        36.79 o                         
  -5   3   9       8056.67       7985.99        58.03 o                         
  -4   3   9      10743.92      10472.32        68.10 o                         
  -3   3   9       3452.33       3394.88        33.96 o                         
  -2   3   9       7812.85       7406.76        56.76 o                         
  -1   3   9       6643.90       6310.80        52.34 o                         
   0   3   9       6182.04       5860.13        50.48 o                         
   1   3   9       4313.85       4125.88        40.59 o                         
   2   3   9       5327.83       5110.26        46.10 o                         
   3   3   9       6081.59       5828.04        58.78 o                         
   4   3   9       2659.05       2599.40        42.61 o                         
   5   3   9        771.72        727.01        28.29 o                         
   6   3   9       1510.95       1400.17        53.39 o                         
 -10   4   9        451.55        482.76        69.51 o                         
  -9   4   9          8.00          9.02        10.09 o                         
  -8   4   9         39.87         31.01         5.68 o                         
  -7   4   9         22.94         16.70         5.63 o                         
  -6   4   9        321.02        325.45        10.74 o                         
  -5   4   9        364.62        353.15        10.90 o                         
  -4   4   9         55.88         57.23         5.86 o                         
  -3   4   9          9.79         15.94         4.97 o                         
  -2   4   9         17.72         19.64         5.16 o                         
  -1   4   9          3.56          2.25         5.31 o                         
   0   4   9        369.13        364.41        11.47 o                         
   1   4   9         11.70          5.90         5.24 o                         
   2   4   9        156.84        139.57         7.98 o                         
   3   4   9        633.67        631.45        16.81 o                         
   4   4   9          0.13          1.34         6.48 o                         
   5   4   9         37.37         34.78        15.96 o                         
 -10   5   9        580.10        510.71        44.21 o                         
  -9   5   9       2992.46       2986.52        63.18 o                         
  -8   5   9       4379.93       4360.67        46.81 o                         
  -7   5   9       3698.39       3671.73        42.98 o                         
  -6   5   9       1234.19       1226.40        21.27 o                         
  -5   5   9       2553.31       2484.20        31.31 o                         
  -4   5   9       4353.59       4308.71        42.86 o                         
  -3   5   9       3019.93       3011.39        35.05 o                         
  -2   5   9       1408.22       1378.62        22.96 o                         
  -1   5   9       3983.77       3936.31        40.47 o                         
   0   5   9       4003.30       3862.21        41.14 o                         
   1   5   9       1071.76       1026.49        20.37 o                         
   2   5   9        867.61        825.02        18.64 o                         
   3   5   9       3425.30       3243.12        42.61 o                         
   4   5   9       3406.09       3263.26        49.49 o                         
  -9   6   9        521.14        485.69        29.51 o                         
  -8   6   9         11.65         17.92         6.07 o                         
  -7   6   9        247.50        231.16        10.89 o                         
  -6   6   9        119.57         89.12         8.33 o                         
  -5   6   9         21.13         21.80         5.88 o                         
  -4   6   9          6.59         10.33         6.47 o                         
  -3   6   9         13.38          9.63         5.65 o                         
  -2   6   9        198.10        175.94         9.56 o                         
  -1   6   9        111.73         91.93         7.24 o                         
   0   6   9        108.86         87.36         7.53 o                         
   1   6   9          3.44         11.88         6.00 o                         
   2   6   9         10.73         12.59         6.29 o                         
   3   6   9         25.68         32.60         8.89 o                         
  -8   7   9       1635.11       1595.75        37.10 o                         
  -7   7   9       2327.85       2328.93        42.80 o                         
  -6   7   9       1467.20       1474.62        26.43 o                         
  -5   7   9       1566.84       1556.92        27.17 o                         
  -4   7   9       2618.56       2627.08        35.99 o                         
  -3   7   9       1863.83       1886.94        30.74 o                         
  -2   7   9       1046.05       1027.38        23.16 o                         
  -1   7   9       1456.92       1399.14        26.23 o                         
   0   7   9       2968.83       2911.67        41.36 o                         
   1   7   9       2750.43       2617.79        68.82 o                         
   2   7   9        513.45        465.50       100.20 o                         
  -6   8   9         95.90        111.68        16.19 o                         
  -5   8   9         23.71         20.77        15.45 o                         
  -4   8   9        125.10         58.92        16.02 o                         
  -3   8   9          2.74        -38.84        38.84 o                         
  -2   8   9         61.24         38.01        34.99 o                         
   0   8   9         40.12        114.64        59.21 o                         
  -1 -12  10       2348.68       2336.19       122.91 o                         
   0 -12  10       2643.58       2560.99        79.04 o                         
   1 -12  10       1446.49       1152.58        86.20 o                         
   2 -12  10       1891.71       1980.99       195.85 o                         
   3 -12  10       1892.69       1819.10       154.33 o                         
  -3 -11  10         23.73         21.44         9.20 o                         
  -2 -11  10         76.83         57.01        10.59 o                         
  -1 -11  10          1.29          2.31         5.94 o                         
   0 -11  10         47.01         51.86         6.98 o                         
   1 -11  10        171.52        182.94         9.79 o                         
   2 -11  10          0.09          5.32         6.39 o                         
   3 -11  10         57.22         53.81         7.49 o                         
   4 -11  10         28.71         29.94         7.04 o                         
   5 -11  10        195.54        211.05        23.62 o                         
   6 -11  10         84.52         60.87        48.42 o                         
  -5 -10  10       1364.10       1173.02       105.42 o                         
  -4 -10  10       3691.22       3619.63        49.80 o                         
  -3 -10  10       3897.19       3855.70        48.40 o                         
  -2 -10  10       1539.18       1552.73        25.51 o                         
  -1 -10  10       2810.44       2871.32        35.56 o                         
   0 -10  10       4099.06       4165.74        43.27 o                         
   1 -10  10       4854.83       4894.41        48.43 o                         
   2 -10  10       2844.82       2851.20        36.37 o                         
   3 -10  10       5097.65       5212.59        51.45 o                         
   4 -10  10       4731.17       4738.46        49.88 o                         
   5 -10  10       2544.21       2490.48        34.76 o                         
   6 -10  10       1536.29       1495.74        32.76 o                         
   7 -10  10       3687.13       3702.37        63.98 o                         
  -6  -9  10         69.39         56.18        15.21 o                         
  -5  -9  10        560.43        580.43        30.35 o                         
  -4  -9  10         28.21         35.21         5.93 o                         
  -3  -9  10          9.99         17.32         6.43 o                         
  -2  -9  10          9.70         10.26         5.36 o                         
  -1  -9  10        255.82        285.88        10.40 o                         
   0  -9  10        196.36        204.52         9.66 o                         
   1  -9  10        144.56        141.25         8.74 o                         
   2  -9  10          3.28          4.59         5.71 o                         
   3  -9  10         25.63         33.55         6.14 o                         
   4  -9  10          0.26          2.59         6.06 o                         
   5  -9  10         22.95         20.59         6.19 o                         
   6  -9  10        186.66        211.34        10.61 o                         
   7  -9  10         16.86         22.23         6.62 o                         
  -7  -8  10       3140.50       2939.02       236.33 o                         
  -6  -8  10       2426.07       2473.69        60.19 o                         
  -5  -8  10       1462.27       1401.66        43.55 o                         
  -4  -8  10       3986.25       4163.87        45.60 o                         
  -3  -8  10       5192.62       5305.07        45.80 o                         
  -2  -8  10       8169.87       8256.67        62.80 o                         
  -1  -8  10       4064.48       4076.11        39.67 o                         
   0  -8  10       7977.54       8091.57        60.62 o                         
   1  -8  10       8026.29       8010.76        61.01 o                         
   2  -8  10       4483.97       4445.01        43.80 o                         
   3  -8  10       5241.74       5281.83        48.27 o                         
   4  -8  10       8679.05       8731.19        67.59 o                         
   5  -8  10       9037.52       9103.57        70.21 o                         
   6  -8  10       2110.25       2066.69        32.31 o                         
   7  -8  10       1202.10       1165.11        24.93 o                         
   8  -8  10       3665.26       3607.83       106.66 o                         
  -7  -7  10         20.18         45.70        17.05 o                         
  -6  -7  10         58.13         61.99        12.48 o                         
  -5  -7  10         92.45         86.93         6.58 o                         
  -4  -7  10       1085.16       1140.27        20.51 o                         
  -3  -7  10        588.56        598.50        13.73 o                         
  -2  -7  10        266.36        271.00         9.31 o                         
  -1  -7  10          2.55          6.23         5.03 o                         
   0  -7  10        152.10        159.88         7.40 o                         
   1  -7  10          6.40         15.44         4.94 o                         
   2  -7  10         52.59         57.04         5.94 o                         
   3  -7  10         18.63         13.84         5.38 o                         
   4  -7  10          1.15          7.44         5.34 o                         
   5  -7  10        560.21        580.17        15.20 o                         
   6  -7  10        106.18        104.09         7.76 o                         
   7  -7  10         29.06         16.37         6.32 o                         
   8  -7  10         62.29         47.95        12.27 o                         
  -8  -6  10       2044.50       2277.88       237.28 o                         
  -7  -6  10       3985.17       4030.91       105.49 o                         
  -6  -6  10       6193.05       6116.56        94.09 o                         
  -5  -6  10       6033.68       6178.13        55.81 o                         
  -4  -6  10       4053.04       4135.64        36.22 o                         
  -3  -6  10       5570.21       5532.86        44.17 o                         
  -2  -6  10       5245.37       5160.27        42.83 o                         
  -1  -6  10       5528.23       5507.56        45.83 o                         
   0  -6  10       6969.53       6965.60        54.06 o                         
   1  -6  10       8410.98       8371.87        62.14 o                         
   2  -6  10       5581.97       5457.70        48.72 o                         
   3  -6  10       2268.48       2236.78        29.33 o                         
   4  -6  10       2832.03       2844.87        33.72 o                         
   5  -6  10       7221.18       7301.55        58.44 o                         
   6  -6  10       5562.85       5634.14        53.71 o                         
   7  -6  10       2148.66       2200.53        35.29 o                         
   8  -6  10       1190.08       1106.37        39.29 o                         
   9  -6  10       2326.75       2291.75        90.85 o                         
  -8  -5  10        382.74        421.12        73.52 o                         
  -7  -5  10        873.94        868.71        32.01 o                         
  -6  -5  10         19.05         16.41         7.36 o                         
  -5  -5  10        619.85        615.97        14.80 o                         
  -4  -5  10          3.65          6.51         4.04 o                         
  -3  -5  10        222.98        238.05         8.33 o                         
  -2  -5  10          0.06          3.56         4.46 o                         
  -1  -5  10        220.01        233.16         8.45 o                         
   0  -5  10        268.71        271.78         9.23 o                         
   1  -5  10          0.61          7.59         4.61 o                         
   2  -5  10       1803.61       1781.96        24.41 o                         
   3  -5  10        237.71        207.91         8.34 o                         
   4  -5  10          2.83          4.43         5.05 o                         
   5  -5  10         48.83         50.06         5.66 o                         
   6  -5  10       1416.80       1399.35        25.52 o                         
   7  -5  10        487.86        504.30        15.09 o                         
   8  -5  10        291.35        267.97        19.99 o                         
   9  -5  10          2.15        -30.02        30.51 o                         
  -9  -4  10       1684.02       2316.62       241.45 o                         
  -8  -4  10       2891.65       2934.98       229.12 o                         
  -7  -4  10       1639.30       1592.79        44.67 o                         
  -6  -4  10       1912.23       1885.96        25.61 o                         
  -5  -4  10       5501.76       5569.18        47.73 o                         
  -4  -4  10       6973.01       6940.09        51.14 o                         
  -3  -4  10       6161.89       6068.13        47.79 o                         
  -2  -4  10       5266.77       5182.92        42.46 o                         
  -1  -4  10       5141.24       5084.80        42.17 o                         
   0  -4  10       3980.14       3974.22        36.60 o                         
   1  -4  10       5661.59       5660.71        44.87 o                         
   2  -4  10      10426.65      10519.82        71.41 o                         
   3  -4  10       5520.87       5511.68        47.51 o                         
   4  -4  10       2467.95       2404.23        30.15 o                         
   5  -4  10       2074.64       2041.38        27.58 o                         
   6  -4  10       5563.61       5648.83        53.91 o                         
   7  -4  10       3767.85       3749.32        70.47 o                         
   8  -4  10       2379.45       2441.38        59.09 o                         
  -9  -3  10        119.57        121.90        43.54 o                         
  -8  -3  10        348.07        312.29        29.83 o                         
  -7  -3  10         32.63         17.22        11.21 o                         
  -6  -3  10        444.11        446.70        11.99 o                         
  -5  -3  10        420.98        427.62        10.64 o                         
  -4  -3  10        660.61        639.59        13.42 o                         
  -3  -3  10        688.22        684.26        13.82 o                         
  -2  -3  10          6.14         12.28         4.42 o                         
  -1  -3  10       1465.05       1398.18        19.90 o                         
   0  -3  10          5.92          7.10         4.43 o                         
   1  -3  10         41.09         29.95         4.81 o                         
   2  -3  10          5.87          4.61         4.97 o                         
   3  -3  10        906.58        895.12        16.76 o                         
   4  -3  10        425.39        418.92        12.06 o                         
   5  -3  10        264.67        265.49         9.92 o                         
   6  -3  10        200.41        202.68         9.31 o                         
   7  -3  10        225.43        227.58        16.49 o                         
   8  -3  10         68.84         28.01        13.34 o                         
 -10  -2  10       1017.27        937.07        97.72 o                         
  -9  -2  10       1847.61       1902.07       103.29 o                         
  -8  -2  10       4167.75       4256.08        91.16 o                         
  -7  -2  10       3791.72       3693.19        61.75 o                         
  -6  -2  10       2453.61       2469.89        30.32 o                         
  -5  -2  10       2371.95       2333.23        25.48 o                         
  -4  -2  10       3234.26       3338.92        32.15 o                         
  -3  -2  10       8234.95       8130.35        56.14 o                         
  -2  -2  10       6682.42       6561.58        50.17 o                         
  -1  -2  10       9995.49       9657.67        64.90 o                         
   0  -2  10       5991.67       5985.31        47.76 o                         
   1  -2  10       4633.54       4437.10        41.00 o                         
   2  -2  10       6584.54       6551.58        51.74 o                         
   3  -2  10      10168.10      10200.40        70.76 o                         
   4  -2  10       7854.09       7773.64        58.99 o                         
   5  -2  10       3625.95       3700.89        39.06 o                         
   6  -2  10       3618.16       3663.83        43.43 o                         
   7  -2  10       5018.63       5089.05        93.04 o                         
   8  -2  10       2306.06       2317.43        81.69 o                         
 -10  -1  10        112.41         53.41        26.24 o                         
  -9  -1  10        167.94        144.71        28.58 o                         
  -8  -1  10        364.68        318.59        20.18 o                         
  -7  -1  10        228.46        211.56         8.59 o                         
  -6  -1  10          0.33         -1.70         4.71 o                         
  -5  -1  10        621.05        630.88        12.72 o                         
  -4  -1  10         30.93         33.76         4.59 o                         
  -3  -1  10          0.69          5.12         4.46 o                         
  -2  -1  10         94.87         95.10         5.58 o                         
  -1  -1  10         61.88         57.16         5.62 o                         
   0  -1  10       1590.99       1638.69        23.08 o                         
   1  -1  10         63.97         86.54         7.71 o                         
   2  -1  10        708.51        730.09        15.70 o                         
   3  -1  10         48.50         48.22         5.55 o                         
   4  -1  10        802.31        809.38        16.63 o                         
   5  -1  10        101.36         95.27         8.25 o                         
   6  -1  10        226.02        239.97        10.91 o                         
   7  -1  10        169.69        165.23        24.46 o                         
   8  -1  10         17.92          8.64        32.87 o                         
 -10   0  10       2479.19       2344.99       125.98 o                         
  -9   0  10       1437.75       1537.65        83.10 o                         
  -8   0  10       1872.74       1834.93        43.43 o                         
  -7   0  10       6748.06       6899.67        55.28 o                         
  -6   0  10      10065.27      10000.32        67.93 o                         
  -5   0  10       5668.48       5777.63        47.87 o                         
  -4   0  10       6880.61       6908.69        51.42 o                         
  -3   0  10       5219.81       5367.51        43.62 o                         
  -2   0  10      10638.84      10636.26        68.77 o                         
  -1   0  10       9135.66       9443.21        64.27 o                         
   0   0  10      11093.13      11444.77        77.12 o                         
   1   0  10       8618.00       8897.88        65.71 o                         
   2   0  10       6478.04       6599.86        53.91 o                         
   3   0  10       5576.45       5663.30        48.95 o                         
   4   0  10       5655.71       5868.58        51.08 o                         
   5   0  10       4902.96       4934.83        49.90 o                         
   6   0  10       3691.64       3686.60        68.76 o                         
   7   0  10       2458.09       2363.38        66.43 o                         
 -10   1  10         95.72         90.63        29.32 o                         
  -9   1  10        144.49         95.51        16.63 o                         
  -8   1  10        667.51        690.91        27.11 o                         
  -7   1  10         58.42         51.63         5.44 o                         
  -6   1  10          9.39         14.09         4.37 o                         
  -5   1  10        123.17        131.61         6.82 o                         
  -4   1  10          5.57          5.67         4.73 o                         
  -3   1  10          6.77          5.58         4.81 o                         
  -2   1  10        557.71        577.94        13.26 o                         
  -1   1  10        873.64        844.28        16.20 o                         
   0   1  10          7.47         14.90         5.53 o                         
   1   1  10        967.08        999.82        19.20 o                         
   2   1  10         78.21         78.38         6.39 o                         
   3   1  10        767.89        765.73        17.09 o                         
   4   1  10          7.13          4.64         5.36 o                         
   5   1  10        562.25        538.97        16.16 o                         
   6   1  10         27.58         26.78        10.78 o                         
   7   1  10          0.88         -0.33        15.57 o                         
 -10   2  10       3625.95       3798.38       201.22 o                         
  -9   2  10       5103.73       4927.77        97.85 o                         
  -8   2  10       1471.24       1401.90        39.85 o                         
  -7   2  10       2386.60       2400.48        32.82 o                         
  -6   2  10       6679.21       6747.39        50.60 o                         
  -5   2  10       8935.43       8836.68        61.53 o                         
  -4   2  10       5384.87       5261.13        45.46 o                         
  -3   2  10       5800.31       5627.23        47.46 o                         
  -2   2  10       7444.42       7338.23        56.41 o                         
  -1   2  10       4492.90       4540.88        43.77 o                         
   0   2  10       3620.65       3597.43        37.56 o                         
   1   2  10       5645.60       5661.98        47.88 o                         
   2   2  10       5896.92       5813.46        49.78 o                         
   3   2  10       3274.81       3236.57        37.01 o                         
   4   2  10       1977.51       1932.68        32.78 o                         
   5   2  10       2296.66       2299.28        35.82 o                         
   6   2  10       2286.97       2110.03        67.23 o                         
 -10   3  10         12.08         20.08        60.46 o                         
  -9   3  10         12.96          3.87        11.68 o                         
  -8   3  10         44.23         58.93        10.89 o                         
  -7   3  10        265.04        275.23        11.29 o                         
  -6   3  10         66.30         57.48         5.34 o                         
  -5   3  10         43.12         45.88         5.25 o                         
  -4   3  10         15.09         17.77         5.22 o                         
  -3   3  10        392.01        388.00        11.94 o                         
  -2   3  10        756.33        736.10        16.46 o                         
  -1   3  10        103.24         92.08         7.04 o                         
   0   3  10          7.57          2.42         5.54 o                         
   1   3  10        368.44        348.44        11.93 o                         
   2   3  10        651.18        625.10        16.11 o                         
   3   3  10        143.07        142.28         8.52 o                         
   4   3  10         41.37         15.86         6.90 o                         
   5   3  10         61.50         37.58        13.94 o                         
   6   3  10        249.82        237.53        80.76 o                         
 -10   4  10       2039.44       2114.28       242.35 o                         
  -9   4  10       4052.41       4043.10        91.57 o                         
  -8   4  10       3261.99       3269.36        39.91 o                         
  -7   4  10       1660.77       1608.12        28.43 o                         
  -6   4  10       2236.53       2167.58        29.11 o                         
  -5   4  10       3504.04       3405.90        37.20 o                         
  -4   4  10       3116.76       3032.14        34.53 o                         
  -3   4  10       2512.02       2445.05        30.87 o                         
  -2   4  10       4421.58       4246.91        42.89 o                         
  -1   4  10       4906.30       4720.66        46.06 o                         
   0   4  10       1753.22       1697.09        26.10 o                         
   1   4  10       1465.81       1450.02        25.11 o                         
   2   4  10       2150.13       2082.27        31.41 o                         
   3   4  10       3368.65       3219.51        41.90 o                         
   4   4  10       1305.17       1239.04        28.64 o                         
  -9   5  10          7.05         -3.73        10.75 o                         
  -8   5  10        147.43        117.10         8.72 o                         
  -7   5  10        157.57        151.44         9.72 o                         
  -6   5  10         13.70         12.56         5.64 o                         
  -5   5  10         11.15          8.34         5.81 o                         
  -4   5  10         30.52         33.63         6.16 o                         
  -3   5  10         10.25          9.54         5.92 o                         
  -2   5  10        173.50        177.54         9.24 o                         
  -1   5  10        808.27        787.42        18.44 o                         
   0   5  10         24.68         18.86         6.26 o                         
   1   5  10         33.72         34.16         6.40 o                         
   2   5  10        107.06         82.85         7.79 o                         
   3   5  10        158.08        163.04        12.79 o                         
  -8   6  10       2806.94       2732.56        46.06 o                         
  -7   6  10       1667.97       1606.24        30.30 o                         
  -6   6  10       1228.91       1220.01        23.28 o                         
  -5   6  10       2513.51       2492.82        34.01 o                         
  -4   6  10       2313.38       2262.82        31.94 o                         
  -3   6  10       1456.39       1438.50        25.02 o                         
  -2   6  10       1284.01       1242.59        24.07 o                         
  -1   6  10       3521.30       3438.45        40.56 o                         
   0   6  10       4353.70       4172.76        46.44 o                         
   1   6  10       1829.40       1720.23        33.40 o                         
   2   6  10       1458.47        997.46       144.14 o                         
  -7   7  10          2.96         -7.30        38.39 o                         
  -6   7  10         63.45         41.19        17.33 o                         
  -5   7  10         86.50        114.80        16.31 o                         
  -4   7  10          3.08        -11.74        11.74 o                         
  -3   7  10        119.26        126.93        16.36 o                         
  -2   7  10         34.59          9.84        13.90 o                         
  -1   7  10          8.51         33.64        16.77 o                         
   0   7  10         16.69         19.94        17.10 o                         
   2 -12  11          3.62        -26.42        29.32 o                         
   3 -12  11         83.39        220.13        66.57 o                         
  -3 -11  11        894.29        864.08       131.98 o                         
  -2 -11  11       2080.15       2038.85        42.95 o                         
  -1 -11  11       2870.35       2910.51        44.15 o                         
   0 -11  11       3927.97       3989.10        51.53 o                         
   1 -11  11       2130.64       2127.62        32.46 o                         
   2 -11  11       3289.49       3287.97        50.79 o                         
   3 -11  11       5115.38       5107.64       110.82 o                         
   4 -11  11       2039.28       2089.07        76.63 o                         
   5 -11  11       2219.65       2143.62        84.20 o                         
  -4 -10  11         34.26         29.22         8.43 o                         
  -3 -10  11         74.09         73.39         9.54 o                         
  -2 -10  11        119.75        140.06         9.38 o                         
  -1 -10  11        141.93        154.40         8.55 o                         
   0 -10  11        166.51        155.99         8.84 o                         
   1 -10  11         44.30         37.91         6.47 o                         
   2 -10  11         24.99         26.12         6.51 o                         
   3 -10  11         29.72         34.21         6.54 o                         
   4 -10  11        414.15        411.45        14.08 o                         
   5 -10  11        116.85        111.40        10.30 o                         
   6 -10  11         18.88          3.89        24.06 o                         
  -6  -9  11       1335.38       1170.89        86.34 o                         
  -5  -9  11       2860.08       2962.92        76.44 o                         
  -4  -9  11       5230.04       5351.87        56.22 o                         
  -3  -9  11       4187.85       4321.73        47.91 o                         
  -2  -9  11       3404.70       3415.19        37.65 o                         
  -1  -9  11       4325.80       4475.60        44.18 o                         
   0  -9  11       4970.75       5031.58        47.58 o                         
   1  -9  11       3294.90       3307.20        38.07 o                         
   2  -9  11       3340.87       3405.00        38.89 o                         
   3  -9  11       4976.39       4952.94        50.00 o                         
   4  -9  11       5017.85       5036.64        51.14 o                         
   5  -9  11       2233.06       2237.93        32.88 o                         
   6  -9  11        923.99        918.99        22.91 o                         
   7  -9  11       3212.64       3162.88        55.68 o                         
  -7  -8  11         49.95         85.10        46.85 o                         
  -6  -8  11        219.56        219.88        23.25 o                         
  -5  -8  11        532.16        559.07        28.35 o                         
  -4  -8  11        227.48        244.29        10.86 o                         
  -3  -8  11          0.56         -1.33         5.25 o                         
  -2  -8  11          4.66          5.71         5.36 o                         
  -1  -8  11        158.78        181.13         8.55 o                         
   0  -8  11         18.73         23.11         5.77 o                         
   1  -8  11        184.60        186.08         8.80 o                         
   2  -8  11          3.80         12.59         5.98 o                         
   3  -8  11         71.76         63.06         6.61 o                         
   4  -8  11        628.04        632.64        16.65 o                         
   5  -8  11          1.71          8.88         6.15 o                         
   6  -8  11         10.48         11.64         6.40 o                         
   7  -8  11         40.18         41.56         7.78 o                         
  -7  -7  11       3263.88       3205.19       105.03 o                         
  -6  -7  11       2973.58       3057.30        69.67 o                         
  -5  -7  11       2013.57       2098.04        32.26 o                         
  -4  -7  11       2698.05       2653.42        35.37 o                         
  -3  -7  11       5813.65       5845.06        49.39 o                         
  -2  -7  11       4404.53       4380.15        40.72 o                         
  -1  -7  11       3738.55       3720.35        37.55 o                         
   0  -7  11       6619.12       6647.63        54.50 o                         
   1  -7  11       5598.86       5597.79        50.94 o                         
   2  -7  11       1888.18       1876.68        28.18 o                         
   3  -7  11       2146.95       2112.55        30.00 o                         
   4  -7  11       5632.10       5684.17        52.41 o                         
   5  -7  11       4862.37       4863.29        47.32 o                         
   6  -7  11       1985.50       1998.21        32.61 o                         
   7  -7  11        532.61        516.82        17.56 o                         
   8  -7  11       1781.77       1686.56        93.59 o                         
  -8  -6  11        186.31        178.49        71.66 o                         
  -7  -6  11         16.46         16.57        13.10 o                         
  -6  -6  11        182.45        189.66        16.68 o                         
  -5  -6  11         22.94         21.69         5.86 o                         
  -4  -6  11        239.81        242.04         8.85 o                         
  -3  -6  11         51.56         51.98         5.30 o                         
  -2  -6  11          0.28          2.65         5.08 o                         
  -1  -6  11        791.78        766.28        16.28 o                         
   0  -6  11         70.87         71.92         6.14 o                         
   1  -6  11        511.24        529.29        14.10 o                         
   2  -6  11         21.75         24.15         6.03 o                         
   3  -6  11          3.60          4.83         5.60 o                         
   4  -6  11        117.08        126.27         7.92 o                         
   5  -6  11        399.64        427.38        13.16 o                         
   6  -6  11        211.01        226.18        10.90 o                         
   7  -6  11         42.47         36.69         6.34 o                         
   8  -6  11          2.82         -5.90        13.59 o                         
  -8  -5  11       1606.57       1845.07       171.44 o                         
  -7  -5  11       2519.11       2411.09        62.53 o                         
  -6  -5  11       4264.29       4305.22        62.76 o                         
  -5  -5  11       3266.67       3247.19        38.06 o                         
  -4  -5  11       2168.70       2174.75        26.40 o                         
  -3  -5  11       4512.22       4395.48        39.80 o                         
  -2  -5  11       2442.49       2506.40        28.45 o                         
  -1  -5  11       2890.04       2869.03        30.83 o                         
   0  -5  11       2953.94       2945.36        31.05 o                         
   1  -5  11       8679.10       8582.59        61.24 o                         
   2  -5  11       6654.33       6513.70        51.74 o                         
   3  -5  11       1005.30       1008.51        19.23 o                         
   4  -5  11       2229.12       2186.89        29.94 o                         
   5  -5  11       6493.75       6607.10        57.88 o                         
   6  -5  11       5119.18       5034.05        54.40 o                         
   7  -5  11       2424.94       2348.40        54.85 o                         
   8  -5  11       1809.29       1813.43        62.28 o                         
  -9  -4  11         41.71         44.84        46.97 o                         
  -8  -4  11          9.09         19.82        27.44 o                         
  -7  -4  11        442.60        426.36        23.11 o                         
  -6  -4  11        173.77        167.64         8.30 o                         
  -5  -4  11        839.88        822.55        16.90 o                         
  -4  -4  11        149.67        126.80         6.97 o                         
  -3  -4  11         98.30         89.38         6.06 o                         
  -2  -4  11        104.72         99.67         6.50 o                         
  -1  -4  11         10.19          3.49         4.79 o                         
   0  -4  11          3.39         12.18         5.38 o                         
   1  -4  11          6.73         11.23         5.67 o                         
   2  -4  11        790.02        767.56        16.63 o                         
   3  -4  11         78.80         66.85         6.11 o                         
   4  -4  11         64.70         60.95         5.97 o                         
   5  -4  11        122.16         98.55         8.11 o                         
   6  -4  11         69.89         60.76         7.42 o                         
   7  -4  11        168.93        151.75        17.22 o                         
   8  -4  11         29.65         35.87        16.85 o                         
  -9  -3  11       2138.70       2081.34       161.91 o                         
  -8  -3  11       2219.85       2213.34        75.01 o                         
  -7  -3  11       1978.45       1971.05        50.22 o                         
  -6  -3  11       3198.71       3154.93        37.12 o                         
  -5  -3  11       4381.80       4506.71        40.52 o                         
  -4  -3  11       6309.25       6216.82        51.58 o                         
  -3  -3  11       7015.82       6933.79        53.75 o                         
  -2  -3  11       9988.31       9721.68        65.80 o                         
  -1  -3  11       4433.59       4320.74        39.49 o                         
   0  -3  11       3566.55       3575.83        35.60 o                         
   1  -3  11       6790.65       6641.81        52.72 o                         
   2  -3  11      10494.16      10310.79        71.81 o                         
   3  -3  11       7813.55       7657.00        58.88 o                         
   4  -3  11       3396.90       3397.18        37.56 o                         
   5  -3  11       2768.35       2790.17        35.75 o                         
   6  -3  11       4996.25       5045.52        53.57 o                         
   7  -3  11       3319.66       3489.40        73.18 o                         
   8  -3  11       1923.54       1950.84        71.47 o                         
 -10  -2  11        262.52        102.57        35.97 o                         
  -9  -2  11        468.63        539.96        52.26 o                         
  -8  -2  11         27.52         15.29        10.82 o                         
  -7  -2  11         65.84         44.86         9.79 o                         
  -6  -2  11        403.48        437.73        13.43 o                         
  -5  -2  11          1.19         -0.42         4.18 o                         
  -4  -2  11         92.29         89.14         6.43 o                         
  -3  -2  11         88.24         89.52         6.42 o                         
  -2  -2  11         22.64         17.04         5.26 o                         
  -1  -2  11        182.12        181.93         8.52 o                         
   0  -2  11        219.98        221.37         9.17 o                         
   1  -2  11       1531.26       1532.25        25.11 o                         
   2  -2  11        247.40        218.82         9.86 o                         
   3  -2  11        282.84        282.58        10.52 o                         
   4  -2  11         25.25         30.51         5.46 o                         
   5  -2  11        328.09        325.78        12.31 o                         
   6  -2  11        129.30        131.29         9.12 o                         
   7  -2  11          1.34          7.24        11.70 o                         
   8  -2  11          4.97         51.18        59.18 o                         
 -10  -1  11       1265.15       1023.18       126.87 o                         
  -9  -1  11       2710.57       2752.69       118.34 o                         
  -8  -1  11       3877.61       3827.77        94.13 o                         
  -7  -1  11       6151.28       6300.94        57.49 o                         
  -6  -1  11       4065.02       4093.34        43.58 o                         
  -5  -1  11       3755.63       3761.06        38.35 o                         
  -4  -1  11       5759.22       5956.05        47.48 o                         
  -3  -1  11       6245.75       6350.28        50.49 o                         
  -2  -1  11       9472.72       9712.50        66.93 o                         
  -1  -1  11      11258.72      11662.03        78.11 o                         
   0  -1  11       8041.65       8218.72        63.60 o                         
   1  -1  11       3055.46       3135.08        41.41 o                         
   2  -1  11       4879.67       5006.37        45.79 o                         
   3  -1  11       7067.47       7297.25        58.24 o                         
   4  -1  11       5024.43       5130.73        48.47 o                         
   5  -1  11       3393.63       3435.02        43.51 o                         
   6  -1  11       2722.27       2783.21        59.54 o                         
   7  -1  11       2276.63       2288.48        63.81 o                         
 -10   0  11        243.02        181.42        50.25 o                         
  -9   0  11        394.97        393.76        37.99 o                         
  -8   0  11          2.76         -8.98         8.98 o                         
  -7   0  11         18.67         16.82         5.85 o                         
  -6   0  11        396.12        394.66        12.15 o                         
  -5   0  11        228.63        230.76         9.30 o                         
  -4   0  11          0.03          1.55         5.12 o                         
  -3   0  11        499.97        508.68        13.23 o                         
  -2   0  11        160.65        178.62         8.42 o                         
  -1   0  11         19.81         28.27         6.02 o                         
   0   0  11       1130.38       1161.69        21.15 o                         
   1   0  11         50.82         56.88         6.62 o                         
   2   0  11        555.43        614.83        15.24 o                         
   3   0  11          6.58          8.89         5.59 o                         
   4   0  11        295.95        307.22        11.76 o                         
   5   0  11        317.34        296.60        11.94 o                         
   6   0  11          4.16        -11.65        11.65 o                         
   7   0  11          2.94        -31.31        32.15 o                         
 -10   1  11       3142.70       3101.07       210.02 o                         
  -9   1  11       2075.89       1977.56        63.63 o                         
  -8   1  11       2684.38       2626.98        57.38 o                         
  -7   1  11       5595.44       5771.73        53.51 o                         
  -6   1  11       6055.12       6033.79        52.97 o                         
  -5   1  11       5930.30       6021.24        51.72 o                         
  -4   1  11       4967.69       5061.25        46.84 o                         
  -3   1  11       3382.28       3453.53        36.51 o                         
  -2   1  11       3321.85       3364.07        36.81 o                         
  -1   1  11       4581.24       4738.51        45.37 o                         
   0   1  11       6123.31       6354.00        55.34 o                         
   1   1  11       5770.27       5849.52        51.25 o                         
   2   1  11       1615.62       1644.67        25.74 o                         
   3   1  11       2345.37       2381.60        32.13 o                         
   4   1  11       2109.36       2138.27        32.87 o                         
   5   1  11       1400.84       1395.13        27.79 o                         
   6   1  11       1515.27       1494.76        63.64 o                         
  -9   2  11         69.43         54.33        14.36 o                         
  -8   2  11         64.63         31.66        10.80 o                         
  -7   2  11         41.11         35.89         6.02 o                         
  -6   2  11         74.05         67.97         6.03 o                         
  -5   2  11          3.20         15.72         5.16 o                         
  -4   2  11        138.99        137.87         7.91 o                         
  -3   2  11        752.47        734.96        16.72 o                         
  -2   2  11        186.68        170.33         8.88 o                         
  -1   2  11        462.68        475.23        13.75 o                         
   0   2  11        132.85        151.47         8.22 o                         
   1   2  11       1692.47       1698.06        25.47 o                         
   2   2  11        118.67        125.03         7.96 o                         
   3   2  11         40.43         39.75         6.24 o                         
   4   2  11          5.98         12.05         7.01 o                         
   5   2  11        277.71        284.75        28.91 o                         
  -9   3  11       2264.98       2200.75        61.88 o                         
  -8   3  11       1567.09       1485.84        42.38 o                         
  -7   3  11        997.64        946.66        21.98 o                         
  -6   3  11       2932.26       2859.25        34.12 o                         
  -5   3  11       3196.99       3095.53        35.30 o                         
  -4   3  11       2870.89       2747.28        34.21 o                         
  -3   3  11       3973.87       3881.75        42.79 o                         
  -2   3  11       2527.27       2471.87        33.00 o                         
  -1   3  11       1605.06       1580.40        26.34 o                         
   0   3  11       1704.90       1708.71        27.29 o                         
   1   3  11       2237.98       2179.24        30.98 o                         
   2   3  11       3442.30       3429.56        40.25 o                         
   3   3  11       2941.35       2903.76        45.52 o                         
   4   3  11       1519.76       1471.22        40.93 o                         
  -9   4  11          0.29          0.35        11.84 o                         
  -8   4  11         44.93         43.12         9.26 o                         
  -7   4  11         92.82         82.74         7.87 o                         
  -6   4  11         62.43         64.06         6.76 o                         
  -5   4  11         14.38         22.57         6.34 o                         
  -4   4  11          9.31          7.28         6.03 o                         
  -3   4  11        930.66        890.87        19.71 o                         
  -2   4  11        880.09        878.11        19.65 o                         
  -1   4  11         56.66         44.94         6.61 o                         
   0   4  11        342.10        325.31        12.47 o                         
   1   4  11         11.78         13.46         6.29 o                         
   2   4  11        222.93        223.00        10.64 o                         
   3   4  11         29.20         27.47         8.70 o                         
   4   4  11         56.90         49.43        12.31 o                         
  -8   5  11       2131.29       2108.00        40.90 o                         
  -7   5  11       1322.15       1282.73        27.22 o                         
  -6   5  11       1816.29       1708.96        29.32 o                         
  -5   5  11       2864.64       2801.05        36.64 o                         
  -4   5  11       1777.69       1707.71        28.69 o                         
  -3   5  11       1874.96       1807.41        30.17 o                         
  -2   5  11       4408.41       4183.98        47.91 o                         
  -1   5  11       4718.71       4509.44        49.65 o                         
   0   5  11       1817.98       1813.70        30.09 o                         
   1   5  11       1043.39        964.81        26.11 o                         
   2   5  11       2178.41       2218.25        85.22 o                         
  -7   6  11          1.07         14.35        13.41 o                         
  -6   6  11         29.75         21.99         8.60 o                         
  -5   6  11         23.57         17.58         7.85 o                         
  -4   6  11        591.42        576.03        17.89 o                         
  -3   6  11        186.90        168.14         9.79 o                         
  -2   6  11          3.67         -5.30        10.56 o                         
  -1   6  11         33.31         33.07        19.78 o                         
   0   6  11         68.64         74.73        16.02 o                         
   1   6  11        295.95        384.06        51.73 o                         
  -4   7  11       2440.84       2553.53       225.96 o                         
  -1 -11  12        423.28        467.75        31.71 o                         
   0 -11  12        185.13        151.23        18.68 o                         
   1 -11  12         52.15         42.70        13.70 o                         
   2 -11  12        311.77        339.36        46.83 o                         
   3 -11  12         75.12         61.42        34.05 o                         
  -4 -10  12       2832.99       2870.46        61.37 o                         
  -3 -10  12       2007.77       1937.33        39.94 o                         
  -2 -10  12       2719.13       2727.65        40.84 o                         
  -1 -10  12       3430.05       3480.86        42.04 o                         
   0 -10  12       2473.35       2477.18        34.44 o                         
   1 -10  12       2586.80       2546.92        34.34 o                         
   2 -10  12       3984.84       4041.93        45.19 o                         
   3 -10  12       4651.91       4696.75        50.82 o                         
   4 -10  12       2760.32       2680.87        76.86 o                         
   5 -10  12       1499.01       1448.65        69.80 o                         
  -5  -9  12         38.58         47.36        20.58 o                         
  -4  -9  12        133.60        116.09         8.94 o                         
  -3  -9  12          2.35          9.89         6.92 o                         
  -2  -9  12          5.29          3.90         5.70 o                         
  -1  -9  12         51.69         40.03         6.47 o                         
   0  -9  12        439.38        446.14        14.35 o                         
   1  -9  12         20.04         35.87         6.30 o                         
   2  -9  12         78.87         58.90         7.26 o                         
   3  -9  12        420.04        409.17        14.63 o                         
   4  -9  12         52.32         48.39         7.53 o                         
   5  -9  12         11.86         10.21         7.85 o                         
   6  -9  12        205.71        191.42        15.56 o                         
  -6  -8  12       1475.92       1350.61        54.96 o                         
  -5  -8  12       1968.88       2008.56        57.86 o                         
  -4  -8  12       2823.58       2844.03        41.20 o                         
  -3  -8  12       3072.87       3100.94        39.43 o                         
  -2  -8  12       1364.48       1393.28        23.95 o                         
  -1  -8  12       4521.03       4614.89        46.73 o                         
   0  -8  12       3758.30       3825.59        42.42 o                         
   1  -8  12       1233.75       1250.80        23.09 o                         
   2  -8  12       1122.95       1105.37        22.30 o                         
   3  -8  12       3743.19       3737.52        42.31 o                         
   4  -8  12       4863.05       4892.30        51.92 o                         
   5  -8  12       1968.76       1956.54        31.00 o                         
   6  -8  12       1434.91       1455.74        33.95 o                         
   7  -8  12       2414.38       2352.90        53.42 o                         
  -7  -7  12          1.23        -20.66        21.44 o                         
  -6  -7  12         19.85         16.69        10.74 o                         
  -5  -7  12        116.86        119.20         8.91 o                         
  -4  -7  12          5.35          1.72         5.73 o                         
  -3  -7  12         11.89         18.64         5.16 o                         
  -2  -7  12         15.99         25.19         5.94 o                         
  -1  -7  12        284.50        283.88        11.14 o                         
   0  -7  12        443.62        449.69        13.68 o                         
   1  -7  12          0.63          5.92         6.39 o                         
   2  -7  12          0.82          1.78         6.65 o                         
   3  -7  12        155.26        149.97         8.63 o                         
   4  -7  12        332.08        307.61        11.60 o                         
   5  -7  12        128.58        115.67         8.50 o                         
   6  -7  12        106.24         90.52         8.22 o                         
   7  -7  12        111.71        122.24        12.77 o                         
  -7  -6  12       2159.02       2069.56        71.46 o                         
  -6  -6  12       1633.82       1578.66        47.26 o                         
  -5  -6  12       1599.74       1631.41        29.24 o                         
  -4  -6  12       3739.82       3804.33        40.55 o                         
  -3  -6  12       2842.82       2756.32        31.63 o                         
  -2  -6  12       2066.30       1965.00        26.76 o                         
  -1  -6  12       3397.92       3381.36        36.22 o                         
   0  -6  12       6757.62       6842.24        58.04 o                         
   1  -6  12       6727.18       6576.50        56.48 o                         
   2  -6  12       2268.20       2321.50        31.27 o                         
   3  -6  12       1851.00       1885.32        27.60 o                         
   4  -6  12       5204.70       5161.28        51.09 o                         
   5  -6  12       4655.04       4576.69        48.72 o                         
   6  -6  12       2861.14       2820.87        41.67 o                         
   7  -6  12       2092.90       2127.75        81.28 o                         
  -8  -5  12        211.45        106.31        49.80 o                         
  -7  -5  12         12.89          5.53        11.64 o                         
  -6  -5  12         55.58         34.84         9.99 o                         
  -5  -5  12          6.92          9.60         5.89 o                         
  -4  -5  12          0.84          4.81         5.09 o                         
  -3  -5  12          0.18          3.23         4.92 o                         
  -2  -5  12         11.95          9.15         5.29 o                         
  -1  -5  12         77.89         78.38         6.38 o                         
   0  -5  12         11.97         10.94         5.70 o                         
   1  -5  12        331.37        345.46        11.68 o                         
   2  -5  12          2.19          2.76         5.88 o                         
   3  -5  12        310.17        300.59        11.42 o                         
   4  -5  12          9.24          5.62         5.84 o                         
   5  -5  12         10.03         13.69         6.71 o                         
   6  -5  12          9.70          9.41         6.53 o                         
   7  -5  12         50.88         38.84        17.44 o                         
  -9  -4  12       2203.33       2413.07       245.16 o                         
  -8  -4  12       1318.70       1354.48        83.00 o                         
  -7  -4  12       2325.39       2289.03        56.58 o                         
  -6  -4  12       3086.54       3136.88        39.34 o                         
  -5  -4  12       2749.98       2778.46        35.01 o                         
  -4  -4  12       3375.50       3366.77        36.60 o                         
  -3  -4  12       6461.01       6470.07        55.04 o                         
  -2  -4  12       6040.41       5939.58        51.81 o                         
  -1  -4  12       1922.58       1905.76        27.22 o                         
   0  -4  12       4966.76       4893.82        47.35 o                         
   1  -4  12       9672.94       9698.85        73.13 o                         
   2  -4  12       9278.93       9178.02        71.30 o                         
   3  -4  12       3818.59       3786.01        41.04 o                         
   4  -4  12       3431.78       3459.50        40.04 o                         
   5  -4  12       5613.97       5652.44        56.68 o                         
   6  -4  12       4406.25       4489.35        51.29 o                         
   7  -4  12       2601.87       2686.54        67.62 o                         
  -9  -3  12         56.59         89.01        27.42 o                         
  -8  -3  12        135.37        159.59        26.46 o                         
  -7  -3  12        213.73        150.76        20.39 o                         
  -6  -3  12        118.28        100.34         7.47 o                         
  -5  -3  12         43.03         35.84         6.00 o                         
  -4  -3  12        176.33        166.95         8.02 o                         
  -3  -3  12        134.27        126.61         7.24 o                         
  -2  -3  12          8.41          0.54         5.50 o                         
  -1  -3  12        336.92        329.30        11.23 o                         
   0  -3  12        230.85        243.54         9.63 o                         
   1  -3  12         79.53         68.83         6.86 o                         
   2  -3  12         41.07         39.03         6.28 o                         
   3  -3  12        263.18        261.61        10.35 o                         
   4  -3  12         16.61         16.53         5.87 o                         
   5  -3  12          2.30          7.01         6.58 o                         
   6  -3  12          3.34         -6.71         6.88 o                         
   7  -3  12          2.33          3.08        15.32 o                         
  -9  -2  12       2940.82       2682.26       165.36 o                         
  -8  -2  12       2512.79       2555.66        73.45 o                         
  -7  -2  12       4608.58       4649.73        82.87 o                         
  -6  -2  12       4992.51       5029.38        53.97 o                         
  -5  -2  12       4594.14       4786.66        43.94 o                         
  -4  -2  12       4232.60       4327.54        41.45 o                         
  -3  -2  12       5987.13       6096.89        51.94 o                         
  -2  -2  12      10982.09      11342.94        80.20 o                         
  -1  -2  12       6559.60       6723.90        58.59 o                         
   0  -2  12       1938.57       1987.72        29.47 o                         
   1  -2  12       4207.02       4454.26        47.25 o                         
   2  -2  12       7177.04       7299.68        63.12 o                         
   3  -2  12       5271.20       5355.36        50.30 o                         
   4  -2  12       1970.21       2062.00        28.99 o                         
   5  -2  12       3026.38       3083.30        41.71 o                         
   6  -2  12       3415.36       3383.40        62.78 o                         
   7  -2  12       1168.98       1081.55        74.51 o                         
  -9  -1  12         34.19          4.65        28.99 o                         
  -8  -1  12          0.85         13.12        12.10 o                         
  -7  -1  12        228.32        227.85        11.34 o                         
  -6  -1  12        213.23        233.74        10.91 o                         
  -5  -1  12          1.39          3.26         5.13 o                         
  -4  -1  12          4.38          0.26         5.37 o                         
  -3  -1  12        459.75        485.14        12.92 o                         
  -2  -1  12         10.86          9.72         5.67 o                         
  -1  -1  12        586.29        590.97        15.20 o                         
   0  -1  12          4.95          7.51         6.02 o                         
   1  -1  12        286.96        303.86        11.52 o                         
   2  -1  12         33.73         34.62         5.91 o                         
   3  -1  12        274.46        285.05        11.24 o                         
   4  -1  12        300.87        323.32        12.24 o                         
   5  -1  12        208.28        225.36        11.41 o                         
   6  -1  12         27.16         15.83        13.32 o                         
  -9   0  12       1212.07       1128.40        59.66 o                         
  -8   0  12       2778.09       2711.28        62.50 o                         
  -7   0  12       2136.88       2203.00        32.67 o                         
  -6   0  12       3934.38       4023.48        44.51 o                         
  -5   0  12       4260.97       4335.03        43.70 o                         
  -4   0  12       2260.07       2346.47        30.25 o                         
  -3   0  12       2274.06       2331.34        30.63 o                         
  -2   0  12       4351.12       4558.00        45.16 o                         
  -1   0  12       5855.42       6115.07        54.21 o                         
   0   0  12       3678.07       3855.58        42.27 o                         
   1   0  12       1912.36       1989.38        29.35 o                         
   2   0  12       2253.67       2305.50        31.61 o                         
   3   0  12       3404.06       3515.66        40.77 o                         
   4   0  12       1517.91       1507.42        27.52 o                         
   5   0  12       2180.36       2181.60        34.95 o                         
   6   0  12       2035.80       1797.55       139.54 o                         
  -9   1  12        132.45        101.91        24.17 o                         
  -8   1  12         74.72         68.27        12.38 o                         
  -7   1  12         28.95         27.22         6.22 o                         
  -6   1  12         94.41         87.15         7.55 o                         
  -5   1  12        124.05        125.83         7.88 o                         
  -4   1  12        496.09        500.99        14.40 o                         
  -3   1  12         19.89         16.79         6.01 o                         
  -2   1  12        138.30        125.57         7.91 o                         
  -1   1  12        265.33        279.75        10.97 o                         
   0   1  12       1678.94       1736.56        26.91 o                         
   1   1  12        293.19        303.75        11.60 o                         
   2   1  12         56.55         49.34         7.03 o                         
   3   1  12         59.17         57.25         6.47 o                         
   4   1  12        100.99         80.96         8.03 o                         
   5   1  12         34.23         31.56        11.59 o                         
  -9   2  12       1415.74       1351.48        66.48 o                         
  -8   2  12       1290.27       1264.73        44.82 o                         
  -7   2  12       1812.50       1804.77        31.47 o                         
  -6   2  12       2023.87       1971.99        30.52 o                         
  -5   2  12       2037.22       2038.28        29.81 o                         
  -4   2  12       3264.32       3223.06        38.15 o                         
  -3   2  12       2452.85       2460.40        33.03 o                         
  -2   2  12       1215.95       1221.72        22.64 o                         
  -1   2  12       2318.17       2344.79        32.23 o                         
   0   2  12       3838.46       3923.01        44.27 o                         
   1   2  12       2609.98       2600.45        35.10 o                         
   2   2  12       2742.25       2736.43        37.69 o                         
   3   2  12       1832.66       1787.64        33.30 o                         
   4   2  12       2346.17       2327.89        47.87 o                         
  -9   3  12          0.33          2.81        13.09 o                         
  -8   3  12         97.66        107.53        15.63 o                         
  -7   3  12         99.39         87.65         8.08 o                         
  -6   3  12         19.06         17.08         5.95 o                         
  -5   3  12        143.60        137.16         8.14 o                         
  -4   3  12        122.49        141.03         8.68 o                         
  -3   3  12        380.05        377.40        13.34 o                         
  -2   3  12        176.85        166.58         9.39 o                         
  -1   3  12        396.46        381.75        13.35 o                         
   0   3  12          0.44         -4.20         6.05 o                         
   1   3  12         75.25         58.11         6.96 o                         
   2   3  12        109.94        111.37         8.58 o                         
   3   3  12        191.56        165.41        13.26 o                         
   4   3  12         23.23         65.26        39.86 o                         
  -8   4  12       1528.06       1422.63        94.70 o                         
  -7   4  12       1970.86       1862.63        35.79 o                         
  -6   4  12       1754.60       1699.73        30.97 o                         
  -5   4  12       2206.56       2165.80        33.04 o                         
  -4   4  12       2054.26       1982.07        30.84 o                         
  -3   4  12       4153.79       4010.08        45.72 o                         
  -2   4  12       2979.49       2863.80        38.25 o                         
  -1   4  12       2316.87       2313.62        33.91 o                         
   0   4  12       2194.77       2191.18        32.54 o                         
   1   4  12       2979.25       2951.10        45.53 o                         
   2   4  12       2590.50       2557.01        76.38 o                         
  -7   5  12         50.53         61.31        11.78 o                         
  -6   5  12          2.33          9.21        10.37 o                         
  -5   5  12        182.47        158.88        11.23 o                         
  -4   5  12        544.88        516.84        17.18 o                         
  -3   5  12         30.24         31.75         7.56 o                         
  -2   5  12         83.54         99.04        13.24 o                         
  -1   5  12        201.01        228.76        22.50 o                         
   0   5  12        711.24        693.10        53.70 o                         
   1   5  12          1.84        -10.62        14.27 o                         
  -5   6  12       2236.20       1954.18        89.91 o                         
  -4   6  12       2061.84       2331.39       211.53 o                         
  -3   6  12       1579.09       1516.46       171.30 o                         
  -2   6  12       2623.83       2535.48       220.94 o                         
  -1 -11  13       2267.37       2289.55        96.54 o                         
   1 -11  13       3597.61       2916.14       236.86 o                         
  -3 -10  13          1.31         -9.55        20.61 o                         
  -2 -10  13          9.02        -14.21        17.78 o                         
  -1 -10  13         62.47         60.92         9.51 o                         
   0 -10  13         53.34         28.70        11.26 o                         
   1 -10  13        397.98        451.73        28.06 o                         
   2 -10  13        710.51        744.08        41.12 o                         
   3 -10  13        142.57        160.81        29.17 o                         
   4 -10  13          4.55         21.53        24.46 o                         
  -4  -9  13       1880.91       1803.30        39.18 o                         
  -3  -9  13       1969.20       1995.28        37.80 o                         
  -2  -9  13       2737.51       2676.02        37.03 o                         
  -1  -9  13       2577.42       2600.03        37.72 o                         
   0  -9  13       1395.01       1364.74        27.12 o                         
   1  -9  13       2063.72       2097.52        34.08 o                         
   2  -9  13       3592.86       3682.15        46.07 o                         
   3  -9  13       4312.75       4428.83        51.45 o                         
   4  -9  13       2793.35       2852.50        56.48 o                         
   5  -9  13       1293.58       1151.40        65.99 o                         
  -6  -8  13          2.95         -5.80        20.97 o                         
  -5  -8  13          0.75        -13.28        13.28 o                         
  -4  -8  13          7.49         -3.87         7.23 o                         
  -3  -8  13          4.30          8.13         6.53 o                         
  -2  -8  13        278.51        294.59        12.22 o                         
  -1  -8  13        515.35        530.31        16.03 o                         
   0  -8  13         47.43         39.02         6.94 o                         
   1  -8  13        227.93        244.99        11.30 o                         
   2  -8  13        362.55        363.22        13.63 o                         
   3  -8  13        505.46        527.61        15.73 o                         
   4  -8  13        145.63        128.11         8.39 o                         
   5  -8  13          2.82          4.50         8.12 o                         
  -7  -7  13       1853.72       1670.60       106.12 o                         
  -6  -7  13       1087.16       1032.66        56.75 o                         
  -5  -7  13       1996.67       1994.98        35.74 o                         
  -4  -7  13       2702.15       2709.28        41.30 o                         
  -3  -7  13       1714.56       1708.92        26.35 o                         
  -2  -7  13       2421.58       2462.10        33.39 o                         
  -1  -7  13       5140.30       5233.35        52.29 o                         
   0  -7  13       5496.96       5476.98        53.35 o                         
   1  -7  13       1938.84       1959.64        30.31 o                         
   2  -7  13       2173.98       2188.90        32.17 o                         
   3  -7  13       3961.97       3939.88        44.17 o                         
   4  -7  13       5812.63       5833.67        58.29 o                         
   5  -7  13       4985.39       4869.31        53.91 o                         
   6  -7  13       2921.13       2955.15        56.15 o                         
  -7  -6  13         18.83         30.49        15.40 o                         
  -6  -6  13         11.71         -4.59        12.37 o                         
  -5  -6  13         78.96         74.98         8.46 o                         
  -4  -6  13          9.62         18.26         6.64 o                         
  -3  -6  13        297.08        285.10        10.80 o                         
  -2  -6  13          0.07         -4.26         5.80 o                         
  -1  -6  13        125.24        116.99         7.99 o                         
   0  -6  13        284.23        262.38        11.08 o                         
   1  -6  13         18.01         32.07         6.51 o                         
   2  -6  13        188.26        185.38         9.63 o                         
   3  -6  13         17.22         18.00         6.38 o                         
   4  -6  13          3.16          4.30         6.28 o                         
   5  -6  13          2.48         -5.68         7.14 o                         
   6  -6  13        180.18        178.24        12.61 o                         
  -7  -5  13       3063.50       2959.07        78.83 o                         
  -6  -5  13       2190.25       2057.04        57.95 o                         
  -5  -5  13       3599.51       3548.35        45.37 o                         
  -4  -5  13       6809.59       6703.93        57.82 o                         
  -3  -5  13       5351.34       5283.32        50.21 o                         
  -2  -5  13       3064.14       3033.82        36.34 o                         
  -1  -5  13       3555.04       3611.11        40.58 o                         
   0  -5  13      10610.00      10554.13        79.80 o                         
   1  -5  13       9618.92       9729.97        77.58 o                         
   2  -5  13       3189.24       3182.43        39.26 o                         
   3  -5  13       2919.68       2858.32        37.41 o                         
   4  -5  13       4458.51       4432.13        47.69 o                         
   5  -5  13       3385.80       3342.06        44.47 o                         
   6  -5  13       3225.89       3190.78        50.84 o                         
  -8  -4  13        356.97        388.13        52.72 o                         
  -7  -4  13        211.42        222.60        20.22 o                         
  -6  -4  13         32.19         25.81         6.48 o                         
  -5  -4  13        115.80        107.25         8.08 o                         
  -4  -4  13          0.36          4.95         5.74 o                         
  -3  -4  13          1.46          0.31         5.76 o                         
  -2  -4  13        220.90        188.81         9.19 o                         
  -1  -4  13        391.07        364.80        12.17 o                         
   0  -4  13          3.76          0.27         6.29 o                         
   1  -4  13         92.89         73.80         7.15 o                         
   2  -4  13         71.35         64.05         7.08 o                         
   3  -4  13         41.79         38.37         6.20 o                         
   4  -4  13          4.55          4.61         6.76 o                         
   5  -4  13          2.87          3.33         6.94 o                         
   6  -4  13          7.09          9.04         7.73 o                         
  -8  -3  13       2719.67       2889.84       123.35 o                         
  -7  -3  13       3236.09       3079.34        85.19 o                         
  -6  -3  13       2812.40       2892.18        40.70 o                         
  -5  -3  13       2008.75       1977.58        31.63 o                         
  -4  -3  13       4565.17       4594.38        44.42 o                         
  -3  -3  13       9014.42       9168.93        68.09 o                         
  -2  -3  13       5305.85       5331.60        49.60 o                         
  -1  -3  13       2224.95       2169.68        31.03 o                         
   0  -3  13       3205.21       3258.70        39.04 o                         
   1  -3  13       6898.26       7003.72        62.32 o                         
   2  -3  13       5717.64       5789.92        55.18 o                         
   3  -3  13       4177.47       4304.21        46.17 o                         
   4  -3  13       2220.76       2257.65        33.06 o                         
   5  -3  13       4118.11       4209.71        53.19 o                         
   6  -3  13       1027.38       1016.15        38.75 o                         
  -8  -2  13         13.68         24.28        17.01 o                         
  -7  -2  13         47.19         40.97        11.36 o                         
  -6  -2  13         23.65         19.78         6.41 o                         
  -5  -2  13         59.26         57.84         6.36 o                         
  -4  -2  13        113.04        107.33         7.20 o                         
  -3  -2  13         83.57         77.79         6.85 o                         
  -2  -2  13        750.01        803.67        18.82 o                         
  -1  -2  13        124.14        127.09         8.43 o                         
   0  -2  13         23.98         23.04         6.58 o                         
   1  -2  13        161.16        156.21         9.72 o                         
   2  -2  13        289.83        304.73        11.92 o                         
   3  -2  13        557.41        581.55        15.96 o                         
   4  -2  13        539.06        559.56        16.19 o                         
   5  -2  13        541.04        537.81        19.28 o                         
   6  -2  13          2.64          8.17        23.57 o                         
  -8  -1  13       2487.31       2440.75        66.85 o                         
  -7  -1  13       2924.14       2928.93        54.49 o                         
  -6  -1  13       4839.58       4912.21        55.14 o                         
  -5  -1  13       2360.70       2485.47        32.39 o                         
  -4  -1  13       1213.73       1234.82        22.70 o                         
  -3  -1  13       2535.44       2604.31        33.83 o                         
  -2  -1  13       6725.41       7056.22        58.23 o                         
  -1  -1  13       3999.88       4142.51        43.38 o                         
   0  -1  13       1525.10       1596.89        26.44 o                         
   1  -1  13       1766.44       1794.97        28.72 o                         
   2  -1  13       3753.91       3961.25        43.87 o                         
   3  -1  13       1721.75       1792.23        29.16 o                         
   4  -1  13       2590.76       2715.61        40.42 o                         
   5  -1  13       2303.05       2298.82        42.65 o                         
  -9   0  13          0.88         -2.61        26.98 o                         
  -8   0  13         52.85         70.80        14.45 o                         
  -7   0  13          9.98         13.44         6.45 o                         
  -6   0  13        398.27        392.19        14.62 o                         
  -5   0  13        374.05        396.14        13.11 o                         
  -4   0  13          1.59          7.83         5.93 o                         
  -3   0  13         10.21         18.12         6.17 o                         
  -2   0  13         27.67         17.70         6.13 o                         
  -1   0  13        671.94        749.51        17.92 o                         
   0   0  13        536.69        594.68        16.32 o                         
   1   0  13          1.13          4.94         6.48 o                         
   2   0  13         55.25         67.64         7.27 o                         
   3   0  13          4.62          5.27         5.91 o                         
   4   0  13        233.98        227.93        12.08 o                         
   5   0  13        181.91        193.97        15.58 o                         
  -9   1  13        933.47        832.41        58.70 o                         
  -8   1  13        721.90        648.90        36.08 o                         
  -7   1  13       1008.45        973.99        23.23 o                         
  -6   1  13       2474.45       2532.57        37.76 o                         
  -5   1  13       5047.48       5252.03        52.37 o                         
  -4   1  13       1780.96       1867.14        29.35 o                         
  -3   1  13       1694.41       1764.45        28.71 o                         
  -2   1  13       2058.33       2154.44        31.36 o                         
  -1   1  13       5613.34       5878.77        54.58 o                         
   0   1  13       3232.06       3345.19        39.92 o                         
   1   1  13       2535.43       2631.44        35.74 o                         
   2   1  13       3774.06       3957.16        44.72 o                         
   3   1  13       3283.87       3388.43        43.87 o                         
   4   1  13       1271.26       1265.17        35.54 o                         
  -8   2  13          3.63         -6.66        14.85 o                         
  -7   2  13          0.09         -2.16         6.84 o                         
  -6   2  13        337.72        358.98        14.63 o                         
  -5   2  13        215.98        229.50        10.75 o                         
  -4   2  13        699.12        713.42        18.78 o                         
  -3   2  13         31.96         40.16         6.86 o                         
  -2   2  13        427.12        416.46        14.75 o                         
  -1   2  13          4.16         16.76         6.99 o                         
   0   2  13         66.95         74.74         7.79 o                         
   1   2  13        101.78         93.25         8.26 o                         
   2   2  13         19.30         15.19         7.41 o                         
   3   2  13         14.02         20.50        10.27 o                         
  -7   3  13       1288.37       1235.24        34.84 o                         
  -6   3  13       1558.17       1507.00        30.33 o                         
  -5   3  13       2533.04       2543.47        34.40 o                         
  -4   3  13       4825.16       4806.22        49.87 o                         
  -3   3  13       3015.32       2956.59        39.16 o                         
  -2   3  13       3056.08       3039.33        40.07 o                         
  -1   3  13       3310.52       3376.08        42.67 o                         
   0   3  13       2789.04       2859.67        39.71 o                         
   1   3  13       2507.83       2626.12        70.11 o                         
   2   3  13       2956.42       2939.39       101.29 o                         
  -7   4  13          0.33        -19.57        19.57 o                         
  -6   4  13        348.94        347.25        20.10 o                         
  -5   4  13       1003.58        962.06        26.07 o                         
  -4   4  13          0.30          9.95         7.79 o                         
  -3   4  13         59.65         64.20        10.90 o                         
  -2   4  13         34.27         34.01        11.49 o                         
  -1   4  13        349.78        342.16        28.18 o                         
   0   4  13          0.21          9.11        15.55 o                         
   1   4  13          7.90        -23.74        23.74 o                         
  -5   5  13       1547.17       1456.04        64.67 o                         
  -3   5  13       2569.50       2743.38       230.99 o                         
  -2 -10  14       1695.01       1612.33       176.66 o                         
  -1 -10  14       1253.71       1250.97        55.57 o                         
   0 -10  14       1781.40       1642.07        82.11 o                         
   1 -10  14       2199.01       2100.71       232.76 o                         
   2 -10  14       2217.31       2177.09       209.46 o                         
   3 -10  14       1851.65       1722.44       185.98 o                         
  -4  -9  14         30.80         20.37        11.00 o                         
  -3  -9  14        161.70        125.89        16.81 o                         
  -2  -9  14        271.67        268.97        13.32 o                         
  -1  -9  14         22.59         23.14         7.61 o                         
   0  -9  14         23.19         21.58         7.56 o                         
   1  -9  14        176.14        167.78        15.84 o                         
   2  -9  14        350.61        343.36        31.87 o                         
   3  -9  14         20.07         22.56        17.43 o                         
   4  -9  14         36.05         46.54        30.64 o                         
  -5  -8  14       2138.32       2185.62       214.33 o                         
  -4  -8  14       1816.81       1758.17        43.32 o                         
  -3  -8  14       1673.29       1701.26        32.33 o                         
  -2  -8  14       4549.03       4548.34        49.31 o                         
  -1  -8  14       4008.97       4116.37        46.92 o                         
   0  -8  14       2443.72       2460.90        35.24 o                         
   1  -8  14       2545.14       2565.57        36.25 o                         
   2  -8  14       4519.75       4478.28        49.08 o                         
   3  -8  14       3778.70       3700.74        46.51 o                         
   4  -8  14       3587.13       3451.57        99.14 o                         
   5  -8  14       2513.44       2339.67       109.81 o                         
  -6  -7  14          9.95        -22.75        29.98 o                         
  -5  -7  14          3.88         -6.87         7.52 o                         
  -4  -7  14        144.91        131.04        10.37 o                         
  -3  -7  14        233.57        221.37        10.16 o                         
  -2  -7  14         72.45         66.16         7.56 o                         
  -1  -7  14         36.21         33.76         6.59 o                         
   0  -7  14        131.23        115.69         8.36 o                         
   1  -7  14        235.91        216.96        10.78 o                         
   2  -7  14          7.39          6.35         6.92 o                         
   3  -7  14         27.43         26.58         7.22 o                         
   4  -7  14          8.64         15.17         8.67 o                         
   5  -7  14         40.58         -1.80        32.35 o                         
  -7  -6  14       1762.06       1436.65       121.09 o                         
  -6  -6  14       2445.50       2329.58        68.22 o                         
  -5  -6  14       4526.93       4430.57        53.45 o                         
  -4  -6  14       3286.51       3284.58        44.88 o                         
  -3  -6  14       2616.21       2587.33        34.22 o
[truncated: 24,384 more chars]
