# Supplementary material for: Crystal structures of seven mixed-valence gold compounds of the form [(R1R2R3PE)2AuI]+[AuIIIX4]− (R = tert-butyl or isopropyl, E = S or Se, and X = Cl or Br)
Source: Acta Crystallogr E Crystallogr Commun. 2024 Sep 30;80(Pt 10):1087–96. doi: 10.1107/S2056989024009095 (PMC11451493; doi:10.1107/S2056989024009095)
Supplement: Supplementary file 5 [file e-80-01087-4asup5.hkl]

data_4a                                                                         
_shelx_title ' LauraB in P2(1)/c'                                               
_shelx_refln_list_code          4                                               
_shelx_F_calc_maximum      754.10                                               
_exptl_crystal_F_000      2104.00                                               
_reflns_d_resolution_high  0.8000                                               
                                                                                
loop_                                                                           
 _space_group_symop_operation_xyz                                               
 'x, y, z'                                                                      
 '-x, y+1/2, -z+1/2'                                                            
 '-x, -y, -z'                                                                   
 'x, -y-1/2, z-1/2'                                                             
                                                                                
_cell_length_a    13.7871                                                       
_cell_length_b    10.4042                                                       
_cell_length_c    22.7240                                                       
_cell_angle_alpha  90.000                                                       
_cell_angle_beta   93.035                                                       
_cell_angle_gamma  90.000                                                       
                                                                                
_shelx_F_squared_multiplier     1.000                                           
                                                                                
loop_                                                                           
 _refln_index_h                                                                 
 _refln_index_k                                                                 
 _refln_index_l                                                                 
 _refln_F_squared_calc                                                          
 _refln_F_squared_meas                                                          
 _refln_F_squared_sigma                                                         
 _refln_observed_status                                                         
   2   0   0      65546.79      72907.84       396.34 o                         
   3   0   0       1339.48       1628.22        59.94 o                         
   4   0   0       6286.99       8253.92       145.97 o                         
   5   0   0      24219.60      23520.03       315.15 o                         
   6   0   0      74616.48      78609.95       633.22 o                         
   7   0   0        230.43        522.94        77.15 o                         
   8   0   0     179532.47     181909.48      1672.73 o                         
   9   0   0       1322.13        962.03       108.84 o                         
  10   0   0       1012.87        877.33       114.67 o                         
  11   0   0       4092.97       3812.33       234.36 o                         
  12   0   0     111794.11     116719.06      1603.68 o                         
  13   0   0       4528.34       5300.27       372.77 o                         
  14   0   0       9718.92      10545.20       516.47 o                         
  15   0   0       6932.50       6937.82       485.35 o                         
  16   0   0      18030.79      15610.02       822.63 o                         
  17   0   0        118.73         95.33       331.57 o                         
   1   1   0      36350.46      40894.31       266.72 o                         
   2   1   0       6546.02       6759.60        73.43 o                         
   3   1   0       1157.21       1064.92        38.61 o                         
   4   1   0      12326.76      11599.20       132.94 o                         
   5   1   0     145812.53     164661.03       751.65 o                         
   6   1   0       3814.89       4804.81       122.36 o                         
   7   1   0      29078.45      31016.32       314.63 o                         
   8   1   0      13341.92      13188.82       217.84 o                         
   9   1   0       9109.04       9316.59       189.65 o                         
  10   1   0       2354.68       2195.47       106.56 o                         
  11   1   0      12138.59      12229.21       297.78 o                         
  12   1   0        139.55       -128.70       128.70 o                         
  13   1   0      23107.94      23337.17       517.42 o                         
  14   1   0        136.78        229.59       146.53 o                         
  15   1   0        986.09       1098.00       191.37 o                         
  16   1   0       1990.54       1605.22       232.38 o                         
  17   1   0        694.14        656.03       223.08 o                         
   0   2   0     152318.55     159731.05       653.70 o                         
   1   2   0       5304.72       4991.81        68.77 o                         
   2   2   0      77864.88      82823.13       358.94 o                         
   3   2   0       2500.98       2469.43        54.17 o                         
   4   2   0      88479.22      89401.67       443.82 o                         
   5   2   0       7634.86       6676.55       125.55 o                         
   6   2   0      19444.61      21870.26       265.88 o                         
   7   2   0      20710.50      19723.45       278.64 o                         
   8   2   0      33880.02      35607.30       409.11 o                         
   9   2   0        155.86        153.81        70.25 o                         
  10   2   0      16603.94      15494.73       276.81 o                         
  11   2   0      11368.10      10729.25       292.49 o                         
  12   2   0      33520.60      34961.23       559.82 o                         
  13   2   0        969.98        785.63       147.28 o                         
  14   2   0      10960.63      11936.30       435.20 o                         
  15   2   0        370.17        429.10       183.80 o                         
  16   2   0       9410.18       9682.27       434.88 o                         
  17   2   0        354.28        699.25       218.37 o                         
   1   3   0      28704.61      26086.30       188.94 o                         
   2   3   0      42965.15      37485.93       270.15 o                         
   3   3   0       3235.06       3657.08        70.02 o                         
   4   3   0       4649.83       3858.31        84.19 o                         
   5   3   0     167442.41     180812.19       790.10 o                         
   6   3   0      12385.21      11391.23       189.17 o                         
   7   3   0      43396.54      42640.58       387.79 o                         
   8   3   0        971.16        787.88        73.25 o                         
   9   3   0       1942.83       1964.33        87.06 o                         
  10   3   0      16844.37      17368.50       363.86 o                         
  11   3   0      18156.70      19133.22       397.06 o                         
  12   3   0        549.24        545.60       148.48 o                         
  13   3   0      17466.46      18492.78       505.45 o                         
  14   3   0       1689.34       1427.17       198.19 o                         
  15   3   0       3825.78       3286.45       264.77 o                         
  16   3   0       5174.08       5518.67       352.05 o                         
   0   4   0     118305.13     136219.11       814.35 o                         
   1   4   0       6980.47       5852.59       126.37 o                         
   2   4   0     158825.81     158173.17       748.56 o                         
   3   4   0       2078.51       2137.44        89.94 o                         
   4   4   0      33925.75      34227.02       274.60 o                         
   5   4   0       1276.45       1135.71        61.91 o                         
   6   4   0     160022.14     165671.27       831.64 o                         
   7   4   0       1051.84       1234.69        77.64 o                         
   8   4   0         39.14         -7.82        51.07 o                         
   9   4   0        751.24        837.00        81.72 o                         
  10   4   0     109031.55     109141.67       892.57 o                         
  11   4   0       3328.07       2750.79       173.77 o                         
  12   4   0         37.50        106.15       128.61 o                         
  13   4   0       6391.51       7499.79       320.14 o                         
  14   4   0      15549.89      15631.44       483.31 o                         
  15   4   0       2960.44       3055.30       250.18 o                         
  16   4   0       1105.32       1307.09       273.59 o                         
   1   5   0        579.43       1249.78        46.33 o                         
   2   5   0      22928.46      19058.25       271.15 o                         
   3   5   0      10660.29       8770.98       198.39 o                         
   4   5   0      13592.12      12177.08       228.34 o                         
   5   5   0      25736.66      24787.31       290.43 o                         
   6   5   0        468.88        280.69        59.22 o                         
   7   5   0       1434.91       1355.23        70.58 o                         
   8   5   0      17398.93      17895.85       322.12 o                         
   9   5   0         37.48         71.68        55.11 o                         
  10   5   0        499.11        411.49       110.84 o                         
  11   5   0        538.79        389.15       124.60 o                         
  12   5   0        110.18        270.20       128.41 o                         
  13   5   0       6286.78       5629.32       298.44 o                         
  14   5   0        868.23       1022.11       293.49 o                         
  15   5   0        768.58       1168.78       271.73 o                         
   0   6   0       4010.92       3561.95       122.35 o                         
   1   6   0       5574.64       4721.88        99.35 o                         
   2   6   0      53088.66      53038.26       546.23 o                         
   3   6   0       5984.40       5664.62       185.61 o                         
   4   6   0       2114.36       2455.03       114.54 o                         
   5   6   0       6862.93       6073.22       186.02 o                         
   6   6   0      72548.89      65078.48      1072.07 o                         
   7   6   0      14553.31      13224.80       235.15 o                         
   8   6   0      30880.34      29842.52       457.10 o                         
   9   6   0       1528.32       1684.00       139.09 o                         
  10   6   0      41990.54      42258.98       634.59 o                         
  11   6   0      16102.11      15804.26       460.37 o                         
  12   6   0         67.43        -41.33       156.93 o                         
  13   6   0        697.69        853.29       227.09 o                         
  14   6   0       8625.14       8116.13       494.20 o                         
  15   6   0        327.57        836.38       247.50 o                         
   1   7   0      11101.17       9587.93       233.96 o                         
   2   7   0      12659.51      12390.14       275.53 o                         
   3   7   0      22086.34      20681.79       375.02 o                         
   4   7   0         43.63          1.26        82.35 o                         
   5   7   0      60121.53      62192.18       622.20 o                         
   6   7   0      11510.31      10688.54       288.44 o                         
   7   7   0       8878.80       9205.28       292.55 o                         
   8   7   0        645.42        754.80       123.07 o                         
   9   7   0       8137.17       7463.46       309.29 o                         
  10   7   0        906.27        547.29       153.32 o                         
  11   7   0       5700.63       5730.77       305.47 o                         
  12   7   0       2294.26       2299.75       240.33 o                         
  13   7   0       3361.90       3252.81       304.38 o                         
  14   7   0        931.18        554.55       242.02 o                         
   0   8   0      60912.27      57897.56       948.75 o                         
   1   8   0      13646.72      13843.16       262.50 o                         
   2   8   0          1.34        -91.34        91.34 o                         
   3   8   0        273.79        162.76        93.94 o                         
   4   8   0      61935.02      61894.30       660.91 o                         
   5   8   0        556.65        301.15        93.95 o                         
   6   8   0      13453.62      12153.36       348.34 o                         
   7   8   0         69.22         74.43       127.99 o                         
   8   8   0      44283.23      41845.67       742.72 o                         
   9   8   0         28.71         69.40       142.57 o                         
  10   8   0       2686.72       2627.44       235.03 o                         
  11   8   0       3416.18       3209.25       254.53 o                         
  12   8   0      10258.89       9552.08       406.66 o                         
  13   8   0       5479.69       6003.65       421.40 o                         
   1   9   0       1671.06       1170.22       137.17 o                         
   2   9   0       2045.13       1706.65       150.22 o                         
   3   9   0       6859.35       5956.49       237.42 o                         
   4   9   0       1009.60       1034.05       127.58 o                         
   5   9   0        276.24        447.30       129.38 o                         
   6   9   0        353.54        471.95       140.04 o                         
   7   9   0        784.60       1302.89       172.58 o                         
   8   9   0         89.27         73.64       159.53 o                         
   9   9   0         68.91        378.04       181.18 o                         
  10   9   0         45.97        -62.14       178.85 o                         
  11   9   0        168.55        438.29       201.68 o                         
  12   9   0        313.33         64.32       224.09 o                         
   0  10   0      50918.39      52319.81      1216.72 o                         
   1  10   0       4165.11       4127.78       273.57 o                         
   2  10   0        991.53        629.32       175.38 o                         
   3  10   0        197.33        183.11       163.97 o                         
   4  10   0      24376.68      25501.49       541.48 o                         
   5  10   0       1229.16        593.13       156.33 o                         
   6  10   0       1128.11       1021.69       173.78 o                         
   7  10   0       2980.48       2348.78       262.61 o                         
   8  10   0      13625.28      14396.07       521.22 o                         
   9  10   0         44.02         29.43       211.46 o                         
  10  10   0         16.82        121.64       277.95 o                         
  11  10   0        703.13       1089.01       240.53 o                         
   1  11   0       2927.45       2961.21       262.19 o                         
   2  11   0        567.16        823.52       203.14 o                         
   3  11   0      12413.66      12247.37       538.44 o                         
   4  11   0       1896.33       2435.35       254.21 o                         
   5  11   0      11519.91      11761.93       491.28 o                         
   6  11   0       7126.05       7309.22       438.11 o                         
   7  11   0       2601.42       1684.46       258.37 o                         
   8  11   0       1239.83       1388.58       308.91 o                         
   9  11   0       4047.86       5934.03       433.69 o                         
   0  12   0       3380.52       5850.72       532.43 o                         
   1  12   0         30.15        268.14       197.97 o                         
   2  12   0      15261.25      15971.07       641.56 o                         
   3  12   0       1795.99       1886.14       252.43 o                         
   4  12   0         49.87       -151.79       213.35 o                         
   5  12   0        140.35        691.39       256.01 o                         
   6  12   0       3552.82       3666.57       362.13 o                         
 -17   1   1       8213.41       7312.28       418.42 o                         
 -16   1   1       7237.36       6893.19       379.36 o                         
 -15   1   1       2211.22       2406.01       239.32 o                         
 -14   1   1         90.34        400.46       151.71 o                         
 -13   1   1      69950.02      72627.98       946.10 o                         
 -12   1   1        252.98         96.89       152.51 o                         
 -11   1   1        538.51        296.76        96.25 o                         
 -10   1   1        614.55        631.53        82.60 o                         
  -9   1   1      64474.65      65508.32       579.70 o                         
  -8   1   1         42.60        114.29        50.98 o                         
  -7   1   1       5395.43       6574.81       142.67 o                         
  -6   1   1      10416.39       9265.84       153.32 o                         
  -5   1   1     220211.42     244893.14       949.01 o                         
  -4   1   1        336.13        415.61        34.53 o                         
  -3   1   1       8414.70       9406.46        95.22 o                         
  -2   1   1       7798.85       7444.20        71.97 o                         
  -1   1   1     460843.56     500349.47      2694.46 o                         
   0   1   1          2.30         41.28        29.91 o                         
   1   1   1       5097.60       6256.72        99.42 o                         
   2   1   1          6.28         42.29        18.51 o                         
   3   1   1      66186.95      70408.37       315.70 o                         
   4   1   1       9375.67       9317.41       122.86 o                         
   5   1   1       9704.32       9826.60       154.38 o                         
   6   1   1        155.32         54.81        49.09 o                         
   7   1   1     232346.23     243893.41      1117.19 o                         
   8   1   1       1105.19       1151.78        77.88 o                         
   9   1   1      23457.90      22267.50       317.74 o                         
  10   1   1      12283.91      11177.80       234.29 o                         
  11   1   1      95943.68      96403.86       789.43 o                         
  12   1   1       6358.65       7095.57       277.97 o                         
  13   1   1       4878.77       5222.69       251.07 o                         
  14   1   1        674.38        546.76       175.64 o                         
  15   1   1      15772.43      15570.85       510.06 o                         
  16   1   1        418.96        350.03       215.33 o                         
  17   1   1        549.15        118.38       231.53 o                         
 -17   2   1        386.78         36.46       205.05 o                         
 -16   2   1       7626.02       7573.23       400.54 o                         
 -15   2   1        131.68        455.86       166.78 o                         
 -14   2   1      14044.22      14452.69       467.06 o                         
 -13   2   1       1185.46       1255.34       160.86 o                         
 -12   2   1       4056.92       3714.97       213.04 o                         
 -11   2   1      30988.71      31274.14       500.74 o                         
 -10   2   1       2483.41       2589.51       146.53 o                         
  -9   2   1       1180.23       1287.03       108.92 o                         
  -8   2   1      97771.80     103534.67       695.79 o                         
  -7   2   1       2006.98       1597.11        71.48 o                         
  -6   2   1     192328.84     208759.39       894.18 o                         
  -5   2   1       5165.10       5285.03       105.71 o                         
  -4   2   1        978.57       1547.46        56.66 o                         
  -3   2   1       9405.89       9101.45        93.13 o                         
  -2   2   1      14423.70      17377.77       119.48 o                         
  -1   2   1        702.82        490.56        27.97 o                         
   0   2   1     271942.31     290670.47       978.42 o                         
   1   2   1         88.44        139.89        24.82 o                         
   2   2   1      30696.15      29751.33       206.67 o                         
   3   2   1        907.86        854.61        37.10 o                         
   4   2   1      80009.49      88803.05       458.96 o                         
   5   2   1       1469.91       1594.57        66.99 o                         
   6   2   1      80782.73      85087.93       607.53 o                         
   7   2   1      12892.27      13380.07       249.30 o                         
   8   2   1       8914.15      10224.98       230.84 o                         
   9   2   1        538.45        609.29        83.05 o                         
  10   2   1      48746.01      48889.28       505.74 o                         
  11   2   1         12.74        164.34        80.14 o                         
  12   2   1      75518.28      78099.12       843.76 o                         
  13   2   1       1748.07       1746.41       223.87 o                         
  14   2   1        122.38         -8.19       175.35 o                         
  15   2   1       4275.45       3617.83       281.21 o                         
  16   2   1       1045.91        760.40       255.45 o                         
 -16   3   1       5975.43       5986.78       355.92 o                         
 -15   3   1      14220.39      13986.94       478.00 o                         
 -14   3   1        754.74        823.46       168.75 o                         
 -13   3   1       1724.03       1475.45       173.73 o                         
 -12   3   1       1707.80       1555.42       144.27 o                         
 -11   3   1      53076.34      53492.11       674.98 o                         
 -10   3   1       2529.49       2138.25       154.72 o                         
  -9   3   1       7391.45       7435.91       190.10 o                         
  -8   3   1       9051.71       8640.37       171.07 o                         
  -7   3   1      66810.80      72005.02       552.93 o                         
  -6   3   1        397.44        304.15        59.44 o                         
  -5   3   1      30826.12      30391.23       261.87 o                         
  -4   3   1         14.91         70.85        33.58 o                         
  -3   3   1     198444.81     206031.97       853.87 o                         
  -2   3   1       1913.34       1471.97        42.03 o                         
  -1   3   1       6851.60       8584.33        92.54 o                         
   0   3   1       8490.54       7544.64        80.35 o                         
   1   3   1      52483.93      55841.31       322.66 o                         
   2   3   1         35.38        135.59        33.48 o                         
   3   3   1     107740.18     110612.11       758.67 o                         
   4   3   1       7836.77       7489.26       125.33 o                         
   5   3   1     269155.31     284190.84      1145.13 o                         
   6   3   1      10306.24      10435.08       199.88 o                         
   7   3   1        718.93        542.35        72.78 o                         
   8   3   1        566.94        582.69        62.77 o                         
   9   3   1      24943.27      25462.71       395.70 o                         
  10   3   1       2925.85       2647.76       151.42 o                         
  11   3   1       4536.34       4584.84       196.57 o                         
  12   3   1      11261.03      12195.14       340.62 o                         
  13   3   1      26423.78      27550.63       612.11 o                         
  14   3   1       1927.01       1575.26       178.67 o                         
  15   3   1       2853.95       2868.14       253.51 o                         
  16   3   1       1095.45       1217.64       248.93 o                         
 -16   4   1        826.03        632.46       276.71 o                         
 -15   4   1        432.30        482.34       176.41 o                         
 -14   4   1       1244.70        951.41       175.46 o                         
 -13   4   1         71.86        227.40       156.09 o                         
 -12   4   1       7355.37       7088.58       282.33 o                         
 -11   4   1       4717.39       4359.76       206.66 o                         
 -10   4   1       7187.27       6609.13       227.67 o                         
  -9   4   1       1200.48       1222.53        91.33 o                         
  -8   4   1        200.43        222.37        59.91 o                         
  -7   4   1       1839.44       1361.70        81.54 o                         
  -6   4   1       6802.60       7146.95       145.78 o                         
  -5   4   1       2649.18       2338.09        82.12 o                         
  -4   4   1       3916.41       3611.51        89.66 o                         
  -3   4   1      25061.02      19378.29       285.52 o                         
  -2   4   1        221.21        137.34        25.58 o                         
  -1   4   1       7725.26       6494.16        99.85 o                         
   0   4   1      29064.76      28491.39       203.38 o                         
   1   4   1      76816.74      70387.44       475.11 o                         
   2   4   1         90.92        331.00        48.79 o                         
   3   4   1      38332.44      34933.04       353.78 o                         
   4   4   1       1182.04       1390.39        53.62 o                         
   5   4   1      23224.93      20248.40       239.29 o                         
   6   4   1      26182.51      23215.35       282.92 o                         
   7   4   1      27458.53      25327.80       356.86 o                         
   8   4   1        194.44        231.18        74.76 o                         
   9   4   1        664.09        788.08        82.41 o                         
  10   4   1         42.68        196.26       104.94 o                         
  11   4   1       3353.52       3022.20       185.69 o                         
  12   4   1       2966.82       3594.58       215.52 o                         
  13   4   1       1441.29       1442.64       183.55 o                         
  14   4   1       2543.00       2176.50       207.91 o                         
  15   4   1        467.84        173.72       200.40 o                         
  16   4   1        481.38        154.65       272.25 o                         
 -15   5   1      18802.39      18607.14       671.27 o                         
 -14   5   1        864.02        990.92       217.99 o                         
 -13   5   1        644.33        498.38       160.67 o                         
 -12   5   1       8740.88       8332.35       312.59 o                         
 -11   5   1      81544.80      82341.27       902.15 o                         
 -10   5   1       3346.92       3295.22       185.43 o                         
  -9   5   1      10164.33       9445.60       260.26 o                         
  -8   5   1       4459.43       3381.39       122.94 o                         
  -7   5   1      60010.21      57608.39       468.57 o                         
  -6   5   1      43500.57      40329.08       363.77 o                         
  -5   5   1       5465.42       4849.52       116.75 o                         
  -4   5   1       3663.10       3370.09        95.08 o                         
  -3   5   1     150466.78     153480.56       908.07 o                         
  -2   5   1      27183.72      26152.64       316.36 o                         
  -1   5   1       1643.90       1959.17        61.06 o                         
   0   5   1       3132.29       2813.60        70.46 o                         
   1   5   1     191246.94     187125.36       951.50 o                         
   2   5   1        478.61        592.30        65.18 o                         
   3   5   1      26449.80      27791.03       346.72 o                         
   4   5   1       1066.98        774.59        78.63 o                         
   5   5   1     162969.41     160623.02      1653.57 o                         
   6   5   1       1820.20       1388.20        76.33 o                         
   7   5   1       6931.24       6891.16       166.86 o                         
   8   5   1        523.74        146.59        81.52 o                         
   9   5   1      57830.48      56253.21       587.15 o                         
  10   5   1      18103.72      17341.16       382.49 o                         
  11   5   1        526.36        296.63       146.49 o                         
  12   5   1        497.61        500.00       140.63 o                         
  13   5   1      21732.36      22978.68       575.10 o                         
  14   5   1       1098.28        952.14       226.28 o                         
  15   5   1        272.10         49.55       229.05 o                         
 -15   6   1        111.95        172.48       268.13 o                         
 -14   6   1       3119.80       3283.40       323.17 o                         
 -13   6   1       2056.46       1707.06       239.41 o                         
 -12   6   1       2407.56       2143.58       202.19 o                         
 -11   6   1       5736.46       5026.15       275.90 o                         
 -10   6   1      14881.91      14364.17       373.30 o                         
  -9   6   1       1656.49       2125.65       162.15 o                         
  -8   6   1      10943.01      10662.94       271.66 o                         
  -7   6   1        478.55        216.85        71.16 o                         
  -6   6   1      49472.50      47470.30       636.88 o                         
  -5   6   1        440.37        504.20        47.88 o                         
  -4   6   1      20157.38      19001.42       314.02 o                         
  -3   6   1          7.87        -50.20        61.25 o                         
  -2   6   1        319.33        527.05        72.20 o                         
  -1   6   1      12773.94      12888.15       166.99 o                         
   0   6   1      46955.34      47931.03       341.36 o                         
   1   6   1        379.37        250.34        34.65 o                         
   2   6   1      79879.34      74348.77       656.17 o                         
   3   6   1       3032.06       3146.42       145.87 o                         
   4   6   1      18068.62      19110.53       317.40 o                         
   5   6   1        226.37        253.14        72.49 o                         
   6   6   1       9226.53       8329.10       338.35 o                         
   7   6   1      11427.34      11475.74       234.59 o                         
   8   6   1       7233.51       6476.76       213.56 o                         
   9   6   1        212.67        237.79       112.04 o                         
  10   6   1      10057.80      10243.99       363.52 o                         
  11   6   1        130.64        -34.71       147.80 o                         
  12   6   1      12543.32      11390.93       422.35 o                         
  13   6   1       2621.31       2700.65       249.37 o                         
  14   6   1       3248.69       2826.18       271.13 o                         
  15   6   1       2563.40       2210.88       303.63 o                         
 -14   7   1        630.99        791.51       217.22 o                         
 -13   7   1       8017.78       5900.43       370.25 o                         
 -12   7   1        679.82        970.91       199.24 o                         
 -11   7   1       2040.82       2157.43       205.21 o                         
 -10   7   1        833.72        463.98       159.98 o                         
  -9   7   1      23156.53      23620.11       524.10 o                         
  -8   7   1       6437.16       6903.91       281.28 o                         
  -7   7   1      26058.97      24802.80       443.23 o                         
  -6   7   1        289.40        355.74        97.68 o                         
  -5   7   1      25921.89      24780.56       392.60 o                         
  -4   7   1       8670.65       8400.94       225.26 o                         
  -3   7   1       4615.72       4777.00       169.82 o                         
  -2   7   1      22940.38      22170.67       365.18 o                         
  -1   7   1      44985.66      43750.84       504.47 o                         
   0   7   1        119.09        126.69        39.62 o                         
   1   7   1      29025.93      28070.94       388.38 o                         
   2   7   1       3655.24       3275.22       145.54 o                         
   3   7   1      33247.81      34218.76       485.57 o                         
   4   7   1        398.71        332.04        88.31 o                         
   5   7   1      11138.74       9907.99       250.51 o                         
   6   7   1        619.64        355.76       109.10 o                         
   7   7   1      33338.24      30903.97       526.75 o                         
   8   7   1       3018.20       2978.40       180.30 o                         
   9   7   1       9846.36       9305.48       328.88 o                         
  10   7   1       4607.91       4665.19       259.00 o                         
  11   7   1       5697.18       5351.39       297.45 o                         
  12   7   1       5314.19       5405.42       318.96 o                         
  13   7   1       4653.74       4178.75       311.96 o                         
  14   7   1       1194.64       1187.35       268.37 o                         
 -13   8   1         15.85          6.31       241.73 o                         
 -12   8   1       1833.61       1711.86       228.59 o                         
 -11   8   1       1817.24       1812.09       292.46 o                         
 -10   8   1       8761.04       9329.31       403.86 o                         
  -9   8   1       1261.45       1142.41       169.80 o                         
  -8   8   1       2310.39       3011.51       225.09 o                         
  -7   8   1         97.25        360.61       124.62 o                         
  -6   8   1      10838.64      10546.03       314.40 o                         
  -5   8   1          2.55         84.35        98.32 o                         
  -4   8   1       4104.29       3681.55       170.80 o                         
  -3   8   1       8272.60       7623.85       226.18 o                         
  -2   8   1       1012.95        891.79        96.69 o                         
  -1   8   1       6391.21       5584.65       147.50 o                         
   0   8   1      15618.43      14555.72       198.25 o                         
   1   8   1      13067.36      12458.85       284.46 o                         
   2   8   1       5776.46       6052.78       211.46 o                         
   3   8   1       9679.19       8646.83       258.17 o                         
   4   8   1       4554.12       4617.03       204.15 o                         
   5   8   1       5272.35       5699.30       215.31 o                         
   6   8   1       7984.44       8260.15       269.53 o                         
   7   8   1       2511.52       2530.16       176.97 o                         
   8   8   1       1136.77       1101.13       147.76 o                         
   9   8   1        712.21       1074.23       166.92 o                         
  10   8   1       1203.18       1090.72       184.42 o                         
  11   8   1       2105.45       2530.46       226.89 o                         
  12   8   1       4817.06       5124.06       363.48 o                         
  13   8   1        167.62        343.33       197.99 o                         
 -12   9   1       1398.79        983.97       248.40 o                         
 -11   9   1       1208.17       1591.47       300.51 o                         
 -10   9   1        279.66        211.04       213.19 o                         
  -9   9   1      16782.90      16236.95       544.02 o                         
  -8   9   1        901.24        517.87       182.57 o                         
  -7   9   1       3809.98       3564.16       263.86 o                         
  -6   9   1      17517.74      16405.37       461.25 o                         
  -5   9   1      92604.36      95508.70      1095.11 o                         
  -4   9   1         24.20        -43.35       169.46 o                         
  -3   9   1         70.84        -63.57       119.93 o                         
  -2   9   1         58.76        259.76       110.18 o                         
  -1   9   1      39858.78      38425.23       564.59 o                         
   0   9   1       3736.08       4667.49       248.33 o                         
   1   9   1       2032.61       1843.50       130.21 o                         
   2   9   1        661.01        686.09       124.08 o                         
   3   9   1      41386.33      43678.07       632.51 o                         
   4   9   1        919.83       1550.61       145.54 o                         
   5   9   1       2366.98       2537.37       187.25 o                         
   6   9   1       2119.99       2394.67       191.63 o                         
   7   9   1      54100.64      52638.89       776.11 o                         
   8   9   1       6177.90       6808.78       309.91 o                         
   9   9   1       2020.46       2210.76       211.83 o                         
  10   9   1       1067.93        738.06       166.92 o                         
  11   9   1      15496.85      15848.32       534.05 o                         
  12   9   1       2259.41       2078.63       255.22 o                         
 -11  10   1       1872.05       1824.16       291.62 o                         
 -10  10   1       5166.85       6572.04       411.61 o                         
  -9  10   1        123.40       -202.97       202.97 o                         
  -8  10   1       1438.27        490.83       192.74 o                         
  -7  10   1       4369.11       3294.92       264.24 o                         
  -6  10   1       4309.17       3557.09       282.02 o                         
  -5  10   1        545.78        738.72       158.54 o                         
  -4  10   1      12223.67      13279.77       438.14 o                         
  -3  10   1       1403.19       1424.07       189.71 o                         
  -2  10   1         91.97        208.25       161.18 o                         
  -1  10   1       3910.22       4543.94       267.35 o                         
   0  10   1       3760.02       3751.53       253.10 o                         
   1  10   1         28.69         80.43       156.15 o                         
   2  10   1      22780.27      20306.97       532.62 o                         
   3  10   1       1497.78       1456.35       189.76 o                         
   4  10   1       1638.21       1538.50       156.45 o                         
   5  10   1        397.71        519.77       144.31 o                         
   6  10   1       1076.74       1016.16       160.24 o                         
   7  10   1       1013.26        838.14       168.09 o                         
   8  10   1       5286.32       5279.35       315.01 o                         
   9  10   1         29.54          0.60       191.30 o                         
  10  10   1       2298.61       2675.27       258.30 o                         
  -9  11   1       4463.10       5137.58       419.77 o                         
  -8  11   1       1782.05        922.38       274.62 o                         
  -7  11   1       1738.86       1982.52       314.76 o                         
  -6  11   1         23.82        -34.75       246.41 o                         
  -5  11   1       5386.65       5928.25       374.98 o                         
  -4  11   1         88.88        131.68       190.89 o                         
  -3  11   1       7629.28       7206.37       422.73 o                         
  -2  11   1        353.93        282.62       194.84 o                         
  -1  11   1      16089.81      17894.30       589.21 o                         
   0  11   1       5142.94       4322.63       371.55 o                         
   1  11   1       7276.85       7383.79       386.48 o                         
   2  11   1       1992.83       1401.85       201.79 o                         
   3  11   1       4372.70       4275.02       327.38 o                         
   4  11   1          0.29       -189.61       189.61 o                         
   5  11   1       1583.40       1424.95       215.66 o                         
   6  11   1        341.81        152.73       219.81 o                         
   7  11   1       5352.12       6323.46       425.50 o                         
   8  11   1        190.45        221.15       196.62 o                         
   9  11   1       4120.10       3624.79       341.53 o                         
  -6  12   1       2475.37       2867.25       327.83 o                         
  -5  12   1       1263.34        878.88       255.25 o                         
  -4  12   1       1297.30       1475.51       272.59 o                         
  -3  12   1         52.61         33.28       231.14 o                         
  -2  12   1       1650.74       2171.16       278.57 o                         
  -1  12   1       1852.60       2306.69       276.66 o                         
   0  12   1       5544.48       5189.60       370.17 o                         
   1  12   1         53.81       -123.68       223.05 o                         
   2  12   1       3673.91       4644.84       371.65 o                         
   3  12   1         21.18        -44.38       225.04 o                         
   4  12   1       4344.03       5274.11       355.73 o                         
   5  12   1        549.92        187.16       229.82 o                         
   6  12   1       3598.08       2770.57       329.26 o                         
 -17   0   2       4733.40       4944.06       536.72 o                         
 -16   0   2         99.90        603.82       333.80 o                         
 -15   0   2        327.88        522.54       299.29 o                         
 -14   0   2      91868.88      97551.23      1676.21 o                         
 -13   0   2        168.58        333.70       217.96 o                         
 -12   0   2       5149.42       4779.04       343.82 o                         
 -11   0   2      18183.17      19071.60       568.60 o                         
 -10   0   2      53781.51      49902.72       786.28 o                         
  -9   0   2       2882.30       2990.44       231.04 o                         
  -8   0   2        127.45         73.32       131.39 o                         
  -7   0   2       1289.95       1569.60       125.21 o                         
  -6   0   2     275682.72     306321.12      1768.47 o                         
  -5   0   2      10961.03      11668.51       234.22 o                         
  -4   0   2       7941.32       8384.48       145.91 o                         
  -3   0   2       4787.49       4353.47       101.35 o                         
  -2   0   2     223416.31     257834.06      1048.62 o                         
  -1   0   2         27.05        -48.68        57.92 o                         
   1   0   2        207.56        171.21        33.26 o                         
   2   0   2     279049.69     292578.62      1295.53 o                         
   3   0   2        865.94        953.45        49.20 o                         
   4   0   2     130445.10     141081.08       830.26 o                         
   5   0   2        266.62        423.03        69.59 o                         
   6   0   2     311041.03     337643.91      1848.10 o                         
   7   0   2      10194.88      11099.26       310.49 o                         
   8   0   2      92812.16      95470.98       978.20 o                         
   9   0   2       6909.76       6415.95       267.38 o                         
  10   0   2     129634.95     133074.44      1336.59 o                         
  11   0   2       6879.78       7691.80       317.20 o                         
  12   0   2       7618.20       7030.62       380.45 o                         
  13   0   2         10.17         24.92       193.12 o                         
  14   0   2      21407.11      22213.45       737.48 o                         
  15   0   2        234.18        -12.60       251.31 o                         
  16   0   2          2.62         99.59       266.37 o                         
  17   0   2       8427.42       9688.67       649.90 o                         
 -17   1   2       1893.29       2076.49       274.74 o                         
 -16   1   2       2031.94       2066.87       235.70 o                         
 -15   1   2       5581.63       6222.33       353.16 o                         
 -14   1   2       2543.37       2958.33       233.92 o                         
 -13   1   2        658.98        399.67       152.74 o                         
 -12   1   2       4593.99       3909.45       223.27 o                         
 -11   1   2       6318.20       7616.19       289.58 o                         
 -10   1   2         18.30         30.20        91.37 o                         
  -9   1   2      68881.30      70437.52       677.52 o                         
  -8   1   2       3279.51       2387.46        92.26 o                         
  -7   1   2       9786.07       9622.12       167.34 o                         
  -6   1   2      14010.72      13809.78       179.54 o                         
  -5   1   2          9.93         54.27        52.24 o                         
  -4   1   2      16406.04      17744.90       166.56 o                         
  -3   1   2      33560.25      35590.79       208.61 o                         
  -2   1   2       4327.36       4239.47        58.26 o                         
  -1   1   2      62073.65      70317.12       268.41 o                         
   0   1   2        401.58        417.47        34.20 o                         
   1   1   2      80911.82      86993.07       305.24 o                         
   2   1   2       1100.10        864.26        31.44 o                         
   3   1   2      13321.51      16253.77       129.06 o                         
   4   1   2        187.18        256.81        33.68 o                         
   5   1   2      18390.53      18405.14       227.57 o                         
   6   1   2       7717.56       7666.06       171.57 o                         
   7   1   2      10194.07      10368.35       201.43 o                         
   8   1   2        319.85        153.30        62.10 o                         
   9   1   2      25900.68      27294.32       350.05 o                         
  10   1   2         61.89         78.58        66.12 o                         
  11   1   2      21968.96      22723.53       371.61 o                         
  12   1   2       9136.28       9912.36       291.42 o                         
  13   1   2        202.67        200.13       137.52 o                         
  14   1   2        942.04        494.66       177.58 o                         
  15   1   2        400.51        291.98       164.98 o                         
  16   1   2        110.19        223.56       264.24 o                         
  17   1   2       7480.37       7665.05       417.43 o                         
 -17   2   2        301.78        443.89       255.62 o                         
 -16   2   2       5873.10       5906.47       366.64 o                         
 -15   2   2        430.00        337.51       218.14 o                         
 -14   2   2      18064.75      19738.14       528.09 o                         
 -13   2   2        793.24        614.05       161.36 o                         
 -12   2   2      16474.76      16045.12       417.54 o                         
 -11   2   2       5244.08       4867.04       227.18 o                         
 -10   2   2      23447.35      23442.71       387.82 o                         
  -9   2   2        183.11        234.53        74.44 o                         
  -8   2   2      16407.46      18004.96       274.71 o                         
  -7   2   2      19388.98      16855.29       254.84 o                         
  -6   2   2      90197.04      99211.70       577.65 o                         
  -5   2   2       3324.03       3582.36        89.44 o                         
  -4   2   2      78629.54      82120.47       414.52 o                         
  -3   2   2      31354.48      28355.25       183.70 o                         
  -2   2   2     131417.06     133144.06       461.45 o                         
  -1   2   2       5069.20       4560.94        66.15 o                         
   0   2   2      25504.12      30773.20       172.83 o                         
   1   2   2       4245.09       3551.41        65.53 o                         
   2   2   2      50149.44      55021.80       250.18 o                         
   3   2   2       3450.29       3010.96        64.81 o                         
   4   2   2      57014.06      57920.75       363.83 o                         
   5   2   2         45.93         44.97        34.61 o                         
   6   2   2      92250.27      93191.31       657.65 o                         
   7   2   2        955.19        912.58        85.71 o                         
   8   2   2      29486.21      31315.36       401.93 o                         
   9   2   2        248.24        234.83        89.61 o                         
  10   2   2      31191.05      31385.83       456.15 o                         
  11   2   2       1979.14       1411.42       104.67 o                         
  12   2   2      11929.82      11723.74       310.12 o                         
  13   2   2         18.19        -31.61       151.83 o                         
  14   2   2      14001.62      14585.65       470.89 o                         
  15   2   2       1407.51       1178.93       182.60 o                         
  16   2   2       3581.99       3937.29       291.61 o                         
 -16   3   2        320.47        429.69       256.87 o                         
 -15   3   2       2745.73       2819.33       260.16 o                         
 -14   3   2       5346.32       5921.36       310.68 o                         
 -13   3   2      10451.55       9832.34       370.89 o                         
 -12   3   2       6781.24       6537.15       271.73 o                         
 -11   3   2      14494.52      15023.44       371.76 o                         
 -10   3   2        575.75        448.79       100.13 o                         
  -9   3   2      46856.96      47699.93       487.10 o                         
  -8   3   2        238.99        337.29        78.62 o                         
  -7   3   2      19250.41      20398.20       283.97 o                         
  -6   3   2       7681.02       7347.59       161.09 o                         
  -5   3   2       8388.71       7585.51       122.62 o                         
  -4   3   2        219.45        434.51        38.81 o                         
  -3   3   2      32864.59      32190.55       229.85 o                         
  -2   3   2       4763.05       3925.23        75.68 o                         
  -1   3   2     166364.19     180586.16       597.55 o                         
   0   3   2       9942.01       8443.18        92.75 o                         
   1   3   2     105715.23     112428.16       498.84 o                         
   2   3   2      25028.37      23320.02       226.40 o                         
   3   3   2       1415.95       1734.53        55.89 o                         
   4   3   2       1747.16       1651.78        64.25 o                         
   5   3   2      39871.16      38677.58       339.37 o                         
   6   3   2       3716.72       2658.90       113.02 o                         
   7   3   2      29578.92      28171.92       375.37 o                         
   8   3   2         57.50         49.09        50.59 o                         
   9   3   2      13034.46      14202.36       275.69 o                         
  10   3   2       1681.32       1319.23       108.01 o                         
  11   3   2      32075.63      32023.95       502.59 o                         
  12   3   2       5311.36       5527.42       289.22 o                         
  13   3   2       2856.94       2273.60       197.71 o                         
  14   3   2        853.96        486.44       151.71 o                         
  15   3   2         80.74        -51.82       173.41 o                         
  16   3   2       1468.95       2002.75       239.68 o                         
 -16   4   2      20857.04      19676.54       673.72 o                         
 -15   4   2         32.70        158.85       187.19 o                         
 -14   4   2        340.23         -3.00       164.49 o                         
 -13   4   2         30.48        -94.08       158.47 o                         
 -12   4   2      49913.17      50812.44       796.06 o                         
 -11   4   2       8950.40       8506.23       287.09 o                         
 -10   4   2       6727.91       6402.32       226.23 o                         
  -9   4   2       8763.83      10115.92       234.48 o                         
  -8   4   2      82259.40      84064.26       673.56 o                         
  -7   4   2         37.10         45.74        65.54 o                         
  -6   4   2       4870.89       4715.11       122.25 o                         
  -5   4   2       1499.39       1345.71        70.29 o                         
  -4   4   2     279581.28     281407.12      1255.17 o                         
  -3   4   2          6.46         34.52        35.81 o                         
  -2   4   2      10042.73       7987.43       117.49 o                         
  -1   4   2          3.99         79.24        33.62 o                         
   0   4   2     149327.62     152662.44       636.44 o                         
   1   4   2       9370.15       9730.01       161.21 o                         
   2   4   2       3039.19       4475.67       121.51 o                         
   3   4   2       2547.80       2489.40        95.45 o                         
   4   4   2     293237.78     308633.09      2434.30 o                         
   5   4   2         58.23          4.93        42.08 o                         
   6   4   2       7471.02       7496.84       158.02 o                         
   7   4   2      14806.97      14717.87       265.96 o                         
   8   4   2      29008.62      28127.63       377.27 o                         
   9   4   2       2278.00       2136.28       114.09 o                         
  10   4   2       2142.71       1698.89       131.80 o                         
  11   4   2        949.26       1299.10       136.14 o                         
  12   4   2      75752.45      76227.71       899.58 o                         
  13   4   2        474.17        549.33       158.84 o                         
  14   4   2        453.79        672.75       199.08 o                         
  15   4   2         59.10        272.29       179.91 o                         
  16   4   2      22191.08      22335.39       750.61 o                         
 -15   5   2        361.04        338.58       240.49 o                         
 -14   5   2        916.93        354.91       262.55 o                         
 -13   5   2         31.16       -170.29       170.29 o                         
 -12   5   2        179.42        226.89       148.32 o                         
 -11   5   2       2955.30       3088.64       195.70 o                         
 -10   5   2       1350.02       1962.47       153.42 o                         
  -9   5   2       7483.94       7459.60       246.71 o                         
  -8   5   2       1623.38       1556.52        93.25 o                         
  -7   5   2       6496.63       6430.55       175.47 o                         
  -6   5   2       4310.46       4393.02       120.23 o                         
  -5   5   2         20.69         75.09        47.37 o                         
  -4   5   2       6117.38       5239.57       111.76 o                         
  -3   5   2       3106.81       3777.96        93.47 o                         
  -2   5   2       9145.56       7775.53       138.49 o                         
  -1   5   2      21357.14      22913.43       226.40 o                         
   0   5   2       4620.54       4291.05        87.56 o                         
   1   5   2      14690.51      12229.62       211.55 o                         
   2   5   2       8660.52       6447.22       162.17 o                         
   3   5   2       1367.79       2028.48        98.20 o                         
   4   5   2        511.48        339.30        64.56 o                         
   5   5   2        307.22        515.81        57.17 o                         
   6   5   2      24345.69      22292.49       268.90 o                         
   7   5   2       3281.84       3001.42       114.47 o                         
   8   5   2        460.44        490.52        91.09 o                         
   9   5   2      12293.02      10902.18       282.69 o                         
  10   5   2       2225.80       1938.31       155.92 o                         
  11   5   2       2607.63       2532.18       185.24 o                         
  12   5   2       5962.08       6696.68       275.42 o                         
  13   5   2       1322.08       1021.84       173.80 o                         
  14   5   2       1837.10       1550.55       215.17 o                         
  15   5   2       1869.80       1834.45       288.62 o                         
 -15   6   2        535.75        492.42       284.23 o                         
 -14   6   2       1927.42       1118.92       239.26 o                         
 -13   6   2        627.37        739.82       210.62 o                         
 -12   6   2      18954.93      18159.34       531.88 o                         
 -11   6   2       3496.16       3599.26       248.89 o                         
 -10   6   2      10107.03       9884.49       336.49 o                         
  -9   6   2        279.55        398.82       119.29 o                         
  -8   6   2      48921.86      47351.44       560.66 o                         
  -7   6   2      12883.32      11774.36       219.69 o                         
  -6   6   2        722.17        611.97        69.47 o                         
  -5   6   2         31.44         73.37        62.13 o                         
  -4   6   2      39618.27      39055.12       426.76 o                         
  -3   6   2      27351.99      24130.73       332.85 o                         
  -2   6   2      18938.57      18769.53       289.70 o                         
  -1   6   2       4327.26       3956.82        94.07 o                         
   0   6   2     139453.56     131509.55       644.53 o                         
   1   6   2        698.44        503.49        76.46 o                         
   2   6   2      25252.99      25309.96       362.96 o                         
   3   6   2          4.58         78.60        64.83 o                         
   4   6   2      32315.20      32454.86       440.46 o                         
   5   6   2        541.84        368.06        70.42 o                         
   6   6   2       1028.22        876.95       100.07 o                         
   7   6   2       3914.83       2806.43       130.95 o                         
   8   6   2      43765.44      42389.38       515.08 o                         
   9   6   2       4920.10       4350.90       175.77 o                         
  10   6   2      14751.02      14833.09       450.77 o                         
  11   6   2       5988.91       5100.30       278.40 o                         
  12   6   2      21768.57      22518.33       585.14 o                         
  13   6   2        159.65        185.62       167.35 o                         
  14   6   2       1390.99        812.57       212.51 o                         
  15   6   2       3168.54       3306.09       362.04 o                         
 -14   7   2       5078.93       4321.42       406.97 o                         
 -13   7   2      10972.92      11234.88       467.89 o                         
 -12   7   2       2311.37       1841.19       220.12 o                         
 -11   7   2      25702.47      26455.21       659.30 o                         
 -10   7   2        260.61        587.54       169.99 o                         
  -9   7   2       4446.87       3927.92       256.89 o                         
  -8   7   2         57.53        312.39       125.20 o                         
  -7   7   2      11884.02      11876.35       307.87 o                         
  -6   7   2       2119.47       1477.17       114.80 o                         
  -5   7   2      29761.26      30259.33       480.94 o                         
  -4   7   2        566.48        384.43        94.60 o                         
  -3   7   2       6892.06       7090.57       216.38 o                         
  -2   7   2      11476.48      10172.54       246.85 o                         
  -1   7   2      40569.80      38351.22       434.07 o                         
   0   7   2       5741.16       5370.99       116.61 o                         
   1   7   2      91938.66      89264.25       764.46 o                         
   2   7   2      36479.80      35315.89       469.46 o                         
   3   7   2        326.68        329.41        84.36 o                         
   4   7   2        160.01        144.49        87.20 o                         
   5   7   2       7404.36       7267.85       217.03 o                         
   6   7   2       4913.10       5071.98       206.62 o                         
   7   7   2      40228.78      40456.32       599.41 o                         
   8   7   2        153.03         -3.53       115.68 o                         
   9   7   2       5540.62       5999.00       267.20 o                         
  10   7   2       2156.11       1936.46       188.83 o                         
  11   7   2      12753.53      12786.79       442.68 o                         
  12   7   2       2880.49       3273.40       275.01 o                         
  13   7   2       4786.05       4842.56       326.90 o                         
  14   7   2       2283.84       1935.71       273.38 o                         
 -13   8   2         18.67         68.04       219.90 o                         
 -12   8   2         37.42        127.62       216.69 o                         
 -11   8   2        854.89        681.89       189.52 o                         
 -10   8   2      15739.72      15590.83       509.26 o                         
  -9   8   2        664.61        836.59       170.39 o                         
  -8   8   2       4997.37       4356.60       257.43 o                         
  -7   8   2      12616.98      13024.98       375.82 o                         
  -6   8   2      93623.10      91446.26       986.50 o                         
  -5   8   2        709.97        925.54       129.97 o                         
  -4   8   2        380.03        293.48       127.80 o                         
  -3   8   2       3374.26       3583.56       206.35 o                         
  -2   8   2      19980.49      20747.21       392.18 o                         
  -1   8   2       2449.32       1592.62        80.39 o                         
   0   8   2        134.09         93.92        64.29 o                         
   1   8   2       1006.18       1104.11       101.41 o                         
   2   8   2      70424.22      68788.52       718.07 o                         
   3   8   2       2387.31       1576.13       128.83 o                         
   4   8   2       5799.28       5654.08       219.75 o                         
   5   8   2       1769.90       1689.99       128.59 o                         
   6   8   2      82064.67      79536.38       842.06 o                         
   7   8   2      12683.30      13156.15       365.42 o                         
   8   8   2       1101.14        726.98       149.96 o                         
   9   8   2         53.73        108.37       138.12 o                         
  10   8   2       9007.67       9492.60       382.65 o                         
  11   8   2         75.50       -153.18       180.80 o                         
  12   8   2         80.00        199.45       184.26 o                         
  13   8   2       1295.60       1432.89       240.37 o                         
 -12   9   2        229.39        184.90       248.38 o                         
 -11   9   2        158.29         18.38       221.55 o                         
 -10   9   2        253.07        383.85       212.56 o                         
  -9   9   2         57.25         98.78       191.90 o                         
  -8   9   2       1788.25       1297.02       204.47 o                         
  -7   9   2         20.77        238.64       178.09 o                         
  -6   9   2         76.47        150.62       145.50 o                         
  -5   9   2        809.97        660.03       145.77 o                         
  -4   9   2        302.40        289.55       134.62 o                         
  -3   9   2        903.05        740.53       145.58 o                         
  -2   9   2        100.74         90.59       104.94 o                         
  -1   9   2        369.44        176.28        93.58 o                         
   0   9   2         20.53         47.72        79.91 o                         
   1   9   2       2910.07       2224.73       141.97 o                         
   2   9   2        135.92        134.74       101.22 o                         
   3   9   2       1894.55       1765.82       150.32 o                         
   4   9   2        505.06        461.27       124.39 o                         
   5   9   2         37.70        178.30       124.24 o                         
   6   9   2        777.94        627.40       139.78 o                         
   7   9   2       2387.77       2569.65       234.38 o                         
   8   9   2       2768.94       1964.46       204.93 o                         
   9   9   2        218.22          0.82       168.81 o                         
  10   9   2        875.83        664.81       187.27 o                         
  11   9   2       1287.59       1375.59       283.27 o                         
  12   9   2        208.96        531.75       215.13 o                         
 -11  10   2        476.25        533.72       253.71 o                         
 -10  10   2       8850.58       9371.95       527.56 o                         
  -9  10   2          9.01        111.31       234.26 o                         
  -8  10   2        118.13       -140.56       215.25 o                         
  -7  10   2       3490.80       3629.18       300.30 o                         
  -6  10   2      35132.33      37950.80       881.07 o                         
  -5  10   2         12.02        308.01       153.19 o                         
  -4  10   2        654.31        395.08       161.68 o                         
  -3  10   2       1333.34       1481.49       218.80 o                         
  -2  10   2      16431.08      17325.56       577.40 o                         
  -1  10   2       2636.61       2614.88       222.69 o                         
   0  10   2        373.95        188.09       146.46 o                         
   1  10   2       6259.77       6579.16       305.15 o                         
   2  10   2      29775.97      29841.76       632.69 o                         
   3  10   2        141.99        104.46       125.48 o                         
   4  10   2        879.46        516.21       138.42 o                         
   5  10   2          2.44        269.56       142.02 o                         
   6  10   2      37573.96      40321.18       719.80 o                         
   7  10   2       7544.08       7629.28       347.73 o                         
   8  10   2       1246.02        669.96       173.71 o                         
   9  10   2        491.07        682.46       192.47 o                         
  10  10   2       9135.03       8783.00       430.27 o                         
  -9  11   2       2683.02       1680.43       289.47 o                         
  -8  11   2        168.45        207.03       322.82 o                         
  -7  11   2       3062.97       3437.88       424.15 o                         
  -6  11   2         58.01        142.09       281.48 o                         
  -5  11   2       8068.51       8351.31       501.32 o                         
  -4  11   2        751.04        983.98       215.65 o                         
  -3  11   2       2124.09       2216.20       267.98 o                         
  -2  11   2       3508.18       4017.72       315.13 o                         
  -1  11   2      10953.98      10302.52       469.07 o                         
   0  11   2         91.63       -186.53       186.53 o                         
   1  11   2      22116.97      22533.94       643.40 o                         
   2  11   2       9840.65      10994.87       491.36 o                         
   3  11   2        862.15       1267.99       224.88 o                         
   4  11   2         84.01        393.13       185.20 o                         
   5  11   2       3557.90       3198.72       290.82 o                         
   6  11   2        979.60        948.31       219.02 o                         
   7  11   2       6990.49       6397.64       405.66 o                         
   8  11   2        793.83        448.65       206.77 o                         
   9  11   2       4566.41       4428.14       326.20 o                         
  -6  12   2          8.40        -24.28       280.74 o                         
  -5  12   2        385.85        223.80       278.64 o                         
  -4  12   2      13290.23      13089.09       603.32 o                         
  -3  12   2       3244.05       3540.20       332.43 o                         
  -2  12   2       5278.70       6299.05       433.20 o                         
  -1  12   2       4657.12       3501.91       317.97 o                         
   0  12   2      20391.09      24669.82       744.66 o                         
   1  12   2       1070.29        194.74       235.68 o                         
   2  12   2        657.53        700.61       238.47 o                         
   3  12   2        312.64        445.90       226.00 o                         
   4  12   2       5561.58       3939.37       315.85 o                         
   5  12   2        174.52        195.74       236.15 o                         
   6  12   2         37.10        -75.37       233.62 o                         
 -17   1   3        135.95        215.50       231.57 o                         
 -16   1   3        990.26       1182.50       223.19 o                         
 -15   1   3      38230.52      40795.29       826.19 o                         
 -14   1   3       3473.01       3656.99       246.98 o                         
 -13   1   3      10174.78      10812.86       373.38 o                         
 -12   1   3       6459.96       6574.05       290.71 o                         
 -11   1   3      54194.56      55734.02       776.90 o                         
 -10   1   3       1833.28       1961.38       145.11 o                         
  -9   1   3        389.70        472.98        80.46 o                         
  -8   1   3        947.80        667.93        69.32 o                         
  -7   1   3     114254.97     125071.43       829.16 o                         
  -6   1   3         23.45        176.59        55.46 o                         
  -5   1   3       2470.70       2329.24        84.36 o                         
  -4   1   3       2498.52       2078.98        67.97 o                         
  -3   1   3     141111.11     155342.14       524.22 o                         
  -2   1   3       6576.96       6436.73        79.76 o                         
  -1   1   3     155088.47     168979.28       621.00 o                         
   0   1   3       1995.95       1744.50        49.60 o                         
   1   1   3     568674.25     596932.38      1464.77 o                         
   2   1   3       3409.14       3372.55        61.11 o                         
   3   1   3      16328.40      20392.53       150.26 o                         
   4   1   3       3000.13       2586.09        64.96 o                         
   5   1   3      67895.33      68348.66       432.67 o                         
   6   1   3       5534.51       6153.53       139.96 o                         
   7   1   3      22025.68      24019.21       298.95 o                         
   8   1   3       4729.01       4734.41       143.04 o                         
   9   1   3      99145.12     101999.58       706.17 o                         
  10   1   3       1103.93        719.43        81.08 o                         
  11   1   3        640.40        508.62        95.76 o                         
  12   1   3        877.57        619.84       109.40 o                         
  13   1   3      43403.45      44067.43       704.08 o                         
  14   1   3       2861.86       2870.02       232.37 o                         
  15   1   3       5315.18       5497.09       307.14 o                         
  16   1   3       3118.19       3528.13       299.49 o                         
 -17   2   3       2204.25       2478.19       274.65 o                         
 -16   2   3       2821.51       2822.81       281.69 o                         
 -15   2   3       3686.68       4094.42       280.78 o                         
 -14   2   3       8257.77       8264.36       359.27 o                         
 -13   2   3       3701.94       3293.69       229.82 o                         
 -12   2   3      26442.28      27395.34       546.39 o                         
 -11   2   3        441.29        155.89       148.82 o                         
 -10   2   3      71412.38      71933.41       730.16 o                         
  -9   2   3        320.07        520.57        86.30 o                         
  -8   2   3       1510.06       1414.03        94.13 o                         
  -7   2   3      28859.70      26360.46       348.60 o                         
  -6   2   3        978.94        997.07        66.09 o                         
  -5   2   3       9345.02      10188.08       168.30 o                         
  -4   2   3     279725.97     311667.91      1016.95 o                         
  -3   2   3      13763.09      12923.73       127.93 o                         
  -2   2   3     249676.97     281602.28       940.62 o                         
  -1   2   3       8131.05       7388.52        99.78 o                         
   0   2   3      19698.50      20287.41       145.33 o                         
   1   2   3         20.08         75.53        26.50 o                         
   2   2   3      10732.64      11285.21       116.11 o                         
   3   2   3      13082.71      12023.34       137.48 o                         
   4   2   3      44444.79      44036.04       329.73 o                         
   5   2   3       1942.79       1473.05        66.20 o                         
   6   2   3     110524.59     109149.68       772.02 o                         
   7   2   3        122.45        100.50        64.12 o                         
   8   2   3      65137.02      70381.88       635.44 o                         
   9   2   3       2683.44       2669.04       153.39 o                         
  10   2   3       2648.06       2427.70       126.22 o                         
  11   2   3      13378.66      14282.87       293.21 o                         
  12   2   3       2409.93       1796.95       146.09 o                         
  13   2   3       2725.08       2578.91       198.33 o                         
  14   2   3       9362.84       9289.25       380.06 o                         
  15   2   3       1925.81       1464.15       195.72 o                         
  16   2   3      14905.43      15773.57       554.92 o                         
 -16   3   3        214.66        282.80       216.15 o                         
 -15   3   3       1451.47       1895.83       223.30 o                         
 -14   3   3         84.04        126.86       174.95 o                         
 -13   3   3      18854.42      19431.42       542.19 o                         
 -12   3   3      12654.52      12406.01       384.70 o                         
 -11   3   3      11224.90      11089.89       323.38 o                         
 -10   3   3        920.46       1306.55       127.52 o                         
  -9   3   3      67718.92      69849.57       694.12 o                         
  -8   3   3       6643.88       6201.31       173.47 o                         
  -7   3   3       2405.68       2213.37       106.68 o                         
  -6   3   3      10998.94      10805.53       210.50 o                         
  -5   3   3     171928.44     175248.64       789.66 o                         
  -4   3   3       1710.25       1634.53        65.44 o                         
  -3   3   3      60727.25      58838.04       337.28 o                         
  -2   3   3       3595.27       3138.06        74.85 o                         
  -1   3   3      69678.85      75021.20       358.10 o                         
   0   3   3       3012.73       2637.83        62.01 o                         
   1   3   3       5407.37       5588.20        83.59 o                         
   2   3   3        436.03        296.34        30.34 o                         
   3   3   3     226097.16     238984.30       896.48 o                         
   4   3   3      11781.47      11440.68       161.39 o                         
   5   3   3      67594.90      68351.76       493.77 o                         
   6   3   3        386.46        396.51        63.85 o                         
   7   3   3      51364.41      50693.97       520.76 o                         
   8   3   3        140.98        131.65        67.68 o                         
   9   3   3       1378.14       1027.18        87.56 o                         
  10   3   3        757.21        739.78        92.53 o                         
  11   3   3      54293.18      54978.66       702.16 o                         
  12   3   3        605.46        311.98       132.20 o                         
  13   3   3       6204.50       6832.91       300.39 o                         
  14   3   3         44.79       -122.68       160.77 o                         
  15   3   3      15149.52      15450.91       499.49 o                         
  16   3   3       1754.35       1945.09       231.22 o                         
 -16   4   3        405.50        552.47       229.90 o                         
 -15   4   3       2978.50       3083.32       274.18 o                         
 -14   4   3       9287.77       9587.63       409.19 o                         
 -13   4   3       1269.58       1025.18       171.14 o                         
 -12   4   3          6.79       -121.33       134.40 o                         
 -11   4   3       8337.55       8206.75       287.67 o                         
 -10   4   3        150.61        157.84       123.77 o                         
  -9   4   3       2638.44       2911.71       142.42 o                         
  -8   4   3      10280.66       9659.62       230.72 o                         
  -7   4   3       1022.23        837.23        83.45 o                         
  -6   4   3       7582.98       6633.09       176.25 o                         
  -5   4   3       1653.19       1557.13        72.61 o                         
  -4   4   3       2066.81       1976.03        75.27 o                         
  -3   4   3       7721.01       6192.20       123.14 o                         
  -2   4   3       2309.15       2834.86        80.16 o                         
  -1   4   3         65.51        102.23        37.77 o                         
   0   4   3       8989.30       8613.78       121.14 o                         
   1   4   3      24235.56      19684.62       224.27 o                         
   2   4   3       9801.74       7638.82       158.67 o                         
   3   4   3      25867.21      24117.13       295.48 o                         
   4   4   3       1484.77       1179.64        59.93 o                         
   5   4   3      19648.75      17063.62       220.17 o                         
   6   4   3       4068.74       4661.76       125.12 o                         
   7   4   3      24812.55      22496.36       346.16 o                         
   8   4   3       5454.41       5614.52       183.51 o                         
   9   4   3        222.95        -14.81        74.01 o                         
  10   4   3       1816.93       1604.17       139.84 o                         
  11   4   3       2578.79       2263.06       155.96 o                         
  12   4   3       2152.43       1981.87       162.03 o                         
  13   4   3        325.66        547.90       152.29 o                         
  14   4   3        209.62        117.24       199.77 o                         
  15   4   3        162.28        217.67       189.46 o                         
  16   4   3        466.82        882.95       239.48 o                         
 -15   5   3        167.37        -93.75       326.68 o                         
 -14   5   3       2793.73       2740.40       270.41 o                         
 -13   5   3      27722.42      26821.70       581.25 o                         
 -12   5   3        822.75        931.38       153.09 o                         
 -11   5   3       4580.91       4487.05       229.18 o                         
 -10   5   3       7030.81       7317.35       270.36 o                         
  -9   5   3     125671.57     126650.23      1092.40 o                         
  -8   5   3       6180.72       5658.17       217.18 o                         
  -7   5   3       2071.71       2200.31       139.14 o                         
  -6   5   3       3924.32       3907.67       123.94 o                         
  -5   5   3      90231.94      89150.10       573.19 o                         
  -4   5   3      10880.69       9920.96       176.09 o                         
  -3   5   3      15692.17      16353.40       226.38 o                         
  -2   5   3      30507.67      30234.65       303.28 o                         
  -1   5   3     165517.83     159973.44       704.61 o                         
   0   5   3       4286.94       3666.60        90.10 o                         
   1   5   3      10015.91      10287.63       228.86 o                         
   2   5   3      10087.23       8749.99       184.74 o                         
   3   5   3     133502.98     140757.95       862.21 o                         
   4   5   3        613.55        552.63        70.70 o                         
   5   5   3       1088.76       1260.32        63.03 o                         
   6   5   3       2297.35       1959.30        88.18 o                         
   7   5   3      93463.02      91477.59       640.90 o                         
   8   5   3       6305.83       5812.88       201.46 o                         
   9   5   3       7759.39       6878.56       220.66 o                         
  10   5   3       4933.18       4356.42       197.36 o                         
  11   5   3      76361.93      78564.46       871.99 o                         
  12   5   3       3139.38       2985.02       190.89 o                         
  13   5   3        250.62        380.21       159.52 o                         
  14   5   3       5856.55       6087.67       404.27 o                         
  15   5   3      10680.15      10203.57       494.46 o                         
 -15   6   3       4944.20       5440.58       433.76 o                         
 -14   6   3       5525.22       5078.96       374.43 o                         
 -13   6   3         92.50        131.91       190.39 o                         
 -12   6   3      25021.25      25772.06       660.23 o                         
 -11   6   3       1358.57       1586.11       184.98 o                         
 -10   6   3       5978.12       5572.70       258.28 o                         
  -9   6   3         18.97        103.57       124.48 o                         
  -8   6   3       4022.49       4054.64       201.50 o                         
  -7   6   3       3416.05       3207.53       132.40 o                         
  -6   6   3      17124.87      15422.68       267.13 o                         
  -5   6   3       7271.68       7177.70       160.10 o                         
  -4   6   3      39612.68      40082.75       400.58 o                         
  -3   6   3         35.69         93.08        55.72 o                         
  -2   6   3      39765.02      41197.13       378.50 o                         
  -1   6   3       3233.15       3223.12        82.80 o                         
   0   6   3      46538.09      41336.17       317.12 o                         
   1   6   3        485.35        449.15        41.86 o                         
   2   6   3       1412.75       2095.33       117.68 o                         
   3   6   3        871.73        810.23        81.48 o                         
   4   6   3       5859.58       6667.94       194.35 o                         
   5   6   3        475.85        627.52        91.29 o                         
   6   6   3      86351.34      84188.80       768.55 o                         
   7   6   3       3441.20       2902.90       134.38 o                         
   8   6   3      13246.76      12831.15       281.87 o                         
   9   6   3       3209.27       3231.41       163.26 o                         
  10   6   3       1085.12        991.39       154.40 o                         
  11   6   3       1133.38       1270.12       167.46 o                         
  12   6   3       5688.95       6057.26       308.96 o                         
  13   6   3       4880.08       4460.46       286.70 o                         
  14   6   3       2123.57       1965.58       265.49 o                         
  15   6   3        638.02        713.35       270.18 o                         
 -14   7   3        124.39         94.49       286.24 o                         
 -13   7   3       2324.79       1408.79       269.09 o                         
 -12   7   3       2434.93       2891.51       271.08 o                         
 -11   7   3       9497.85       9571.72       401.90 o                         
 -10   7   3        190.36        205.33       167.54 o                         
  -9   7   3      16898.61      17680.96       503.20 o                         
  -8   7   3       1018.70       1295.39       168.31 o                         
  -7   7   3      59855.25      57454.20       655.86 o                         
  -6   7   3       2012.99       1668.67       110.28 o                         
  -5   7   3       6941.26       5295.58       184.41 o                         
  -4   7   3       3225.74       2399.06        87.41 o                         
  -3   7   3       7273.51       7958.47       234.23 o                         
  -2   7   3       9883.89       8845.35       173.43 o                         
  -1   7   3      11133.32      11021.44       177.26 o                         
   0   7   3       1654.46       1987.09        85.02 o                         
   1   7   3      56622.93      55286.16       585.51 o                         
   2   7   3       1148.29        896.21        93.96 o                         
   3   7   3      12406.15      11465.81       268.30 o                         
   4   7   3         29.56        -23.87        89.62 o                         
   5   7   3      31317.37      29091.19       465.21 o                         
   6   7   3       1899.92       2646.18       167.21 o                         
   7   7   3      18920.55      17500.13       399.62 o                         
   8   7   3         41.02         87.25       121.62 o                         
   9   7   3      17973.34      17746.22       457.00 o                         
  10   7   3        380.37         68.76       146.78 o                         
  11   7   3       1337.45       1607.25       187.69 o                         
  12   7   3          1.15         82.48       177.27 o                         
  13   7   3       6266.56       6289.16       379.13 o                         
  14   7   3        783.76        655.65       236.84 o                         
 -13   8   3         66.38        182.92       284.92 o                         
 -12   8   3       2884.73       3221.23       306.97 o                         
 -11   8   3        268.15        343.92       204.52 o                         
 -10   8   3        177.29        422.39       179.28 o                         
  -9   8   3        334.94        429.21       168.99 o                         
  -8   8   3       7397.53       6687.22       330.38 o                         
  -7   8   3       1768.82       1086.48       172.11 o                         
  -6   8   3       9699.55      10041.88       333.81 o                         
  -5   8   3       2200.60       1953.46       200.47 o                         
  -4   8   3       8513.19       8466.08       267.01 o                         
  -3   8   3       1274.53       1066.96        80.21 o                         
  -2   8   3       6170.29       5688.44       167.77 o                         
  -1   8   3       2849.54       3220.95       133.69 o                         
   0   8   3      10190.00       9906.92       225.67 o                         
   1   8   3       4743.56       3910.71       166.73 o                         
   2   8   3       4807.62       4288.72       191.56 o                         
   3   8   3       5489.05       5757.80       217.14 o                         
   4   8   3       2311.75       1817.74       142.40 o                         
   5   8   3       5018.37       4414.62       193.21 o                         
   6   8   3      11715.67      12639.67       337.02 o                         
   7   8   3       4715.68       5100.95       233.02 o                         
   8   8   3       1936.36       2019.09       183.14 o                         
   9   8   3       1124.52        958.92       165.08 o                         
  10   8   3       3071.51       3509.79       260.01 o                         
  11   8   3        813.80        811.33       195.66 o                         
  12   8   3       2830.19       2444.74       288.63 o                         
  13   8   3        492.69        195.53       276.77 o                         
 -12   9   3        624.75        758.02       252.71 o                         
 -11   9   3      14482.74      15471.25       628.15 o                         
 -10   9   3       6251.29       7874.42       446.15 o                         
  -9   9   3         21.00        152.15       211.80 o                         
  -8   9   3       2705.05       2172.40       267.95 o                         
  -7   9   3      76500.83      76994.20      1168.79 o                         
  -6   9   3       5015.88       5649.69       292.78 o                         
  -5   9   3        606.35        605.95       142.82 o                         
  -4   9   3         56.61         44.39       137.82 o                         
  -3   9   3      16824.79      17661.37       460.47 o                         
  -2   9   3       1823.18       1598.56       164.07 o                         
  -1   9   3       3710.42       4045.47       209.93 o                         
   0   9   3       5789.63       7177.88       226.18 o                         
   1   9   3      87083.34      83522.92       904.63 o                         
   2   9   3       5186.68       4600.18       201.06 o                         
   3   9   3       3599.34       3352.33       176.45 o                         
   4   9   3         57.05        315.73       119.35 o                         
   5   9   3      64454.21      68363.11       976.59 o                         
   6   9   3       5633.76       5573.59       254.73 o                         
   7   9   3          2.10       -150.17       150.17 o                         
   8   9   3         10.61         39.13       162.12 o                         
   9   9   3       6229.11       5732.45       342.78 o                         
  10   9   3       1422.12       1322.46       218.00 o                         
  11   9   3       1865.92       1876.40       247.26 o                         
  12   9   3       1460.21       1795.94       290.68 o                         
 -10  10   3         31.72        345.03       229.53 o                         
  -9  10   3        834.09        442.92       235.00 o                         
  -8  10   3       1509.07       1880.11       262.63 o                         
  -7  10   3         19.16       -207.17       207.17 o                         
  -6  10   3      11901.44      12640.22       470.43 o                         
  -5  10   3       1453.90       1964.13       203.00 o                         
  -4  10   3        470.96        198.03       184.85 o                         
  -3  10   3        756.81        900.94       207.87 o                         
  -2  10   3       6489.85       5525.64       340.09 o                         
  -1  10   3        221.78        282.01       172.63 o                         
   0  10   3      20857.79      21634.96       548.73 o                         
   1  10   3       4901.18       5120.29       278.08 o                         
   2  10   3        239.78        284.84       151.16 o                         
   3  10   3        315.13        441.81       149.43 o                         
   4  10   3       1287.89       1147.81       159.56 o                         
   5  10   3       2674.11       3226.82       213.41 o                         
   6  10   3      19757.37      18671.64       487.07 o                         
   7  10   3       5974.19       5627.84       314.65 o                         
   8  10   3        888.60        845.02       192.79 o                         
   9  10   3       1556.81       1652.87       247.20 o                         
  10  10   3         79.38        534.77       271.66 o                         
  -9  11   3       1524.90       1246.10       352.36 o                         
  -8  11   3        138.96         -2.78       416.61 o                         
  -7  11   3       1859.07       2183.16       553.08 o                         
  -6  11   3        259.97        246.81       285.39 o                         
  -5  11   3       4630.48       4088.67       402.71 o                         
  -4  11   3       1177.32       1530.51       290.34 o                         
  -3  11   3      14480.60      15303.27       563.64 o                         
  -2  11   3       3848.41       3996.45       311.94 o                         
  -1  11   3      16387.80      16541.88       591.41 o                         
   0  11   3       4228.61       3610.35       282.93 o                         
   1  11   3      10821.64      13012.11       461.90 o                         
   2  11   3        149.23         29.16       190.85 o                         
   3  11   3       1819.60       1493.44       218.47 o                         
   4  11   3        296.18        372.94       176.69 o                         
   5  11   3       2933.09       3816.26       294.93 o                         
   6  11   3        125.30         80.09       200.52 o                         
   7  11   3       3891.47       4283.62       334.43 o                         
   8  11   3       3322.79       2913.04       257.11 o                         
  -6  12   3       3464.06       3802.17       458.79 o                         
  -5  12   3       6761.78       7418.26       542.08 o                         
  -4  12   3       7525.97       7721.70       536.03 o                         
  -3  12   3        965.69       1369.11       254.03 o                         
  -2  12   3       2672.16       2866.05       330.29 o                         
  -1  12   3       1334.18       1219.18       235.12 o                         
   0  12   3       2711.45       2779.59       306.71 o                         
   1  12   3        368.92       -235.20       235.20 o                         
   2  12   3       2810.40       2746.04       347.32 o                         
   3  12   3         29.62        -29.79       236.29 o                         
   4  12   3       1066.14        745.83       219.79 o                         
   5  12   3        528.20        126.51       233.28 o                         
   6  12   3       4486.11       5017.28       369.65 o                         
 -17   0   4        702.44        640.50       286.36 o                         
 -16   0   4      20222.90      19097.03       816.28 o                         
 -15   0   4      15584.95      16765.28       713.37 o                         
 -14   0   4       8150.12       9514.16       542.08 o                         
 -13   0   4      20879.26      21112.59       765.57 o                         
 -12   0   4      98265.20     102648.83      1623.32 o                         
 -11   0   4       4262.44       2712.22       280.53 o                         
 -10   0   4      17780.21      19504.55       590.82 o                         
  -9   0   4       1020.59       1058.05       153.97 o                         
  -8   0   4     118597.00     133056.89      1292.45 o                         
  -7   0   4      18547.72      19126.23       400.88 o                         
  -6   0   4      31185.93      36552.26       518.04 o                         
  -5   0   4        550.41        200.43        73.43 o                         
  -4   0   4     370503.22     405211.94      1925.29 o                         
  -3   0   4       4143.20       3469.64       119.45 o                         
  -2   0   4         43.04        322.77        68.10 o                         
  -1   0   4       4334.92       3833.75       155.55 o                         
   0   0   4     305321.88     335336.31      1608.76 o                         
   1   0   4      14034.89      12894.04       200.35 o                         
   2   0   4      15965.38      18670.20       213.26 o                         
   3   0   4       2355.26       2241.53        82.95 o                         
   4   0   4      12684.08      12389.71       240.53 o                         
   5   0   4       1312.44        665.11        70.16 o                         
   6   0   4        651.82        865.81        82.29 o                         
   7   0   4       8285.31       9258.03       233.64 o                         
   8   0   4     399191.91     419576.34      2521.24 o                         
   9   0   4        911.84        642.82       114.90 o                         
  10   0   4       8460.70       9014.69       300.25 o                         
  11   0   4       2956.37       2841.43       208.59 o                         
  12   0   4      34120.61      33777.46       671.98 o                         
  13   0   4      20723.61      21645.55       691.61 o                         
  14   0   4         16.50         90.08       203.42 o                         
  15   0   4        204.93        553.02       276.62 o                         
  16   0   4      17880.53      18540.09       885.37 o                         
 -17   1   4       2252.22       1915.05       260.73 o                         
 -16   1   4        297.23        271.55       200.19 o                         
 -15   1   4       2604.81       2581.12       229.32 o                         
 -14   1   4        646.88        755.43       169.15 o                         
 -13   1   4      11978.00      13053.18       427.18 o                         
 -12   1   4       1315.68       1801.99       184.38 o                         
 -11   1   4      11525.30      11260.74       325.67 o                         
 -10   1   4       3822.42       4146.25       171.75 o                         
  -9   1   4         65.33        200.23        82.85 o                         
  -8   1   4       8025.75       6701.09       175.41 o                         
  -7   1   4      20927.93      23544.20       323.39 o                         
  -6   1   4       1632.03       1146.53        69.06 o                         
  -5   1   4     169031.12     182058.75       905.16 o                         
  -4   1   4       4004.57       3895.32        92.12 o                         
  -3   1   4      24581.61      29190.89       215.28 o                         
  -2   1   4       2854.18       2958.62        69.33 o                         
  -1   1   4      12352.96      15265.23       165.09 o                         
   0   1   4       7804.87       7051.42        95.18 o                         
   1   1   4      78463.99      86595.41       380.93 o                         
   2   1   4      11390.79      10431.77       119.71 o                         
   3   1   4      55198.79      57830.28       304.86 o                         
   4   1   4        102.70         73.50        34.63 o                         
   5   1   4      21332.84      19830.79       214.90 o                         
   6   1   4       2453.22       1847.15        72.98 o                         
   7   1   4      40029.82      44491.21       389.78 o                         
   8   1   4       8030.57       7621.98       187.97 o                         
   9   1   4        103.85        152.66        69.83 o                         
  10   1   4       2529.68       2532.73       114.22 o                         
  11   1   4       2087.45       1469.49       112.37 o                         
  12   1   4          4.06        110.01        95.27 o                         
  13   1   4      24491.52      25636.38       558.84 o                         
  14   1   4        105.93         63.67       151.21 o                         
  15   1   4       2768.98       2622.41       247.87 o                         
  16   1   4       1053.55        537.99       212.09 o                         
 -16   2   4      11239.40      11743.66       482.15 o                         
 -15   2   4        781.89        709.27       186.37 o                         
 -14   2   4       6323.03       6531.84       331.88 o                         
 -13   2   4        292.32        267.88       157.15 o                         
 -12   2   4      19097.52      17922.32       460.08 o                         
 -11   2   4         11.98         74.00       119.39 o                         
 -10   2   4      12273.68      11424.34       267.35 o                         
  -9   2   4       2690.76       2543.57       130.97 o                         
  -8   2   4      46351.57      49773.00       526.39 o                         
  -7   2   4       4047.81       3432.04       134.05 o                         
  -6   2   4      72723.19      78837.63       622.65 o                         
  -5   2   4        173.45        200.49        43.72 o                         
  -4   2   4     116244.20     120789.09       540.74 o                         
  -3   2   4      33175.57      30343.27       225.82 o                         
  -2   2   4      31279.04      32716.39       223.25 o                         
  -1   2   4       4230.19       4187.86        80.21 o                         
   0   2   4      57123.27      64670.33       324.03 o                         
   1   2   4      21006.88      18529.68       163.78 o                         
   2   2   4      36321.24      41467.64       250.47 o                         
   3   2   4      17272.91      16576.94       171.99 o                         
   4   2   4      97456.23      98213.63       521.63 o                         
   5   2   4        102.23        284.68        45.40 o                         
   6   2   4      48563.44      48381.93       460.52 o                         
   7   2   4       6876.71       5939.20       148.94 o                         
   8   2   4      37733.66      38263.10       437.25 o                         
   9   2   4       4745.05       4623.34       151.56 o                         
  10   2   4      16323.69      16623.84       302.60 o                         
  11   2   4        375.47        273.79        83.69 o                         
  12   2   4      27608.22      28291.98       524.21 o                         
  13   2   4       2119.34       1691.55       178.57 o                         
  14   2   4       8848.87       8672.45       370.93 o                         
  15   2   4       1712.86       1740.18       220.40 o                         
  16   2   4       6007.88       6424.10       369.11 o                         
 -16   3   4        107.28        113.37       219.98 o                         
 -15   3   4      13267.06      13226.42       519.10 o                         
 -14   3   4       2119.78       1863.59       211.83 o                         
 -13   3   4       4335.05       3896.81       264.44 o                         
 -12   3   4       1305.15       1095.37       143.44 o                         
 -11   3   4       6876.54       6885.43       265.74 o                         
 -10   3   4       5768.55       6707.31       238.37 o                         
  -9   3   4      18113.83      17618.77       351.30 o                         
  -8   3   4      20198.82      18173.52       299.19 o                         
  -7   3   4      27470.13      28452.02       366.88 o                         
  -6   3   4       2949.07       2488.68       108.64 o                         
  -5   3   4      93406.96     101104.30       627.87 o                         
  -4   3   4        249.37        458.94        45.49 o                         
  -3   3   4      63762.18      69161.46       405.33 o                         
  -2   3   4       5687.55       5781.78       107.01 o                         
  -1   3   4        101.36        411.57        40.37 o                         
   0   3   4       4014.93       3460.75        77.02 o                         
   1   3   4     110287.20     115715.84       528.32 o                         
   2   3   4       1061.46        951.81        50.14 o                         
   3   3   4      78766.07      78923.37       459.54 o                         
   4   3   4      14292.76      12920.01       187.71 o                         
   5   3   4      25218.48      26071.43       289.01 o                         
   6   3   4      26951.52      24916.11       350.45 o                         
   7   3   4      49143.32      51745.11       534.57 o                         
   8   3   4       9051.73       7921.67       227.54 o                         
   9   3   4       1399.22        978.87        89.08 o                         
  10   3   4       5570.97       4499.65       168.57 o                         
  11   3   4       5878.84       5357.95       220.34 o                         
  12   3   4       1577.19       1583.64       161.54 o                         
  13   3   4      18063.09      19396.04       502.71 o                         
  14   3   4       1124.45       1091.79       173.88 o                         
  15   3   4       4702.87       5119.96       317.72 o                         
  16   3   4         18.17        359.38       192.71 o                         
 -16   4   4       3106.57       3033.96       283.36 o                         
 -15   4   4       4678.17       4963.52       322.13 o                         
 -14   4   4      20728.85      19410.26       580.48 o                         
 -13   4   4      10949.84      10714.03       391.84 o                         
 -12   4   4       1738.21       1525.80       160.91 o                         
 -11   4   4         31.30        150.50       143.90 o                         
 -10   4   4     101088.08     103794.87       944.56 o                         
  -9   4   4         54.21        107.98        98.12 o                         
  -8   4   4        384.94        277.60        90.31 o                         
  -7   4   4       4461.88       4270.01       146.37 o                         
  -6   4   4      99162.08     103566.83       774.70 o                         
  -5   4   4       4998.19       5289.27       149.03 o                         
  -4   4   4       5012.06       4310.62       115.55 o                         
  -3   4   4       1970.73       1904.53        76.03 o                         
  -2   4   4     198109.53     196350.89       792.84 o                         
  -1   4   4        288.57        287.93        43.96 o                         
   0   4   4      26313.41      25473.55       232.69 o                         
   1   4   4        575.86        660.58        46.66 o                         
   2   4   4     220608.09     241717.23      1647.66 o                         
   3   4   4      14143.22      13638.13       173.22 o                         
   4   4   4      67706.31      71516.34       484.55 o                         
   5   4   4        150.52        184.42        51.85 o                         
   6   4   4     148420.02     145162.69       802.56 o                         
   7   4   4       1216.79       1315.36        99.56 o                         
   8   4   4       6785.77       8463.14       226.95 o                         
   9   4   4         18.71         46.66        96.39 o                         
  10   4   4      60776.41      60006.99       701.53 o                         
  11   4   4       4040.89       3773.96       201.91 o                         
  12   4   4       1088.80       1054.18       138.39 o                         
  13   4   4       8929.32       9167.25       327.62 o                         
  14   4   4      15010.77      14849.49       482.88 o                         
  15   4   4         45.05         19.04       182.81 o                         
  16   4   4        490.00        136.47       220.22 o                         
 -15   5   4        121.46        577.43       252.52 o                         
 -14   5   4        165.49        496.32       182.30 o                         
 -13   5   4      11948.40      12394.96       434.84 o                         
 -12   5   4       6523.86       7533.67       325.10 o                         
 -11   5   4       1301.36       1222.07       156.92 o                         
 -10   5   4         30.08        113.39       126.33 o                         
  -9   5   4       4909.14       4120.95       189.79 o                         
  -8   5   4         59.31        138.06       105.35 o                         
  -7   5   4      11504.00      11120.30       297.22 o                         
  -6   5   4       2200.94       2440.87       132.30 o                         
  -5   5   4      33687.89      34517.14       356.72 o                         
  -4   5   4        841.22        604.10        72.61 o                         
  -3   5   4        180.65        385.67        59.13 o                         
  -2   5   4         23.24         51.62        46.32 o                         
  -1   5   4        288.68        199.29        47.62 o                         
   0   5   4      15219.04      13888.16       178.68 o                         
   1   5   4       5588.40       7173.71       135.63 o                         
   2   5   4      18775.02      18100.36       262.78 o                         
   3   5   4       5936.21       6495.71       176.61 o                         
   4   5   4       4267.57       2914.47       138.12 o                         
   5   5   4      22753.50      17489.71       286.37 o                         
   6   5   4      14051.05      12064.77       210.02 o                         
   7   5   4        706.23        860.48        96.59 o                         
   8   5   4       6425.47       6985.26       217.15 o                         
   9   5   4       1528.48        752.01       100.14 o                         
  10   5   4       6415.56       7020.16       237.13 o                         
  11   5   4       3740.21       3919.81       208.39 o                         
  12   5   4        422.71        569.66       126.40 o                         
  13   5   4       5900.17       5985.07       309.32 o                         
  14   5   4          5.97        128.54       202.14 o                         
  15   5   4         16.51         17.71       214.81 o                         
 -15   6   4        595.56        116.75       275.52 o                         
 -14   6   4      24859.20      23328.37       776.64 o                         
 -13   6   4        134.73        -16.59       246.24 o                         
 -12   6   4       4137.07       3575.54       281.28 o                         
 -11   6   4       2712.75       2696.26       213.62 o                         
 -10   6   4      34516.41      36751.61       670.65 o                         
  -9   6   4       2491.97       2646.46       199.10 o                         
  -8   6   4       3473.87       3551.81       209.94 o                         
  -7   6   4      11799.93      12010.69       334.15 o                         
  -6   6   4      17779.80      16296.72       263.30 o                         
  -5   6   4        152.41        334.51        64.17 o                         
  -4   6   4       1637.40       1877.50        90.49 o                         
  -3   6   4      50501.64      48653.59       428.55 o                         
  -2   6   4     101920.23     102320.98       677.63 o                         
  -1   6   4       5497.51       5796.15       134.92 o                         
   0   6   4      37409.76      35876.98       351.65 o                         
   1   6   4      15363.72      12415.07       260.47 o                         
   2   6   4      90023.66      87792.37       744.01 o                         
   3   6   4       2434.38       1994.44       105.60 o                         
   4   6   4       3878.01       3778.13       139.56 o                         
   5   6   4        714.34        801.49        89.05 o                         
   6   6   4      22705.87      20783.42       382.18 o                         
   7   6   4       1709.97       1554.63       111.88 o                         
   8   6   4       7722.04       6827.34       224.62 o                         
   9   6   4       4335.82       3933.43       184.72 o                         
  10   6   4      41842.86      43784.41       748.00 o                         
  11   6   4       4854.28       4496.18       260.73 o                         
  12   6   4        862.54        783.69       174.41 o                         
  13   6   4       2249.74       2288.72       240.33 o                         
  14   6   4       6652.07       5568.96       390.16 o                         
 -14   7   4         39.91        376.82       241.64 o                         
 -13   7   4       6130.01       6399.93       407.49 o                         
 -12   7   4         83.72        515.10       215.76 o                         
 -11   7   4         59.53        218.00       181.65 o                         
 -10   7   4       4748.64       4960.74       301.95 o                         
  -9   7   4      24224.67      24350.47       599.95 o                         
  -8   7   4       5623.54       4972.23       271.53 o                         
  -7   7   4      34653.80      34734.19       569.53 o                         
  -6   7   4         36.55        116.76        88.75 o                         
  -5   7   4      12351.80      11166.59       215.80 o                         
  -4   7   4       2262.40       1988.13        86.15 o                         
  -3   7   4      27430.44      27145.12       312.94 o                         
  -2   7   4       8612.51       8777.26       201.43 o                         
  -1   7   4      21590.74      18912.06       253.15 o                         
   0   7   4        180.20        187.93        58.95 o                         
   1   7   4      17042.26      17204.24       316.35 o                         
   2   7   4      18792.48      18717.23       349.52 o                         
   3   7   4      22517.22      21774.88       371.81 o                         
   4   7   4         61.69         76.88        77.96 o                         
   5   7   4      42741.73      41053.03       536.64 o                         
   6   7   4      20763.32      20202.71       424.08 o                         
   7   7   4      14118.58      14015.69       375.92 o                         
   8   7   4       2679.27       3158.46       203.59 o                         
   9   7   4        755.19        656.50       144.15 o                         
  10   7   4       4765.85       4490.94       276.36 o                         
  11   7   4       8752.55       8711.33       382.61 o                         
  12   7   4       2043.12       1612.72       208.28 o                         
  13   7   4       8792.54       8657.69       444.50 o                         
  14   7   4        401.59        396.17       256.03 o                         
 -13   8   4       2440.83       2460.07       364.15 o                         
 -12   8   4      25126.05      24762.24       799.74 o                         
 -11   8   4       1380.39       1479.29       254.01 o                         
 -10   8   4        799.25       1022.23       232.98 o                         
  -9   8   4         51.83        312.08       164.03 o                         
  -8   8   4      55149.65      56168.30       913.94 o                         
  -7   8   4       1662.01       1612.66       179.62 o                         
  -6   8   4       3022.17       2547.88       180.27 o                         
  -5   8   4      14135.53      14836.95       375.09 o                         
  -4   8   4      24450.02      25655.42       456.54 o                         
  -3   8   4          9.88         58.28        59.51 o                         
  -2   8   4       3661.76       3079.17       143.24 o                         
  -1   8   4        324.58        219.36        92.26 o                         
   0   8   4     103689.02      96371.09       881.48 o                         
   1   8   4        110.54        276.64        99.50 o                         
   2   8   4       9691.77       8461.71       243.44 o                         
   3   8   4        654.01        557.90       111.35 o                         
   4   8   4      41575.41      40842.02       575.58 o                         
   5   8   4       1282.94        891.50       126.21 o                         
   6   8   4        305.36        268.65       117.11 o                         
   7   8   4        271.89        491.51       149.53 o                         
   8   8   4      19813.30      19523.78       455.63 o                         
   9   8   4       1387.95       1150.02       178.26 o                         
  10   8   4         59.40         24.43       168.99 o                         
  11   8   4        649.73        778.08       192.78 o                         
  12   8   4      24876.17      27894.00       757.22 o                         
  13   8   4       3520.88       2562.11       299.98 o                         
 -12   9   4         38.07         88.64       239.84 o                         
 -11   9   4          5.95         81.24       218.17 o                         
 -10   9   4       1161.82        996.22       252.32 o                         
  -9   9   4        915.20        522.11       217.06 o                         
  -8   9   4        717.73        470.97       208.68 o                         
  -7   9   4       1103.45        998.76       186.19 o                         
  -6   9   4        237.15        489.75       160.12 o                         
  -5   9   4        102.99        306.73       138.19 o                         
  -4   9   4        477.31        154.14       133.74 o                         
  -3   9   4         43.92        -94.33       125.33 o                         
  -2   9   4         13.25          9.36       118.42 o                         
  -1   9   4        634.69        745.83       174.20 o                         
   0   9   4         15.06        -97.50       113.18 o                         
   1   9   4        901.42       1022.04       130.97 o                         
   2   9   4        791.95        488.34       112.21 o                         
   3   9   4        485.33        453.00       115.96 o                         
   4   9   4        354.49        102.75       118.50 o                         
   5   9   4       1421.17       1064.10       150.80 o                         
   6   9   4         84.09        259.20       140.38 o                         
   7   9   4       2205.04       2051.11       187.76 o                         
   8   9   4         71.80        270.01       152.25 o                         
   9   9   4        127.24         24.05       187.63 o                         
  10   9   4       1434.74       1432.70       214.56 o                         
  11   9   4       2636.82       2798.91       285.23 o                         
  12   9   4          1.93         82.52       207.37 o                         
 -10  10   4        505.34        461.98       249.17 o                         
  -9  10   4        221.19        524.57       221.95 o                         
  -8  10   4      15161.41      15239.58       584.38 o                         
  -7  10   4       2895.60       3059.79       285.18 o                         
  -6  10   4       1913.74       1631.52       248.59 o                         
  -5  10   4       3549.51       3960.48       264.94 o                         
  -4  10   4      30631.33      31890.83       764.96 o                         
  -3  10   4        472.21        600.10       190.08 o                         
  -2  10   4        409.68        612.14       185.72 o                         
  -1  10   4       1125.65        824.52       180.33 o                         
   0  10   4      31712.07      33431.52       681.48 o                         
   1  10   4       3724.10       3150.46       225.77 o                         
   2  10   4        899.98        991.31       204.43 o                         
   3  10   4        191.69        320.38       138.32 o                         
   4  10   4      16144.86      17919.41       466.70 o                         
   5  10   4         21.41       -152.52       152.52 o                         
   6  10   4        133.04         98.40       143.75 o                         
   7  10   4       2409.13       2599.32       220.96 o                         
   8  10   4      16231.60      16003.27       529.47 o                         
   9  10   4       1009.20        778.86       285.24 o                         
  10  10   4        554.90        268.96       227.10 o                         
  -8  11   4        450.63        465.21       328.92 o                         
  -7  11   4      17891.62      20067.81       920.42 o                         
  -6  11   4       1554.74       2558.59       400.26 o                         
  -5  11   4       3987.69       2403.43       352.05 o                         
  -4  11   4        124.10        234.85       221.70 o                         
  -3  11   4       4145.90       4284.13       327.41 o                         
  -2  11   4       3702.94       5209.70       369.96 o                         
  -1  11   4       8566.46      10298.82       458.17 o                         
   0  11   4       1774.19       2239.96       237.19 o                         
   1  11   4       4164.35       4048.27       279.22 o                         
   2  11   4       1875.92       2281.00       256.01 o                         
   3  11   4       4152.99       3385.89       286.66 o                         
   4  11   4        522.39        503.51       192.43 o                         
   5  11   4      14853.12      15340.48       545.91 o                         
   6  11   4       1852.16       2116.53       240.30 o                         
   7  11   4       5543.12       6777.21       359.18 o                         
   8  11   4       1109.65        712.36       230.45 o                         
  -6  12   4       8379.73       8825.96       632.24 o                         
  -5  12   4         55.95         -7.34       269.42 o                         
  -4  12   4       2669.26       3016.12       396.36 o                         
  -3  12   4       3043.73       2791.44       318.84 o                         
  -2  12   4      19632.12      20017.38       711.93 o                         
  -1  12   4       1400.12        641.88       237.63 o                         
   0  12   4        219.63        980.06       297.84 o                         
   1  12   4         85.26       -204.57       236.10 o                         
   2  12   4       6677.16       7599.71       461.47 o                         
   3  12   4       1618.82       1438.37       250.07 o                         
   4  12   4        581.18        527.44       225.79 o                         
   5  12   4       1189.41       1022.42       226.68 o                         
   6  12   4      12871.14      13740.73       622.29 o                         
 -17   1   5      16318.65      15624.07       553.65 o                         
 -16   1   5       3610.21       3943.94       285.63 o                         
 -15   1   5       5522.88       6653.85       313.99 o                         
 -14   1   5       2523.76       2244.06       203.40 o                         
 -13   1   5      86119.54      87743.76      1082.18 o                         
 -12   1   5       1569.70       1296.38       215.15 o                         
 -11   1   5        239.34        415.27       123.49 o                         
 -10   1   5       2024.81       1601.49       140.86 o                         
  -9   1   5      35340.23      35272.99       460.59 o                         
  -8   1   5      20127.14      20805.14       330.27 o                         
  -7   1   5      11727.52      13165.64       219.91 o                         
  -6   1   5          1.29         70.29        54.50 o                         
  -5   1   5     305392.50     332192.53      1550.59 o                         
  -4   1   5       1294.03       1086.86        76.92 o                         
  -3   1   5       3092.16       3231.26        86.23 o                         
  -2   1   5       4318.47       4179.45        99.06 o                         
  -1   1   5     214141.23     240978.95      1009.72 o                         
   0   1   5      10078.72       8834.38       120.11 o                         
   1   1   5       3082.82       3253.06        81.97 o                         
   2   1   5         85.16        133.26        36.69 o                         
   3   1   5      63089.38      58121.13       349.80 o                         
   4   1   5      13071.39      11223.69       169.24 o                         
   5   1   5        708.40        630.70        55.71 o                         
   6   1   5       4882.24       4741.29       121.58 o                         
   7   1   5     313626.47     330651.62      1448.35 o                         
   8   1   5       6317.93       5851.16       149.06 o                         
   9   1   5      31548.05      32419.20       388.81 o                         
  10   1   5         39.68        115.50        75.98 o                         
  11   1   5      16548.79      15766.35       315.50 o                         
  12   1   5       3819.85       3743.25       185.56 o                         
  13   1   5       1692.26       1329.97       179.01 o                         
  14   1   5        598.50        715.47       170.58 o                         
  15   1   5      20856.81      20608.11       634.61 o                         
  16   1   5        501.57        759.12       214.32 o                         
 -16   2   5       2785.20       2190.26       273.86 o                         
 -15   2   5       3176.53       2901.45       245.02 o                         
 -14   2   5       5542.15       5635.25       292.97 o                         
 -13   2   5      10873.42      11990.91       427.29 o                         
 -12   2   5      21000.05      20300.47       484.58 o                         
 -11   2   5       2197.41       2302.99       168.84 o                         
 -10   2   5       6516.07       7392.18       242.29 o                         
  -9   2   5       3596.99       2812.24       145.50 o                         
  -8   2   5      81073.67      87998.25       722.09 o                         
  -7   2   5        986.07        444.61        74.14 o                         
  -6   2   5     133884.47     138879.95       788.18 o                         
  -5   2   5        736.37        770.67        59.14 o                         
  -4   2   5       2014.95       2941.66        90.67 o                         
  -3   2   5      23799.92      23768.14       216.47 o                         
  -2   2   5        520.97       1163.42        58.19 o                         
  -1   2   5        961.12       1060.06        56.70 o                         
   0   2   5     389127.84     418017.69      1433.53 o                         
   1   2   5      16779.46      16064.12       173.07 o                         
   2   2   5     254128.77     276441.53       954.49 o                         
   3   2   5       1684.93       1299.69        59.48 o                         
   4   2   5       1351.70       1849.12        63.86 o                         
   5   2   5       1962.82       2003.79        74.04 o                         
   6   2   5      24227.94      25192.72       282.34 o                         
   7   2   5      21089.22      19152.78       281.43 o                         
   8   2   5      55470.65      54499.49       543.99 o                         
   9   2   5        350.84        224.85        90.17 o                         
  10   2   5       8220.67       6868.76       202.37 o                         
  11   2   5       1323.36       1059.83       114.39 o                         
  12   2   5      34917.75      35325.71       588.41 o                         
  13   2   5      12487.22      12881.08       428.19 o                         
  14   2   5       5140.43       5453.85       300.42 o                         
  15   2   5       1518.44       1659.01       206.64 o                         
  16   2   5        307.92        578.33       222.11 o                         
 -16   3   5       1690.60       1845.10       240.39 o                         
 -15   3   5       8985.88       9139.38       420.18 o                         
 -14   3   5       2976.52       3054.01       252.49 o                         
 -13   3   5        153.19        149.05       147.14 o                         
 -12   3   5       3353.64       2679.35       213.24 o                         
 -11   3   5      56536.48      56714.47       735.80 o                         
 -10   3   5        213.31        168.66        97.30 o                         
  -9   3   5      25504.41      24951.84       424.26 o                         
  -8   3   5      26839.98      27011.27       430.74 o                         
  -7   3   5      78484.41      82586.72       682.35 o                         
  -6   3   5         39.04        -22.93        55.21 o                         
  -5   3   5       7812.71       7165.17       151.85 o                         
  -4   3   5      12576.25      11921.41       184.28 o                         
  -3   3   5     137122.30     143178.19       666.40 o                         
  -2   3   5       5781.94       4952.01       104.43 o                         
  -1   3   5        455.83        662.30        46.23 o                         
   0   3   5       8308.26       7485.18       130.92 o                         
   1   3   5     100868.54     115319.03       572.34 o                         
   2   3   5       5095.84       4797.26       101.36 o                         
   3   3   5      80076.46      81649.16       474.86 o                         
   4   3   5        262.87        171.91        42.06 o                         
   5   3   5     200131.83     200323.73       961.30 o                         
   6   3   5         80.38        231.80        64.08 o                         
   7   3   5       1218.24       1786.45       109.34 o                         
   8   3   5       3517.63       3062.00       137.81 o                         
   9   3   5       8332.92       8381.81       250.73 o                         
  10   3   5        120.69         91.12       107.13 o                         
  11   3   5      12984.85      12703.73       331.82 o                         
  12   3   5       1059.95        837.66       144.10 o                         
  13   3   5      47942.05      49872.13       781.42 o                         
  14   3   5       2739.25       2814.88       242.09 o                         
  15   3   5       5043.91       5658.72       329.75 o                         
  16   3   5        301.26         16.64       202.25 o                         
 -16   4   5        489.55        431.22       233.66 o                         
 -15   4   5         85.21        245.26       206.91 o                         
 -14   4   5        296.52        218.77       168.99 o                         
 -13   4   5       1284.04       1068.79       179.41 o                         
 -12   4   5       2584.06       2563.76       201.78 o                         
 -11   4   5       6280.82       6481.11       276.25 o                         
 -10   4   5      10693.67      10665.69       311.35 o                         
  -9   4   5       1392.52       1045.14       122.30 o                         
  -8   4   5        800.62        812.98       108.05 o                         
  -7   4   5       5192.69       5038.50       163.14 o                         
  -6   4   5        159.27        190.12        69.77 o                         
  -5   4   5        101.37        182.81        59.63 o                         
  -4   4   5      37106.10      34873.20       341.57 o                         
  -3   4   5       1919.22       2120.19        86.67 o                         
  -2   4   5       1002.35        813.21        66.39 o                         
  -1   4   5       3372.37       3483.11       109.01 o                         
   0   4   5       1516.20       2026.99        77.76 o                         
   1   4   5       5886.54       5397.73       116.32 o                         
   2   4   5      49766.19      52437.19       407.41 o                         
   3   4   5        611.29        681.25        61.73 o                         
   4   4   5       1153.72       1074.55        62.21 o                         
   5   4   5      25846.57      22515.61       275.07 o                         
   6   4   5         25.96         54.06        70.38 o                         
   7   4   5       3894.90       3559.89       146.85 o                         
   8   4   5      12703.16      11480.03       258.94 o                         
   9   4   5      14853.23      13541.43       324.71 o                         
  10   4   5        156.15        372.59       117.40 o                         
  11   4   5       7650.93       7511.81       267.69 o                         
  12   4   5        625.25       1089.92       155.24 o                         
  13   4   5       2461.96       2303.62       194.35 o                         
  14   4   5       6857.56       6848.40       342.54 o                         
  15   4   5       4408.40       5020.84       367.36 o                         
 -15   5   5      21843.12      20631.36       817.75 o                         
 -14   5   5       1715.93       1507.08       203.15 o                         
 -13   5   5        174.15        280.95       161.25 o                         
 -12   5   5         86.57         38.68       156.10 o                         
 -11   5   5      62631.86      65107.49       937.48 o                         
 -10   5   5        937.65        782.12       136.27 o                         
  -9   5   5       3998.28       4292.25       230.09 o                         
  -8   5   5       1672.84       2156.88       155.15 o                         
  -7   5   5      62172.48      61947.47       707.07 o                         
  -6   5   5       4628.46       4351.01       159.92 o                         
  -5   5   5       7010.59       7146.09       189.86 o                         
  -4   5   5      17676.87      15741.57       242.32 o                         
  -3   5   5     210955.45     213085.81      1078.73 o                         
  -2   5   5      13913.43      13421.04       227.86 o                         
  -1   5   5      11561.50      11647.38       197.20 o                         
   0   5   5       5920.51       4908.69       119.23 o                         
   1   5   5     125906.45     122823.94       973.52 o                         
   2   5   5       7076.77       5379.72       108.92 o                         
   3   5   5       1668.25       1955.57        79.21 o                         
   4   5   5       1278.98       1205.13        63.05 o                         
   5   5   5     100786.59      97230.66      1029.94 o                         
   6   5   5       2697.46       2124.38        99.64 o                         
   7   5   5       4504.48       5419.04       183.90 o                         
   8   5   5        304.85        118.18        95.98 o                         
   9   5   5      49519.37      48947.47       610.52 o                         
  10   5   5       5106.23       5185.13       221.96 o                         
  11   5   5       4969.71       4689.98       219.99 o                         
  12   5   5       2910.64       3297.11       208.64 o                         
  13   5   5      34864.38      36439.11       756.70 o                         
  14   5   5        439.72        344.41       213.92 o                         
  15   5   5       1049.59        909.15       237.18 o                         
 -15   6   5          2.11        479.11       344.48 o                         
 -14   6   5       2512.86       2793.18       307.39 o                         
 -13   6   5       7435.80       7747.88       429.99 o                         
 -12   6   5       3180.79       3004.26       257.29 o                         
 -11   6   5       3310.43       3091.00       227.92 o                         
 -10   6   5      11541.70      10904.87       375.30 o                         
  -9   6   5       1757.88       1374.69       149.43 o                         
  -8   6   5      35637.10      36856.88       600.86 o                         
  -7   6   5        928.69        793.10       118.04 o                         
  -6   6   5      26577.21      26167.09       396.33 o                         
  -5   6   5       1990.19       1722.42       106.90 o                         
  -4   6   5       4203.10       4643.66       139.13 o                         
  -3   6   5        143.52         32.24        63.74 o                         
  -2   6   5      13039.70      12287.11       229.72 o                         
  -1   6   5       1066.83       1265.79        79.00 o                         
   0   6   5      53559.42      55409.87       465.60 o                         
   1   6   5        158.89        126.78        46.62 o                         
   2   6   5      48101.28      49599.22       596.48 o                         
   3   6   5       5388.00       4945.15       168.35 o                         
   4   6   5      14171.07      12436.80       265.52 o                         
   5   6   5       1474.55       1200.02       100.83 o                         
   6   6   5       3772.94       3349.48       157.14 o                         
   7   6   5         11.75        108.40        73.73 o                         
   8   6   5       8154.81       8797.00       249.76 o                         
   9   6   5        451.39        290.83       143.87 o                         
  10   6   5      14195.48      13761.82       458.70 o                         
  11   6   5        625.98        374.05       163.12 o                         
  12   6   5      16815.42      16963.40       527.21 o                         
  13   6   5       1528.46       1631.25       218.37 o                         
  14   6   5         53.46        412.71       227.93 o                         
 -14   7   5        555.26        814.06       266.88 o                         
 -13   7   5      14089.55      12955.74       544.79 o                         
 -12   7   5         20.24        238.99       196.05 o                         
 -11   7   5       6864.09       7356.89       407.78 o                         
 -10   7   5        202.06        285.86       159.63 o                         
  -9   7   5      17594.80      18737.12       528.63 o                         
  -8   7   5        482.73        504.31       143.35 o                         
  -7   7   5       9318.20       8522.44       278.61 o                         
  -6   7   5       2473.55       2771.66       152.66 o                         
  -5   7   5      20388.31      19229.77       326.58 o                         
  -4   7   5       6044.33       6032.33       156.11 o                         
  -3   7   5       4902.16       4962.45       143.08 o                         
  -2   7   5        180.71        230.56        72.56 o                         
  -1   7   5      62361.29      61626.17       609.54 o                         
   0   7   5       1643.99       1330.39        78.86 o                         
   1   7   5      46722.36      39931.09       692.91 o                         
   2   7   5       1068.58        736.50        97.21 o                         
   3   7   5      27062.72      27350.02       450.52 o                         
   4   7   5       3699.62       3315.90       146.90 o                         
   5   7   5        319.71        372.25        89.79 o                         
   6   7   5       3235.66       3923.23       195.21 o                         
   7   7   5      17109.31      16847.39       422.89 o                         
   8   7   5       2872.38       2540.69       186.69 o                         
   9   7   5      13933.92      14909.34       432.52 o                         
  10   7   5        302.27        327.99       175.43 o                         
  11   7   5      16504.18      18073.97       536.79 o                         
  12   7   5         44.08        474.44       183.98 o                         
  13   7   5       5229.55       4297.65       323.42 o                         
  14   7   5        866.39        822.02       286.57 o                         
 -13   8   5        159.77        134.26       252.09 o                         
 -12   8   5       2377.62       2046.50       299.07 o                         
 -11   8   5       1077.60       1643.48       252.60 o                         
 -10   8   5      10353.96      11074.64       496.42 o                         
  -9   8   5       2801.53       3275.19       274.70 o                         
  -8   8   5       3301.97       3116.12       247.57 o                         
  -7   8   5       3471.18       3617.25       250.37 o                         
  -6   8   5       1022.22        960.70       167.00 o                         
  -5   8   5         79.50        154.13       118.49 o                         
  -4   8   5       8709.85       8281.64       210.66 o                         
  -3   8   5        178.82        112.75        76.40 o                         
  -2   8   5       6970.80       6144.06       194.99 o                         
  -1   8   5       1311.47       1222.92       128.73 o                         
   0   8   5       3485.52       3225.81       151.97 o                         
   1   8   5       4516.86       4386.20       203.86 o                         
   2   8   5      18499.20      19539.15       419.36 o                         
   3   8   5       3048.07       2977.59       168.39 o                         
   4   8   5       6225.64       6783.83       235.33 o                         
   5   8   5       7861.41       6901.63       257.91 o                         
   6   8   5       2713.60       2392.90       188.69 o                         
   7   8   5       1595.38       1725.75       170.88 o                         
   8   8   5       4476.84       3801.73       221.13 o                         
   9   8   5       4168.66       3476.23       254.71 o                         
  10   8   5        297.07        700.00       193.31 o                         
  11   8   5       2321.04       2756.20       263.30 o                         
  12   8   5       6103.61       7434.77       412.67 o                         
  13   8   5        566.89       1008.71       247.31 o                         
 -12   9   5        360.36       1229.71       263.06 o                         
 -11   9   5         70.06        225.63       247.83 o                         
 -10   9   5        306.77        447.19       211.65 o                         
  -9   9   5      23244.44      24259.02       733.88 o                         
  -8   9   5       1434.06       1310.76       223.04 o                         
  -7   9   5        502.57        325.59       198.73 o                         
  -6   9   5      13734.84      15583.66       478.56 o                         
  -5   9   5      51612.28      53333.96       827.38 o                         
  -4   9   5       3743.94       4079.29       226.49 o                         
  -3   9   5       5438.10       4911.48       242.69 o                         
  -2   9   5       6559.08       7274.30       294.51 o                         
  -1   9   5      42892.04      41256.65       664.62 o                         
   0   9   5       3322.97       3653.29       187.29 o                         
   1   9   5       3301.51       2480.51       161.72 o                         
   2   9   5       6801.47       6502.93       243.05 o                         
   3   9   5      54790.23      55725.06       727.84 o                         
   4   9   5        608.58        299.92       131.21 o                         
   5   9   5        398.59        188.98       138.69 o                         
   6   9   5        694.82        985.23       159.27 o                         
   7   9   5      39211.85      39205.65       710.84 o                         
   8   9   5       5557.24       5588.60       317.62 o                         
   9   9   5        133.52       -117.79       190.32 o                         
  10   9   5       2301.55       2374.96       327.90 o                         
  11   9   5      16730.77      18850.67       653.33 o                         
 -10  10   5       4653.15       4909.40       390.93 o                         
  -9  10   5          1.55         80.53       210.27 o                         
  -8  10   5       5843.96       4932.68       356.36 o                         
  -7  10   5         51.22        158.04       210.98 o                         
  -6  10   5        728.32        440.93       200.06 o                         
  -5  10   5        383.84        177.67       175.21 o                         
  -4  10   5       4948.56       5627.84       366.10 o                         
  -3  10   5        215.21        456.07       193.83 o                         
  -2  10   5       5629.33       6807.15       383.08 o                         
  -1  10   5        629.44       1211.76       213.54 o                         
   0  10   5       2452.19       1703.70       196.85 o                         
   1  10   5       2464.92       2638.18       229.43 o                         
   2  10   5       7124.26       6295.20       313.17 o                         
   3  10   5       5363.45       6273.98       291.22 o                         
   4  10   5       9012.00       9773.10       352.64 o                         
   5  10   5       2264.19       2252.83       201.18 o                         
   6  10   5        381.83        560.29       145.73 o                         
   7  10   5       1242.87       1638.17       179.85 o                         
   8  10   5        144.77        147.68       247.61 o                         
   9  10   5        596.84        395.03       274.41 o                         
  10  10   5       7233.71       7164.78       427.38 o                         
  -8  11   5          0.64        253.20       313.34 o                         
  -7  11   5       1707.02       1302.10       337.26 o                         
  -6  11   5        144.55        552.53       302.27 o                         
  -5  11   5       7274.43       7086.33       559.63 o                         
  -4  11   5        336.08        291.75       248.32 o                         
  -3  11   5       8415.74       8356.58       471.36 o                         
  -2  11   5       1803.59       1875.60       241.84 o                         
  -1  11   5      11033.77      13482.02       546.90 o                         
   0  11   5       2471.31       1431.08       248.24 o                         
   1  11   5       4185.95       5065.48       308.45 o                         
   2  11   5        825.22        300.16       190.93 o                         
   3  11   5       2335.00       2542.90       253.68 o                         
   4  11   5        100.38        115.26       196.61 o                         
   5  11   5       5066.65       4307.86       312.99 o                         
   6  11   5       1288.37       1167.73       217.68 o                         
   7  11   5      12573.52      14205.61       516.84 o                         
   8  11   5       1086.15        714.59       239.75 o                         
  -6  12   5       3307.17       3755.03       497.44 o                         
  -5  12   5        869.74        869.75       295.43 o                         
  -4  12   5        268.82        512.50       287.33 o                         
  -3  12   5        195.69        145.20       234.31 o                         
  -2  12   5       2861.63       3300.99       328.72 o                         
  -1  12   5       1351.27       1783.49       272.48 o                         
   0  12   5       7518.52       8221.94       514.92 o                         
   1  12   5        682.04        676.77       279.49 o                         
   2  12   5       3610.63       3653.69       337.05 o                         
   3  12   5       2378.02       3023.87       326.82 o                         
   4  12   5       1931.34       2601.42       280.79 o                         
   5  12   5        464.21        650.93       321.66 o                         
 -17   0   6       7867.75       7340.48       577.77 o                         
 -16   0   6       2025.97       2355.09       329.93 o                         
 -15   0   6        176.75        -82.04       219.57 o                         
 -14   0   6      75770.59      77702.45      1421.28 o                         
 -13   0   6        210.53        117.34       195.13 o                         
 -12   0   6       2019.36       1876.46       234.35 o                         
 -11   0   6      16175.16      16340.81       570.82 o                         
 -10   0   6      18279.87      19427.02       480.17 o                         
  -9   0   6      35416.38      35451.57       624.38 o                         
  -8   0   6       1833.47       2437.96       174.92 o                         
  -7   0   6       3921.69       2949.36       132.95 o                         
  -6   0   6     453121.31     499722.47      3693.77 o                         
  -5   0   6        381.03        563.78       118.53 o                         
  -4   0   6       1188.73       1241.96       121.76 o                         
  -3   0   6      39093.69      39723.56       676.44 o                         
  -2   0   6     278079.38     306059.09      1767.38 o                         
  -1   0   6      12089.25      10845.83       297.21 o                         
   0   0   6       9341.83       9608.82       206.19 o                         
   1   0   6          1.17        117.97        63.12 o                         
   2   0   6     232719.95     232775.33      1641.43 o                         
   3   0   6      13785.16      11286.20       231.66 o                         
   4   0   6       8081.65       7213.91       206.89 o                         
   5   0   6       9220.64       9232.13       259.01 o                         
   6   0   6     270490.34     291527.72      2369.71 o                         
   7   0   6       8051.46       7186.83       264.08 o                         
   8   0   6      33000.54      33946.27       646.38 o                         
   9   0   6         10.58         26.04        89.88 o                         
  10   0   6      28919.33      27753.44       580.90 o                         
  11   0   6       1625.41       1995.51       291.74 o                         
  12   0   6      15378.30      15479.10       527.22 o                         
  13   0   6       1433.24       1527.00       228.49 o                         
  14   0   6      41224.19      42243.98      1227.93 o                         
  15   0   6        236.19        -91.04       300.01 o                         
  16   0   6       7521.51       9069.15       641.75 o                         
 -16   1   6       3412.50       3307.41       270.34 o                         
 -15   1   6        153.15        194.59       170.75 o                         
 -14   1   6       2280.38       2274.56       214.34 o                         
 -13   1   6      10622.07      11306.09       380.69 o                         
 -12   1   6         55.06        166.70       140.23 o                         
 -11   1   6       8960.11       9096.48       283.14 o                         
 -10   1   6        897.08        601.67       106.24 o                         
  -9   1   6      15436.06      15644.47       307.65 o                         
  -8   1   6       1378.72       2033.48       100.94 o                         
  -7   1   6      43171.88      44550.88       425.67 o                         
  -6   1   6          7.94         94.84        46.06 o                         
  -5   1   6        709.56        570.54        58.89 o                         
  -4   1   6      16700.55      15744.07       242.75 o                         
  -3   1   6      11048.38      12179.68       198.92 o                         
  -2   1   6       2679.52       2423.41        91.08 o                         
  -1   1   6     282963.84     304190.75      1141.92 o                         
   0   1   6      16836.92      16644.12       188.92 o                         
   1   1   6      25725.79      30495.53       267.30 o                         
   2   1   6      10461.30       8939.01       149.81 o                         
   3   1   6       8162.54       8433.22       156.67 o                         
   4   1   6       2683.40       2608.99        87.59 o                         
   5   1   6      26054.84      26155.09       273.34 o                         
   6   1   6      14030.44      13297.98       218.12 o                         
   7   1   6      41940.68      41556.10       415.47 o                         
   8   1   6        986.83        671.91        76.60 o                         
   9   1   6       6166.74       5822.73       190.58 o                         
  10   1   6       1975.68       1434.27        96.94 o                         
  11   1   6       9882.15      10236.40       284.61 o                         
  12   1   6      11484.03      11716.66       318.12 o                         
  13   1   6       2021.85       1911.55       190.95 o                         
  14   1   6       3249.56       3241.66       243.92 o                         
  15   1   6         67.45        376.13       233.65 o                         
  16   1   6        744.91       1112.85       231.65 o                         
 -16   2   6       6023.08       5961.50       355.44 o                         
 -15   2   6        494.72        410.34       191.28 o                         
 -14   2   6      10087.73      10038.31       393.81 o                         
 -13   2   6        195.94        213.96       149.12 o                         
 -12   2   6       7489.22       6906.12       277.45 o                         
 -11   2   6        691.14        689.09       113.00 o                         
 -10   2   6      32556.09      33249.65       514.34 o                         
  -9   2   6       1538.70       1425.85       108.42 o                         
  -8   2   6      26083.84      27917.62       395.11 o                         
  -7   2   6       1044.66        645.73        81.43 o                         
  -6   2   6      84367.52      86059.55       590.01 o                         
  -5   2   6       6169.91       5984.91       144.36 o                         
  -4   2   6      52716.42      53653.57       418.57 o                         
  -3   2   6      15551.46      14065.46       207.74 o                         
  -2   2   6      44897.74      46995.29       372.73 o                         
  -1   2   6        274.21        305.96        50.33 o                         
   0   2   6      19333.16      25108.92       236.46 o                         
   1   2   6      50495.73      45456.57       316.56 o                         
   2   2   6     109886.03     116023.89       573.43 o                         
   3   2   6       2691.58       2846.53        84.12 o                         
   4   2   6      88226.62      86706.77       556.92 o                         
   5   2   6       8743.75       6890.83       153.12 o                         
   6   2   6      77456.52      76977.43       564.04 o                         
   7   2   6       4796.89       4540.46       149.18 o                         
   8   2   6       7267.32       7830.31       201.43 o                         
   9   2   6          5.89         53.70        82.01 o                         
  10   2   6       8341.93       9141.55       273.61 o                         
  11   2   6       1630.22       1564.78       129.09 o                         
  12   2   6      12313.82      12329.18       354.58 o                         
  13   2   6        674.24        429.07       141.69 o                         
  14   2   6      24146.67      24379.27       622.33 o                         
  15   2   6         90.20        -15.78       175.91 o                         
  16   2   6       7916.34       7991.22       423.05 o                         
 -16   3   6       1152.37       1026.86       213.93 o                         
 -15   3   6        144.78        213.67       194.01 o                         
 -14   3   6       2010.82       1604.13       214.70 o                         
 -13   3   6      21791.18      22015.63       510.45 o                         
 -12   3   6      10028.28      10194.12       326.95 o                         
 -11   3   6      33624.52      34337.66       568.40 o                         
 -10   3   6         68.24        222.86       107.49 o                         
  -9   3   6       5430.57       6570.30       222.07 o                         
  -8   3   6       2849.44       1979.84       130.43 o                         
  -7   3   6      25964.47      25589.72       369.31 o                         
  -6   3   6       2341.84       2523.45       108.89 o                         
  -5   3   6      24894.48      23850.37       265.12 o                         
  -4   3   6      28988.90      27768.71       289.21 o                         
  -3   3   6      18959.80      20030.65       257.49 o                         
  -2   3   6       3987.86       3890.58       122.92 o                         
  -1   3   6     106520.45     115206.93       632.18 o                         
   0   3   6       5915.29       5061.30       127.55 o                         
   1   3   6      80450.77      83747.59       507.75 o                         
   2   3   6        568.25        385.12        48.51 o                         
   3   3   6       3708.04       3349.01        97.87 o                         
   4   3   6       5978.89       5202.93       120.09 o                         
   5   3   6       9619.29       9568.18       184.95 o                         
   6   3   6        327.42        184.99        60.51 o                         
   7   3   6      70610.25      71215.96       666.19 o                         
   8   3   6        145.51         79.67        60.34 o                         
   9   3   6      16300.90      15299.33       348.21 o                         
  10   3   6       2952.48       2473.35       167.10 o                         
  11   3   6       5588.18       5472.74       232.92 o                         
  12   3   6       8178.59       8570.71       303.24 o                         
  13   3   6      10114.03      10310.11       390.14 o                         
  14   3   6        229.75        102.21       178.74 o                         
  15   3   6         39.30        153.68       176.82 o                         
  16   3   6        181.01        196.59       196.96 o                         
 -16   4   6      21889.80      21034.63       744.48 o                         
 -15   4   6         26.79        140.43       204.06 o                         
 -14   4   6        299.00        435.16       183.06 o                         
 -13   4   6        470.00        539.39       159.31 o                         
 -12   4   6      63538.32      63028.96       878.30 o                         
 -11   4   6       5881.22       5433.50       263.96 o                         
 -10   4   6      14864.99      14620.09       354.19 o                         
  -9   4   6      12204.75      12811.31       335.19 o                         
  -8   4   6     105352.34     106230.49       949.06 o                         
  -7   4   6          6.68        143.43        76.66 o                         
  -6   4   6      24272.86      26543.80       380.55 o                         
  -5   4   6        212.68        249.60        64.14 o                         
  -4   4   6     156727.98     165345.84       870.73 o                         
  -3   4   6       1659.15       1165.86        71.55 o                         
  -2   4   6      10597.83      10635.86       200.00 o                         
  -1   4   6         76.61         59.25        39.77 o                         
   0   4   6     118379.96     121399.75       682.74 o                         
   1   4   6       2283.43       2227.00        86.64 o                         
   2   4   6       1451.24       1359.26        73.84 o                         
   3   4   6        536.23        448.11        54.45 o                         
   4   4   6     219484.44     217132.48      1075.66 o                         
   5   4   6       2084.21       2401.90        98.16 o                         
   6   4   6        468.95       1053.61        86.51 o                         
   7   4   6       5259.60       4822.04       164.50 o                         
   8   4   6      35425.83      34109.36       444.49 o                         
   9   4   6       4271.84       4347.99       191.78 o                         
  10   4   6       9343.07       9759.28       315.72 o                         
  11   4   6         86.21        105.96       125.14 o                         
  12   4   6      84047.88      88269.71      1012.92 o                         
  13   4   6        805.02        802.81       162.24 o                         
  14   4   6        214.01        169.36       172.47 o                         
  15   4   6       1201.52       1105.16       255.17 o                         
 -15   5   6       1326.13       2185.97       317.97 o                         
 -14   5   6       5170.79       6027.56       371.23 o                         
 -13   5   6        124.24        579.06       196.39 o                         
 -12   5   6       1854.30       1592.36       197.18 o                         
 -11   5   6       3000.24       3015.36       217.61 o                         
 -10   5   6        170.61        365.16       140.73 o                         
  -9   5   6      15561.09      16595.46       408.06 o                         
  -8   5   6       6716.12       6889.28       250.75 o                         
  -7   5   6       4265.17       4548.88       186.44 o                         
  -6   5   6         54.46         -8.81        69.02 o                         
  -5   5   6       5024.89       3995.99       140.86 o                         
  -4   5   6       1345.42       1214.52        96.52 o                         
  -3   5   6      10219.81       9803.67       209.81 o                         
  -2   5   6       4060.45       4514.68       152.15 o                         
  -1   5   6      42452.53      44182.23       464.01 o                         
   0   5   6         71.41         63.58        48.12 o                         
   1   5   6       2309.87       2628.62       100.13 o                         
   2   5   6        137.48        165.72        48.82 o                         
   3   5   6        112.61        242.60        50.03 o                         
   4   5   6        164.77         49.37        44.85 o                         
   5   5   6       3255.17       3906.05       119.33 o                         
   6   5   6       3012.87       2463.47       108.47 o                         
   7   5   6       8803.51       9511.99       249.36 o                         
   8   5   6       1379.50       1048.14       108.04 o                         
   9   5   6       1998.40       1138.28       114.81 o                         
  10   5   6       1076.70        895.14       123.36 o                         
  11   5   6       2141.52       2071.11       175.43 o                         
  12   5   6        632.84        543.23       147.77 o                         
  13   5   6        267.35        574.90       188.13 o                         
  14   5   6       6156.44       6466.60       412.84 o                         
  15   5   6        212.20        168.30       237.35 o                         
 -15   6   6        454.35       1128.55       280.62 o                         
 -14   6   6       5627.00       5492.77       408.86 o                         
 -13   6   6        212.11        444.49       214.08 o                         
 -12   6   6      24082.46      24992.07       705.93 o                         
 -11   6   6        185.76        555.63       152.21 o                         
 -10   6   6       5502.18       6005.12       267.51 o                         
  -9   6   6         86.68         41.64       126.17 o                         
  -8   6   6      45107.27      45486.66       646.98 o                         
  -7   6   6       3352.17       2766.49       167.23 o                         
  -6   6   6        535.59        303.89        67.89 o                         
  -5   6   6       3826.17       3984.84       167.22 o                         
  -4   6   6      47333.26      48436.60       527.10 o                         
  -3   6   6      19642.09      17999.35       289.06 o                         
  -2   6   6      29550.04      30453.49       410.34 o                         
  -1   6   6         35.40        311.48        83.96 o                         
   0   6   6      83921.17      80887.48       589.37 o                         
   1   6   6      32556.54      29623.39       311.96 o                         
   2   6   6        389.01        476.83        48.89 o                         
   3   6   6         17.01         20.55        42.68 o                         
   4   6   6      24612.92      25015.77       386.83 o                         
   5   6   6      19131.61      16278.67       431.75 o                         
   6   6   6       5879.07       5007.84       147.86 o                         
   7   6   6       2887.71       3011.05       141.28 o                         
   8   6   6      61900.55      59917.46       672.92 o                         
   9   6   6         90.87        262.85       138.83 o                         
  10   6   6      18949.97      20440.55       551.23 o                         
  11   6   6         86.20        279.21       158.64 o                         
  12   6   6      13846.26      14184.84       488.12 o                         
  13   6   6         62.51        122.36       198.56 o                         
  14   6   6         16.66       -198.69       234.12 o                         
 -14   7   6       6937.90       6956.52       462.73 o                         
 -13   7   6       9942.71       9801.83       480.80 o                         
 -12   7   6       4966.32       5512.65       363.93 o                         
 -11   7   6      33990.11      34729.15       819.44 o                         
 -10   7   6        131.31        512.02       184.57 o                         
  -9   7   6       1508.83       1265.67       165.87 o                         
  -8   7   6       1567.70       1206.38       139.78 o                         
  -7   7   6       8137.94       7447.52       252.29 o                         
  -6   7   6       3859.35       3643.39       169.95 o                         
  -5   7   6      25941.47      26793.18       416.00 o                         
  -4   7   6       6046.12       5673.38       188.25 o                         
  -3   7   6      24580.98      22950.65       376.36 o                         
  -2   7   6        304.20        521.18        84.33 o                         
  -1   7   6      22732.59      23200.83       381.42 o                         
   0   7   6        480.59        421.71        63.38 o                         
   1   7   6      42713.62      41197.47       481.96 o                         
   2   7   6       4911.47       5017.20       209.41 o                         
   3   7   6      15759.56      15733.08       348.31 o                         
   4   7   6       3127.43       2446.19       132.67 o                         
   5   7   6       1275.58       1127.98       123.03 o                         
   6   7   6       9243.41      10306.85       320.80 o                         
   7   7   6      31975.42      32727.32       592.10 o                         
   8   7   6         60.69        271.34       129.89 o                         
   9   7   6      14281.60      14780.37       469.49 o                         
  10   7   6      12264.77      12676.69       455.12 o                         
  11   7   6       4863.06       5798.11       337.47 o                         
  12   7   6        318.81        348.13       210.42 o                         
  13   7   6       3297.03       2993.66       282.19 o                         
 -13   8   6       1723.34       1785.95       277.76 o                         
 -12   8   6         47.06        -24.83       221.45 o                         
 -11   8   6         47.17        413.16       231.02 o                         
 -10   8   6      21741.11      23635.54       702.72 o                         
  -9   8   6        736.27        583.00       207.00 o                         
  -8   8   6       2765.30       2913.34       257.62 o                         
  -7   8   6       9281.73      10005.21       380.98 o                         
  -6   8   6      79981.61      77178.01      1008.05 o                         
  -5   8   6       2170.62       2476.67       180.29 o                         
  -4   8   6         20.41          9.72        82.06 o                         
  -3   8   6        282.59        242.36        91.31 o                         
  -2   8   6      29293.70      30371.20       458.04 o                         
  -1   8   6         30.90        118.24        94.88 o                         
   0   8   6       3315.42       2318.52       134.17 o                         
   1   8   6       4074.00       4913.34       202.86 o                         
   2   8   6      84199.16      82934.17       886.23 o                         
   3   8   6       5812.98       5400.68       222.94 o                         
   4   8   6         96.20        103.09       103.05 o                         
   5   8   6        173.95         46.95       120.19 o                         
   6   8   6      39242.43      40366.28       649.25 o                         
   7   8   6       2378.19       2590.74       190.84 o                         
   8   8   6       1494.47       1320.03       168.51 o                         
   9   8   6       3608.61       3034.48       260.50 o                         
  10   8   6      14122.54      14793.75       547.81 o                         
  11   8   6          9.79       -106.50       191.15 o                         
  12   8   6        217.46        509.81       212.71 o                         
 -12   9   6        358.49        617.44       254.60 o                         
 -11   9   6         92.73        255.94       250.82 o                         
 -10   9   6        915.73        680.35       241.52 o                         
  -9   9   6       1892.89       1658.42       242.28 o                         
  -8   9   6       3191.84       3343.99       294.53 o                         
  -7   9   6        267.19        499.34       201.26 o                         
  -6   9   6         17.78         96.24       172.06 o                         
  -5   9   6         33.26        379.36       165.78 o                         
  -4   9   6       2088.67       2007.75       191.26 o                         
  -3   9   6         96.92        201.50       138.61 o                         
  -2   9   6        355.00        349.63       146.70 o                         
  -1   9   6          2.62        273.52       109.11 o                         
   0   9   6       1611.63       1591.78       144.25 o                         
   1   9   6        398.44        469.52       119.17 o                         
   2   9   6        981.86        869.41       124.54 o                         
   3   9   6        267.42        126.11       107.84 o                         
   4   9   6        119.94        227.31       143.50 o                         
   5   9   6        154.42        -27.89       141.29 o                         
   6   9   6          6.15         21.31       131.70 o                         
   7   9   6          1.19        183.63       155.87 o                         
   8   9   6       1440.76        849.05       198.81 o                         
   9   9   6        550.72        508.04       272.59 o                         
  10   9   6         34.66       -241.38       243.44 o                         
  11   9   6        432.40        470.07       238.75 o                         
 -10  10   6      11970.00      12982.58       587.31 o                         
  -9  10   6       1398.96       1423.27       263.07 o                         
  -8  10   6         27.32       -203.95       203.95 o                         
  -7  10   6       2799.60       3168.34       297.75 o                         
  -6  10   6      30298.14      32972.15       890.46 o                         
  -5  10   6       1427.48       1091.17       287.23 o                         
  -4  10   6       1848.42       2215.99       291.10 o                         
  -3  10   6         18.75        441.08       200.81 o                         
  -2  10   6      23854.26      25711.03       743.82 o                         
  -1  10   6        828.93        642.02       192.48 o                         
   0  10   6        954.73        437.15       226.02 o                         
   1  10   6      10623.64      11396.90       441.19 o                         
   2  10   6      30973.46      30754.73       571.57 o                         
   3  10   6        464.74        304.19       143.04 o                         
   4  10   6        953.36        551.48       154.71 o                         
   5  10   6        594.08        846.18       181.63 o                         
   6  10   6      21952.97      23946.15       672.66 o                         
   7  10   6       1002.28        746.17       170.43 o                         
   8  10   6        457.56        498.50       201.37 o                         
   9  10   6        403.05        346.47       211.90 o                         
  10  10   6       6523.70       6134.93       408.43 o                         
  -8  11   6        134.33        313.56       317.87 o                         
  -7  11   6       1339.22       1234.87       336.66 o                         
  -6  11   6         72.27        384.51       309.54 o                         
  -5  11   6       6633.51       8213.73       571.52 o                         
  -4  11   6       3116.12       3580.57       412.56 o                         
  -3  11   6      11279.06      12844.40       606.17 o                         
  -2  11   6        170.13        281.75       216.64 o                         
  -1  11   6       7664.48       6709.14       395.22 o                         
   0  11   6        261.03        384.17       185.26 o                         
   1  11   6       8158.23       8337.06       455.43 o                         
   2  11   6       1924.71       2218.37       282.45 o                         
   3  11   6       4887.71       5881.33       366.81 o                         
   4  11   6        537.06        338.54       211.81 o                         
   5  11   6       1156.77       1248.48       225.54 o                         
   6  11   6       3176.76       4705.07       346.60 o                         
   7  11   6       6031.67       5461.68       362.90 o                         
   8  11   6        530.40        695.16       247.54 o                         
  -5  12   6        226.47        296.28       314.83 o                         
  -4  12   6      14698.14      14777.52       751.19 o                         
  -3  12   6       4132.72       4108.91       458.53 o                         
  -2  12   6       3531.08       3494.66       384.68 o                         
  -1  12   6       1647.41       1212.73       420.86 o                         
   0  12   6       9867.60      11187.25       586.49 o                         
   1  12   6         74.31        296.40       259.05 o                         
   2  12   6         54.89        304.69       265.06 o                         
   3  12   6         38.22        350.25       273.75 o                         
   4  12   6       7805.76       8390.76       469.72 o                         
   5  12   6       1318.19        949.82       236.89 o                         
 -16   1   7        435.96        543.46       195.47 o                         
 -15   1   7      15558.16      15227.91       484.64 o                         
 -14   1   7        871.71       1017.39       179.21 o                         
 -13   1   7         75.05         24.76       152.78 o                         
 -12   1   7      21396.40      20969.18       473.65 o                         
 -11   1   7      50390.66      51381.20       673.68 o                         
 -10   1   7        777.67        756.21       116.55 o                         
  -9   1   7       1371.38       1345.90        88.88 o                         
  -8   1   7       7727.49       6757.37       172.66 o                         
  -7   1   7     301227.75     322044.84      1878.93 o                         
  -6   1   7       6671.88       5941.86       154.63 o                         
  -5   1   7      29758.32      29417.90       367.13 o                         
  -4   1   7      11440.14      12374.46       232.38 o                         
  -3   1   7      75963.21      77096.91       628.95 o                         
  -2   1   7       4342.69       3381.59       128.44 o                         
  -1   1   7      10564.03      11481.04       215.85 o                         
   0   1   7       3852.30       3134.62       106.53 o                         
   1   1   7     283708.59     295342.28      1129.91 o                         
   2   1   7       2373.24       1727.74        85.73 o                         
   3   1   7       3642.92       3205.53       108.50 o                         
   4   1   7      10629.26       8777.09       172.69 o                         
   5   1   7     129773.67     133923.34       744.78 o                         
   6   1   7        729.45        434.16        63.05 o                         
   7   1   7      24104.01      28118.00       351.78 o                         
   8   1   7        908.21        338.76        68.23 o                         
   9   1   7      90436.84      91788.17       738.84 o                         
  10   1   7        317.98        345.65       113.70 o                         
  11   1   7        982.29       1356.41       137.03 o                         
  12   1   7       1459.24       1445.38       160.14 o                         
  13   1   7      25780.49      24973.54       561.94 o                         
  14   1   7       2055.53       1938.54       227.06 o                         
  15   1   7       9299.83      11156.97       484.04 o                         
  16   1   7        492.89        460.23       213.52 o                         
 -16   2   7       1696.95       1210.75       213.09 o                         
 -15   2   7        164.29         56.43       183.13 o                         
 -14   2   7      16694.65      16547.95       517.60 o                         
 -13   2   7        239.65        268.90       169.89 o                         
 -12   2   7      44657.33      46611.18       701.95 o                         
 -11   2   7       5895.03       5485.85       229.76 o                         
 -10   2   7       4325.45       4443.88       199.00 o                         
  -9   2   7       3530.45       4465.70       175.45 o                         
  -8   2   7      15645.24      15919.54       299.45 o                         
  -7   2   7       1661.65       1698.06        96.79 o                         
  -6   2   7      48922.13      53629.78       469.21 o                         
  -5   2   7      11939.43      11062.59       206.41 o                         
  -4   2   7      68785.67      72154.75       539.41 o                         
  -3   2   7       1208.70       1172.97        79.50 o                         
  -2   2   7     165823.59     186384.56      1000.75 o                         
  -1   2   7      10536.81       9602.35       188.35 o                         
   0   2   7      15739.02      20300.61       239.05 o                         
   1   2   7       4209.96       3489.76        98.80 o                         
   2   2   7        164.45        836.75        59.20 o                         
   3   2   7         90.18        254.02        52.55 o                         
   4   2   7     118154.91     121041.76       739.33 o                         
   5   2   7       6097.29       5439.35       143.57 o                         
   6   2   7     109399.11     113663.48       722.18 o                         
   7   2   7        689.64        417.30        68.39 o                         
   8   2   7       9204.94       8782.29       222.78 o                         
   9   2   7       6836.74       6616.33       197.57 o                         
  10   2   7       1983.32       1931.13       147.19 o                         
  11   2   7      11998.63      12354.88       362.33 o                         
  12   2   7      12716.26      12981.77       379.07 o                         
  13   2   7         31.72       -149.57       149.57 o                         
  14   2   7       6990.56       6637.72       338.08 o                         
  15   2   7         14.14        384.15       180.73 o                         
  16   2   7       4720.22       4253.42       333.88 o                         
 -16   3   7        110.71        368.65       330.30 o                         
 -15   3   7        937.97        872.73       196.71 o                         
 -14   3   7        645.44        602.26       196.95 o                         
 -13   3   7      13451.71      12824.29       416.29 o                         
 -12   3   7       6362.88       5716.15       270.53 o                         
 -11   3   7       8780.73       8225.03       281.60 o                         
 -10   3   7       1161.61       1168.11       140.90 o                         
  -9   3   7      96777.52      99874.12       918.54 o                         
  -8   3   7       3092.56       2395.98       146.90 o                         
  -7   3   7        598.44        566.59        83.13 o                         
  -6   3   7        208.20         66.22        55.54 o                         
  -5   3   7      62671.47      67087.59       484.21 o                         
  -4   3   7      17794.87      16854.32       242.89 o                         
  -3   3   7      22537.85      23031.54       313.61 o                         
  -2   3   7       2747.94       2418.49       116.09 o                         
  -1   3   7     111456.66     121823.84       780.83 o                         
   0   3   7       7866.27       7547.33       156.81 o                         
   1   3   7       3494.23       4111.64       113.73 o                         
   2   3   7      14223.73      13119.59       200.53 o                         
   3   3   7     191395.19     194578.84       900.03 o                         
   4   3   7         42.64        121.79        57.60 o                         
   5   3   7      31464.51      27442.39       317.97 o                         
   6   3   7      12068.65      11192.57       217.15 o                         
   7   3   7      21712.24      20671.60       349.82 o                         
   8   3   7          4.68         29.07        83.62 o                         
   9   3   7         19.31        174.91       100.42 o                         
  10   3   7         11.69        -38.27       117.21 o                         
  11   3   7      61402.18      63246.82       827.97 o                         
  12   3   7       1333.84       1453.02       167.44 o                         
  13   3   7      11949.08      12930.02       422.37 o                         
  14   3   7       1025.85        934.50       182.91 o                         
  15   3   7       5708.93       5069.70       321.08 o                         
 -16   4   7        182.15        202.32       309.08 o                         
 -15   4   7        490.74        522.04       247.60 o                         
 -14   4   7       7343.59       8477.69       388.52 o                         
 -13   4   7       3904.46       4025.11       273.06 o                         
 -12   4   7       4213.03       4723.83       258.92 o                         
 -11   4   7        437.43        594.20       147.10 o                         
 -10   4   7       8527.30       8726.62       311.74 o                         
  -9   4   7       3267.62       3085.54       176.44 o                         
  -8   4   7       6227.18       5352.47       199.44 o                         
  -7   4   7       8861.62       8671.58       233.17 o                         
  -6   4   7      39758.79      38778.10       444.75 o                         
  -5   4   7       6696.32       6563.83       166.90 o                         
  -4   4   7       5778.21       5125.17       139.61 o                         
  -3   4   7      10545.08      10055.22       198.65 o                         
  -2   4   7       2538.61       2697.82       103.86 o                         
  -1   4   7        137.30        390.41        49.30 o                         
   0   4   7      38064.60      36009.95       366.36 o                         
   1   4   7         33.63         22.00        53.08 o                         
   2   4   7         51.87        182.10        59.86 o                         
   3   4   7       2771.61       2303.61        87.95 o                         
   4   4   7         46.35        113.94        50.69 o                         
   5   4   7       4919.08       4614.81       141.56 o                         
   6   4   7      14618.81      14799.51       278.54 o                         
   7   4   7        110.55          4.88        69.70 o                         
   8   4   7       2857.71       3061.16       149.97 o                         
   9   4   7       9443.21       8029.50       273.61 o                         
  10   4   7        291.55        261.89       116.11 o                         
  11   4   7       1302.39       1358.68       151.67 o                         
  12   4   7       4257.86       4835.16       275.06 o                         
  13   4   7       2386.89       2055.22       190.06 o                         
  14   4   7        479.23        605.35       190.13 o                         
  15   4   7       2390.12       2849.65       315.21 o                         
 -15   5   7       8879.92       7932.61       523.30 o                         
 -14   5   7       1634.21       1995.98       253.51 o                         
 -13   5   7      52763.99      52366.53       999.44 o                         
 -12   5   7       6713.36       6812.42       325.28 o                         
 -11   5   7        739.70        727.16       143.81 o                         
 -10   5   7        962.28        881.95       142.89 o                         
  -9   5   7      40258.09      40366.96       623.86 o                         
  -8   5   7        685.33        854.38       126.94 o                         
  -7   5   7      14916.55      16321.12       339.35 o                         
  -6   5   7        111.69        103.93        64.38 o                         
  -5   5   7      86847.84      88368.06       674.25 o                         
  -4   5   7        718.55        555.63        74.38 o                         
  -3   5   7      29044.58      30333.79       373.83 o                         
  -2   5   7       7887.00       8217.09       185.45 o                         
  -1   5   7     267326.06     273022.22      1407.91 o                         
   0   5   7      11122.22       9957.70       206.29 o                         
   1   5   7       4775.33       4511.57       136.24 o                         
   2   5   7       3925.28       3531.73       119.59 o                         
   3   5   7      65319.51      65851.47       509.02 o                         
   4   5   7      18781.18      17722.08       250.91 o                         
   5   5   7         87.29         75.61        56.05 o                         
   6   5   7       2135.71       2143.58       112.39 o                         
   7   5   7      77195.12      73993.12       697.32 o                         
   8   5   7        168.46        118.70        92.03 o                         
   9   5   7       6229.30       6082.61       230.53 o                         
  10   5   7        136.60         16.83       120.38 o                         
  11   5   7      52210.41      54007.97       770.65 o                         
  12   5   7        731.28        995.55       185.19 o                         
  13   5   7       1222.56       1480.49       217.66 o                         
  14   5   7       4429.80       4486.59       352.18 o                         
  15   5   7       6063.94       5771.79       410.63 o                         
 -14   6   7       2675.11       2218.51       309.06 o                         
 -13   6   7        828.54       1062.76       233.39 o                         
 -12   6   7      27362.16      27605.82       738.94 o                         
 -11   6   7        379.56        956.10       185.63 o                         
 -10   6   7       2350.07       2822.20       201.73 o                         
  -9   6   7       3830.79       4119.77       215.24 o                         
  -8   6   7       2075.04       1776.91       146.23 o                         
  -7   6   7      10469.00      11352.04       299.36 o                         
  -6   6   7      33238.95      33196.73       456.44 o                         
  -5   6   7        654.72        873.08       101.14 o                         
  -4   6   7      43748.60      42089.17       497.18 o                         
  -3   6   7       1035.40       1019.52        76.54 o                         
  -2   6   7      26926.13      29012.84       432.46 o                         
  -1   6   7        250.98        259.27        77.16 o                         
   0   6   7      16139.49      16858.53       272.47 o                         
   1   6   7       2925.26       2846.43       110.63 o                         
   2   6   7       7062.52       5815.66       145.96 o                         
   3   6   7        316.49        266.96        46.39 o                         
   4   6   7      18629.65      17702.12       331.77 o                         
   5   6   7        126.36        153.05        61.33 o                         
   6   6   7      40023.40      38852.90       548.95 o                         
   7   6   7       2579.91       1933.36       122.71 o                         
   8   6   7      10795.43       9507.01       253.00 o                         
   9   6   7       5358.66       5640.51       279.99 o                         
  10   6   7        443.87        706.57       172.07 o                         
  11   6   7         95.80         34.57       174.90 o                         
  12   6   7       2929.14       2877.22       253.24 o                         
  13   6   7        758.29        916.02       205.69 o                         
  14   6   7       7166.59       7576.18       443.85 o                         
 -14   7   7       1566.63       1453.31       298.73 o                         
 -13   7   7      13197.08      14148.69       602.53 o                         
 -12   7   7        188.87        298.57       204.66 o                         
 -11   7   7      13994.01      15312.83       557.08 o                         
 -10   7   7         74.29        -35.10       178.79 o                         
  -9   7   7       4073.69       4912.80       297.09 o                         
  -8   7   7       1662.01       1675.58       173.32 o                         
  -7   7   7      16343.67      15779.00       359.71 o                         
  -6   7   7       2091.34       2860.94       158.03 o                         
  -5   7   7       5165.40       4426.00       182.05 o                         
  -4   7   7       4928.78       4697.11       174.54 o                         
  -3   7   7      26461.43      26398.62       388.86 o                         
  -2   7   7        139.16        111.62        95.75 o                         
  -1   7   7      34422.02      33004.58       498.50 o                         
   0   7   7       7958.98       6934.65       199.46 o                         
   1   7   7      71929.05      66590.14       784.91 o                         
   2   7   7        309.17        304.15        64.66 o                         
   3   7   7       5523.60       6129.70       229.93 o                         
   4   7   7       5831.59       5074.53       205.76 o                         
   5   7   7       5843.60       6187.29       216.71 o                         
   6   7   7       9099.25       9169.04       299.47 o                         
   7   7   7      11564.02      11399.20       352.97 o                         
   8   7   7        482.29        594.53       139.31 o                         
   9   7   7      27762.92      29732.64       655.73 o                         
  10   7   7         18.52         77.68       187.38 o                         
  11   7   7       5359.39       6329.31       355.16 o                         
  12   7   7        135.26        142.46       201.74 o                         
  13   7   7       4676.33       3855.69       324.18 o                         
 -13   8   7        173.48        426.94       258.88 o                         
 -12   8   7       7697.44       7718.27       450.93 o                         
 -11   8   7          9.42       -136.95       208.86 o                         
 -10   8   7        800.04        468.40       208.18 o                         
  -9   8   7        632.49        607.35       214.41 o                         
  -8   8   7       4211.99       3879.43       284.58 o                         
  -7   8   7       4919.06       4481.47       289.44 o                         
  -6   8   7      23254.91      24666.64       588.25 o                         
  -5   8   7       1722.14       1979.03       143.21 o                         
  -4   8   7       1609.01       1483.55       123.28 o                         
  -3   8   7        571.36        378.99       101.72 o                         
  -2   8   7       1340.87       1669.90       134.58 o                         
  -1   8   7       3302.27       3429.08       177.86 o                         
   0   8   7      12897.51      12515.66       328.29 o                         
   1   8   7        420.88        398.90       128.66 o                         
   2   8   7       4452.63       4101.01       210.93 o                         
   3   8   7        939.77       1127.51       139.82 o                         
   4   8   7        773.98        419.36       121.58 o                         
   5   8   7       1004.41        868.36       139.97 o                         
   6   8   7       9852.68      11139.25       350.73 o                         
   7   8   7        355.50        395.52       131.44 o                         
   8   8   7       8022.42       8991.16       362.91 o                         
   9   8   7       6637.35       6132.73       355.72 o                         
  10   8   7        674.45        336.84       191.85 o                         
  11   8   7        796.98        892.20       215.68 o                         
  12   8   7        562.98        618.07       215.36 o                         
 -11   9   7      42025.40      46601.32      1103.50 o                         
 -10   9   7        133.37         -0.05       230.88 o                         
  -9   9   7        233.72       -114.73       227.12 o                         
  -8   9   7       6381.99       7066.62       406.29 o                         
  -7   9   7      42317.92      40720.95       912.98 o                         
  -6   9   7       5495.56       6840.29       343.42 o                         
  -5   9   7         37.71         39.84       154.79 o                         
  -4   9   7          5.73        -20.53       158.03 o                         
  -3   9   7      25688.86      27998.94       664.29 o                         
  -2   9   7       5647.09       7383.49       323.85 o                         
  -1   9   7        335.83        485.58       118.23 o                         
   0   9   7       4665.87       4755.01       236.19 o                         
   1   9   7      88441.88      86750.78      1083.38 o                         
   2   9   7       8552.13       8342.66       308.56 o                         
   3   9   7        781.70        769.01       131.40 o                         
   4   9   7       1094.45        805.70       154.45 o                         
   5   9   7      21812.31      23321.76       530.46 o                         
   6   9   7         28.66       -144.73       144.73 o                         
   7   9   7        700.38        728.66       172.27 o                         
   8   9   7        579.63        925.35       212.67 o                         
   9   9   7      20372.59      20194.69       677.11 o                         
  10   9   7       1008.65        769.10       250.19 o                         
  11   9   7        454.19        430.95       240.53 o                         
 -10  10   7       1706.86       1751.26       279.56 o                         
  -9  10   7       2843.55       2860.84       303.91 o                         
  -8  10   7         61.96          3.98       218.21 o                         
  -7  10   7       3307.56       2828.69       294.92 o                         
  -6  10   7      12201.06      13902.33       564.80 o                         
  -5  10   7        593.05        645.88       242.61 o                         
  -4  10   7       7402.79       7625.41       457.32 o                         
  -3  10   7         15.00        186.49       215.25 o                         
  -2  10   7       1144.47        587.06       222.40 o                         
  -1  10   7        382.45        330.59       236.55 o                         
   0  10   7       7986.04       9007.15       503.22 o                         
   1  10   7       2653.48       2630.84       265.87 o                         
   2  10   7       3859.89       3929.59       227.24 o                         
   3  10   7        252.86        491.15       148.35 o                         
   4  10   7        448.38        270.94       164.60 o                         
   5  10   7        964.30       1107.04       186.37 o                         
   6  10   7       8179.25       6867.94       342.32 o                         
   7  10   7       3388.71       3595.15       278.58 o                         
   8  10   7       6670.74       8501.19       452.17 o                         
   9  10   7       1560.11       1406.23       235.86 o                         
  -8  11   7        343.14        374.03       371.30 o                         
  -7  11   7       5329.77       6230.20       528.29 o                         
  -6  11   7       1099.90        950.21       312.40 o                         
  -5  11   7       9612.43      10403.40       653.39 o                         
  -4  11   7       4421.75       5138.39       397.69 o                         
  -3  11   7      12000.09      11912.73       593.61 o                         
  -2  11   7       1486.44       1442.34       317.02 o                         
  -1  11   7       3201.81       3989.41       384.52 o                         
   0  11   7        754.09        699.80       234.47 o                         
   1  11   7       3289.45       4556.91       392.01 o                         
   2  11   7        235.80        590.92       247.99 o                         
   3  11   7       1727.77       1253.83       232.23 o                         
   4  11   7          8.76        298.31       211.44 o                         
   5  11   7       7156.23       6701.44       403.75 o                         
   6  11   7        533.04         83.44       215.92 o                         
   7  11   7       7809.33       8027.26       434.52 o                         
  -5  12   7       1358.38       1369.56       345.11 o                         
  -4  12   7       4471.69       5292.06       512.24 o                         
  -3  12   7        115.90        378.69       293.68 o                         
  -2  12   7       4095.18       4111.62       379.07 o                         
  -1  12   7       3404.95       3648.39       365.11 o                         
   0  12   7        839.25        465.84       292.59 o                         
   1  12   7         92.80        237.38       252.30 o                         
   2  12   7       2036.41       2352.49       353.63 o                         
   3  12   7       2810.85       2967.61       438.44 o                         
   4  12   7       4266.19       4849.99       375.46 o                         
 -16   0   8      23845.20      22761.70       910.88 o                         
 -15   0   8        434.53        398.00       279.61 o                         
 -14   0   8       6404.99       5951.41       460.55 o                         
 -13   0   8      20263.50      19716.84       771.06 o                         
 -12   0   8     114005.27     116118.13      1799.56 o                         
 -11   0   8        450.12        656.69       177.74 o                         
 -10   0   8       8779.08      10168.57       417.93 o                         
  -9   0   8      31220.83      27831.46       648.54 o                         
  -8   0   8     115186.62     119934.40      1358.67 o                         
  -7   0   8      54574.12      51375.51       874.22 o                         
  -6   0   8      18307.38      18734.71       557.95 o                         
  -5   0   8      38636.27      41429.79      1013.82 o                         
  -4   0   8     146820.38     159152.22      1642.96 o                         
  -3   0   8      41507.20      39535.33       863.02 o                         
  -2   0   8     117616.01     134512.88      2074.41 o                         
  -1   0   8        452.95        180.18       132.63 o                         
   0   0   8     415583.25     438047.47      3316.98 o                         
   1   0   8      17555.61      15003.76       357.91 o                         
   2   0   8      53719.98      54437.38       675.52 o                         
   3   0   8      30126.68      25782.43       488.10 o                         
   4   0   8     156518.70     161928.28      1357.19 o                         
   5   0   8       1007.79        914.98        92.37 o                         
   6   0   8        187.15        170.17        98.57 o                         
   7   0   8      12076.65      10446.13       361.75 o                         
   8   0   8     190062.50     196506.89      1657.65 o                         
   9   0   8      12731.54      12891.87       390.65 o                         
  10   0   8         17.20        286.94       148.26 o                         
  11   0   8       4304.48       3842.43       275.06 o                         
  12   0   8      14662.51      14872.07       557.96 o                         
  13   0   8        145.20         57.18       251.39 o                         
  14   0   8       2196.38       2713.61       343.26 o                         
  15   0   8       2137.70       2306.40       354.63 o                         
  16   0   8      31739.10      34047.20      1227.54 o                         
 -16   1   8        629.41        559.43       248.37 o                         
 -15   1   8       3018.94       2564.18       236.70 o                         
 -14   1   8        202.29        -59.98       164.30 o                         
 -13   1   8       6573.76       6756.90       321.57 o                         
 -12   1   8      15508.88      15067.96       407.95 o                         
 -11   1   8       8247.45       8241.49       276.52 o                         
 -10   1   8        870.38       1140.28       143.57 o                         
  -9   1   8        593.58        515.39        75.72 o                         
  -8   1   8         26.02         19.30        64.14 o                         
  -7   1   8      39434.27      43719.11       447.37 o                         
  -6   1   8       7903.09       6964.25       194.53 o                         
  -5   1   8      64277.38      69979.03       744.49 o                         
  -4   1   8       4673.40       4031.57       155.05 o                         
  -3   1   8       3761.91       3461.61       128.10 o                         
  -2   1   8         57.40        205.10        82.45 o                         
  -1   1   8       1761.53       2864.63       126.11 o                         
   0   1   8      23187.35      20332.75       323.25 o                         
   1   1   8      26488.32      25487.87       290.55 o                         
   2   1   8        655.31        755.45        76.75 o                         
   3   1   8     119469.06     125279.19       779.26 o                         
   4   1   8      18475.09      17022.01       257.58 o                         
   5   1   8      17421.07      18332.32       263.44 o                         
   6   1   8       1426.86        886.88        76.32 o                         
   7   1   8       1118.37       1453.87        95.53 o                         
   8   1   8       1126.94       1214.37       103.10 o                         
   9   1   8       7238.96       7364.58       203.06 o                         
  10   1   8       7757.04       7585.94       250.57 o                         
  11   1   8      12107.70      11556.05       343.04 o                         
  12   1   8        711.09        815.98       159.29 o                         
  13   1   8       4329.51       3800.42       244.52 o                         
  14   1   8         21.99         94.34       176.62 o                         
  15   1   8       1516.17       1911.93       262.81 o                         
  16   1   8       2536.09       2809.46       286.26 o                         
 -16   2   8       5518.10       5159.45       340.06 o                         
 -15   2   8        163.17        231.65       196.38 o                         
 -14   2   8       1974.49       1510.02       206.56 o                         
 -13   2   8        431.25        335.48       157.90 o                         
 -12   2   8      23340.02      23371.53       517.72 o                         
 -11   2   8       1120.28        731.24       136.14 o                         
 -10   2   8      34659.29      35569.22       553.24 o                         
  -9   2   8       1002.80       1151.91       114.70 o                         
  -8   2   8      69799.88      72585.67       688.76 o                         
  -7   2   8          4.27        -27.54        66.16 o                         
  -6   2   8      23251.02      25818.30       331.38 o                         
  -5   2   8         75.22        145.25        69.08 o                         
  -4   2   8      36264.02      38143.07       397.33 o                         
  -3   2   8        105.45        103.27        67.98 o                         
  -2   2   8       9580.70      10215.30       241.68 o                         
  -1   2   8       1844.38       1578.51        80.01 o                         
   0   2   8      71002.40      76242.29       549.03 o                         
   1   2   8       1848.78       1466.38        79.07 o                         
   2   2   8      95118.70      98207.88       643.58 o                         
   3   2   8       3821.26       3258.36       119.47 o                         
   4   2   8     111076.28     105997.88       722.95 o                         
   5   2   8       6316.34       5092.29       142.13 o                         
   6   2   8      20551.09      20993.67       291.01 o                         
   7   2   8       1641.45       1539.81        93.72 o                         
   8   2   8      15368.44      16393.04       294.57 o                         
   9   2   8       3782.88       3173.24       153.87 o                         
  10   2   8       6404.37       6530.02       237.74 o                         
  11   2   8         67.11        107.64       127.70 o                         
  12   2   8      27077.61      27453.06       577.13 o                         
  13   2   8         90.10       -150.91       150.91 o                         
  14   2   8      14039.02      15178.47       498.92 o                         
  15   2   8        269.41        588.37       275.14 o                         
  16   2   8       6402.43       6821.37       404.29 o                         
 -16   3   8          3.26        300.01       221.28 o                         
 -15   3   8       4339.72       4336.90       337.64 o                         
 -14   3   8         62.16        -41.96       189.20 o                         
 -13   3   8      15409.30      15020.66       462.18 o                         
 -12   3   8       8771.04       8632.91       326.37 o                         
 -11   3   8       3680.59       3593.43       221.69 o                         
 -10   3   8       4042.21       4836.12       216.94 o                         
  -9   3   8       4037.54       3870.63       195.83 o                         
  -8   3   8       2699.67       2431.20       134.65 o                         
  -7   3   8     119769.55     127591.91       866.35 o                         
  -6   3   8       4968.33       4348.75       132.28 o                         
  -5   3   8      24162.04      26823.75       317.22 o                         
  -4   3   8      13257.27      11678.29       233.06 o                         
  -3   3   8       4733.06       4459.92       154.29 o                         
  -2   3   8        250.54        424.87        86.19 o                         
  -1   3   8      54300.29      53773.04       456.50 o                         
   0   3   8      18206.59      16083.62       237.44 o                         
   1   3   8       3383.97       3010.14       109.66 o                         
   2   3   8        172.75         87.89        57.09 o                         
   3   3   8      86822.65      96146.27       644.11 o                         
   4   3   8       8097.69       7434.69       176.69 o                         
   5   3   8      68737.72      68909.02       623.97 o                         
   6   3   8         34.93         39.22        54.46 o                         
   7   3   8        241.07        339.37        67.86 o                         
   8   3   8       3850.94       3631.21       149.70 o                         
   9   3   8       5262.20       4944.13       192.01 o                         
  10   3   8        961.57        737.28       130.73 o                         
  11   3   8      20468.96      21431.62       489.22 o                         
  12   3   8       1212.19       1168.06       168.23 o                         
  13   3   8       5877.48       5900.99       307.37 o                         
  14   3   8       3977.70       3720.23       265.67 o                         
  15   3   8       2964.95       2614.23       244.64 o                         
 -15   4   8       2108.00       2858.74       332.14 o                         
 -14   4   8      19121.71      18885.33       631.22 o                         
 -13   4   8       9607.73       9364.79       396.66 o                         
 -12   4   8       4571.35       4975.70       260.54 o                         
 -11   4   8         96.15          6.77       143.63 o                         
 -10   4   8      95517.39      98659.00      1029.42 o                         
  -9   4   8       2718.88       1950.79       148.77 o                         
  -8   4   8       2637.61       2162.70       129.71 o                         
  -7   4   8      11876.95      10629.35       260.70 o                         
  -6   4   8      95439.04      97036.51       886.37 o                         
  -5   4   8       8090.11       7514.98       179.61 o                         
  -4   4   8       3071.56       3155.17       129.91 o                         
  -3   4   8          4.80         22.36        81.21 o                         
  -2   4   8     296281.59     314752.41      1564.33 o                         
  -1   4   8       5750.44       6032.19       153.85 o                         
   0   4   8       8426.62       8258.04       195.76 o                         
   1   4   8         27.71         75.62        57.86 o                         
   2   4   8      66338.55      67025.99       544.10 o                         
   3   4   8        112.51        117.75        57.55 o                         
   4   4   8      10375.25       9108.18       188.42 o                         
   5   4   8        581.50        434.79        58.45 o                         
   6   4   8     125872.66     121386.91       846.73 o                         
   7   4   8        463.09        447.68        81.75 o                         
   8   4   8       7034.30       6325.21       199.24 o                         
   9   4   8       1761.84       1572.04       138.27 o                         
  10   4   8      46287.53      47840.21       708.76 o                         
  11   4   8       4172.60       4299.20       229.59 o                         
  12   4   8       7632.96       8487.04       346.05 o                         
  13   4   8       1520.34       1504.26       199.03 o                         
  14   4   8      21319.40      22054.06       615.15 o                         
  15   4   8        577.47        363.99       231.38 o                         
 -15   5   8        747.97        610.51       357.65 o                         
 -14   5   8         63.55        382.09       265.57 o                         
 -13   5   8        351.54        588.43       201.83 o                         
 -12   5   8       3006.39       2315.70       232.58 o                         
 -11   5   8       4692.23       5548.33       273.54 o                         
 -10   5   8       1224.20       1690.49       162.62 o                         
  -9   5   8        205.32        207.06       126.28 o                         
  -8   5   8        332.72        506.28       121.37 o                         
  -7   5   8        281.42        397.16        86.74 o                         
  -6   5   8       2493.24       2933.34       133.89 o                         
  -5   5   8      53899.66      52962.62       587.10 o                         
  -4   5   8       2814.60       2507.75       142.50 o                         
  -3   5   8       1290.34       1532.41        81.65 o                         
  -2   5   8        237.15        123.11        63.92 o                         
  -1   5   8       9996.20       8531.74       207.45 o                         
   0   5   8       3043.46       2603.78       128.86 o                         
   1   5   8      25707.08      23799.73       325.70 o                         
   2   5   8       1308.09       1054.82        80.42 o                         
   3   5   8      30227.86      30656.40       353.12 o                         
   4   5   8       1402.00       1288.55        79.22 o                         
   5   5   8        217.87        354.73        69.46 o                         
   6   5   8       1221.43       1146.78        97.11 o                         
   7   5   8        750.22        404.82       110.04 o                         
   8   5   8        476.49        155.03        90.85 o                         
   9   5   8       2377.16       3021.02       177.17 o                         
  10   5   8       1686.38       1220.46       152.30 o                         
  11   5   8        433.06        447.94       134.73 o                         
  12   5   8       1686.94       1586.52       215.56 o                         
  13   5   8       4370.94       3560.34       289.20 o                         
  14   5   8        502.85        777.37       228.37 o                         
 -14   6   8      28985.63      30016.52       896.86 o                         
 -13   6   8        944.05       1474.25       252.13 o                         
 -12   6   8         66.82        359.68       212.91 o                         
 -11   6   8        993.09        928.91       182.90 o                         
 -10   6   8       5687.66       5732.74       298.20 o                         
  -9   6   8       1356.62       1266.16       155.44 o                         
  -8   6   8       2298.22       1812.65       140.94 o                         
  -7   6   8         31.58         70.07        94.67 o                         
  -6   6   8      77060.23      72445.55       749.73 o                         
  -5   6   8        117.41        144.01        81.45 o                         
  -4   6   8      26488.92      27298.52       401.95 o                         
  -3   6   8       8037.07       7578.27       187.49 o                         
  -2   6   8      93877.09      96560.30       758.46 o                         
  -1   6   8         17.09        -30.07        79.41 o                         
   0   6   8       2231.20       2134.57       130.89 o                         
   1   6   8       6175.48       5296.90       160.79 o                         
   2   6   8      20116.66      18469.65       286.93 o                         
   3   6   8        877.70        664.95        79.23 o                         
   4   6   8       1031.35       1147.74        83.07 o                         
   5   6   8      15699.38      15062.68       255.34 o                         
   6   6   8      53254.73      52156.00       600.81 o                         
   7   6   8         34.15          4.06        90.49 o                         
   8   6   8      15392.00      14635.06       313.31 o                         
   9   6   8       3133.13       3126.35       220.50 o                         
  10   6   8      30884.23      33393.75       693.93 o                         
  11   6   8         93.92         33.74       171.92 o                         
  12   6   8        276.50        261.64       191.05 o                         
  13   6   8          5.64        -84.51       185.99 o                         
  14   6   8       4698.38       3551.27       331.07 o                         
 -13   7   8       9485.84       8929.71       505.47 o                         
 -12   7   8       1227.17        878.99       223.09 o                         
 -11   7   8       2967.83       2862.27       273.81 o                         
 -10   7   8       1827.20       1790.37       219.86 o                         
  -9   7   8       5203.93       5241.78       304.72 o                         
  -8   7   8      15805.60      17061.83       455.29 o                         
  -7   7   8      60078.88      59684.36       809.54 o                         
  -6   7   8       1931.68       2221.74       147.29 o                         
  -5   7   8      19490.57      18810.81       364.15 o                         
  -4   7   8       2433.63       1926.14       140.48 o                         
  -3   7   8        435.70        376.47        84.01 o                         
  -2   7   8       3146.14       2612.44       131.43 o                         
  -1   7   8      41475.47      42180.21       600.16 o                         
   0   7   8        149.38        203.36       101.19 o                         
   1   7   8      15050.79      13779.15       258.84 o                         
   2   7   8       1538.14       1648.46        97.60 o                         
   3   7   8      14866.94      13734.87       319.35 o                         
   4   7   8         16.26        180.30       104.42 o                         
   5   7   8      38560.08      41275.29       610.28 o                         
   6   7   8      10585.87      10834.09       324.84 o                         
   7   7   8       6422.87       7160.70       293.28 o                         
   8   7   8       2403.75       1889.67       187.87 o                         
   9   7   8        796.50        934.69       180.69 o                         
  10   7   8       2829.03       3054.94       264.31 o                         
  11   7   8       6032.75       6380.22       362.18 o                         
  12   7   8        307.20         89.68       207.50 o                         
  13   7   8      11953.25      12767.55       541.36 o                         
 -12   8   8      36145.75      36840.37       955.12 o                         
 -11   8   8        279.19        299.08       229.69 o                         
 -10   8   8        162.30        252.55       200.95 o                         
  -9   8   8       4192.87       3875.92       293.46 o                         
  -8   8   8      20019.32      19732.32       613.82 o                         
  -7   8   8        244.62        379.49       154.14 o                         
  -6   8   8         39.78        217.86       157.41 o                         
  -5   8   8        163.57        373.54       124.04 o                         
  -4   8   8      34186.54      34270.13       516.61 o                         
  -3   8   8      13949.69      15421.78       378.82 o                         
  -2   8   8         18.07        132.78        96.38 o                         
  -1   8   8         97.10         58.35       103.26 o                         
   0   8   8      95343.27      92365.35       980.87 o                         
   1   8   8      23871.06      23757.26       511.53 o                         
   2   8   8       9898.90       9435.19       321.95 o                         
   3   8   8       8316.21       8268.01       306.37 o                         
   4   8   8      21820.36      23728.11       491.55 o                         
   5   8   8        274.67         85.60       121.82 o                         
   6   8   8       1145.29       1051.31       153.21 o                         
   7   8   8       1290.47       1190.72       156.26 o                         
   8   8   8      36523.81      37438.38       739.88 o                         
   9   8   8        391.98        375.35       177.20 o                         
  10   8   8       3804.79       3646.90       297.35 o                         
  11   8   8        872.03        627.88       215.41 o                         
  12   8   8      16401.63      17028.34       644.46 o                         
 -11   9   8         76.04        316.33       244.20 o                         
 -10   9   8        585.84       1053.18       254.77 o                         
  -9   9   8        308.80        424.22       229.53 o                         
  -8   9   8        350.92         78.93       216.08 o                         
  -7   9   8        163.45        412.14       198.01 o                         
  -6   9   8       1205.04       1359.78       191.71 o                         
  -5   9   8       2448.61       2021.86       230.04 o                         
  -4   9   8         20.05        -29.90       181.08 o                         
  -3   9   8        117.87        430.27       182.18 o                         
  -2   9   8       3904.90       3058.78       224.23 o                         
  -1   9   8        179.74        109.78       135.04 o                         
   0   9   8       5107.38       4660.83       231.88 o                         
   1   9   8       1677.69       1585.00       174.80 o                         
   2   9   8        271.81        358.71       142.24 o                         
   3   9   8          4.01         15.14       140.37 o                         
   4   9   8       1488.24       1776.70       173.04 o                         
   5   9   8          1.71         99.06       143.87 o                         
   6   9   8       1421.64       1440.11       170.80 o                         
   7   9   8        634.11        592.96       179.71 o                         
   8   9   8         93.72        520.24       196.35 o                         
   9   9   8        707.58        562.77       212.04 o                         
  10   9   8         28.84         39.97       236.24 o                         
  11   9   8        424.80        446.05       238.37 o                         
 -10  10   8       1019.82        878.25       256.38 o                         
  -9  10   8         36.22        363.93       239.66 o                         
  -8  10   8      11476.71      11619.21       538.12 o                         
  -7  10   8        853.19        842.61       212.20 o                         
  -6  10   8         33.13       -183.37       227.74 o                         
  -5  10   8       2886.90       3328.96       335.19 o                         
  -4  10   8      20432.61      22238.37       754.76 o                         
  -3  10   8       1791.95       2090.77       266.93 o                         
  -2  10   8         18.11         16.33       193.16 o                         
  -1  10   8         60.49        185.43       218.09 o                         
   0  10   8      33042.07      35228.15       988.21 o                         
   1  10   8       5397.38       5397.84       386.67 o                         
   2  10   8       1295.03        919.55       159.43 o                         
   3  10   8        878.32        906.73       164.04 o                         
   4  10   8      18054.05      18231.62       506.94 o                         
   5  10   8         10.48         53.50       167.46 o                         
   6  10   8       1335.99       1307.93       199.27 o                         
   7  10   8       2194.50       1903.55       264.75 o                         
   8  10   8      20322.27      21091.24       721.13 o                         
   9  10   8       1963.78       1823.68       277.93 o                         
  -8  11   8       4222.61       4869.81       513.98 o                         
  -7  11   8      12655.02      12670.35       759.86 o                         
  -6  11   8        249.28        420.54       301.82 o                         
  -5  11   8       9230.53       9400.73       616.58 o                         
  -4  11   8        817.02        610.46       250.55 o                         
  -3  11   8        522.99        270.02       243.76 o                         
  -2  11   8       1369.30        802.01       240.38 o                         
  -1  11   8       6898.90       8776.43       540.34 o                         
   0  11   8        419.01        352.50       284.69 o                         
   1  11   8      11423.52      12153.00       635.87 o                         
   2  11   8       2260.01       3259.12       337.23 o                         
   3  11   8       5298.93       4839.09       399.78 o                         
   4  11   8        116.76         67.12       212.23 o                         
   5  11   8       4569.68       4588.56       372.00 o                         
   6  11   8       6234.39       7631.98       474.91 o                         
   7  11   8       6793.89       8604.64       488.61 o                         
  -4  12   8       1935.37       2257.90       400.39 o                         
  -3  12   8       7660.23       9610.92       596.87 o                         
  -2  12   8      12289.14      12713.03       664.69 o                         
  -1  12   8        890.12        628.23       289.84 o                         
   0  12   8         15.94        232.98       295.16 o                         
   1  12   8       2026.77       2841.86       370.76 o                         
   2  12   8       5634.83       7039.47       509.21 o                         
   3  12   8         28.31        104.65       281.48 o                         
   4  12   8       1388.33       1312.03       304.52 o                         
 -16   1   9       2334.53       2222.54       260.09 o                         
 -15   1   9       1247.99        846.98       202.50 o                         
 -14   1   9         64.51       -115.96       182.14 o                         
 -13   1   9      57199.23      57199.20       961.04 o                         
 -12   1   9       1371.27       1077.71       154.16 o                         
 -11   1   9        132.08        -36.14       136.82 o                         
 -10   1   9        126.66        177.18       106.46 o                         
  -9   1   9      34002.55      32983.65       415.42 o                         
  -8   1   9      15888.51      14045.28       239.80 o                         
  -7   1   9        177.45        367.32        95.09 o                         
  -6   1   9       4545.26       4746.15       179.14 o                         
  -5   1   9     186451.72     195907.20      2411.72 o                         
  -4   1   9      12447.10      11179.38       270.37 o                         
  -3   1   9        733.93        804.06        99.70 o                         
  -2   1   9       1452.01        932.16       102.94 o                         
  -1   1   9     232199.81     255026.11      2341.15 o                         
   0   1   9       2533.23       2375.41       137.15 o                         
   1   1   9      32876.71      33650.04       367.78 o                         
   2   1   9       9226.97       8317.25       202.57 o                         
   3   1   9     155573.61     159428.14       950.49 o                         
   4   1   9        948.36        725.08        77.46 o                         
   5   1   9       2402.65       1616.88        97.97 o                         
   6   1   9        912.51        493.79        72.23 o                         
   7   1   9      89869.79      91634.90       709.66 o                         
   8   1   9       9157.93       8066.71       225.38 o                         
   9   1   9       3384.07       2885.28       156.69 o                         
  10   1   9       2460.84       2225.87       157.77 o                         
  11   1   9      26230.13      25750.90       504.89 o                         
  12   1   9        353.20        375.94       149.92 o                         
  13   1   9       2213.76       2493.19       222.63 o                         
  14   1   9        993.07        866.57       206.73 o                         
  15   1   9      32160.51      34836.95       850.81 o                         
 -16   2   9       9251.88       8887.29       462.12 o                         
 -15   2   9        705.10        732.33       197.12 o                         
 -14   2   9        560.02        223.48       174.15 o                         
 -13   2   9      26645.33      25593.16       623.67 o                         
 -12   2   9      25404.24      24549.64       531.49 o                         
 -11   2   9       2586.10       2638.94       171.97 o                         
 -10   2   9      28720.17      30352.94       508.65 o                         
  -9   2   9       4083.14       4507.63       196.95 o                         
  -8   2   9      38447.89      39593.34       669.13 o                         
  -7   2   9      16748.59      16055.22       287.58 o                         
  -6   2   9      83668.52      90623.98       727.91 o                         
  -5   2   9        165.60        541.57        83.43 o                         
  -4   2   9       4142.26       4459.02       147.50 o                         
  -3   2   9        300.00        406.20        86.47 o                         
  -2   2   9      18210.45      18018.23       335.49 o                         
  -1   2   9      10414.14       8455.12       190.35 o                         
   0   2   9     171466.89     175808.28       992.48 o                         
   1   2   9       2689.63       2633.00       104.72 o                         
   2   2   9      78979.73      86422.70       663.31 o                         
   3   2   9       8264.10       7848.92       194.15 o                         
   4   2   9       7000.72       7581.34       184.36 o                         
   5   2   9       1403.53        982.32        87.92 o                         
   6   2   9       4679.30       3665.08       140.85 o                         
   7   2   9       1331.11       1557.79       104.28 o                         
   8   2   9      27133.03      27298.17       367.01 o                         
   9   2   9       4749.03       4863.18       193.66 o                         
  10   2   9      36241.91      37477.71       560.43 o                         
  11   2   9        656.64        618.44       146.09 o                         
  12   2   9       5406.03       4428.42       246.46 o                         
  13   2   9       2475.59       1838.43       180.97 o                         
  14   2   9       2800.71       3087.31       257.76 o                         
  15   2   9       8739.54       9689.57       462.25 o                         
 -16   3   9         93.57        -58.59       239.41 o                         
 -15   3   9       7761.84       6379.79       399.19 o                         
 -14   3   9        820.44        559.89       197.38 o                         
 -13   3   9        388.89        400.52       161.74 o                         
 -12   3   9        459.29        592.68       153.81 o                         
 -11   3   9      79625.01      80976.77       913.11 o                         
 -10   3   9        288.57        184.26       124.30 o                         
  -9   3   9      37768.55      39361.80       594.04 o                         
  -8   3   9      15906.74      13965.79       288.86 o                         
  -7   3   9      47180.94      49379.00       509.53 o                         
  -6   3   9       1244.31       1411.05       101.12 o                         
  -5   3   9       3260.21       3911.71       155.64 o                         
  -4   3   9      18504.74      16887.23       323.02 o                         
  -3   3   9     117303.04     124238.75       948.01 o                         
  -2   3   9       4439.41       3612.62       157.13 o                         
  -1   3   9      22492.47      22287.93       295.96 o                         
   0   3   9      10932.30       9388.87       206.41 o                         
   1   3   9      89295.18      95764.20       674.55 o                         
   2   3   9      19358.05      18558.51       274.95 o                         
   3   3   9      24361.41      22073.66       314.20 o                         
   4   3   9       1681.28       1348.69        82.07 o                         
   5   3   9     112303.98     107176.55       796.51 o                         
   6   3   9       4809.38       4282.81       150.88 o                         
   7   3   9         34.20         62.42        67.00 o                         
   8   3   9        478.56        623.39       102.70 o                         
   9   3   9      18698.44      20751.04       392.51 o                         
  10   3   9       7478.71       7544.73       268.04 o                         
  11   3   9      18442.84      20086.11       507.91 o                         
  12   3   9         91.07          2.43       162.77 o                         
  13   3   9      39031.28      39623.66       764.27 o                         
  14   3   9         32.00         32.97       177.63 o                         
  15   3   9        888.60       1251.10       207.05 o                         
 -15   4   9         26.36        442.85       255.87 o                         
 -14   4   9        353.10        448.27       236.75 o                         
 -13   4   9        512.14        674.11       190.77 o                         
 -12   4   9       1662.39       1561.52       207.92 o                         
 -11   4   9       4690.69       3612.94       213.32 o                         
 -10   4   9       6051.76       6376.40       267.79 o                         
  -9   4   9        746.78        652.92       113.01 o                         
  -8   4   9       7993.99       8396.00       244.18 o                         
  -7   4   9        912.50        604.93        98.50 o                         
  -6   4   9       2843.10       2883.75       131.36 o                         
  -5   4   9       2370.22       2527.06       126.70 o                         
  -4   4   9       1472.17       1183.75       114.23 o                         
  -3   4   9       6861.33       7549.34       239.01 o                         
  -2   4   9      45538.91      43902.95       513.47 o                         
  -1   4   9       7900.97       6889.68       172.35 o                         
   0   4   9        124.23        130.81        68.63 o                         
   1   4   9        547.75        458.45        79.30 o                         
   2   4   9       1519.47       1243.95        88.06 o                         
   3   4   9       3957.23       3750.22       137.50 o                         
   4   4   9      38543.13      37589.10       403.97 o                         
   5   4   9          6.62        -64.30        64.30 o                         
   6   4   9        254.56        258.29        46.72 o                         
   7   4   9        661.67        518.43        79.00 o                         
   8   4   9       3304.59       3352.46       174.23 o                         
   9   4   9         62.14        222.30       116.85 o                         
  10   4   9      12077.39      13623.03       397.63 o                         
  11   4   9          6.33         88.06       153.92 o                         
  12   4   9        532.42        500.89       156.57 o                         
  13   4   9       2038.54       1744.90       228.85 o                         
  14   4   9         20.39        143.09       229.39 o                         
  15   4   9         22.25        -98.03       240.93 o                         
 -15   5   9      30943.49      32550.54      1052.61 o                         
 -14   5   9        134.55        132.30       209.02 o                         
 -13   5   9        566.61        874.92       203.85 o                         
 -12   5   9        708.71        499.06       180.32 o                         
 -11   5   9      40317.72      40535.66       788.45 o                         
 -10   5   9         24.10        208.33       138.05 o                         
  -9   5   9       5190.52       5085.99       232.90 o                         
  -8   5   9       5796.78       5333.79       214.03 o                         
  -7   5   9     113432.59     112868.95      1145.25 o                         
  -6   5   9       4221.50       4091.12       145.93 o                         
  -5   5   9        157.71        327.34        88.51 o                         
  -4   5   9        390.97        360.29        86.36 o                         
  -3   5   9     141719.17     145510.42      1187.99 o                         
  -2   5   9       1827.65       1788.26       102.08 o                         
  -1   5   9        761.40        916.76        85.66 o                         
   0   5   9       2809.33       2052.15       121.35 o                         
   1   5   9      48803.92      45586.42       500.17 o                         
   2   5   9       3291.96       3147.92       137.32 o                         
   3   5   9        112.29        240.30        71.05 o                         
   4   5   9       6426.35       6573.75       179.96 o                         
   5   5   9     161776.23     160690.41      1085.18 o                         
   6   5   9      10105.84       9730.69       242.78 o                         
   7   5   9       2818.20       2422.99       140.64 o                         
   8   5   9       3451.40       3072.22       166.78 o                         
   9   5   9      50508.04      52053.71       713.72 o                         
  10   5   9        275.38        132.54       126.23 o                         
  11   5   9       1676.39       1668.78       164.10 o                         
  12   5   9         14.51        234.34       184.03 o                         
  13   5   9      14952.50      14980.12       568.03 o                         
  14   5   9        155.65         35.56       220.18 o                         
 -14   6   9       1640.23       1795.23       299.66 o                         
 -13   6   9       9116.71       8458.87       467.67 o                         
 -12   6   9       8051.06       8433.56       407.31 o                         
 -11   6   9       2504.90       2689.28       254.88 o                         
 -10   6   9      17630.44      17428.43       486.87 o                         
  -9   6   9        138.02        163.23       147.89 o                         
  -8   6   9      16240.52      16141.37       405.10 o                         
  -7   6   9        101.07        334.77       102.31 o                         
  -6   6   9      28609.13      28676.65       482.28 o                         
  -5   6   9        449.04        448.82        93.34 o                         
  -4   6   9       1185.33       1114.76       102.01 o                         
  -3   6   9       4774.23       3939.47       144.42 o                         
  -2   6   9      17658.74      18106.94       340.52 o                         
  -1   6   9        133.29        102.74        75.30 o                         
   0   6   9      61849.93      59366.85       628.85 o                         
   1   6   9       1263.67       1118.40        99.50 o                         
   2   6   9      23697.22      23501.02       326.19 o                         
   3   6   9         59.09          5.77        73.76 o                         
   4   6   9       7717.92       8378.68       201.81 o                         
   5   6   9       5989.74       5978.92       175.86 o                         
   6   6   9       5245.42       4707.77       172.44 o                         
   7   6   9       1390.25       1363.93       111.95 o                         
   8   6   9       9709.55      10513.77       353.27 o                         
   9   6   9       1546.08       1573.59       175.73 o                         
  10   6   9       9438.49       9743.15       393.27 o                         
  11   6   9       3287.05       3118.80       257.51 o                         
  12   6   9       6349.78       5676.31       352.25 o                         
  13   6   9       2148.38       2184.14       252.22 o                         
 -13   7   9      10107.71      10746.69       550.37 o                         
 -12   7   9        139.37        168.98       261.00 o                         
 -11   7   9        213.01        118.70       214.86 o                         
 -10   7   9        919.12        926.97       205.32 o                         
  -9   7   9       6956.43       6653.20       306.63 o                         
  -8   7   9        301.76        149.90       136.65 o                         
  -7   7   9      19026.39      18043.76       433.90 o                         
  -6   7   9        245.59        411.56       138.91 o                         
  -5   7   9      52820.86      53042.90       707.48 o                         
  -4   7   9        446.44        476.39        95.61 o                         
  -3   7   9      13597.88      13853.40       312.02 o                         
  -2   7   9       3061.39       2516.06       156.07 o                         
  -1   7   9      20239.07      20025.63       411.62 o                         
   0   7   9        244.34        255.07       107.13 o                         
   1   7   9       4523.04       4147.48       179.03 o                         
   2   7   9         17.73        102.35        86.80 o                         
   3   7   9      12361.18      12643.97       249.17 o                         
   4   7   9       4023.19       3878.99       192.41 o                         
   5   7   9       8030.87       9103.71       297.76 o                         
   6   7   9         20.56        -17.39       121.36 o                         
   7   7   9      39018.32      39186.32       633.63 o                         
   8   7   9        231.83        419.84       157.49 o                         
   9   7   9      19974.45      20662.27       564.02 o                         
  10   7   9        778.33        595.24       175.73 o                         
  11   7   9       4899.72       4320.05       323.84 o                         
  12   7   9       3071.66       3503.32       304.80 o                         
  13   7   9        440.10        307.63       205.51 o                         
 -12   8   9       2656.72       2606.64       312.46 o                         
 -11   8   9       2752.47       2395.93       277.79 o                         
 -10   8   9       8456.33      10194.33       492.75 o                         
  -9   8   9       1857.85       1988.49       247.11 o                         
  -8   8   9       4406.79       4381.78       313.58 o                         
  -7   8   9       3086.03       3043.73       243.67 o                         
  -6   8   9       1791.53       1304.68       240.64 o                         
  -5   8   9          6.67         75.10       129.88 o                         
  -4   8   9        816.49       1152.06       145.92 o                         
  -3   8   9       5086.50       5288.97       240.52 o                         
  -2   8   9      19994.48      19876.13       420.88 o                         
  -1   8   9       1689.17       1579.96       155.30 o                         
   0   8   9       6406.08       5589.31       250.45 o                         
   1   8   9        785.80        589.76       175.00 o                         
   2   8   9        336.56        118.53       162.77 o                         
   3   8   9        289.26        332.58       125.50 o                         
   4   8   9      11634.84      13919.65       403.81 o                         
   5   8   9        805.17        693.63       140.79 o                         
   6   8   9       1250.52       1252.91       153.37 o                         
   7   8   9        859.31       1206.47       180.31 o                         
   8   8   9        401.71        552.04       186.61 o                         
   9   8   9       1921.66       1765.17       207.67 o                         
  10   8   9       3910.10       4385.58       385.46 o                         
  11   8   9       1326.69       1166.66       223.67 o                         
  12   8   9       3639.57       4267.60       417.04 o                         
 -11   9   9        315.52        639.99       262.94 o                         
 -10   9   9        557.96        295.42       248.94 o                         
  -9   9   9      16244.05      16878.38       615.28 o                         
  -8   9   9        778.81        555.90       206.00 o                         
  -7   9   9       1908.05       2037.27       252.43 o                         
  -6   9   9       3851.50       4848.61       312.18 o                         
  -5   9   9      53243.24      55560.04       963.23 o                         
  -4   9   9        558.13       1184.11       201.92 o                         
  -3   9   9        179.21        524.15       184.51 o                         
  -2   9   9        456.81        529.75       183.99 o                         
  -1   9   9      54378.96      54148.82       914.71 o                         
   0   9   9      12763.30      13316.86       402.42 o                         
   1   9   9       1032.15        692.88       170.59 o                         
   2   9   9      14632.81      16955.70       457.55 o                         
   3   9   9      33511.52      34919.46       681.06 o                         
   4   9   9        559.41        598.17       149.23 o                         
   5   9   9       1509.28        896.15       162.36 o                         
   6   9   9       6065.81       6641.24       323.32 o                         
   7   9   9      29045.37      31394.90       713.78 o                         
   8   9   9       1119.43       1091.76       221.88 o                         
   9   9   9        454.24        178.42       217.16 o                         
  10   9   9         59.29       -241.66       241.66 o                         
  -9  10   9        308.11        340.00       230.61 o                         
  -8  10   9       5898.92       5161.67       405.59 o                         
  -7  10   9        114.61        157.23       243.55 o                         
  -6  10   9       2816.80       2805.19       336.46 o                         
  -5  10   9        395.32        645.71       228.31 o                         
  -4  10   9        988.28       1038.00       237.80 o                         
  -3  10   9       4931.36       5469.42       384.62 o                         
  -2  10   9       7234.91       8040.78       437.39 o                         
  -1  10   9       1264.65        944.43       230.98 o                         
   0  10   9       8019.64       6937.03       455.77 o                         
   1  10   9        392.92        332.64       264.70 o                         
   2  10   9       2777.67       2270.02       204.89 o                         
   3  10   9        623.41        303.54       156.90 o                         
   4  10   9       3519.61       3800.20       258.58 o                         
   5  10   9       5197.59       4782.88       287.17 o                         
   6  10   9       2338.92       2416.57       248.48 o                         
   7  10   9        283.45       -105.15       201.35 o                         
   8  10   9        353.53        465.35       241.24 o                         
   9  10   9       1560.88       1988.53       280.41 o                         
  -7  11   9       1848.07       2279.85       409.49 o                         
  -6  11   9       2253.94       2268.74       409.02 o                         
  -5  11   9      11260.60      14585.19       695.04 o                         
  -4  11   9       2681.18       2380.64       319.02 o                         
  -3  11   9       9942.82      10098.97       545.83 o                         
  -2  11   9        203.94        197.93       256.97 o                         
  -1  11   9       5686.04       6836.48       497.29 o                         
   0  11   9         16.68       -263.68       285.28 o                         
   1  11   9       1931.87       1342.60       280.45 o                         
   2  11   9        821.15        674.27       242.55 o                         
   3  11   9       5933.37       6323.04       425.67 o                         
   4  11   9        378.96        758.22       266.14 o                         
   5  11   9       6033.32       6035.16       453.17 o                         
   6  11   9       2624.69       1688.33       242.34 o                         
   7  11   9       9095.79      10540.59       581.12 o                         
  -4  12   9       1041.24        960.83       301.35 o                         
  -3  12   9       1571.15       2154.31       393.93 o                         
  -2  12   9       1100.86        940.10       296.92 o                         
  -1  12   9        975.03        782.90       338.80 o                         
   0  12   9       8856.80       9621.25       609.05 o                         
   1  12   9        109.54        -23.26       268.15 o                         
   2  12   9       3957.82       5068.13       451.05 o                         
   3  12   9        557.66        918.70       319.71 o                         
 -16   0  10        956.87        533.71       302.53 o                         
 -15   0  10        377.48        340.05       248.22 o                         
 -14   0  10      33892.26      32407.43      1049.06 o                         
 -13   0  10       4896.64       5497.90       438.34 o                         
 -12   0  10        870.26        313.22       246.83 o                         
 -11   0  10       5202.30       5634.27       330.16 o                         
 -10   0  10      53767.80      54732.03      1101.05 o                         
  -9   0  10      10744.50       8715.68       418.80 o                         
  -8   0  10       2577.61       2415.95       228.46 o                         
  -7   0  10        260.33        490.33       196.98 o                         
  -6   0  10     470545.03     501304.62      4220.08 o                         
  -5   0  10      17822.44      17127.31       587.06 o                         
  -4   0  10       3060.95       2568.20       266.43 o                         
  -3   0  10      11959.30      10722.67       430.90 o                         
  -2   0  10      13228.98      13371.36       507.72 o                         
  -1   0  10      20334.33      20698.56       596.94 o                         
   0   0  10      16033.17      17331.09       431.90 o                         
   1   0  10      41811.84      39189.88       689.13 o                         
   2   0  10     310143.59     320046.06      2523.60 o                         
   3   0  10       2560.70       1755.18       135.62 o                         
   4   0  10       2427.88       2255.09       154.04 o                         
   5   0  10       3291.06       2444.07       154.96 o                         
   6   0  10     117297.44     126274.09      1399.25 o                         
   7   0  10      28387.88      26666.89       557.56 o                         
   8   0  10      16106.45      16092.64       488.16 o                         
   9   0  10       3582.75       3580.28       258.01 o                         
  10   0  10      63491.20      61082.37      1032.43 o                         
  11   0  10       3671.57       3239.57       294.10 o                         
  12   0  10       2916.39       2758.71       327.02 o                         
  13   0  10       1938.28       2222.69       307.88 o                         
  14   0  10      31561.80      35285.63      1256.30 o                         
  15   0  10       4821.28       5434.04       506.16 o                         
 -16   1  10       5186.40       5445.05       366.27 o                         
 -15   1  10        816.23        529.69       216.43 o                         
 -14   1  10       6237.17       6319.65       358.59 o                         
 -13   1  10       7013.70       7200.00       360.32 o                         
 -12   1  10        158.51       -138.94       178.50 o                         
 -11   1  10      24293.54      25095.07       539.39 o                         
 -10   1  10       1316.80        897.76       111.04 o                         
  -9   1  10       8095.46       8331.91       238.69 o                         
  -8   1  10      15525.75      14276.86       292.21 o                         
  -7   1  10      11990.92      13319.78       329.70 o                         
  -6   1  10       1682.11       2226.08       172.25 o                         
  -5   1  10      15620.28      16331.69       378.21 o                         
  -4   1  10       3051.02       2505.66       146.53 o                         
  -3   1  10       6114.12       6594.59       224.85 o                         
  -2   1  10      11005.79       9823.79       313.02 o                         
  -1   1  10      92013.53      98672.20      1200.75 o                         
   0   1  10       2407.66       2188.23       138.97 o                         
   1   1  10      35339.02      39770.37       425.56 o                         
   2   1  10       3930.42       3946.32       157.22 o                         
   3   1  10       4314.79       4734.12       169.49 o                         
   4   1  10       7260.41       6673.37       191.72 o                         
   5   1  10      17679.58      14926.49       295.10 o                         
   6   1  10       1904.61       2163.90       116.51 o                         
   7   1  10      49688.76      50213.39       614.26 o                         
   8   1  10       3014.84       2719.73       136.26 o                         
   9   1  10       5799.01       6128.80       229.80 o                         
  10   1  10        137.14          7.35       128.89 o                         
  11   1  10         15.42        107.29       128.57 o                         
  12   1  10       1914.05       1677.17       175.82 o                         
  13   1  10       2533.21       2616.47       224.56 o                         
  14   1  10       2872.19       2945.06       285.42 o                         
  15   1  10       1635.56       1968.79       256.05 o                         
 -16   2  10       1559.48        977.22       272.54 o                         
 -15   2  10         13.11        -37.11       223.71 o                         
 -14   2  10       4534.51       3161.64       277.30 o                         
 -13   2  10        595.08        766.47       195.92 o                         
 -12   2  10      13353.83      12624.35       413.45 o                         
 -11   2  10         12.80         39.77       142.22 o                         
 -10   2  10      53912.36      53868.73       735.86 o                         
  -9   2  10       3127.14       2624.53       178.63 o                         
  -8   2  10      29817.58      30052.31       450.81 o                         
  -7   2  10         25.16        192.62       114.12 o                         
  -6   2  10      34190.23      36498.86       482.98 o                         
  -5   2  10       1389.61       1206.57       106.00 o                         
  -4   2  10      12690.75      13492.73       259.67 o                         
  -3   2  10          4.39         25.09        82.19 o                         
  -2   2  10      55728.16      52399.74       670.06 o                         
  -1   2  10        728.02        546.99        88.27 o                         
   0   2  10      50708.88      52541.50       526.32 o                         
   1   2  10        727.31        656.09        76.04 o                         
   2   2  10      87762.16      86356.54       672.39 o                         
   3   2  10         39.75         81.24        74.95 o                         
   4   2  10      23876.62      22728.73       342.20 o                         
   5   2  10       2741.16       2461.34       144.63 o                         
   6   2  10      22577.28      22683.32       419.43 o                         
   7   2  10          7.80         88.00        79.86 o                         
   8   2  10      12191.90      12944.50       289.46 o                         
   9   2  10       1387.35       1290.17       131.14 o                         
  10   2  10      32267.16      33730.35       573.54 o                         
  11   2  10          5.33       -146.21       146.21 o                         
  12   2  10      17809.06      18283.77       487.60 o                         
  13   2  10        273.52        226.88       182.46 o                         
  14   2  10      13113.70      14711.35       523.74 o                         
  15   2  10         14.97        218.96       215.90 o                         
 -15   3  10       1625.90       1130.82       267.23 o                         
 -14   3  10       1630.92       1455.47       229.02 o                         
 -13   3  10      11138.38      10395.54       429.56 o                         
 -12   3  10       1087.91       1031.07       178.37 o                         
 -11   3  10      41133.21      41895.96       688.61 o                         
 -10   3  10         18.04         19.52       121.85 o                         
  -9   3  10       8543.36       9792.41       267.19 o                         
  -8   3  10       3643.59       3583.05       162.12 o                         
  -7   3  10       4139.79       4035.11       154.74 o                         
  -6   3  10       4032.90       4270.97       160.27 o                         
  -5   3  10      46408.87      45649.00       538.99 o                         
  -4   3  10       2877.25       2991.63       160.48 o                         
  -3   3  10      43552.21      46299.36       606.37 o                         
  -2   3  10       3394.62       2629.64       142.99 o                         
  -1   3  10      70128.62      73480.58       682.28 o                         
   0   3  10       6281.87       5366.18       159.74 o                         
   1   3  10      23796.35      25328.39       344.50 o                         
   2   3  10       1058.77        811.64        77.91 o                         
   3   3  10       4887.55       4461.76       150.98 o                         
   4   3  10       3699.88       3437.83       146.67 o                         
   5   3  10      16519.74      14689.05       294.81 o                         
   6   3  10        618.12        595.53        84.77 o                         
   7   3  10      25360.19      26381.75       390.78 o                         
   8   3  10         73.29        -40.45        96.46 o                         
   9   3  10      25373.87      26732.91       478.05 o                         
  10   3  10       1525.29       1349.78       162.64 o                         
  11   3  10        669.02        375.71       140.59 o                         
  12   3  10       3665.07       3364.67       245.66 o                         
  13   3  10        950.53        997.25       172.06 o                         
  14   3  10         17.16         45.57       191.15 o                         
  15   3  10       4476.78       4377.31       312.64 o                         
 -15   4  10         28.06        348.29       266.79 o                         
 -14   4  10        424.42        367.31       221.64 o                         
 -13   4  10       4561.36       4369.74       297.42 o                         
 -12   4  10      49588.70      50096.82       877.17 o                         
 -11   4  10       6252.80       7505.00       318.94 o                         
 -10   4  10       2320.46       2183.92       178.71 o                         
  -9   4  10       2101.92       1826.89       144.12 o                         
  -8   4  10      75618.14      75298.59       722.70 o                         
  -7   4  10       1477.03        998.69        91.52 o                         
  -6   4  10      28552.60      29251.31       406.74 o                         
  -5   4  10       1515.84        982.68       103.25 o                         
  -4   4  10     102388.45     109551.17       988.69 o                         
  -3   4  10        956.98        636.98       101.81 o                         
  -2   4  10      27332.67      27687.03       427.26 o                         
  -1   4  10       3933.35       4037.81       142.57 o                         
   0   4  10     202894.14     203868.56      1260.61 o                         
   1   4  10       7149.26       6466.00       172.03 o                         
   2   4  10        782.75        836.77        85.21 o                         
   3   4  10       2419.65       2563.45       122.64 o                         
   4   4  10     147954.73     147910.19      1006.97 o                         
   5   4  10       2760.91       2613.40       121.19 o                         
   6   4  10       1181.67       1209.96        99.50 o                         
   7   4  10       7934.42       7408.89       218.89 o                         
   8   4  10      29814.46      31066.74       493.78 o                         
   9   4  10         99.30         64.27       120.41 o                         
  10   4  10        475.40        533.18       141.46 o                         
  11   4  10         11.30       -104.76       145.21 o                         
  12   4  10      50135.37      50451.42       838.21 o                         
  13   4  10        903.26        654.10       166.22 o                         
  14   4  10        113.40        418.16       231.53 o                         
 -15   5  10        333.54       1124.24       312.92 o                         
 -14   5  10       3553.80       3560.36       319.13 o                         
 -13   5  10       1501.63       1740.21       241.38 o                         
 -12   5  10        126.87        142.62       192.81 o                         
 -11   5  10       3067.08       2896.06       244.82 o                         
 -10   5  10        545.24        445.18       160.40 o                         
  -9   5  10       1380.84        792.27       161.38 o                         
  -8   5  10       4309.74       3450.44       172.92 o                         
  -7   5  10      10039.05      10425.11       280.66 o                         
  -6   5  10       3074.69       3819.10       169.28 o                         
  -5   5  10         27.75        130.68       103.83 o                         
  -4   5  10       6405.39       6293.32       210.85 o                         
  -3   5  10         53.89        167.56        90.25 o                         
  -2   5  10       1004.32        932.26       131.99 o                         
  -1   5  10      52675.62      52142.06       588.73 o                         
   0   5  10         14.25         60.21        76.29 o                         
   1   5  10       6771.47       6570.41       205.63 o                         
   2   5  10        753.01        716.58        92.61 o                         
   3   5  10      12019.59      10990.25       241.91 o                         
   4   5  10         34.74        -20.53        76.48 o                         
   5   5  10      10289.38       9842.27       224.96 o                         
   6   5  10       2621.80       2416.16       135.25 o                         
   7   5  10      18343.41      18899.59       364.68 o                         
   8   5  10        186.47         58.83       111.62 o                         
   9   5  10        250.54        407.17       150.73 o                         
  10   5  10         18.80       -131.19       131.19 o                         
  11   5  10        287.20         79.42       192.45 o                         
  12   5  10        722.34       1003.05       202.06 o                         
  13   5  10        921.16       1105.92       212.00 o                         
  14   5  10       1488.81       1161.49       255.36 o                         
 -14   6  10      12290.42      12962.79       600.56 o                         
 -13   6  10         36.65        188.86       238.22 o                         
 -12   6  10      15642.72      15206.04       542.66 o                         
 -11   6  10       1685.87       1718.24       218.66 o                         
 -10   6  10        902.15        861.49       174.21 o                         
  -9   6  10        687.19        574.58       163.27 o                         
  -8   6  10      21486.82      20842.23       468.55 o                         
  -7   6  10         44.10        164.01       133.52 o                         
  -6   6  10       8939.73       8635.30       312.93 o                         
  -5   6  10        660.08        509.70       130.80 o                         
  -4   6  10      64560.31      65970.16       768.62 o                         
  -3   6  10       5341.61       5115.25       210.86 o                         
  -2   6  10      11918.42      11460.03       284.37 o                         
  -1   6  10         77.57        184.50        81.40 o                         
   0   6  10      45953.07      42726.80       551.59 o                         
   1   6  10      10027.97       9854.26       271.61 o                         
   2   6  10       1867.47       1604.29       123.90 o                         
   3   6  10        647.22        469.71        86.11 o                         
   4   6  10      47455.83      50252.77       553.56 o                         
   5   6  10      16823.59      15829.34       304.21 o                         
   6   6  10      11488.90      11201.37       262.37 o                         
   7   6  10        413.13        617.24        94.89 o                         
   8   6  10      35426.71      36021.68       665.13 o                         
   9   6  10       2331.47       2110.97       196.78 o                         
  10   6  10       1994.52       1702.58       201.72 o                         
  11   6  10          9.53        -41.50       179.96 o                         
  12   6  10       6493.84       7138.81       405.73 o                         
  13   6  10        554.62       1005.28       234.37 o                         
 -13   7  10       4932.93       4757.42       390.05 o                         
 -12   7  10       4129.66       4706.04       375.86 o                         
 -11   7  10      26627.72      26702.89       815.95 o                         
 -10   7  10        205.87        282.47       202.96 o                         
  -9   7  10       4972.33       4863.80       292.76 o                         
  -8   7  10       1819.74       1989.73       180.46 o                         
  -7   7  10       2549.43       2317.09       194.83 o                         
  -6   7  10      10177.78      10609.81       355.50 o                         
  -5   7  10      29604.03      29484.10       569.43 o                         
  -4   7  10       3507.22       3954.67       220.90 o                         
  -3   7  10      33678.19      31601.54       504.61 o                         
  -2   7  10         81.28        194.07       121.01 o                         
  -1   7  10      23434.84      23070.72       447.11 o                         
   0   7  10       3978.79       3683.74       178.82 o                         
   1   7  10      10238.12      10101.84       285.31 o                         
   2   7  10         42.90        -55.13        90.39 o                         
   3   7  10       9824.28      10465.68       254.75 o                         
   4   7  10         69.11         42.85       115.37 o                         
   5   7  10      10848.89       9885.17       322.35 o                         
   6   7  10         94.14         85.02       126.70 o                         
   7   7  10      11144.80      11880.19       395.27 o                         
   8   7  10        656.33        715.84       159.68 o                         
   9   7  10      14180.29      16033.71       508.53 o                         
  10   7  10       8567.88       9051.93       398.97 o                         
  11   7  10       2876.65       2549.32       273.22 o                         
  12   7  10       1643.34       1714.43       256.26 o                         
 -12   8  10       1360.13        967.65       273.67 o                         
 -11   8  10       5389.67       5720.35       424.23 o                         
 -10   8  10      28717.53      29883.67       833.57 o                         
  -9   8  10          2.39        -28.73       201.70 o                         
  -8   8  10         61.44        260.22       186.49 o                         
  -7   8  10       3675.29       4106.02       272.24 o                         
  -6   8  10      49480.80      47112.00       860.22 o                         
  -5   8  10        341.42        462.85       144.63 o                         
  -4   8  10         78.42         25.43       141.53 o                         
  -3   8  10        399.55        583.67       140.14 o                         
  -2   8  10      31707.28      33104.36       600.64 o                         
  -1   8  10         68.44         97.02       125.13 o                         
   0   8  10        986.32        959.45       137.05 o                         
   1   8  10       3404.90       4267.24       248.29 o                         
   2   8  10      54937.12      54846.87       808.45 o                         
   3   8  10        899.05        539.58       165.54 o                         
   4   8  10        212.03         43.25       147.54 o                         
   5   8  10       5350.35       5538.65       264.99 o                         
   6   8  10      20894.13      20850.12       530.99 o                         
   7   8  10        419.06        594.00       175.75 o                         
   8   8  10       2914.80       2213.27       242.46 o                         
   9   8  10       1120.24       1653.15       216.99 o                         
  10   8  10      19472.25      20643.60       656.60 o                         
  11   8  10       3668.45       3112.36       302.03 o                         
 -11   9  10         12.22        170.48       257.25 o                         
 -10   9  10        650.83       1314.41       261.62 o                         
  -9   9  10        880.61       1109.06       238.96 o                         
  -8   9  10        170.84        698.77       215.02 o                         
  -7   9  10        214.57        278.82       187.09 o                         
  -6   9  10        412.69        480.17       185.60 o                         
  -5   9  10         10.21         29.72       195.38 o                         
  -4   9  10        530.57        608.17       184.55 o                         
  -3   9  10        213.69        457.30       181.38 o                         
  -2   9  10       1801.57       1583.69       167.43 o                         
  -1   9  10        535.54        636.70       186.76 o                         
   0   9  10       1091.12        958.45       172.18 o                         
   1   9  10         18.98        124.11       149.19 o                         
   2   9  10         28.91       -145.82       145.82 o                         
   3   9  10         57.70        449.04       171.40 o                         
   4   9  10       1851.52       2019.51       190.97 o                         
   5   9  10        199.37        297.73       162.53 o                         
   6   9  10        397.06        101.33       167.99 o                         
   7   9  10         19.62        153.77       181.04 o                         
   8   9  10         13.28        168.45       176.07 o                         
   9   9  10         65.93       -156.91       227.86 o                         
  10   9  10         31.71       -143.28       231.60 o                         
  -9  10  10         74.57        315.95       252.06 o                         
  -8  10  10          1.18        260.18       252.35 o                         
  -7  10  10       2055.53       2362.43       274.44 o                         
  -6  10  10      26957.14      29928.71       938.74 o                         
  -5  10  10       2203.71       1705.30       261.49 o                         
  -4  10  10       3314.94       3586.23       322.17 o                         
  -3  10  10         22.09          5.67       229.43 o                         
  -2  10  10      16695.40      18488.19       679.04 o                         
  -1  10  10         28.42        200.20       212.79 o                         
   0  10  10         13.48        -82.60       221.04 o                         
   1  10  10       4830.33       5312.44       412.67 o                         
   2  10  10      21526.51      21971.88       592.80 o                         
   3  10  10        104.58        323.93       179.97 o                         
   4  10  10         13.08        143.07       165.56 o                         
   5  10  10       2018.73       2648.82       253.53 o                         
   6  10  10      17150.03      19540.70       643.95 o                         
   7  10  10        928.82       1077.08       227.89 o                         
   8  10  10       1940.84       1257.26       260.58 o                         
  -7  11  10       1397.15       1547.02       383.49 o                         
  -6  11  10       1223.21       1404.98       303.21 o                         
  -5  11  10       9253.67      10234.58       599.73 o                         
  -4  11  10       2012.59       2044.66       308.15 o                         
  -3  11  10       6562.15       7219.73       487.67 o                         
  -2  11  10         69.02        276.14       261.07 o                         
  -1  11  10       9607.04       8624.35       537.02 o                         
   0  11  10       2226.76       2746.66       375.96 o                         
   1  11  10       3383.66       3824.21       385.02 o                         
   2  11  10        214.30        165.86       251.53 o                         
   3  11  10       1992.89       2634.54       336.50 o                         
   4  11  10        667.39        839.33       299.38 o                         
   5  11  10       7169.69       8448.24       577.52 o                         
   6  11  10         88.89        186.25       208.14 o                         
  -3  12  10       1961.83       3148.70       389.40 o                         
  -2  12  10        601.79        360.51       361.56 o                         
  -1  12  10       1031.68       1666.72       341.29 o                         
   0  12  10       8139.84       9538.10       728.43 o                         
   1  12  10         89.96        305.32       309.00 o                         
   2  12  10        939.47       1504.63       328.90 o                         
 -16   1  11       3233.52       2808.23       292.00 o                         
 -15   1  11      21836.76      20485.88       672.56 o                         
 -14   1  11       1494.38       1226.62       214.74 o                         
 -13   1  11       3983.67       3918.57       287.25 o                         
 -12   1  11       2779.35       2402.15       234.37 o                         
 -11   1  11      80477.38      81417.14      1058.19 o                         
 -10   1  11       7861.86       7925.69       277.16 o                         
  -9   1  11        839.12        689.93       126.37 o                         
  -8   1  11       2079.40       2192.75       160.47 o                         
  -7   1  11     116242.03     117465.41      1749.42 o                         
  -6   1  11       1081.31        647.82       133.43 o                         
  -5   1  11       1189.43       1098.91       131.78 o                         
  -4   1  11      21212.57      19727.17       380.69 o                         
  -3   1  11      36855.62      39853.41       713.72 o                         
  -2   1  11       4566.93       4591.04       209.54 o                         
  -1   1  11       1614.07       1278.24       128.34 o                         
   0   1  11      20891.57      20425.66       392.85 o                         
   1   1  11     324930.16     340979.12      2123.90 o                         
   2   1  11       1879.55       1284.51        99.84 o                         
   3   1  11      30096.62      29818.33       412.20 o                         
   4   1  11        115.20        127.34        79.80 o                         
   5   1  11      56840.70      56613.01       636.73 o                         
   6   1  11      16409.93      14963.41       294.91 o                         
   7   1  11        731.82        592.60        77.44 o                         
   8   1  11       2057.75       1443.32       119.32 o                         
   9   1  11      64310.00      63106.86       773.44 o                         
  10   1  11        500.45        590.99       132.84 o                         
  11   1  11        120.77        279.45       137.03 o                         
  12   1  11       8526.19       9070.29       356.31 o                         
  13   1  11      20416.11      22431.80       575.53 o                         
  14   1  11        598.96        416.38       205.64 o                         
  15   1  11       4831.09       4913.36       358.74 o                         
 -15   2  11       2946.60       2301.17       267.99 o                         
 -14   2  11      11788.73      11998.27       520.79 o                         
 -13   2  11       2867.94       2568.19       268.98 o                         
 -12   2  11      33789.39      35467.90       710.20 o                         
 -11   2  11       2878.24       3150.90       221.79 o                         
 -10   2  11      15132.06      16057.59       443.53 o                         
  -9   2  11      26006.01      24586.58       416.00 o                         
  -8   2  11        363.19        471.98       114.23 o                         
  -7   2  11        584.86        898.19       108.37 o                         
  -6   2  11     117709.69     123782.71      1169.21 o                         
  -5   2  11        702.42        585.40       109.42 o                         
  -4   2  11     101929.03     112594.88      1343.17 o                         
  -3   2  11       5460.65       3704.26       134.04 o                         
  -2   2  11      25526.65      25386.53       399.78 o                         
  -1   2  11       2520.28       1472.69       110.60 o                         
   0   2  11      34714.47      36272.85       500.85 o                         
   1   2  11       1201.42        958.97        79.76 o                         
   2   2  11       2944.51       2817.71       134.99 o                         
   3   2  11      19056.37      17183.04       327.09 o                         
   4   2  11      70526.87      67388.86       640.25 o                         
   5   2  11       5510.02       5447.35       192.14 o                         
   6   2  11     115514.70     121948.60      1046.53 o                         
   7   2  11      11576.65      11160.48       283.94 o                         
   8   2  11        225.37        342.48       114.46 o                         
   9   2  11       1915.46       1380.30       137.51 o                         
  10   2  11        100.68        191.45       138.75 o                         
  11   2  11       4737.26       4356.64       249.47 o                         
  12   2  11      17818.56      19207.10       498.94 o                         
  13   2  11       1368.92       1417.88       192.74 o                         
  14   2  11       7227.53       7113.55       386.41 o                         
  15   2  11        542.85        525.16       254.11 o                         
 -15   3  11        471.65        720.88       278.67 o                         
 -14   3  11       1385.91       1637.27       250.17 o                         
 -13   3  11      14945.42      14828.46       550.26 o                         
 -12   3  11       3525.51       3850.70       298.99 o                         
 -11   3  11       7497.23       7977.85       329.79 o                         
 -10   3  11        188.96         76.22       143.38 o                         
  -9   3  11      81848.37      82831.35       844.53 o                         
  -8   3  11        198.29        152.42        99.43 o                         
  -7   3  11          8.54         91.05        95.60 o                         
  -6   3  11          9.73          8.81        82.40 o                         
  -5   3  11      28755.48      30962.75       478.07 o                         
  -4   3  11       6444.92       5828.14       234.66 o                         
  -3   3  11      36523.46      36917.25       555.80 o                         
  -2   3  11       5298.71       5512.33       221.00 o                         
  -1   3  11     215774.23     223989.14      2073.64 o                         
   0   3  11      17534.99      16779.54       287.98 o                         
   1   3  11       2157.48       1761.02       109.01 o                         
   2   3  11        392.22        440.77        80.10 o                         
   3   3  11      41853.48      41442.98       510.12 o                         
   4   3  11       4743.27       4004.17       162.06 o                         
   5   3  11       8216.84       8284.32       257.77 o                         
   6   3  11       8435.64       8308.63       256.34 o                         
   7   3  11      33265.39      35654.59       537.80 o                         
   8   3  11       1520.56       1278.25       127.65 o                         
   9   3  11       3348.76       4161.79       214.88 o                         
  10   3  11       2296.11       2493.09       190.48 o                         
  11   3  11      50919.27      51310.56       794.74 o                         
  12   3  11       2494.77       2385.76       228.28 o                         
  13   3  11      10028.34      10297.14       416.68 o                         
  14   3  11       1652.60       1504.70       211.65 o                         
  15   3  11       3865.63       3041.24       278.95 o                         
 -15   4  11        356.90        194.64       271.89 o                         
 -14   4  11        732.15        727.55       247.95 o                         
 -13   4  11         44.73        144.15       196.38 o                         
 -12   4  11       3131.93       3610.53       266.43 o                         
 -11   4  11         23.20         66.96       161.95 o                         
 -10   4  11       7195.63       7317.82       297.48 o                         
  -9   4  11        213.53        107.44       132.73 o                         
  -8   4  11       2590.13       2981.36       170.94 o                         
  -7   4  11        126.25        -53.39       105.37 o                         
  -6   4  11      29752.30      28234.49       434.78 o                         
  -5   4  11       6909.26       6936.94       257.58 o                         
  -4   4  11       8576.04       9464.75       307.30 o                         
  -3   4  11       2313.19       2131.39       148.31 o                         
  -2   4  11      12355.12      12314.38       298.27 o                         
  -1   4  11       5306.88       3897.18       150.68 o                         
   0   4  11      22576.62      20066.18       356.82 o                         
   1   4  11       7808.17       7367.17       193.94 o                         
   2   4  11      17478.20      15549.03       297.80 o                         
   3   4  11       5507.23       5035.23       159.78 o                         
   4   4  11       3498.45       3143.58       131.22 o                         
   5   4  11       1677.81       1429.72       107.51 o                         
   6   4  11       3280.74       2949.76       156.21 o                         
   7   4  11         63.93         31.83       104.29 o                         
   8   4  11      13579.71      13870.78       352.62 o                         
   9   4  11          0.40        -60.58       120.61 o                         
  10   4  11         59.35         87.19       132.10 o                         
  11   4  11        139.64        213.27       137.41 o                         
  12   4  11          5.43        522.13       174.08 o                         
  13   4  11       1110.55        571.83       162.38 o                         
  14   4  11       1300.71       1785.79       265.84 o                         
 -14   5  11        877.45        605.61       236.17 o                         
 -13   5  11      17256.13      16449.48       577.46 o                         
 -12   5  11       9246.99       9494.26       416.24 o                         
 -11   5  11      13501.38      13319.72       477.77 o                         
 -10   5  11       3004.75       2526.92       209.73 o                         
  -9   5  11      57774.84      58573.57       882.57 o                         
  -8   5  11       1443.28       1365.05       159.61 o                         
  -7   5  11       4883.47       4994.67       220.91 o                         
  -6   5  11         62.71        139.16        83.39 o                         
  -5   5  11     130834.62     133203.62      1137.83 o                         
  -4   5  11       1910.29       1622.95       137.45 o                         
  -3   5  11      10750.39      11353.94       304.50 o                         
  -2   5  11       7883.54       7679.01       235.57 o                         
  -1   5  11     116961.40     112206.97      1161.25 o                         
   0   5  11        951.87        702.65        91.61 o                         
   1   5  11      19528.24      21223.92       380.89 o                         
   2   5  11       1681.58       1491.96       114.99 o                         
   3   5  11      49425.62      49962.65       531.39 o                         
   4   5  11       2976.51       2721.02       129.28 o                         
   5   5  11       9502.46      10254.96       250.47 o                         
   6   5  11          9.07        174.39        95.52 o                         
   7   5  11      82619.23      84956.82       868.48 o                         
   8   5  11       1567.80       1177.88       145.04 o                         
   9   5  11         20.70        -24.08       115.76 o                         
  10   5  11       1641.57       1606.67       158.05 o                         
  11   5  11      29797.00      31536.41       784.92 o                         
  12   5  11       4855.40       5118.27       347.06 o                         
  13   5  11        131.37        499.74       208.82 o                         
  14   5  11         14.27        200.10       253.36 o                         
 -14   6  11       6012.32       5798.41       447.30 o                         
 -13   6  11        336.67        323.84       239.86 o                         
 -12   6  11      12488.73      11874.23       492.01 o                         
 -11   6  11        948.01        821.76       208.95 o                         
 -10   6  11       5005.14       5241.84       289.09 o                         
  -9   6  11         26.73        299.84       157.02 o                         
  -8   6  11       2964.51       3454.08       221.68 o                         
  -7   6  11      21918.71      25207.65       543.81 o                         
  -6   6  11      36974.33      36047.21       615.00 o                         
  -5   6  11        692.86        478.28       149.83 o                         
  -4   6  11      40624.38      42078.58       692.10 o                         
  -3   6  11       5315.88       4913.43       181.32 o                         
  -2   6  11       9136.83       7713.91       263.79 o                         
  -1   6  11       1482.67       1236.79       111.08 o                         
   0   6  11      10326.15      10111.32       273.53 o                         
   1   6  11        179.72        262.18        78.90 o                         
   2   6  11       7498.54       8577.31       243.71 o                         
   3   6  11         35.63         60.82        81.72 o                         
   4   6  11      23635.24      21348.76       375.63 o                         
   5   6  11         23.58         30.68        89.15 o                         
   6   6  11      31724.10      32084.05       454.22 o                         
   7   6  11       2882.95       2555.84       151.05 o                         
   8   6  11       2025.02       2159.74       200.90 o                         
   9   6  11       2837.30       2597.14       216.91 o                         
  10   6  11       1221.68       1065.85       195.22 o                         
  11   6  11        463.02        230.33       225.83 o                         
  12   6  11       2433.61       1782.57       249.73 o                         
  13   6  11         16.76       -230.23       230.23 o                         
 -13   7  11       4758.07       4979.51       405.01 o                         
 -12   7  11       2614.78       2752.66       322.05 o                         
 -11   7  11       4785.82       3981.41       350.23 o                         
 -10   7  11       3509.07       4311.90       316.96 o                         
  -9   7  11       1159.96       1120.45       189.15 o                         
  -8   7  11       1382.32       1396.23       179.94 o                         
  -7   7  11      40902.45      41289.32       735.13 o                         
  -6   7  11       2148.38       2403.41       195.99 o                         
  -5   7  11      24980.22      25753.42       570.31 o                         
  -4   7  11       2994.09       3770.81       226.99 o                         
  -3   7  11      15162.00      16859.10       439.00 o                         
  -2   7  11        169.37        188.78       127.64 o                         
  -1   7  11       1231.76       1137.19       150.43 o                         
   0   7  11       2487.91       2554.54       162.14 o                         
   1   7  11      27163.53      25922.45       470.70 o                         
   2   7  11       4020.56       4100.69       184.36 o                         
   3   7  11      12596.49      13006.43       295.40 o                         
   4   7  11       1051.43        574.64       140.40 o                         
   5   7  11      18143.40      18619.06       471.87 o                         
   6   7  11        431.51        320.86       148.08 o                         
   7   7  11      10920.83      10683.76       393.73 o                         
   8   7  11       1864.72       1699.12       211.39 o                         
   9   7  11      17580.74      17509.77       551.02 o                         
  10   7  11         35.51        505.16       202.52 o                         
  11   7  11       2142.38       2587.80       287.86 o                         
  12   7  11          7.21        -62.98       231.79 o                         
 -12   8  11       2652.60       3210.88       349.19 o                         
 -11   8  11        213.50        598.61       264.56 o                         
 -10   8  11       1476.23       1210.96       255.78 o                         
  -9   8  11        185.59        284.61       227.59 o                         
  -8   8  11       1068.78       1100.51       206.74 o                         
  -7   8  11       5435.35       5669.89       330.10 o                         
  -6   8  11      19175.82      20747.74       531.57 o                         
  -5   8  11       1265.38       1236.32       163.11 o                         
  -4   8  11       8181.04       8141.45       316.89 o                         
  -3   8  11       1015.15        928.66       145.66 o                         
  -2   8  11        394.71        348.56       145.09 o                         
  -1   8  11       1374.77       1313.72       155.60 o                         
   0   8  11      14410.22      14598.83       392.39 o                         
   1   8  11       3198.25       3671.09       239.78 o                         
   2   8  11       9424.55       9814.81       364.75 o                         
   3   8  11       2438.68       2708.65       206.12 o                         
   4   8  11        272.07        203.33       143.07 o                         
   5   8  11        800.72        832.58       172.33 o                         
   6   8  11       5658.33       6344.79       320.76 o                         
   7   8  11        144.86        768.09       179.85 o                         
   8   8  11       4130.50       5786.20       344.27 o                         
   9   8  11         43.71        220.17       183.15 o                         
  10   8  11        847.36        878.64       215.27 o                         
  11   8  11         29.05         59.31       222.32 o                         
 -10   9  11        547.76        683.10       286.70 o                         
  -9   9  11         11.49        569.83       262.53 o                         
  -8   9  11        355.75        648.32       247.84 o                         
  -7   9  11      21572.10      20907.83       649.07 o                         
  -6   9  11        690.48        628.50       204.64 o                         
  -5   9  11        619.31        547.19       197.08 o                         
  -4   9  11        300.52        520.75       193.88 o                         
  -3   9  11      26762.49      29589.46       746.38 o                         
  -2   9  11       2248.22       2480.34       211.73 o                         
  -1   9  11        781.47        499.75       156.26 o                         
   0   9  11       6009.30       7096.05       342.31 o                         
   1   9  11      63070.30      61834.23       951.88 o                         
   2   9  11      12946.44      14087.97       471.53 o                         
   3   9  11        730.14        688.37       173.04 o                         
   4   9  11        690.36        657.02       190.01 o                         
   5   9  11      22848.82      24418.77       610.86 o                         
   6   9  11         94.20        401.07       190.93 o                         
   7   9  11        141.44        363.28       194.57 o                         
   8   9  11       1216.21       1533.34       248.37 o                         
   9   9  11      20777.64      21385.19       686.05 o                         
  10   9  11       2392.98       2372.52       281.15 o                         
  -9  10  11        579.75       1920.41       336.63 o                         
  -8  10  11        218.52        831.60       265.51 o                         
  -7  10  11       7544.29       9565.01       546.76 o                         
  -6  10  11       8752.79       7297.21       472.51 o                         
  -5  10  11        367.19        520.62       245.43 o                         
  -4  10  11       7204.68       7219.92       469.99 o                         
  -3  10  11       6227.56       7060.47       458.56 o                         
  -2  10  11       1307.37        910.30       238.95 o                         
  -1  10  11       1624.58       1886.08       301.64 o                         
   0  10  11       2127.32       2966.48       316.59 o                         
   1  10  11         98.30       -175.49       175.49 o                         
   2  10  11       4557.03       4781.55       289.58 o                         
   3  10  11        722.50        815.96       183.18 o                         
   4  10  11       3744.87       3575.80       257.94 o                         
   5  10  11        257.11        436.04       203.65 o                         
   6  10  11       2056.11       1747.61       255.92 o                         
   7  10  11       1622.59       1524.07       253.10 o                         
   8  10  11       2395.72       1977.78       303.28 o                         
  -6  11  11       1819.86       2026.80       352.63 o                         
  -5  11  11       5915.33       7087.25       498.07 o                         
  -4  11  11       4235.36       4903.19       411.26 o                         
  -3  11  11       7219.30       7963.42       504.71 o                         
  -2  11  11        375.15        394.97       256.04 o                         
  -1  11  11       2737.49       2206.30       305.37 o                         
   0  11  11          6.67        277.68       274.26 o                         
   1  11  11       3357.34       4123.09       511.14 o                         
   2  11  11         46.45       -221.36       285.57 o                         
   3  11  11       4793.54       4301.13       479.79 o                         
   4  11  11        993.59        717.04       270.24 o                         
   5  11  11       9241.56      10477.90       627.34 o                         
 -15   0  12       9976.30      10050.89       715.75 o                         
 -14   0  12        870.69        674.18       321.55 o                         
 -13   0  12       1028.12        629.39       274.72 o                         
 -12   0  12     115594.16     120704.94      2044.78 o                         
 -11   0  12       7667.52       8202.83       533.21 o                         
 -10   0  12       3207.59       4039.05       309.03 o                         
  -9   0  12       2392.28       2825.91       243.45 o                         
  -8   0  12      29729.57      29698.29       867.68 o                         
  -7   0  12         23.94        201.51       203.63 o                         
  -6   0  12       1576.28       2212.77       270.50 o                         
  -5   0  12      32628.06      29332.10      1016.92 o                         
  -4   0  12     234522.27     255679.86      6835.27 o                         
  -3   0  12         12.03         87.40       128.90 o                         
  -2   0  12        362.35        655.32       157.10 o                         
  -1   0  12      27656.83      27692.72       691.79 o                         
   0   0  12     288037.97     297720.88      3670.44 o                         
   1   0  12      10051.05       7745.47       340.74 o                         
   2   0  12      38441.27      37081.85       666.31 o                         
   3   0  12       4169.39       3585.83       195.87 o                         
   4   0  12      69917.09      69708.04      1005.93 o                         
   5   0  12      28387.81      25121.81       608.41 o                         
   6   0  12      28994.14      27458.18       691.89 o                         
   7   0  12        830.55        683.52       152.80 o                         
   8   0  12      74804.59      74073.41      1151.91 o                         
   9   0  12       3643.90       3461.38       281.79 o                         
  10   0  12       4081.89       3963.60       299.16 o                         
  11   0  12      30633.96      30246.50       868.45 o                         
  12   0  12      32339.29      34122.64       995.96 o                         
  13   0  12        549.26        600.80       233.19 o                         
  14   0  12       2684.69       2673.19       394.43 o                         
  15   0  12       1552.14       1996.18       393.99 o                         
 -15   1  12       6593.66       6377.33       396.99 o                         
 -14   1  12        629.22        131.97       202.12 o                         
 -13   1  12       1777.09       1894.22       244.83 o                         
 -12   1  12       8940.50       9265.60       402.30 o                         
 -11   1  12       7320.91       7655.61       323.19 o                         
 -10   1  12      18284.75      18140.18       483.10 o                         
  -9   1  12       9671.20      10369.90       300.19 o                         
  -8   1  12       8788.45       8028.52       285.26 o                         
  -7   1  12      20480.69      21157.39       471.61 o                         
  -6   1  12       1059.11        913.54       147.46 o                         
  -5   1  12      55605.42      59898.07       759.75 o                         
  -4   1  12      18350.57      16165.51       454.55 o                         
  -3   1  12       6409.83       7764.31       245.00 o                         
  -2   1  12         46.91         64.57       104.35 o                         
  -1   1  12        735.10        799.23       116.77 o                         
   0   1  12       5279.40       5000.26       193.59 o                         
   1   1  12      43166.19      42286.72       593.06 o                         
   2   1  12       2932.44       2264.42       135.92 o                         
   3   1  12      35814.39      34506.38       463.86 o                         
   4   1  12        414.76        468.00        94.51 o                         
   5   1  12      14411.35      15229.29       299.02 o                         
   6   1  12       8003.71       7582.04       231.91 o                         
   7   1  12         41.65         43.03        90.37 o                         
   8   1  12       2268.16       1710.24       128.35 o                         
   9   1  12       2090.87       1970.20       173.23 o                         
  10   1  12        826.39        976.67       150.53 o                         
  11   1  12      17331.65      18412.09       489.67 o                         
  12   1  12       2776.53       3068.19       223.50 o                         
  13   1  12       2432.71       2075.39       214.87 o                         
  14   1  12        410.32        420.77       212.41 o                         
  15   1  12         61.50        133.04       281.56 o                         
 -15   2  12       1624.90       1774.34       298.48 o                         
 -14   2  12       7654.41       7934.97       460.18 o                         
 -13   2  12        111.13        346.96       255.71 o                         
 -12   2  12      42144.68      44038.27       848.45 o                         
 -11   2  12         11.92        234.13       160.83 o                         
 -10   2  12      23615.18      22972.19       538.86 o                         
  -9   2  12        156.92        154.28       135.30 o                         
  -8   2  12       8396.60       8071.68       271.25 o                         
  -7   2  12        151.10        212.05       111.42 o                         
  -6   2  12        563.98        481.05       105.70 o                         
  -5   2  12       1077.92        805.32       103.50 o                         
  -4   2  12      43897.48      42125.09       605.93 o                         
  -3   2  12       2448.06       1966.32       128.47 o                         
  -2   2  12      87833.98      86050.10       897.04 o                         
  -1   2  12       1467.87       1177.84       112.04 o                         
   0   2  12     121376.95     122872.28      1098.20 o                         
   1   2  12        805.79        587.21        77.57 o                         
   2   2  12      24940.44      25429.20       388.12 o                         
   3   2  12       1284.92       1082.66       109.36 o                         
   4   2  12      15643.37      15244.14       301.54 o                         
   5   2  12        247.45        128.69        76.52 o                         
   6   2  12       4826.05       4830.94       212.15 o                         
   7   2  12         37.48         35.59       106.53 o                         
   8   2  12      24157.65      24802.24       461.08 o                         
   9   2  12        305.66        371.72       118.50 o                         
  10   2  12      21815.85      22702.10       520.60 o                         
  11   2  12        198.04        263.65       155.74 o                         
  12   2  12      24188.92      25322.87       613.19 o                         
  13   2  12        431.97        537.40       188.42 o                         
  14   2  12       6204.43       6227.13       405.51 o                         
 -15   3  12       3848.26       3493.50       360.21 o                         
 -14   3  12         70.07        248.92       239.20 o                         
 -13   3  12       3278.30       3013.52       288.04 o                         
 -12   3  12       2387.29       2235.01       223.87 o                         
 -11   3  12      21709.94      22122.59       562.73 o                         
 -10   3  12      14063.94      13831.69       436.70 o                         
  -9   3  12       6937.19       6393.83       274.38 o                         
  -8   3  12        693.28        394.43       109.14 o                         
  -7   3  12      43133.41      42465.72       649.97 o                         
  -6   3  12         35.03        -52.94        88.19 o                         
  -5   3  12      73537.12      81600.27       878.73 o                         
  -4   3  12       2398.67       1850.99       164.17 o                         
  -3   3  12       2364.12       2053.41       154.10 o                         
  -2   3  12         12.88        131.06        99.34 o                         
  -1   3  12      26962.32      25506.33       442.70 o                         
   0   3  12        327.56        201.67        75.82 o                         
   1   3  12     140748.55     140134.41      1027.40 o                         
   2   3  12       5908.11       4577.22       171.10 o                         
   3   3  12       1537.00       1245.82       121.07 o                         
   4   3  12       3909.65       3701.03       160.16 o                         
   5   3  12      27005.24      29036.37       454.64 o                         
   6   3  12      11905.36      10771.58       315.32 o                         
   7   3  12      23608.39      23822.75       463.96 o                         
   8   3  12       3349.90       2733.09       177.91 o                         
   9   3  12       1027.83       1555.11       157.72 o                         
  10   3  12         49.20        184.77       139.09 o                         
  11   3  12      15421.97      17242.80       492.30 o                         
  12   3  12       1347.82       1670.54       207.01 o                         
  13   3  12      12586.27      14071.06       500.48 o                         
  14   3  12         23.29          5.75       205.91 o                         
 -15   4  12       4324.78       3550.85       353.51 o                         
 -14   4  12      24780.73      24904.46       809.74 o                         
 -13   4  12        900.96       1218.78       229.59 o                         
 -12   4  12       1984.48       1723.83       205.76 o                         
 -11   4  12        574.63        372.23       192.11 o                         
 -10   4  12      81407.91      82704.69      1134.23 o                         
  -9   4  12        243.71        488.55       143.53 o                         
  -8   4  12       5955.43       5785.53       235.74 o                         
  -7   4  12       4965.30       6276.61       239.74 o                         
  -6   4  12      83537.21      86683.13       944.01 o                         
  -5   4  12       5435.30       4864.72       233.89 o                         
  -4   4  12        612.03        814.53       137.16 o                         
  -3   4  12         10.96         42.10       124.00 o                         
  -2   4  12     141884.78     140190.23      1448.64 o                         
  -1   4  12        342.08        296.72       103.82 o                         
   0   4  12       9018.84      10718.20       237.48 o                         
   1   4  12        829.54        858.45        89.06 o                         
   2   4  12      39944.28      38591.44       488.01 o                         
   3   4  12         58.86         58.00        72.39 o                         
   4   4  12       9117.02       9460.13       244.41 o                         
   5   4  12        293.40        197.93       112.06 o                         
   6   4  12     155538.66     159928.89      1277.10 o                         
   7   4  12       1992.07       1610.75       142.79 o                         
   8   4  12        175.43        357.25       119.75 o                         
   9   4  12         31.36        107.63       127.73 o                         
  10   4  12      28625.47      28182.84       561.13 o                         
  11   4  12       7026.01       7328.27       318.25 o                         
  12   4  12       2362.85       2304.33       221.57 o                         
  13   4  12       1269.73       1159.97       199.16 o                         
  14   4  12      12297.62      13092.38       579.57 o                         
 -14   5  12         80.31       -148.64       248.40 o                         
 -13   5  12       1488.82       1004.82       207.09 o                         
 -12   5  12       8794.42       8735.48       404.49 o                         
 -11   5  12          8.13        304.35       188.95 o                         
 -10   5  12         21.50        132.50       189.33 o                         
  -9   5  12       4893.16       6126.94       308.74 o                         
  -8   5  12        193.29         50.87       135.20 o                         
  -7   5  12       3692.25       3909.69       229.41 o                         
  -6   5  12         73.97        123.99       135.85 o                         
  -5   5  12       5431.27       5693.11       276.13 o                         
  -4   5  12        355.62        115.87       114.27 o                         
  -3   5  12       7735.35       8372.78       278.94 o                         
  -2   5  12       1347.86       1047.06       132.35 o                         
  -1   5  12         66.53         82.98        97.95 o                         
   0   5  12        349.05        150.64        81.29 o                         
   1   5  12        348.92        689.44       125.49 o                         
   2   5  12       7077.61       6766.59       212.76 o                         
   3   5  12      32523.27      30212.13       425.61 o                         
   4   5  12       3012.34       3117.13       141.92 o                         
   5   5  12       4392.78       4413.01       174.65 o                         
   6   5  12        350.44        376.87       113.89 o                         
   7   5  12       9286.40       9177.50       299.03 o                         
   8   5  12       4546.28       4454.32       219.39 o                         
   9   5  12       5327.80       5063.84       239.18 o                         
  10   5  12         48.95         50.71       128.84 o                         
  11   5  12       6231.61       6921.80       383.10 o                         
  12   5  12        678.42        238.86       200.39 o                         
  13   5  12        168.12        613.75       231.14 o                         
 -13   6  12         63.32        189.86       305.82 o                         
 -12   6  12        260.19        347.75       207.86 o                         
 -11   6  12        390.46        743.16       204.66 o                         
 -10   6  12      10504.61       9872.82       410.56 o                         
  -9   6  12          3.67        214.31       177.31 o                         
  -8   6  12      18837.10      19591.38       497.32 o                         
  -7   6  12         41.81        120.90       144.50 o                         
  -6   6  12      98256.17     102645.11      1131.24 o                         
  -5   6  12       2336.03       2492.45       204.99 o                         
  -4   6  12       7421.86       8316.13       292.25 o                         
  -3   6  12       5514.61       5615.10       241.92 o                         
  -2   6  12       9933.36       8934.06       302.54 o                         
  -1   6  12       2468.06       2458.38       168.77 o                         
   0   6  12       3317.67       3440.00       168.32 o                         
   1   6  12       1691.44       1191.93       118.25 o                         
   2   6  12      31822.20      30963.91       474.22 o                         
   3   6  12         93.49        127.11        94.14 o                         
   4   6  12      33583.77      34812.03       481.86 o                         
   5   6  12       3911.67       4104.70       175.88 o                         
   6   6  12      67442.88      67762.23       765.79 o                         
   7   6  12          2.98        -79.29       103.78 o                         
   8   6  12       3439.74       2464.03       209.40 o                         
   9   6  12       1419.07       1160.64       178.48 o                         
  10   6  12       7782.03       7517.27       355.47 o                         
  11   6  12       1498.79       1437.56       217.97 o                         
  12   6  12        233.13        265.84       222.62 o                         
  13   6  12       1706.10       1116.27       263.27 o                         
 -12   7  12       1764.00       1528.89       285.11 o                         
 -11   7  12       9113.09       8887.84       518.48 o                         
 -10   7  12        622.03        292.57       223.16 o                         
  -9   7  12      11662.18      12371.91       459.13 o                         
  -8   7  12       7111.19       8172.12       350.19 o                         
  -7   7  12      22545.02      23171.13       566.98 o                         
  -6   7  12         69.44        166.84       158.28 o                         
  -5   7  12      30085.64      28824.86       616.94 o                         
  -4   7  12       5412.47       7018.68       306.54 o                         
  -3   7  12        116.65        230.84       151.88 o                         
  -2   7  12       1419.19       1455.08       157.87 o                         
  -1   7  12      23125.01      23956.91       525.49 o                         
   0   7  12      10124.23      11434.34       333.33 o                         
   1   7  12      56499.58      57111.82       724.60 o                         
   2   7  12       1521.93       1268.52       127.16 o                         
   3   7  12       1968.87       1576.86       129.29 o                         
   4   7  12        634.83        432.99       137.60 o                         
   5   7  12      16880.95      17973.82       507.75 o                         
   6   7  12       2752.35       2574.09       218.93 o                         
   7   7  12      10555.25      11642.57       433.57 o                         
   8   7  12        190.09         70.15       166.71 o                         
   9   7  12        434.05        670.73       195.74 o                         
  10   7  12       1167.62       1380.63       207.43 o                         
  11   7  12       4883.71       4584.94       339.76 o                         
  12   7  12        405.76        461.42       246.10 o                         
 -11   8  12        713.58       1665.14       328.54 o                         
 -10   8  12         75.36        707.73       279.36 o                         
  -9   8  12         39.97        269.58       224.51 o                         
  -8   8  12      21167.45      21622.91       697.97 o                         
  -7   8  12       7103.10       8604.98       417.66 o                         
  -6   8  12        525.49        636.75       169.13 o                         
  -5   8  12        262.41        236.39       165.88 o                         
  -4   8  12      49160.61      50867.61       814.84 o                         
  -3   8  12       2273.78       1325.08       160.49 o                         
  -2   8  12          5.42         92.87       131.55 o                         
  -1   8  12       7157.37       7810.76       315.09 o                         
   0   8  12      53432.12      53016.20       765.20 o                         
   1   8  12      11934.75      13241.08       449.72 o                         
   2   8  12       3262.51       3262.35       242.80 o                         
   3   8  12         14.25        -48.69       156.82 o                         
   4   8  12      24552.84      25360.19       600.22 o                         
   5   8  12       3059.11       4189.72       269.47 o                         
   6   8  12         61.49        313.33       164.86 o                         
   7   8  12       2917.38       2550.02       242.06 o                         
   8   8  12      24250.29      23246.60       653.18 o                         
   9   8  12       3599.59       3434.60       296.90 o                         
  10   8  12        921.83        242.64       203.56 o                         
  11   8  12        216.73        257.42       226.93 o                         
 -10   9  12        262.28        468.72       366.39 o                         
  -9   9  12         46.46        571.68       250.25 o                         
  -8   9  12         68.81        291.86       232.33 o                         
  -7   9  12        983.21        734.39       232.61 o                         
  -6   9  12        751.68        472.24       218.44 o                         
  -5   9  12        128.75        361.45       214.00 o                         
  -4   9  12       1882.23       2067.57       234.28 o                         
  -3   9  12        127.57        -84.14       225.10 o                         
  -2   9  12       1726.32       1404.39       195.92 o                         
  -1   9  12         40.16         17.23       166.35 o                         
   0   9  12        378.56        259.28       191.81 o                         
   1   9  12         57.04        409.21       166.36 o                         
   2   9  12       5532.17       5695.64       329.52 o                         
   3   9  12        537.87        394.82       174.66 o                         
   4   9  12       1753.14       1607.18       234.90 o                         
   5   9  12          1.34        363.42       191.89 o                         
   6   9  12         28.08        506.36       188.48 o                         
   7   9  12        332.74        693.01       218.99 o                         
   8   9  12       4473.56       5528.87       387.80 o                         
   9   9  12         87.13        356.48       254.10 o                         
  -8  10  12       6349.30       6799.48       464.73 o                         
  -7  10  12          1.76         37.01       250.97 o                         
  -6  10  12          8.33        -25.86       241.32 o                         
  -5  10  12       5090.42       5226.37       411.98 o                         
  -4  10  12      30509.18      33631.72       978.02 o                         
  -3  10  12         89.61        400.11       239.00 o                         
  -2  10  12       1631.73       1207.64       253.79 o                         
  -1  10  12        120.17         80.84       234.61 o                         
   0  10  12      22750.59      24821.18       797.12 o                         
   1  10  12       2971.88       2775.45       244.51 o                         
   2  10  12       1881.67       1349.34       265.03 o                         
   3  10  12       1310.26       1433.84       214.52 o                         
   4  10  12      13297.14      13797.31       491.75 o                         
   5  10  12        399.10        608.77       210.72 o                         
   6  10  12         18.66        490.33       219.13 o                         
   7  10  12        329.34        163.28       258.15 o                         
  -5  11  12       5177.31       4006.61       417.55 o                         
  -4  11  12       6588.23       7585.20       498.08 o                         
  -3  11  12       1609.95       1742.28       292.04 o                         
  -2  11  12       2437.73       3093.69       343.32 o                         
  -1  11  12       5328.72       6398.62       470.46 o                         
   0  11  12       2810.43       4163.54       425.10 o                         
   1  11  12       8733.89       7984.67       538.59 o                         
   2  11  12       2199.09       1887.00       344.32 o                         
   3  11  12       3403.30       2808.58       370.35 o                         
   4  11  12         30.81       -121.07       304.53 o                         
   5  11  12       4551.20       6048.91       518.94 o                         
 -15   1  13        265.35        813.05       296.72 o                         
 -14   1  13        200.24        280.92       220.53 o                         
 -13   1  13      39898.32      42304.70       972.75 o                         
 -12   1  13       3480.52       3900.08       279.93 o                         
 -11   1  13        249.48        569.56       171.39 o                         
 -10   1  13       4845.35       5007.32       269.16 o                         
  -9   1  13      39184.32      38699.52       614.71 o                         
  -8   1  13        238.52        429.56       148.56 o                         
  -7   1  13       5735.63       5703.25       259.52 o                         
  -6   1  13       8660.81       7051.06       303.15 o                         
  -5   1  13     243137.56     253338.38      3277.80 o                         
  -4   1  13          2.52         18.99        94.60 o                         
  -3   1  13       3541.53       2520.55       174.76 o                         
  -2   1  13      10686.08      10258.46       327.20 o                         
  -1   1  13      72787.62      75314.30      1189.05 o                         
   0   1  13       8174.54       7033.38       239.37 o                         
   1   1  13       2528.56       2906.63       148.09 o                         
   2   1  13       6876.71       5991.85       212.49 o                         
   3   1  13      68878.39      67581.36       722.96 o                         
   4   1  13      10488.22      10226.07       257.57 o                         
   5   1  13       4125.25       4604.62       174.88 o                         
   6   1  13        580.15        663.74       103.46 o                         
   7   1  13      85753.27      83404.16       854.71 o                         
   8   1  13        941.46        557.29       132.53 o                         
   9   1  13      35232.67      35641.89       611.33 o                         
  10   1  13       6341.15       6433.99       284.96 o                         
  11   1  13      37353.31      38716.43       731.21 o                         
  12   1  13        605.97        510.59       172.50 o                         
  13   1  13         33.48         36.34       170.25 o                         
  14   1  13       1349.65        972.96       231.59 o                         
 -15   2  13       3520.02       3355.69       354.30 o                         
 -14   2  13       2875.28       2659.12       319.99 o                         
 -13   2  13       7516.26       7855.25       429.47 o                         
 -12   2  13      18292.94      18788.05       589.46 o                         
 -11   2  13       8553.24       7804.75       333.66 o                         
 -10   2  13      41140.30      40581.60       807.42 o                         
  -9   2  13       9296.12       8168.64       271.89 o                         
  -8   2  13      24087.09      25132.99       561.13 o                         
  -7   2  13       1164.91       1031.01       120.91 o                         
  -6   2  13      33850.72      36902.55       731.14 o                         
  -5   2  13      29078.66      26255.83       512.01 o                         
  -4   2  13      10603.79      10587.82       264.14 o                         
  -3   2  13       2678.70       1550.09       119.67 o                         
  -2   2  13      17019.50      15513.35       357.17 o                         
  -1   2  13       1059.62        886.57       107.80 o                         
   0   2  13     193341.34     199447.30      2068.18 o                         
   1   2  13       4245.80       3002.60       177.10 o                         
   2   2  13      33869.86      34937.48       487.27 o                         
   3   2  13       3762.52       3535.70       165.58 o                         
   4   2  13        577.24        580.26       121.63 o                         
   5   2  13       5736.73       4838.43       176.70 o                         
   6   2  13      30062.12      28190.72       500.46 o                         
   7   2  13       1106.56        762.87       128.28 o                         
   8   2  13      24626.48      23259.24       452.10 o                         
   9   2  13         41.07        -39.10       130.35 o                         
  10   2  13      15442.26      16315.30       456.47 o                         
  11   2  13       5714.91       5671.23       299.09 o                         
  12   2  13       5505.22       5373.96       308.60 o                         
  13   2  13        461.84        487.18       187.27 o                         
  14   2  13         54.56        236.99       249.78 o                         
 -15   3  13      11461.41       9951.59       559.96 o                         
 -14   3  13        705.93        602.74       253.03 o                         
 -13   3  13       1040.50       1389.41       256.26 o                         
 -12   3  13       1604.62        974.72       219.90 o                         
 -11   3  13      54702.89      57158.95      1022.32 o                         
 -10   3  13       4358.12       4260.17       262.67 o                         
  -9   3  13      12173.56      11703.96       387.64 o                         
  -8   3  13        251.00        302.40       130.01 o                         
  -7   3  13      25168.50      25837.39       516.48 o                         
  -6   3  13        753.51        418.12       121.52 o                         
  -5   3  13       3328.20       4120.26       197.19 o                         
  -4   3  13       3763.20       3294.76       205.51 o                         
  -3   3  13      97130.49      97620.27      1135.97 o                         
  -2   3  13        206.62        325.07       128.17 o                         
  -1   3  13      41136.21      38574.73       624.55 o                         
   0   3  13      10075.08       8594.08       266.66 o                         
   1   3  13      68018.12      68526.34       727.65 o                         
   2   3  13       3817.92       3283.50       153.71 o                         
   3   3  13        964.71        892.70       117.73 o                         
   4   3  13       5112.12       5005.77       194.69 o                         
   5   3  13      64760.16      66074.38       714.13 o                         
   6   3  13        771.42        867.78       132.61 o                         
   7   3  13       6325.46       7036.67       276.28 o                         
   8   3  13         21.83         35.10       115.68 o                         
   9   3  13      21133.59      20959.55       491.65 o                         
  10   3  13       3511.87       3541.73       228.51 o                         
  11   3  13       6851.86       6903.01       329.79 o                         
  12   3  13        823.85        934.27       187.22 o                         
  13   3  13      16005.36      15592.00       539.14 o                         
  14   3  13        237.00        235.37       220.33 o                         
 -14   4  13       1951.94       1820.77       310.63 o                         
 -13   4  13        953.21        768.68       205.64 o                         
 -12   4  13       5295.94       5055.21       313.84 o                         
 -11   4  13       3942.63       3615.75       270.95 o                         
 -10   4  13        141.57        247.64       209.79 o                         
  -9   4  13        845.43        416.10       179.01 o                         
  -8   4  13       3299.08       3872.63       240.72 o                         
  -7   4  13       4953.77       4821.85       244.69 o                         
  -6   4  13       9258.71       8849.13       322.55 o                         
  -5   4  13         73.63         44.16       139.29 o                         
  -4   4  13        350.31        473.58       137.84 o                         
  -3   4  13       9559.42      10121.94       322.27 o                         
  -2   4  13       4376.54       4010.02       190.34 o                         
  -1   4  13        678.96        493.23       104.90 o                         
   0   4  13      29780.87      28920.63       406.92 o                         
   1   4  13        572.03        471.36       101.63 o                         
   2   4  13       3341.87       3256.27       154.37 o                         
   3   4  13         62.87         72.71        98.91 o                         
   4   4  13        607.38        676.68       115.64 o                         
   5   4  13        195.27        -21.68       108.03 o                         
   6   4  13      24639.27      25200.75       499.65 o                         
   7   4  13       2914.34       2406.91       181.73 o                         
   8   4  13       2249.18       2129.99       177.52 o                         
   9   4  13        500.84        232.07       132.02 o                         
  10   4  13        266.59        527.27       142.22 o                         
  11   4  13       2580.85       3005.72       234.46 o                         
  12   4  13       9914.78      11975.07       433.91 o                         
  13   4  13         10.08        181.08       215.80 o                         
 -14   5  13         49.01       -255.29       255.29 o                         
 -13   5  13        357.62        334.69       236.65 o                         
 -12   5  13        137.01          0.59       203.66 o                         
 -11   5  13      24090.03      23642.67       652.67 o                         
 -10   5  13       6667.56       6189.63       334.23 o                         
  -9   5  13       1720.69       1705.70       197.02 o                         
  -8   5  13       2889.16       3437.36       221.25 o                         
  -7   5  13     104279.54     108932.48      1343.41 o                         
  -6   5  13       2109.28       2005.16       195.56 o                         
  -5   5  13       7446.62       7170.13       305.18 o                         
  -4   5  13        253.30        167.32       147.25 o                         
  -3   5  13      44217.03      43123.40       692.28 o                         
  -2   5  13       2208.78       1879.44       141.40 o                         
  -1   5  13        157.04       -101.67       125.98 o                         
   0   5  13         30.35        -55.88        74.39 o                         
   1   5  13      94554.78      91586.54       928.19 o                         
   2   5  13       2097.82       1910.06       135.20 o                         
   3   5  13       8109.59       8573.45       243.10 o                         
   4   5  13       1152.53       1324.53       108.92 o                         
   5   5  13     123934.34     129928.43      1067.42 o                         
   6   5  13       5976.24       6306.26       257.37 o                         
   7   5  13         44.21        126.13       116.50 o                         
   8   5  13       1317.77       1151.39       149.42 o                         
   9   5  13       6025.98       5387.85       250.83 o                         
  10   5  13         74.58       -132.55       144.70 o                         
  11   5  13        474.21        693.54       212.05 o                         
  12   5  13         58.09        230.18       228.72 o                         
  13   5  13      21135.94      23537.71       789.30 o                         
 -13   6  13       4457.64       3484.10       365.85 o                         
 -12   6  13       5391.58       4556.96       337.45 o                         
 -11   6  13       1056.05        915.45       239.43 o                         
 -10   6  13      20027.11      20122.59       605.07 o                         
  -9   6  13        112.31        180.50       176.45 o                         
  -8   6  13      11616.50      12142.13       407.45 o                         
  -7   6  13          2.99        330.11       155.42 o                         
  -6   6  13      12462.55      14129.45       442.74 o                         
  -5   6  13       2428.36       1569.69       196.11 o                         
  -4   6  13       7387.45       7615.28       321.99 o                         
  -3   6  13        843.60        880.04       136.86 o                         
  -2   6  13      15215.59      14257.84       404.92 o                         
  -1   6  13        797.70        878.60       143.95 o                         
   0   6  13      51057.07      52252.12       739.54 o                         
   1   6  13       7450.17       7205.67       245.21 o                         
   2   6  13      11980.09      10573.74       289.58 o                         
   3   6  13         71.36         59.06        97.36 o                         
   4   6  13       1574.14       1583.33       132.11 o                         
   5   6  13        417.24        188.28       105.50 o                         
   6   6  13       8169.18       8755.96       297.17 o                         
   7   6  13       3107.21       2934.24       218.20 o                         
   8   6  13       8456.17       7574.00       351.58 o                         
   9   6  13         86.88       -131.63       168.11 o                         
  10   6  13       8109.84       8661.91       405.15 o                         
  11   6  13        358.49        619.73       212.71 o                         
  12   6  13       3460.79       3928.53       340.11 o                         
 -12   7  13         30.45          8.49       294.69 o                         
 -11   7  13       3092.32       2811.22       334.79 o                         
 -10   7  13         29.67        125.07       239.86 o                         
  -9   7  13      12518.97      14070.83       516.93 o                         
  -8   7  13        486.43        676.25       173.94 o                         
  -7   7  13      11749.02      13003.24       453.31 o                         
  -6   7  13        121.90        -60.35       174.51 o                         
  -5   7  13      26295.74      27004.03       606.83 o                         
  -4   7  13       4417.78       4034.34       248.07 o                         
  -3   7  13        970.87        827.51       161.02 o                         
  -2   7  13       4554.30       4883.94       260.05 o                         
  -1   7  13      14174.59      13204.91       413.96 o                         
   0   7  13        718.99       1066.56       151.56 o                         
   1   7  13      20962.90      20463.63       460.36 o                         
   2   7  13       4060.15       4317.35       203.53 o                         
   3   7  13      40438.66      41873.47       579.12 o                         
   4   7  13        191.34        293.16       160.89 o                         
   5   7  13       6435.61       6721.73       319.95 o                         
   6   7  13         26.08         49.57       172.47 o                         
   7   7  13       7000.47       5511.86       306.49 o                         
   8   7  13       3232.08       3846.82       282.74 o                         
   9   7  13       2813.60       2082.45       240.16 o                         
  10   7  13        805.38        889.46       212.50 o                         
  11   7  13       5903.49       6617.13       419.91 o                         
 -11   8  13        877.81       1202.51       303.73 o                         
 -10   8  13       4033.74       3741.18       502.76 o                         
  -9   8  13        900.72       1340.93       287.47 o                         
  -8   8  13       1059.14       1611.99       262.84 o                         
  -7   8  13       3081.48       2902.79       272.23 o                         
  -6   8  13       4515.02       3785.76       254.37 o                         
  -5   8  13        463.25        192.10       173.52 o                         
  -4   8  13       1905.76       1786.46       203.61 o                         
  -3   8  13       2525.48       2488.17       195.64 o                         
  -2   8  13       5902.20       6010.14       282.73 o                         
  -1   8  13       2318.82       2485.49       197.81 o                         
   0   8  13      16150.81      16065.22       446.18 o                         
   1   8  13       1606.73       1405.53       188.79 o                         
   2   8  13        383.73        563.23       174.21 o                         
   3   8  13        876.87        666.18       184.87 o                         
   4   8  13       1851.68       1727.45       206.99 o                         
   5   8  13        341.62        408.33       172.64 o                         
   6   8  13      10367.58      10853.57       429.64 o                         
   7   8  13        680.72        602.77       193.49 o                         
   8   8  13        205.64        185.15       190.03 o                         
   9   8  13        192.02        268.69       225.98 o                         
  10   8  13        906.21       1363.06       263.97 o                         
 -10   9  13       1580.04       1681.21       332.44 o                         
  -9   9  13      18308.08      21131.04       832.72 o                         
  -8   9  13       1582.48       1780.70       303.89 o                         
  -7   9  13       1794.16       1536.57       248.29 o                         
  -6   9  13       3104.09       3430.99       308.35 o                         
  -5   9  13      47994.73      47903.91      1012.98 o                         
  -4   9  13       1858.62       1537.76       231.22 o                         
  -3   9  13       1012.76       1436.39       202.54 o                         
  -2   9  13        535.79        485.28       173.74 o                         
  -1   9  13      34086.84      35409.07       744.64 o                         
   0   9  13       1350.38       1136.69       174.76 o                         
   1   9  13          3.42        279.84       177.40 o                         
   2   9  13        868.25       1227.28       213.25 o                         
   3   9  13      22876.63      23027.38       642.84 o                         
   4   9  13       3317.20       3775.72       288.64 o                         
   5   9  13       2660.19       2264.61       237.54 o                         
   6   9  13       3180.07       3879.93       319.52 o                         
   7   9  13      22973.40      23929.43       724.55 o                         
   8   9  13       9779.45      10656.13       538.71 o                         
   9   9  13       3297.45       2902.18       324.68 o                         
  -8  10  13       4681.07       3126.25       418.60 o                         
  -7  10  13        339.62        306.13       332.54 o                         
  -6  10  13       2005.41       1586.40       282.78 o                         
  -5  10  13       2114.43       2675.87       339.17 o                         
  -4  10  13       1243.52       1155.98       284.71 o                         
  -3  10  13       2642.87       3347.42       354.94 o                         
  -2  10  13       4363.38       4182.23       362.81 o                         
  -1  10  13       2398.99       3286.44       344.35 o                         
   0  10  13       8821.81       7308.99       488.94 o                         
   1  10  13       7523.18       8208.08       425.93 o                         
   2  10  13       1087.24        475.12       197.95 o                         
   3  10  13        351.81         82.32       198.18 o                         
   4  10  13        938.42       1220.29       237.01 o                         
   5  10  13       2101.26       2603.06       278.13 o                         
   6  10  13       3732.67       4599.62       355.28 o                         
   7  10  13       3017.03       2726.90       313.47 o                         
  -5  11  13       7343.52       7326.53       514.67 o                         
  -4  11  13         48.08        -47.61       269.91 o                         
  -3  11  13       2686.93       2440.12       326.95 o                         
  -2  11  13        285.10        576.40       253.98 o                         
  -1  11  13       2136.72       2060.96       327.61 o                         
   0  11  13        102.31        369.14       333.54 o                         
   1  11  13       2864.23       3600.65       383.11 o                         
   2  11  13       3666.06       2316.02       378.40 o                         
   3  11  13       5759.91       6678.81       525.48 o                         
   4  11  13       1627.08        964.00       331.54 o                         
 -15   0  14         16.73        580.75       500.74 o                         
 -14   0  14      43207.13      44865.92      1440.82 o                         
 -13   0  14      11612.96      13644.94       732.73 o                         
 -12   0  14         67.17        177.68       259.75 o                         
 -11   0  14       7096.45       7343.50       559.23 o                         
 -10   0  14      47070.84      46132.54      1055.83 o                         
  -9   0  14        859.68        694.80       210.43 o                         
  -8   0  14       5130.01       6508.72       439.41 o                         
  -7   0  14       1727.85       1039.82       243.63 o                         
  -6   0  14     214726.02     230052.55      6716.22 o                         
  -5   0  14         99.43        246.70       223.95 o                         
  -4   0  14       2849.60       3104.71       239.08 o                         
  -3   0  14        177.59        105.96       199.58 o                         
  -2   0  14      62930.52      74137.67      1403.63 o                         
  -1   0  14      20117.84      18943.19       594.84 o                         
   0   0  14      10890.57      10850.28       534.22 o                         
   1   0  14        103.52        158.18       117.39 o                         
   2   0  14     205556.69     201918.70      2938.06 o                         
   3   0  14      15504.22      13990.89       407.37 o                         
   4   0  14       3061.17       2274.41       191.89 o                         
   5   0  14       2739.32       2292.68       177.80 o                         
   6   0  14      90525.85      88152.48      1289.12 o                         
   7   0  14       1401.63       1063.86       198.55 o                         
   8   0  14      14128.14      14458.74       566.51 o                         
   9   0  14       4320.70       4653.44       345.57 o                         
  10   0  14      44163.56      45830.22      1087.04 o                         
  11   0  14        414.14        166.77       223.95 o                         
  12   0  14       5009.64       3845.69       374.68 o                         
  13   0  14         31.31         27.72       279.59 o                         
  14   0  14      11204.44      11069.71       714.43 o                         
 -15   1  14        205.37        624.52       267.94 o                         
 -14   1  14       3421.36       3186.42       340.00 o                         
 -13   1  14      10604.15      10966.00       519.58 o                         
 -12   1  14         16.52        472.26       188.46 o                         
 -11   1  14      19625.72      20519.54       550.13 o                         
 -10   1  14       1390.59       1127.80       191.39 o                         
  -9   1  14       3694.74       3450.28       212.64 o                         
  -8   1  14       9672.33       9608.07       342.46 o                         
  -7   1  14       2433.43       2409.75       219.93 o                         
  -6   1  14      10862.98      10186.69       377.80 o                         
  -5   1  14      19045.29      20674.23       465.13 o                         
  -4   1  14       6109.97       5730.57       216.01 o                         
  -3   1  14      23073.44      25222.60       522.78 o                         
  -2   1  14       1136.66       1534.85       160.74 o                         
  -1   1  14      42156.82      45420.18       784.46 o                         
   0   1  14       9406.78       7391.00       268.08 o                         
   1   1  14      20827.65      21489.13       439.27 o                         
   2   1  14       5843.96       4743.73       172.41 o                         
   3   1  14       3991.37       4120.02       193.41 o                         
   4   1  14       1044.50        780.97       110.04 o                         
   5   1  14      14956.07      13668.60       304.04 o                         
   6   1  14       1334.09       1006.90       124.81 o                         
   7   1  14      46511.00      44767.76       633.07 o                         
   8   1  14       1718.31       1995.22       174.46 o                         
   9   1  14        506.77        716.63       143.71 o                         
  10   1  14        993.47        793.76       164.69 o                         
  11   1  14         29.37         -4.39       169.38 o                         
  12   1  14        460.47        273.60       166.85 o                         
  13   1  14       2081.67       1690.13       214.80 o                         
  14   1  14        187.67        298.37       225.06 o                         
 -15   2  14        126.83        283.90       312.69 o                         
 -14   2  14      13034.67      13579.93       611.42 o                         
 -13   2  14        109.05        327.62       229.58 o                         
 -12   2  14      12903.80      13032.96       515.58 o                         
 -11   2  14       1119.91        927.11       228.12 o                         
 -10   2  14      27784.91      27244.56       635.50 o                         
  -9   2  14         19.25        227.91       158.11 o                         
  -8   2  14       3611.28       2629.95       183.05 o                         
  -7   2  14        665.42        620.62       161.16 o                         
  -6   2  14      16513.82      16033.10       420.17 o                         
  -5   2  14        727.93        676.01       119.79 o                         
  -4   2  14      32348.94      32110.02       803.71 o                         
  -3   2  14         17.33         94.07       136.73 o                         
  -2   2  14      83569.72      80428.41      1681.57 o                         
  -1   2  14          4.17        -36.64       121.83 o                         
   0   2  14      28536.14      29160.69       615.23 o                         
   1   2  14       1010.34        703.51       115.00 o                         
   2   2  14      21357.31      20708.08       374.61 o                         
   3   2  14          5.82        -37.10       100.53 o                         
   4   2  14       9218.68       8808.17       249.34 o                         
   5   2  14        594.00        553.63        97.55 o                         
   6   2  14      37067.62      37478.56       582.76 o                         
   7   2  14        188.75        204.70       132.39 o                         
   8   2  14      24545.29      25265.41       520.81 o                         
   9   2  14        259.26        403.50       134.27 o                         
  10   2  14      18387.62      19186.07       512.59 o                         
  11   2  14        179.19        469.88       168.41 o                         
  12   2  14       3949.67       3889.92       274.77 o                         
  13   2  14          1.75         23.93       178.37 o                         
  14   2  14       4624.28       3781.60       330.36 o                         
 -14   3  14       3065.49       3154.36       350.97 o                         
 -13   3  14      16940.26      16752.18       627.73 o                         
 -12   3  14       1922.61       1887.09       244.14 o                         
 -11   3  14       9596.34       9074.45       397.98 o                         
 -10   3  14        532.60        567.15       202.85 o                         
  -9   3  14      11970.48      12763.51       421.49 o                         
  -8   3  14        930.95       1070.60       151.77 o                         
  -7   3  14       8215.26       8062.98       299.65 o                         
  -6   3  14      10823.18      10358.42       336.85 o                         
  -5   3  14      28784.74      29051.20       581.03 o                         
  -4   3  14        967.73        840.46       153.50 o                         
  -3   3  14      37099.14      36778.52       660.30 o                         
  -2   3  14       5751.32       5344.66       213.91 o                         
  -1   3  14      30567.11      31318.92       530.97 o                         
   0   3  14        572.68        406.50       104.99 o                         
   1   3  14      18047.76      18162.50       383.96 o                         
   2   3  14        784.65        557.01       105.73 o                         
   3   3  14        871.39        822.38       116.72 o                         
   4   3  14         50.38        204.22       106.76 o                         
   5   3  14      32675.03      33041.51       529.00 o                         
   6   3  14       1040.02        734.10       138.71 o                         
   7   3  14      28856.07      28887.01       564.29 o                         
   8   3  14       2392.62       2124.41       166.12 o                         
   9   3  14       1622.56       1736.38       172.92 o                         
  10   3  14       2839.82       2316.22       208.89 o                         
  11   3  14       5992.68       6649.33       326.32 o                         
  12   3  14        669.58        485.12       181.08 o                         
  13   3  14       1288.67       1319.30       214.08 o                         
 -14   4  14         25.22        326.45       295.47 o                         
 -13   4  14       2573.86       1671.22       285.53 o                         
 -12   4  14      34352.02      32335.62       775.74 o                         
 -11   4  14       7913.14       7962.69       380.80 o                         
 -10   4  14        378.05        372.19       212.86 o                         
  -9   4  14       1646.13       1367.61       219.78 o                         
  -8   4  14      88338.68      91867.12      1105.15 o                         
  -7   4  14         34.19         68.24       149.70 o                         
  -6   4  14       9899.29      11507.40       389.99 o                         
  -5   4  14         19.84          5.11       154.14 o                         
  -4   4  14      78600.52      80449.36      1051.68 o                         
  -3   4  14        184.52         12.29       141.36 o                         
  -2   4  14      23412.08      22893.90       519.51 o                         
  -1   4  14       9206.82       8229.21       340.59 o                         
   0   4  14     140088.77     135668.86      1599.07 o                         
   1   4  14        113.08        174.17        89.57 o                         
   2   4  14      11075.04      10637.78       287.22 o                         
   3   4  14       5276.17       4646.62       182.49 o                         
   4   4  14      55636.90      57074.49       680.69 o                         
   5   4  14         26.85         70.27       123.58 o                         
   6   4  14       1253.59       1550.79       157.17 o                         
   7   4  14       1869.11       1783.03       169.02 o                         
   8   4  14      24916.46      25011.97       517.09 o                         
   9   4  14        307.29        340.50       143.99 o                         
  10   4  14        352.90        459.45       148.02 o                         
  11   4  14          6.65        143.92       162.92 o                         
  12   4  14      41309.20      42906.72       824.25 o                         
  13   4  14       1747.21       1904.78       270.92 o                         
 -13   5  14        869.45        541.01       236.07 o                         
 -12   5  14         97.83        108.04       212.25 o                         
 -11   5  14      15460.42      15967.85       553.96 o                         
 -10   5  14         56.04        204.46       196.95 o                         
  -9   5  14        320.66        278.52       203.68 o                         
  -8   5  14       1057.73       1016.92       203.32 o                         
  -7   5  14         13.43        251.69       160.29 o                         
  -6   5  14       2430.72       1629.62       188.81 o                         
  -5   5  14       5247.25       6073.69       295.55 o                         
  -4   5  14       4222.84       3380.40       224.92 o                         
  -3   5  14       7647.78       6983.42       292.60 o                         
  -2   5  14         79.00        149.74       135.67 o                         
  -1   5  14       5449.74       5545.41       275.39 o                         
   0   5  14       1795.05       1252.72       120.93 o                         
   1   5  14       6034.54       6272.91       253.08 o                         
   2   5  14       2384.43       2301.02       155.75 o                         
   3   5  14        893.92        840.05       130.68 o                         
   4   5  14        224.87        -10.94       121.87 o                         
   5   5  14        550.62        618.77       119.46 o                         
   6   5  14         15.06        346.28       128.84 o                         
   7   5  14      17850.21      17317.49       441.53 o                         
   8   5  14        891.75        701.20       133.65 o                         
   9   5  14        408.28        169.51       138.42 o                         
  10   5  14         12.50         20.24       187.53 o                         
  11   5  14       1301.74       2053.63       273.04 o                         
  12   5  14        673.72       1183.24       261.03 o                         
 -13   6  14         81.09        383.03       297.47 o                         
 -12   6  14       7351.36       5868.20       384.54 o                         
 -11   6  14       1240.04       1183.59       230.09 o                         
 -10   6  14        651.51        319.11       217.47 o                         
  -9   6  14       3423.81       2827.83       277.43 o                         
  -8   6  14      59685.20      62306.80       975.22 o                         
  -7   6  14        533.42        559.88       184.27 o                         
  -6   6  14      15242.68      16529.97       482.00 o                         
  -5   6  14         74.82         23.30       161.86 o                         
  -4   6  14      18115.43      17614.93       501.15 o                         
  -3   6  14         14.01        -83.97       141.54 o                         
  -2   6  14         33.67       -115.05       136.20 o                         
  -1   6  14       1824.80       1766.65       177.76 o                         
   0   6  14      41132.86      39421.55       670.67 o                         
   1   6  14       2415.37       2256.42       158.23 o                         
   2   6  14      14649.83      15099.19       352.70 o                         
   3   6  14         28.22        -57.16       115.72 o                         
   4   6  14      44432.98      47085.44       605.08 o                         
   5   6  14       6100.09       6107.37       235.25 o                         
   6   6  14       1791.57       1490.62       157.13 o                         
   7   6  14        580.92        629.28       171.08 o                         
   8   6  14       6225.33       5493.32       309.66 o                         
   9   6  14       3213.41       3485.99       267.40 o                         
  10   6  14       1506.96       1366.26       222.34 o                         
  11   6  14        332.56        579.80       209.77 o                         
  12   6  14      15669.25      18848.71       708.07 o                         
 -12   7  14        243.71        797.56       295.65 o                         
 -11   7  14       6549.16       5022.97       418.93 o                         
 -10   7  14       2220.72       2010.30       300.95 o                         
  -9   7  14       4809.64       4422.31       352.16 o                         
  -8   7  14       1791.88       1736.89       239.36 o                         
  -7   7  14       9272.01       9385.45       407.77 o                         
  -6   7  14       4678.75       4346.98       275.63 o                         
  -5   7  14      15964.34      15369.54       471.23 o                         
  -4   7  14       9982.51      10961.02       399.49 o                         
  -3   7  14      29872.46      29856.54       644.08 o                         
  -2   7  14       1588.73        836.04       154.66 o                         
  -1   7  14      13105.06      13006.30       425.67 o                         
   0   7  14       7505.06       7885.40       316.48 o                         
   1   7  14       7267.27       6296.65       269.72 o                         
   2   7  14        582.35        566.70       123.85 o                         
   3   7  14       6680.78       7854.43       274.66 o                         
   4   7  14       3587.56       4147.95       274.25 o                         
   5   7  14      18693.90      20191.12       574.50 o                         
   6   7  14       1001.15        653.72       201.31 o                         
   7   7  14       8928.30       7438.98       364.37 o                         
   8   7  14       1522.23       1062.39       205.10 o                         
   9   7  14       2128.47       1970.35       244.21 o                         
  10   7  14        288.29        226.60       208.53 o                         
  11   7  14       7780.65       9108.17       489.09 o                         
 -11   8  14       6056.69       6410.67       510.35 o                         
 -10   8  14      21916.18      23271.93       873.26 o                         
  -9   8  14        478.13       1191.31       342.02 o                         
  -8   8  14        258.47        875.52       265.24 o                         
  -7   8  14        493.24        579.61       221.09 o                         
  -6   8  14      36240.47      35449.68       807.22 o                         
  -5   8  14         12.05        155.27       180.24 o                         
  -4   8  14        543.69        655.25       205.50 o                         
  -3   8  14       1490.42       1479.75       176.56 o                         
  -2   8  14      22636.29      23736.66       568.41 o                         
  -1   8  14        495.02        351.44       150.17 o                         
   0   8  14        115.94         84.58       157.33 o                         
   1   8  14        164.42        520.24       174.19 o                         
   2   8  14      49663.00      48481.45       917.11 o                         
   3   8  14        363.08        360.27       212.25 o                         
   4   8  14        204.87        -69.35       197.61 o                         
   5   8  14        250.47         98.93       196.03 o                         
   6   8  14      18565.76      18726.03       579.78 o                         
   7   8  14       6401.82       6713.31       366.02 o                         
   8   8  14       3496.27       3759.88       304.53 o                         
   9   8  14       1199.09       2017.81       253.77 o                         
  10   8  14      17259.12      18864.48       697.49 o                         
  -9   9  14        388.39        515.76       293.17 o                         
  -8   9  14        298.63        423.40       280.76 o                         
  -7   9  14        124.02         53.03       222.16 o                         
  -6   9  14       1046.38       1159.96       244.02 o                         
  -5   9  14          6.46        232.00       219.40 o                         
  -4   9  14        123.82        -55.20       220.27 o                         
  -3   9  14        397.59        662.42       201.02 o                         
  -2   9  14         10.80        364.63       204.44 o                         
  -1   9  14        259.85        429.67       183.73 o                         
   0   9  14         25.76        267.92       178.89 o                         
   1   9  14         39.56        293.28       201.13 o                         
   2   9  14        201.63        499.27       204.54 o                         
   3   9  14         18.82        222.45       216.08 o                         
   4   9  14         68.71        361.22       180.85 o                         
   5   9  14         78.75        824.39       227.41 o                         
   6   9  14        841.63        593.22       219.48 o                         
   7   9  14         46.02        490.74       216.02 o                         
   8   9  14          0.96        475.11       248.44 o                         
  -7  10  14         49.34        252.46       324.74 o                         
  -6  10  14      12186.95      12951.04       688.29 o                         
  -5  10  14        177.75        -33.13       247.33 o                         
  -4  10  14       1070.75       1290.85       294.33 o                         
  -3  10  14        551.92        785.49       318.29 o                         
  -2  10  14      16351.38      18206.35       733.50 o                         
  -1  10  14        293.69        663.80       251.84 o                         
   0  10  14        182.32        270.87       287.94 o                         
   1  10  14       2176.47       2489.17       292.56 o                         
   2  10  14      16929.48      17512.96       704.45 o                         
   3  10  14       1733.52       1819.44       239.62 o                         
   4  10  14       2313.36       2070.99       349.52 o                         
   5  10  14         42.83        319.30       232.37 o                         
   6  10  14      16446.06      18540.48       661.99 o                         
  -3  11  14       7898.55       7469.66       510.32 o                         
  -2  11  14        826.60        840.48       301.52 o                         
  -1  11  14       3628.66       2308.52       355.70 o                         
   0  11  14        561.29        733.43       322.56 o                         
   1  11  14       4255.00       4461.24       437.32 o                         
   2  11  14        192.76       -193.03       331.04 o                         
   3  11  14       1709.04       1916.44       390.47 o                         
 -15   1  15      18708.17      19756.00       779.93 o                         
 -14   1  15      13709.85      14114.26       636.56 o                         
 -13   1  15        351.53        882.52       235.61 o                         
 -12   1  15        791.61        174.14       193.58 o                         
 -11   1  15      47627.89      47181.96       925.50 o                         
 -10   1  15        749.88        682.68       169.42 o                         
  -9   1  15       2914.64       3090.84       236.39 o                         
  -8   1  15       1928.78       1422.81       172.38 o                         
  -7   1  15      69732.62      73603.15      1205.21 o                         
  -6   1  15       3281.77       3413.88       226.17 o                         
  -5   1  15      10309.65      10824.20       353.03 o                         
  -4   1  15          6.06         45.83        90.10 o                         
  -3   1  15      95816.24     107567.23      1202.92 o                         
  -2   1  15       4801.22       4434.32       258.56 o                         
  -1   1  15       2113.21       2758.63       217.31 o                         
   0   1  15          9.07        230.31       129.03 o                         
   1   1  15     154183.67     153209.55      2058.09 o                         
   2   1  15       9523.71       8149.56       242.46 o                         
   3   1  15      20168.65      19132.85       406.16 o                         
   4   1  15       2302.39       1869.36       134.39 o                         
   5   1  15      39392.87      35877.63       528.05 o                         
   6   1  15        426.40        295.82       116.25 o                         
   7   1  15        323.68        641.48       138.86 o                         
   8   1  15       4040.97       4138.34       241.52 o                         
   9   1  15      44339.69      47311.21       720.67 o                         
  10   1  15        282.13         89.24       146.29 o                         
  11   1  15       1647.45       1812.77       206.02 o                         
  12   1  15        941.17        677.58       178.37 o                         
  13   1  15      12326.80      11985.77       469.72 o                         
  14   1  15       1783.06       1474.45       246.53 o                         
 -14   2  15      21681.54      21046.96       798.04 o                         
 -13   2  15       1723.35       1578.54       265.31 o                         
 -12   2  15      11957.24      11965.19       520.01 o                         
 -11   2  15        487.99        297.87       191.29 o                         
 -10   2  15       3706.85       3430.62       253.18 o                         
  -9   2  15      15805.84      16769.41       475.90 o                         
  -8   2  15      25831.90      26001.58       551.45 o                         
  -7   2  15       4597.56       3603.93       221.39 o                         
  -6   2  15      49560.14      49980.47      1008.89 o                         
  -5   2  15       5443.81       4981.00       245.30 o                         
  -4   2  15      55799.00      55276.51      1157.69 o                         
  -3   2  15        229.57        449.22       132.42 o                         
  -2   2  15      13613.20      14985.36       444.00 o                         
  -1   2  15      13711.80      11592.54       350.90 o                         
   0   2  15       7886.98       7229.70       276.15 o                         
   1   2  15       5323.37       4400.75       210.06 o                         
   2   2  15      29968.14      28659.42       479.77 o                         
   3   2  15        331.68        231.55       112.75 o                         
   4   2  15      45849.19      45580.18       597.96 o                         
   5   2  15       3742.75       3129.56       164.64 o                         
   6   2  15      34267.61      32925.10       564.16 o                         
   7   2  15      13442.71      13612.51       382.17 o                         
   8   2  15       1005.85       1141.86       167.36 o                         
   9   2  15       2594.35       2592.88       197.25 o                         
  10   2  15        371.32        530.51       160.84 o                         
  11   2  15       1046.73        851.86       167.50 o                         
  12   2  15      17645.02      17256.33       530.02 o                         
  13   2  15       1648.26       1752.73       220.93 o                         
 -14   3  15       5725.18       5253.26       465.29 o                         
 -13   3  15      28083.24      27940.82       847.31 o                         
 -12   3  15        108.31        188.22       207.03 o                         
 -11   3  15       3557.64       3334.95       275.43 o                         
 -10   3  15        608.50        363.52       200.70 o                         
  -9   3  15      39361.84      36999.26       795.38 o                         
  -8   3  15        885.78        801.24       162.61 o                         
  -7   3  15        285.07        350.73       203.21 o                         
  -6   3  15       2341.34       1831.21       171.83 o                         
  -5   3  15      38960.73      39117.77       687.81 o                         
  -4   3  15        207.95        245.82       110.82 o                         
  -3   3  15      33644.47      32499.00       612.35 o                         
  -2   3  15        144.13        291.30        97.26 o                         
  -1   3  15     122831.60     119699.29      2153.48 o                         
   0   3  15       1716.08       1415.37       153.75 o                         
   1   3  15       1176.71        913.41       125.34 o                         
   2   3  15         21.25         49.55        83.75 o                         
   3   3  15      11807.39      12202.91       312.64 o                         
   4   3  15       2292.94       2126.39       146.25 o                         
   5   3  15      14146.71      14462.41       348.85 o                         
   6   3  15       2280.86       2589.02       178.28 o                         
   7   3  15      62867.41      63953.84       843.66 o                         
   8   3  15       4349.04       3811.73       232.19 o                         
   9   3  15       4198.15       3925.38       239.48 o                         
  10   3  15       1587.13       1429.54       172.17 o                         
  11   3  15      18661.18      18712.32       545.81 o                         
  12   3  15        322.60        566.57       182.70 o                         
  13   3  15       3664.78       3878.05       294.76 o                         
 -14   4  15       2007.55        930.73       305.92 o                         
 -13   4  15       2210.32       1488.36       258.39 o                         
 -12   4  15        784.83        920.10       245.78 o                         
 -11   4  15         61.63        220.83       204.24 o                         
 -10   4  15       4590.80       4650.83       302.24 o                         
  -9   4  15         16.58        -63.11       203.94 o                         
  -8   4  15       4674.47       4151.30       254.74 o                         
  -7   4  15       2488.78       2339.77       237.89 o                         
  -6   4  15        198.93        483.46       177.91 o                         
  -5   4  15       2249.23       2170.95       201.87 o                         
  -4   4  15      10305.01      10089.79       368.72 o                         
  -3   4  15       4493.84       4355.81       250.41 o                         
  -2   4  15       3412.06       3361.90       238.16 o                         
  -1   4  15          5.41         -5.07       156.53 o                         
   0   4  15       2023.54       2246.84       172.71 o                         
   1   4  15       2798.09       2708.80       150.79 o                         
   2   4  15      14458.67      14112.43       354.60 o                         
   3   4  15        188.10        160.54       118.60 o                         
   4   4  15       4489.46       4476.92       217.74 o                         
   5   4  15        873.79        997.67       142.01 o                         
   6   4  15       1164.32       1222.15       161.69 o                         
   7   4  15        330.92        220.05       146.43 o                         
   8   4  15       4031.38       4165.94       231.26 o                         
   9   4  15        136.37        339.19       143.99 o                         
  10   4  15       1868.32       1519.80       177.11 o                         
  11   4  15          6.76         29.17       168.05 o                         
  12   4  15         58.38        412.76       195.79 o                         
  13   4  15        136.67        224.56       229.78 o                         
 -13   5  15      33232.08      31140.85       839.32 o                         
 -12   5  15       3945.51       2864.78       296.83 o                         
 -11   5  15       1539.44       1782.78       256.53 o                         
 -10   5  15         71.98        195.73       219.16 o                         
  -9   5  15      60956.36      62261.82      1069.08 o                         
  -8   5  15         92.05        390.09       181.47 o                         
  -7   5  15       4794.71       5994.50       327.08 o                         
  -6   5  15       3730.70       3209.74       231.55 o                         
  -5   5  15      64142.27      64982.62       989.30 o                         
  -4   5  15        934.08        837.99       172.40 o                         
  -3   5  15       4712.61       4668.30       248.37 o                         
  -2   5  15       1737.94       1310.44       202.47 o                         
  -1   5  15      67249.30      67415.74       966.21 o                         
   0   5  15       1145.43        995.33       143.99 o                         
   1   5  15        409.91        503.17       128.60 o                         
   2   5  15       5045.82       4560.63       200.74 o                         
   3   5  15      66389.52      70067.14       787.66 o                         
   4   5  15       1589.92       1429.52       148.46 o                         
   5   5  15       5119.42       4881.29       222.80 o                         
   6   5  15       2776.68       3100.38       200.63 o                         
   7   5  15      41460.12      39069.52       687.45 o                         
   8   5  15          6.60         89.91       143.51 o                         
   9   5  15         39.54         14.64       146.46 o                         
  10   5  15        364.83        317.87       200.07 o                         
  11   5  15      23357.43      24423.18       767.81 o                         
  12   5  15       3052.77       2611.06       294.86 o                         
 -12   6  15      11337.01      12409.69       584.97 o                         
 -11   6  15       5488.02       5934.47       410.93 o                         
 -10   6  15       1810.89       1310.19       256.75 o                         
  -9   6  15       1711.88       1659.32       265.76 o                         
  -8   6  15       7530.86       8328.79       431.41 o                         
  -7   6  15        414.66        665.75       197.31 o                         
  -6   6  15      27960.10      28694.55       662.32 o                         
  -5   6  15        404.10        653.92       182.76 o                         
  -4   6  15      27269.73      25178.54       615.92 o                         
  -3   6  15        209.15         51.57       165.01 o                         
  -2   6  15       2463.49       2432.10       208.75 o                         
  -1   6  15         93.21         -2.97       141.75 o                         
   0   6  15      11763.32      11989.17       385.71 o                         
   1   6  15       1035.79       1400.90       164.82 o                         
   2   6  15      14759.03      14655.30       391.54 o                         
   3   6  15        299.94        266.88       124.77 o                         
   4   6  15      10971.31      11303.34       311.12 o                         
   5   6  15        865.35        737.88       129.47 o                         
   6   6  15      19297.34      18404.96       426.11 o                         
   7   6  15       2005.20       1946.01       203.01 o                         
   8   6  15        967.61        741.43       181.25 o                         
   9   6  15        562.93        156.31       193.43 o                         
  10   6  15        168.82        259.61       207.20 o                         
  11   6  15         20.29          8.31       217.85 o                         
 -11   7  15      10078.54       9392.20       593.61 o                         
 -10   7  15         50.92         38.03       283.54 o                         
  -9   7  15       6129.33       6694.62       411.44 o                         
  -8   7  15         65.46        370.17       228.35 o                         
  -7   7  15      24190.10      25645.36       687.30 o                         
  -6   7  15          1.36        199.96       178.25 o                         
  -5   7  15       7817.21       7988.65       362.48 o                         
  -4   7  15       1371.54       1360.79       195.88 o                         
  -3   7  15       5152.24       4777.68       281.98 o                         
  -2   7  15       1791.60       1952.61       204.29 o                         
  -1   7  15       1001.66        697.18       164.64 o                         
   0   7  15        208.12        337.14       154.25 o                         
   1   7  15      34638.48      33877.52       675.14 o                         
   2   7  15        142.99        365.94       138.78 o                         
   3   7  15      21892.75      22382.23       555.63 o                         
   4   7  15         22.51        -70.31       174.49 o                         
   5   7  15      11442.87      12301.27       490.59 o                         
   6   7  15       2144.25       2114.20       235.82 o                         
   7   7  15       1690.94       1261.87       211.63 o                         
   8   7  15        188.16        -74.90       193.19 o                         
   9   7  15       7428.82       7256.86       400.57 o                         
  10   7  15        209.38         -2.75       214.25 o                         
 -10   8  15       1964.20       2633.61       367.04 o                         
  -9   8  15          0.43        394.80       260.14 o                         
  -8   8  15       9766.48       9004.31       529.59 o                         
  -7   8  15       1836.01       1707.16       260.08 o                         
  -6   8  15       1367.60       1234.14       222.28 o                         
  -5   8  15        928.39        649.47       198.69 o                         
  -4   8  15       5950.92       5742.15       310.01 o                         
  -3   8  15       1125.14        916.38       173.87 o                         
  -2   8  15       2151.83       2306.72       226.76 o                         
  -1   8  15       1168.54       1227.53       195.33 o                         
   0   8  15        791.55        728.04       184.15 o                         
   1   8  15       4775.62       5321.05       328.39 o                         
   2   8  15       8344.99       8747.38       420.88 o                         
   3   8  15        826.56       1079.93       199.23 o                         
   4   8  15       2398.08       2082.84       253.54 o                         
   5   8  15        501.14        328.55       211.75 o                         
   6   8  15       1730.69       1672.69       235.41 o                         
   7   8  15       1035.41        818.55       206.38 o                         
   8   8  15       2815.02       3288.88       313.49 o                         
   9   8  15         36.12       -157.27       224.58 o                         
  -8   9  15       1132.82       1808.36       308.85 o                         
  -7   9  15      14115.25      13316.08       636.25 o                         
  -6   9  15          2.30         41.88       238.71 o                         
  -5   9  15         48.79        -58.44       226.15 o                         
  -4   9  15       7455.55       8405.33       520.73 o                         
  -3   9  15      41250.67      42033.98       899.82 o                         
  -2   9  15        590.93        661.61       199.16 o                         
  -1   9  15         17.50        182.59       214.81 o                         
   0   9  15        849.56       1291.30       210.42 o                         
   1   9  15      37374.79      36165.42       876.28 o                         
   2   9  15       1961.94       1196.08       321.29 o                         
   3   9  15        504.14        659.35       212.71 o                         
   4   9  15        754.07        876.26       231.53 o                         
   5   9  15      14081.75      15174.27       611.65 o                         
   6   9  15        178.99        194.65       225.92 o                         
   7   9  15        151.78         79.87       233.77 o                         
  -6  10  15       5793.13       4569.61       473.36 o                         
  -5  10  15       2983.63       3188.13       430.05 o                         
  -4  10  15       8142.91       6847.44       497.65 o                         
  -3  10  15       2985.84       2749.93       352.71 o                         
  -2  10  15        557.44        170.22       285.21 o                         
  -1  10  15        364.10        632.24       261.24 o                         
   0  10  15       1795.66       2498.88       355.05 o                         
   1  10  15       1802.69       2631.20       264.28 o                         
   2  10  15       4235.25       3956.18       310.42 o                         
   3  10  15        105.74       -211.60       232.16 o                         
   4  10  15       2738.85       2019.48       277.78 o                         
   5  10  15       2014.26       1473.97       245.02 o                         
  -1  11  15       1314.58        922.79       406.79 o                         
   0  11  15        294.85        867.48       311.80 o                         
 -14   0  16       1710.57       1924.82       573.42 o                         
 -13   0  16         70.51         31.44       284.07 o                         
 -12   0  16      49497.74      50662.09      1592.56 o                         
 -11   0  16       1948.54       1797.72       327.26 o                         
 -10   0  16       1023.56       1667.09       311.43 o                         
  -9   0  16      13269.06      13939.54       657.77 o                         
  -8   0  16      84337.37      88790.22      3175.49 o                         
  -7   0  16      10300.80      10755.49       755.60 o                         
  -6   0  16       7654.46       7521.32       457.27 o                         
  -5   0  16       2592.96       2843.15       293.20 o                         
  -4   0  16     179155.47     197724.55      3957.39 o                         
  -3   0  16       4380.97       3752.73       351.81 o                         
  -2   0  16      19416.74      25123.15       699.30 o                         
  -1   0  16        659.55        906.85       228.11 o
[truncated: 141,348 more chars]
