# Supplementary material for: Crystal structures of seven mixed-valence gold compounds of the form [(R1R2R3PE)2AuI]+[AuIIIX4]− (R = tert-butyl or isopropyl, E = S or Se, and X = Cl or Br)
Source: Acta Crystallogr E Crystallogr Commun. 2024 Sep 30;80(Pt 10):1087–96. doi: 10.1107/S2056989024009095 (PMC11451493; doi:10.1107/S2056989024009095)
Supplement: Supplementary file 6 [file e-80-01087-4bsup6.hkl]

data_4b                                                                         
_shelx_title ' Meise in P2(1)/c'                                                
_shelx_refln_list_code          4                                               
_shelx_F_calc_maximum      840.68                                               
_exptl_crystal_F_000      2248.00                                               
_reflns_d_resolution_high  0.7100                                               
                                                                                
loop_                                                                           
 _space_group_symop_operation_xyz                                               
 'x, y, z'                                                                      
 '-x, y+1/2, -z+1/2'                                                            
 '-x, -y, -z'                                                                   
 'x, -y-1/2, z-1/2'                                                             
                                                                                
_cell_length_a    13.7265                                                       
_cell_length_b    10.5615                                                       
_cell_length_c    22.7782                                                       
_cell_angle_alpha  90.000                                                       
_cell_angle_beta   94.096                                                       
_cell_angle_gamma  90.000                                                       
                                                                                
_shelx_F_squared_multiplier     1.000                                           
                                                                                
loop_                                                                           
 _refln_index_h                                                                 
 _refln_index_k                                                                 
 _refln_index_l                                                                 
 _refln_F_squared_calc                                                          
 _refln_F_squared_meas                                                          
 _refln_F_squared_sigma                                                         
 _refln_observed_status                                                         
   2   0   0     120432.95     124584.88       835.25 o                         
   3   0   0        170.91        301.31        75.87 o                         
   4   0   0      10716.14      13191.70       284.60 o                         
   5   0   0      27061.52      28258.86       754.85 o                         
   6   0   0     151758.16     153958.05      1685.04 o                         
   7   0   0        936.55        666.80       198.54 o                         
   8   0   0     142533.73     139647.78      2049.35 o                         
   9   0   0      13852.48      13605.94       537.35 o                         
  10   0   0       1399.60       1205.72       266.63 o                         
  11   0   0       1121.28        980.52       274.24 o                         
  12   0   0     163950.44     166176.77      2195.68 o                         
  13   0   0       2949.86       3257.77       357.33 o                         
  14   0   0      13740.92      13526.79       744.99 o                         
  15   0   0       4340.80       3999.17       488.18 o                         
  16   0   0      37245.21      40000.37      1333.01 o                         
  17   0   0       2338.14       1370.15       586.29 o                         
  18   0   0       2857.45       2053.16       503.69 o                         
   1   1   0      47312.07      49145.62       373.22 o                         
   2   1   0       7262.49       7873.25       100.58 o                         
   3   1   0       2580.32       2940.58        75.82 o                         
   4   1   0      22639.44      24047.45       226.55 o                         
   5   1   0     198002.53     202283.36      1146.40 o                         
   6   1   0       2252.08       2488.74       122.43 o                         
   7   1   0      25290.43      24803.25       418.79 o                         
   8   1   0      10441.63      10617.30       302.61 o                         
   9   1   0      16713.24      16889.46       396.63 o                         
  10   1   0        436.27        437.72       153.48 o                         
  11   1   0      27570.39      28002.91       571.24 o                         
  12   1   0       1526.95       1579.79       193.48 o                         
  13   1   0      24484.51      23946.10       643.20 o                         
  14   1   0        429.51        303.68       248.90 o                         
  15   1   0        272.37        156.61       264.56 o                         
  16   1   0        713.78        957.87       301.51 o                         
  17   1   0       4173.73       3367.44       451.25 o                         
  18   1   0       1438.10       1115.50       360.44 o                         
  19   1   0       3822.61       4495.52      1446.77 o                         
   0   2   0     213388.06     214726.78      1577.11 o                         
   1   2   0      13350.32      14216.85       142.87 o                         
   2   2   0      80741.47      82814.16       404.17 o                         
   3   2   0       4554.56       5148.56       101.62 o                         
   4   2   0      91425.73      92415.19       606.73 o                         
   5   2   0       8930.46       9183.97       172.74 o                         
   6   2   0      12787.66      12999.29       246.00 o                         
   7   2   0      36089.21      34902.66       442.37 o                         
   8   2   0      35814.35      35288.03       484.68 o                         
   9   2   0        301.02        482.65       115.50 o                         
  10   2   0      14499.77      14521.80       459.66 o                         
  11   2   0      13918.70      13652.52       428.77 o                         
  12   2   0      49733.79      51646.08       958.33 o                         
  13   2   0       5771.20       5553.39       373.83 o                         
  14   2   0      16610.77      17698.08       618.58 o                         
  15   2   0         33.39        -78.62       298.27 o                         
  16   2   0      13556.37      12448.90       636.03 o                         
  17   2   0        547.50        586.87       318.04 o                         
  18   2   0       5079.53       5633.02       482.31 o                         
  19   2   0         98.78       -964.00       964.00 o                         
   1   3   0      52681.77      53492.46       356.86 o                         
   2   3   0      67480.69      67387.21       435.71 o                         
   3   3   0       1647.95       1827.83        79.53 o                         
   4   3   0       4019.49       4148.20       112.80 o                         
   5   3   0     252944.20     256331.69      1285.81 o                         
   6   3   0       9058.84       8583.54       218.22 o                         
   7   3   0      55626.96      55437.65       622.64 o                         
   8   3   0       4651.45       4717.51       194.21 o                         
   9   3   0       5127.71       5468.13       249.86 o                         
  10   3   0      15777.61      14602.11       512.42 o                         
  11   3   0      35317.84      35571.76       780.66 o                         
  12   3   0         61.61        282.20       235.57 o                         
  13   3   0      22194.30      22687.51       684.26 o                         
  14   3   0       7042.87       7440.68       437.66 o                         
  15   3   0       4801.23       4730.53       399.54 o                         
  16   3   0       3675.19       3963.56       437.85 o                         
  17   3   0       8805.35       8785.10       692.30 o                         
  18   3   0       2172.18       2787.69       576.83 o                         
   0   4   0     152422.25     161683.75      1394.34 o                         
   1   4   0      18226.15      18533.02       239.54 o                         
   2   4   0     130496.55     131142.53       870.65 o                         
   3   4   0        175.32        156.79        59.49 o                         
   4   4   0      40900.93      41385.39       385.13 o                         
   5   4   0         45.02         39.90        60.25 o                         
   6   4   0     231486.69     229013.55      1236.56 o                         
   7   4   0        560.72        486.41       110.08 o                         
   8   4   0       2080.82       1995.25       177.58 o                         
   9   4   0       8051.62       7822.65       336.15 o                         
  10   4   0     131332.27     131207.53      2272.02 o                         
  11   4   0        634.36        575.22       262.65 o                         
  12   4   0        422.65        151.32       245.83 o                         
  13   4   0       7055.14       6784.38       421.15 o                         
  14   4   0      19927.30      20410.47       700.55 o                         
  15   4   0        349.03        183.33       286.65 o                         
  16   4   0       1086.85       1122.27       327.49 o                         
  17   4   0        540.42        186.46       382.73 o                         
  18   4   0      31759.54      28376.80      3604.29 o                         
   1   5   0        172.20        203.86        66.93 o                         
   2   5   0      65510.30      63063.65       554.40 o                         
   3   5   0      10033.92       9285.67       181.63 o                         
   4   5   0      49219.26      49468.88       497.24 o                         
   5   5   0      20506.97      21080.23       332.62 o                         
   6   5   0       1060.66        885.76        92.30 o                         
   7   5   0         30.27         55.32        98.83 o                         
   8   5   0      25294.45      24301.64       376.48 o                         
   9   5   0         27.56         42.01       146.78 o                         
  10   5   0       5234.18       5098.35       293.73 o                         
  11   5   0       2010.70       2638.67       275.60 o                         
  12   5   0         29.05        -87.58       249.41 o                         
  13   5   0       5574.69       5323.35       371.72 o                         
  14   5   0        612.48        947.31       271.16 o                         
  15   5   0         11.85        604.02       300.43 o                         
  16   5   0        404.21        527.51       308.37 o                         
  17   5   0         19.75        248.02       416.83 o                         
  18   5   0        432.44      -1631.51      1631.51 o                         
   0   6   0         73.86          1.30       121.65 o                         
   1   6   0      10281.57      10230.88       220.61 o                         
   2   6   0      76344.21      75683.78       667.85 o                         
   3   6   0       8812.23       8612.69       228.52 o                         
   4   6   0       2003.21       1861.90       157.11 o                         
   5   6   0      15998.96      15995.76       306.52 o                         
   6   6   0     114833.23     111353.29       973.74 o                         
   7   6   0      46142.34      45509.99       586.29 o                         
   8   6   0      42153.46      40282.96       669.20 o                         
   9   6   0        334.45        511.90       170.44 o                         
  10   6   0      75252.26      75921.68      1074.01 o                         
  11   6   0      24394.95      24304.31       721.41 o                         
  12   6   0       1415.69       1146.31       295.12 o                         
  13   6   0       5774.28       5926.37       445.80 o                         
  14   6   0      13571.75      14683.32       675.49 o                         
  15   6   0        738.99        449.58       312.45 o                         
  16   6   0       5685.08       6542.36       489.38 o                         
  17   6   0       1729.00       3148.04       786.73 o                         
   1   7   0      21174.14      21839.49       354.93 o                         
   2   7   0      14494.60      14452.71       310.01 o                         
   3   7   0      20738.33      20521.86       359.04 o                         
   4   7   0        963.88       1010.58       108.86 o                         
   5   7   0      87536.30      88058.50       913.20 o                         
   6   7   0      14454.70      13835.14       343.96 o                         
   7   7   0      14879.03      14655.95       403.28 o                         
   8   7   0          7.71        229.80       165.64 o                         
   9   7   0      10693.61      10514.07       434.17 o                         
  10   7   0        138.84        191.81       258.78 o                         
  11   7   0      11947.05      11526.56       575.58 o                         
  12   7   0        699.36        427.39       304.28 o                         
  13   7   0       4894.06       5122.21       464.68 o                         
  14   7   0       3900.48       3715.89       390.11 o                         
  15   7   0      13016.48      14024.00       687.12 o                         
  16   7   0       2169.27       2742.31       530.29 o                         
  17   7   0      12158.71      10398.68      1916.95 o                         
   0   8   0      54969.74      56849.23       889.56 o                         
   1   8   0      38581.40      39383.63       481.91 o                         
   2   8   0       1080.87       1297.02       150.07 o                         
   3   8   0         74.35        -71.09       131.19 o                         
   4   8   0     100003.27     100244.05       929.46 o                         
   5   8   0       4685.98       4857.48       223.66 o                         
   6   8   0      29562.26      29189.82       529.83 o                         
   7   8   0       3354.98       2766.98       236.09 o                         
   8   8   0      50012.86      49411.58       983.52 o                         
   9   8   0       2070.70       1798.62       410.65 o                         
  10   8   0       2974.87       2099.09       334.78 o                         
  11   8   0       1358.82       1145.50       435.81 o                         
  12   8   0      16902.46      17213.46       740.52 o                         
  13   8   0       4765.24       4991.37       468.87 o                         
  14   8   0       5390.96       5743.78       503.12 o                         
  15   8   0       1823.48       1465.55       355.97 o                         
  16   8   0      20787.37      21214.51      1954.30 o                         
   1   9   0       5608.75       5657.57       242.56 o                         
   2   9   0      16078.76      16029.27       388.88 o                         
   3   9   0       4716.00       4437.99       221.01 o                         
   4   9   0       9111.39       9593.27       311.43 o                         
   5   9   0        523.95        868.79       165.60 o                         
   6   9   0        238.66        268.33       187.22 o                         
   7   9   0       6553.94       6619.28       422.62 o                         
   8   9   0        948.77       1743.39       320.41 o                         
   9   9   0         12.05       -283.73       283.73 o                         
  10   9   0       3312.18       3493.51       429.28 o                         
  11   9   0         86.85        211.29       354.54 o                         
  12   9   0       1564.70       1541.57       385.83 o                         
  13   9   0        871.42       1261.03       382.66 o                         
  14   9   0       1275.09       2386.83       433.43 o                         
  15   9   0          0.91       -843.45      1144.71 o                         
   0  10   0      87560.12      87265.20      1494.94 o                         
   1  10   0       3209.73       3290.67       240.88 o                         
   2  10   0        214.64         41.52       168.27 o                         
   3  10   0       1580.15       1139.75       245.67 o                         
   4  10   0      54859.13      56517.54       854.68 o                         
   5  10   0        504.88        479.02       223.44 o                         
   6  10   0       3027.68       2803.97       360.71 o                         
   7  10   0       5058.20       5000.99       419.96 o                         
   8  10   0      34585.64      35416.66       994.92 o                         
   9  10   0        305.98        -31.23       287.87 o                         
  10  10   0        394.40         83.35       323.40 o                         
  11  10   0       2884.04       3034.07       410.93 o                         
  12  10   0      32700.09      33412.06      1090.53 o                         
  13  10   0         24.81        247.25       607.78 o                         
  14  10   0        952.11       2502.85      1171.17 o                         
   1  11   0       4878.79       5133.27       359.00 o                         
   2  11   0         99.81         -2.49       192.22 o                         
   3  11   0      24605.94      24671.74       655.46 o                         
   4  11   0       9531.27       9429.38       506.17 o                         
   5  11   0      11815.88      11847.33       662.60 o                         
   6  11   0      12532.26      12551.48       663.71 o                         
   7  11   0       3795.46       3870.39       404.86 o                         
   8  11   0       1902.14       2064.52       339.59 o                         
   9  11   0      15147.96      15236.25       681.54 o                         
  10  11   0       3377.29       3417.18       408.57 o                         
  11  11   0       2615.43       2658.70       395.13 o                         
  12  11   0          2.19       -351.34       474.90 o                         
   0  12   0      22169.71      22649.43      1138.01 o                         
   1  12   0       3387.23       3497.86       409.16 o                         
   2  12   0      22220.70      23195.37      1052.90 o                         
   3  12   0        445.15         78.48       358.89 o                         
   4  12   0        270.76        769.60       388.00 o                         
   5  12   0       1817.74       1761.69       388.62 o                         
   6  12   0       4540.92       5151.65       488.14 o                         
   7  12   0       2218.73       1474.91       550.88 o                         
   8  12   0       7962.86       8776.67       582.99 o                         
   9  12   0        402.63        625.37       373.49 o                         
  10  12   0      22266.13      23649.42      1290.14 o                         
  11  12   0        933.67        635.64       614.78 o                         
   1  13   0        975.33       1130.63       566.38 o                         
   2  13   0          3.39       -169.82       418.67 o                         
   3  13   0       1939.00       2012.99       648.30 o                         
   4  13   0       1186.51       1008.83       502.11 o                         
   5  13   0       4482.92       3805.39       573.04 o                         
   6  13   0         18.21        696.48       543.40 o                         
   7  13   0       4881.03       4313.72       838.64 o                         
   8  13   0        651.87       1442.06       664.14 o                         
   9  13   0         91.88      -1002.78      1002.78 o                         
   0  14   0         28.45        354.28       723.98 o                         
   1  14   0       4570.03       4188.68       655.92 o                         
   2  14   0      27452.07      28144.54      1466.01 o                         
   3  14   0       1303.19        432.51       674.29 o                         
   4  14   0        430.97        421.48       547.91 o                         
   5  14   0       3949.07       1483.52       816.38 o                         
   6  14   0      14141.27      11650.62      2352.36 o                         
 -19   1   1       1665.37       3538.17      1223.71 o                         
 -18   1   1         17.84         42.34       419.05 o                         
 -17   1   1      21137.50      21578.40       816.12 o                         
 -16   1   1       3783.26       4543.26       418.60 o                         
 -15   1   1       1543.19       1357.13       313.34 o                         
 -14   1   1         93.12        482.23       249.45 o                         
 -13   1   1      77909.63      76611.34      1201.09 o                         
 -12   1   1       1183.23       1171.92       195.86 o                         
 -11   1   1        127.96        269.51       214.26 o                         
 -10   1   1        616.14        464.31       145.38 o                         
  -9   1   1      55029.15      54277.77       716.82 o                         
  -8   1   1         22.81         27.41       120.82 o                         
  -7   1   1       4319.49       4573.53       163.49 o                         
  -6   1   1       8213.57       7988.47       230.62 o                         
  -5   1   1     316831.34     326205.44      2018.22 o                         
  -4   1   1         38.82        129.57        49.22 o                         
  -3   1   1      36580.85      38661.76       281.29 o                         
  -2   1   1      11567.62      12387.20       117.85 o                         
  -1   1   1     531238.12     528161.88      2438.17 o                         
   0   1   1          4.46         67.27       143.61 o                         
   1   1   1        732.98       1206.04        56.47 o                         
   2   1   1        767.81        895.33        41.49 o                         
   3   1   1      23790.17      24332.44       209.84 o                         
   4   1   1       8567.78       9227.59       161.35 o                         
   5   1   1      43721.54      44522.95       532.63 o                         
   6   1   1       2698.83       2755.11       143.24 o                         
   7   1   1     244983.12     247565.70      1629.54 o                         
   8   1   1      10786.10      10832.72       305.12 o                         
   9   1   1      48572.37      47106.16       670.58 o                         
  10   1   1      18513.52      17970.64       440.56 o                         
  11   1   1     177081.09     175624.77      1557.43 o                         
  12   1   1       3703.93       3906.12       263.16 o                         
  13   1   1       7536.97       8082.49       398.14 o                         
  14   1   1       8431.93       8699.49       432.39 o                         
  15   1   1      15232.53      15672.92       663.67 o                         
  16   1   1         38.50        392.81       315.74 o                         
  17   1   1       4309.85       4818.10       437.91 o                         
  18   1   1        394.51       -199.02       405.66 o                         
 -19   2   1       1636.07        -11.42       975.38 o                         
 -18   2   1       7871.00       8544.35       547.07 o                         
 -17   2   1       1585.14       1626.88       375.57 o                         
 -16   2   1      11109.68      12078.00       606.50 o                         
 -15   2   1        646.97        469.26       285.75 o                         
 -14   2   1      12463.68      12001.79       516.94 o                         
 -13   2   1       1150.34        721.93       236.14 o                         
 -12   2   1      14840.87      14529.11       524.73 o                         
 -11   2   1      20034.94      20092.46       487.68 o                         
 -10   2   1       6216.38       5580.00       267.96 o                         
  -9   2   1         22.11        157.53        80.85 o                         
  -8   2   1      63901.42      63307.34       728.49 o                         
  -7   2   1       5597.93       5776.64       212.82 o                         
  -6   2   1     259494.33     262550.69      1968.45 o                         
  -5   2   1       1344.42       1485.59        91.33 o                         
  -4   2   1       1896.31       2327.64        89.81 o                         
  -3   2   1       7402.86       7635.11       111.78 o                         
  -2   2   1       4403.32       4971.64        91.65 o                         
  -1   2   1         37.87         93.49        40.18 o                         
   0   2   1     413484.62     416678.66      1531.13 o                         
   1   2   1         96.19        131.89        36.29 o                         
   2   2   1       8554.94       8890.05       103.36 o                         
   3   2   1       5051.89       5237.39       120.02 o                         
   4   2   1      76396.39      78926.95       532.80 o                         
   5   2   1        799.38        718.49        95.96 o                         
   6   2   1     148769.08     149058.38      1048.54 o                         
   7   2   1       7932.56       7725.28       193.20 o                         
   8   2   1      32528.41      32789.52       469.84 o                         
   9   2   1       1380.62       1085.98       142.14 o                         
  10   2   1      69090.98      69488.51       856.99 o                         
  11   2   1        871.95        613.94       187.78 o                         
  12   2   1     122187.72     122702.45      1527.12 o                         
  13   2   1        209.02        363.79       238.66 o                         
  14   2   1       3512.15       4628.36       372.98 o                         
  15   2   1       3509.06       3473.05       387.55 o                         
  16   2   1       5941.03       5500.14       482.88 o                         
  17   2   1       4854.77       4970.95       480.27 o                         
  18   2   1      17828.56      17759.19       785.53 o                         
  19   2   1       1727.59       1201.27      1039.44 o                         
 -18   3   1          7.80          4.55       420.65 o                         
 -17   3   1       2515.83       2073.14       533.80 o                         
 -16   3   1       5771.22       6413.96       490.34 o                         
 -15   3   1      16098.60      16044.03       632.73 o                         
 -14   3   1        353.93        640.42       262.48 o                         
 -13   3   1       5420.35       5452.14       378.06 o                         
 -12   3   1       6566.35       5755.62       364.55 o                         
 -11   3   1      67538.20      66219.50      1059.94 o                         
 -10   3   1         56.03         24.87       218.21 o                         
  -9   3   1      12003.41      12095.31       342.42 o                         
  -8   3   1      14684.89      14332.51       350.79 o                         
  -7   3   1      79069.34      78779.73       709.08 o                         
  -6   3   1        239.59        291.52        73.52 o                         
  -5   3   1      36046.01      35652.46       327.63 o                         
  -4   3   1       8751.57       8873.88       157.02 o                         
  -3   3   1     158156.83     159863.34       790.53 o                         
  -2   3   1      10156.75      10462.07       155.53 o                         
  -1   3   1       6062.64       6740.13       123.98 o                         
   0   3   1       6440.95       6906.34       111.17 o                         
   1   3   1      50670.38      52238.83       305.41 o                         
   2   3   1       2747.05       3016.61        83.01 o                         
   3   3   1     132964.70     135297.34       697.33 o                         
   4   3   1      25325.99      26641.87       290.49 o                         
   5   3   1     311034.19     318213.91      1980.92 o                         
   6   3   1       8375.39       8697.96       249.34 o                         
   7   3   1       5195.16       5017.34       203.06 o                         
   8   3   1        547.11        569.23       106.13 o                         
   9   3   1      21253.06      21382.63       469.31 o                         
  10   3   1      11787.97      11976.91       451.11 o                         
  11   3   1       2016.94       1975.11       268.48 o                         
  12   3   1      14475.85      15133.61       547.16 o                         
  13   3   1      31284.67      30254.97       789.18 o                         
  14   3   1        284.06        465.35       274.84 o                         
  15   3   1       5950.78       6213.64       428.55 o                         
  16   3   1       4655.39       4832.96       446.19 o                         
  17   3   1      24281.15      25259.23       913.95 o                         
  18   3   1        586.91        780.42       568.03 o                         
 -18   4   1       5643.16       2545.45      1613.37 o                         
 -17   4   1         19.69       1120.30       410.12 o                         
 -16   4   1       2949.26       3706.35       393.97 o                         
 -15   4   1        199.73        905.64       289.97 o                         
 -14   4   1       2295.60       2310.64       321.10 o                         
 -13   4   1        924.68        691.55       254.82 o                         
 -12   4   1       9696.04       9101.16       454.92 o                         
 -11   4   1       4639.68       4692.94       348.38 o                         
 -10   4   1      18441.15      18070.91       580.84 o                         
  -9   4   1         67.88         67.91       118.24 o                         
  -8   4   1        119.88        194.38        83.50 o                         
  -7   4   1         32.51        157.38       101.21 o                         
  -6   4   1      16438.05      16365.85       272.44 o                         
  -5   4   1       5917.34       5962.97       157.74 o                         
  -4   4   1       5360.94       5424.73       136.40 o                         
  -3   4   1      28058.30      27987.11       323.43 o                         
  -2   4   1        138.14        241.75        79.99 o                         
  -1   4   1       2739.94       2802.08       111.60 o                         
   0   4   1      63039.62      65684.88       529.48 o                         
   1   4   1     132821.67     136728.45       818.72 o                         
   2   4   1        661.33        961.50        74.09 o                         
   3   4   1      53370.08      54476.59       438.09 o                         
   4   4   1       4131.23       4645.41       131.35 o                         
   5   4   1      45228.35      45115.72       444.31 o                         
   6   4   1      67856.89      67613.33       619.91 o                         
   7   4   1      69044.85      67797.40       660.93 o                         
   8   4   1       4344.09       4589.65       220.49 o                         
   9   4   1       1819.27       2060.97       207.27 o                         
  10   4   1         96.15        510.44       234.57 o                         
  11   4   1       9705.25       8707.86       430.04 o                         
  12   4   1      17282.61      16916.91       596.80 o                         
  13   4   1      11552.10      11524.97       520.63 o                         
  14   4   1       2331.64       2403.43       312.26 o                         
  15   4   1       1790.94       2138.63       375.86 o                         
  16   4   1        944.79       1312.23       347.76 o                         
  17   4   1       1651.37       1706.67       509.42 o                         
  18   4   1        335.30       4052.27      1833.47 o                         
 -17   5   1        439.15         54.24       338.29 o                         
 -16   5   1         32.27       -276.78       306.17 o                         
 -15   5   1      31330.30      31754.71       914.31 o                         
 -14   5   1        251.52        500.24       264.21 o                         
 -13   5   1        846.68        416.73       261.14 o                         
 -12   5   1       4341.48       4412.19       345.01 o                         
 -11   5   1     128216.91     129883.77      1687.44 o                         
 -10   5   1       6832.00       7001.60       345.98 o                         
  -9   5   1      18153.06      17275.60       442.59 o                         
  -8   5   1      11935.45      11644.27       318.05 o                         
  -7   5   1      83393.21      82843.97       779.30 o                         
  -6   5   1      47675.89      46411.01       534.12 o                         
  -5   5   1      16081.48      15294.91       255.48 o                         
  -4   5   1       2072.10       2079.45       114.15 o                         
  -3   5   1     133585.94     136682.64       912.72 o                         
  -2   5   1      33338.17      34158.83       390.22 o                         
  -1   5   1       7811.97       8134.05       165.66 o                         
   0   5   1       2510.47       2745.88       129.89 o                         
   1   5   1     256549.23     256215.17      1373.58 o                         
   2   5   1        132.94        247.04        83.90 o                         
   3   5   1      61024.29      60878.29       524.76 o                         
   4   5   1        741.42        798.93       115.08 o                         
   5   5   1     259171.55     256840.20      1645.69 o                         
   6   5   1       5405.50       5163.36       157.61 o                         
   7   5   1       7508.50       7681.23       272.89 o                         
   8   5   1        386.29        486.90       121.18 o                         
   9   5   1      64770.69      63011.45       787.90 o                         
  10   5   1      16167.55      15799.15       477.32 o                         
  11   5   1       1031.57       1254.35       224.88 o                         
  12   5   1          4.96        -89.47       236.38 o                         
  13   5   1      27819.47      27397.20       743.73 o                         
  14   5   1       6479.61       6567.44       414.89 o                         
  15   5   1       1028.07       1044.92       334.48 o                         
  16   5   1       2192.21       1707.67       406.44 o                         
  17   5   1      49357.98      51171.09      1443.55 o                         
  18   5   1        218.99        671.17      1304.53 o                         
 -17   6   1        412.08        694.59       733.32 o                         
 -16   6   1       4929.47       5310.76       466.05 o                         
 -15   6   1       1844.10       1795.46       343.18 o                         
 -14   6   1       1475.24       1302.78       338.94 o                         
 -13   6   1       1499.18        942.38       305.73 o                         
 -12   6   1       8662.41       9097.58       519.68 o                         
 -11   6   1       3115.56       3507.54       333.33 o                         
 -10   6   1      20518.82      19451.40       567.39 o                         
  -9   6   1        192.60        106.90       166.55 o                         
  -8   6   1       6522.84       6172.40       220.93 o                         
  -7   6   1       1738.04       1518.74       152.55 o                         
  -6   6   1      55378.25      55529.48       629.39 o                         
  -5   6   1       6232.62       6600.31       217.99 o                         
  -4   6   1      21787.32      21737.88       357.56 o                         
  -3   6   1         73.85        109.97        86.83 o                         
  -2   6   1         69.67        143.49       100.75 o                         
  -1   6   1      30922.27      30072.43       364.01 o                         
   0   6   1      57659.84      58439.22       558.84 o                         
   1   6   1       8249.58       8617.05       218.65 o                         
   2   6   1      69183.41      68242.16       598.42 o                         
   3   6   1        180.80        156.66        83.24 o                         
   4   6   1      19010.65      18930.23       344.19 o                         
   5   6   1       1983.02       1943.77       110.54 o                         
   6   6   1      13881.66      13790.78       295.61 o                         
   7   6   1      22509.17      22690.84       503.42 o                         
   8   6   1       5133.80       4789.23       221.84 o                         
   9   6   1       5895.40       5859.64       296.33 o                         
  10   6   1      15796.06      15517.88       499.34 o                         
  11   6   1       1042.81       1328.33       237.32 o                         
  12   6   1      13750.04      13518.77       626.09 o                         
  13   6   1       2864.19       2459.64       332.47 o                         
  14   6   1       5155.46       4727.92       417.76 o                         
  15   6   1        110.90       1150.23       335.88 o                         
  16   6   1       5409.34       6557.03       504.77 o                         
  17   6   1        378.51        308.88       588.79 o                         
 -17   7   1       9695.15       8818.62      1772.72 o                         
 -16   7   1        676.42       1057.71       428.98 o                         
 -15   7   1      11680.27      11547.74       638.00 o                         
 -14   7   1         22.16       -331.76       331.76 o                         
 -13   7   1       8504.63       9530.60       572.41 o                         
 -12   7   1        671.83        697.05       310.51 o                         
 -11   7   1       6561.55       7372.82       490.73 o                         
 -10   7   1        222.98        263.84       283.28 o                         
  -9   7   1      30403.06      30888.79       763.42 o                         
  -8   7   1      19103.05      18982.93       469.94 o                         
  -7   7   1      42431.20      40833.83       669.54 o                         
  -6   7   1       1624.76       1581.62       174.24 o                         
  -5   7   1      22458.66      22317.00       410.60 o                         
  -4   7   1      32529.18      32792.36       493.21 o                         
  -3   7   1      14096.95      14204.05       296.15 o                         
  -2   7   1      53692.18      54419.50       579.97 o                         
  -1   7   1      38156.10      38950.19       471.66 o                         
   0   7   1        274.78        296.67        97.79 o                         
   1   7   1      58020.27      58207.70       587.18 o                         
   2   7   1      23018.75      22536.93       353.94 o                         
   3   7   1      49299.04      49002.72       519.28 o                         
   4   7   1      14233.66      14233.23       271.35 o                         
   5   7   1      29841.14      28869.24       445.35 o                         
   6   7   1       4058.30       4182.12       225.09 o                         
   7   7   1      29673.13      28508.71       589.98 o                         
   8   7   1       5351.61       5475.36       293.92 o                         
   9   7   1      18026.52      18285.15       536.65 o                         
  10   7   1      21396.27      21239.14       685.89 o                         
  11   7   1       4431.97       4165.33       386.52 o                         
  12   7   1      10860.36      11976.78       618.44 o                         
  13   7   1       8861.88       7553.29       526.04 o                         
  14   7   1       2150.15       1966.73       408.84 o                         
  15   7   1      21943.13      22423.30       853.10 o                         
  16   7   1       8976.25       8807.18      1043.04 o                         
 -16   8   1       2330.94       2867.54       862.69 o                         
 -15   8   1        416.33        306.11       325.73 o                         
 -14   8   1        126.07         51.69       357.56 o                         
 -13   8   1        789.13        659.19       326.87 o                         
 -12   8   1       3965.03       3463.91       401.36 o                         
 -11   8   1       2743.81       2383.96       350.25 o                         
 -10   8   1      18932.89      18144.32       706.27 o                         
  -9   8   1       2085.70       1879.21       311.58 o                         
  -8   8   1       9919.48      10141.69       431.85 o                         
  -7   8   1          7.63        -11.07       154.82 o                         
  -6   8   1      19690.59      19699.41       426.38 o                         
  -5   8   1          0.13         58.33       134.32 o                         
  -4   8   1       7989.64       7834.57       252.99 o                         
  -3   8   1      16205.85      15591.10       354.59 o                         
  -2   8   1       3644.44       3575.75       192.77 o                         
  -1   8   1       7729.77       7380.14       214.56 o                         
   0   8   1      37006.38      36794.28       498.90 o                         
   1   8   1      31550.54      31558.37       435.24 o                         
   2   8   1       8873.94       8428.80       215.36 o                         
   3   8   1      16160.56      16010.23       370.77 o                         
   4   8   1      11118.97      11224.46       314.30 o                         
   5   8   1      12771.45      13294.29       346.73 o                         
   6   8   1      26099.15      25878.40       528.32 o                         
   7   8   1      12997.02      12670.91       424.63 o                         
   8   8   1       1306.37       1099.21       216.58 o                         
   9   8   1       1046.70        799.88       258.33 o                         
  10   8   1       2276.86       2530.38       351.40 o                         
  11   8   1       4596.57       4281.87       429.29 o                         
  12   8   1      13380.71      13499.01       665.71 o                         
  13   8   1       2550.78       2510.85       381.74 o                         
  14   8   1       7077.36       8447.61       590.10 o                         
  15   8   1       1495.07        801.84       370.52 o                         
  16   8   1       2780.54       4822.96      1616.30 o                         
 -14   9   1        319.13        648.62       355.74 o                         
 -13   9   1      40534.81      40345.51      1183.15 o                         
 -12   9   1       2486.41       2249.22       374.48 o                         
 -11   9   1       1395.95       1517.51       352.83 o                         
 -10   9   1       1945.37       1477.66       350.21 o                         
  -9   9   1      24239.01      25188.26       835.24 o                         
  -8   9   1       2098.70       1941.36       340.43 o                         
  -7   9   1       5649.30       6309.40       498.05 o                         
  -6   9   1      16100.64      16624.58       533.75 o                         
  -5   9   1     161545.31     162000.34      1372.52 o                         
  -4   9   1         30.99        -46.26       131.64 o                         
  -3   9   1         74.35       -136.18       136.18 o                         
  -2   9   1        293.87        250.88       136.08 o                         
  -1   9   1      52754.72      52836.68       692.39 o                         
   0   9   1       4388.35       4735.93       211.56 o                         
   1   9   1       2756.25       2744.90       181.71 o                         
   2   9   1       5851.50       5710.97       246.60 o                         
   3   9   1      72568.45      73703.51       875.07 o                         
   4   9   1      15813.05      15796.08       429.39 o                         
   5   9   1       7260.03       7432.92       319.21 o                         
   6   9   1       1495.53       1385.33       215.29 o                         
   7   9   1      79812.81      78934.80      1236.86 o                         
   8   9   1       6571.95       5935.07       407.00 o                         
   9   9   1       6392.54       7363.97       482.53 o                         
  10   9   1         34.83        442.40       332.76 o                         
  11   9   1      28676.51      28021.07       937.41 o                         
  12   9   1        810.16        943.92       326.12 o                         
  13   9   1       6118.78       6002.51       520.47 o                         
  14   9   1        620.06        324.02       413.94 o                         
  15   9   1      30423.09      32687.68      3352.45 o                         
 -14  10   1        482.80       -677.60       853.73 o                         
 -13  10   1       1420.80       2094.62       487.35 o                         
 -12  10   1       1462.50       1554.13       456.55 o                         
 -11  10   1        243.15        245.45       316.49 o                         
 -10  10   1      10492.14      10265.75       573.55 o                         
  -9  10   1       1989.12       2180.52       329.32 o                         
  -8  10   1         59.71        -20.20       281.33 o                         
  -7  10   1      11582.19      11532.27       586.95 o                         
  -6  10   1       1641.70       1730.77       279.83 o                         
  -5  10   1       5020.48       5387.51       367.45 o                         
  -4  10   1      19550.31      19672.82       532.84 o                         
  -3  10   1       3027.60       2568.30       220.20 o                         
  -2  10   1         99.38        -96.82       159.31 o                         
  -1  10   1      14467.36      15201.48       427.95 o                         
   0  10   1        845.99        922.70       182.51 o                         
   1  10   1       4616.75       4439.73       276.91 o                         
   2  10   1      21689.33      21188.97       514.43 o                         
   3  10   1        267.16         53.77       187.03 o                         
   4  10   1       1282.67       1277.02       241.52 o                         
   5  10   1       1980.14       2245.10       296.56 o                         
   6  10   1        362.06        467.24       252.46 o                         
   7  10   1       6638.61       6393.43       433.47 o                         
   8  10   1       9800.28       9447.80       704.53 o                         
   9  10   1       1442.80       1339.25       352.47 o                         
  10  10   1       2151.29       2209.39       524.57 o                         
  11  10   1        798.97        820.56       399.54 o                         
  12  10   1         51.59       -172.49       342.39 o                         
  13  10   1       5732.85       6545.60       662.09 o                         
  14  10   1       9122.19       8328.22      1821.17 o                         
 -13  11   1      20306.85      17960.01      2430.03 o                         
 -12  11   1       2561.42       2144.20       940.95 o                         
 -11  11   1       8768.33       7913.59       545.78 o                         
 -10  11   1       1900.37       1767.08       357.40 o                         
  -9  11   1      14177.69      14695.28       786.22 o                         
  -8  11   1       3571.43       3023.10       387.78 o                         
  -7  11   1       2349.90       2665.67       432.46 o                         
  -6  11   1          0.16       -282.93       340.92 o                         
  -5  11   1      16540.79      16310.14       672.63 o                         
  -4  11   1       6108.36       5802.57       441.60 o                         
  -3  11   1       4909.00       4292.30       315.84 o                         
  -2  11   1       1177.35       1024.05       219.21 o                         
  -1  11   1      45673.29      46467.20       954.15 o                         
   0  11   1       5381.69       4943.93       376.03 o                         
   1  11   1      10349.49      11260.21       474.22 o                         
   2  11   1       2889.25       2967.13       480.40 o                         
   3  11   1      16628.40      16932.62       564.82 o                         
   4  11   1          5.18        447.47       286.32 o                         
   5  11   1       1152.40       1291.35       304.81 o                         
   6  11   1        304.27        -44.71       279.12 o                         
   7  11   1      19397.78      20714.46       805.51 o                         
   8  11   1         37.43        602.67       334.33 o                         
   9  11   1       4260.66       2623.25       417.14 o                         
  10  11   1        679.57        776.88       332.88 o                         
  11  11   1      19813.92      18827.68       846.30 o                         
  12  11   1         85.77       -452.14       452.14 o                         
 -11  12   1       2065.59       2498.99       909.10 o                         
 -10  12   1       6641.75       7661.77       804.05 o                         
  -9  12   1       1109.92       1041.10       350.05 o                         
  -8  12   1      18163.90      17460.52       780.44 o                         
  -7  12   1         50.32        451.50       351.32 o                         
  -6  12   1       3889.17       3813.57       528.17 o                         
  -5  12   1       3205.83       2862.82       602.96 o                         
  -4  12   1       6025.38       6866.74       553.61 o                         
  -3  12   1         17.30        -49.35       333.30 o                         
  -2  12   1       6421.99       6376.94       478.98 o                         
  -1  12   1       5633.10       6087.66       468.39 o                         
   0  12   1       8774.93       8319.17       482.05 o                         
   1  12   1        362.99        760.95       300.24 o                         
   2  12   1      14775.67      15030.62       733.53 o                         
   3  12   1        186.20       -236.14       336.10 o                         
   4  12   1      15069.43      15866.57       745.26 o                         
   5  12   1        545.21        651.80       327.42 o                         
   6  12   1       4947.25       4544.51       573.39 o                         
   7  12   1       3789.76       2387.61       453.92 o                         
   8  12   1       1943.80       1958.40       392.52 o                         
   9  12   1       2992.18       2192.52       501.41 o                         
  10  12   1       5702.36       4853.39       944.18 o                         
  11  12   1        988.65        361.88       637.68 o                         
  -9  13   1       1282.33       3621.67      1193.94 o                         
  -8  13   1        250.51        311.51       588.93 o                         
  -7  13   1      14442.20      14987.93       976.83 o                         
  -6  13   1        944.77        526.96       430.29 o                         
  -5  13   1         75.07         32.38       411.99 o                         
  -4  13   1        271.56        170.87       427.62 o                         
  -3  13   1      29045.93      30162.06      1358.29 o                         
  -2  13   1        934.18       1191.28       469.00 o                         
  -1  13   1       1913.71       1810.77       543.14 o                         
   0  13   1       1439.38       1269.79       642.97 o                         
   1  13   1      33652.71      34403.66      1273.59 o                         
   2  13   1       5118.47       5037.83       620.10 o                         
   3  13   1        909.87         93.69       417.19 o                         
   4  13   1      17139.65      17011.32      1085.97 o                         
   5  13   1      18724.19      17670.78       953.51 o                         
   6  13   1       1246.28       1546.58       699.16 o                         
   7  13   1        602.26        862.71       572.90 o                         
   8  13   1       3091.19       2985.03       702.45 o                         
   9  13   1      26761.05      24262.15      1807.19 o                         
  -6  14   1        188.71      -1546.40      1546.40 o                         
  -5  14   1        436.53       2576.72       847.23 o                         
  -4  14   1        329.92        665.56       849.96 o                         
  -3  14   1       1299.76       1070.23       903.03 o                         
  -2  14   1         19.44       1090.98       543.23 o                         
  -1  14   1       1687.13       1984.78       528.69 o                         
   0  14   1        459.45       1506.02       615.08 o                         
   1  14   1        192.27       -115.50       466.69 o                         
   2  14   1         16.81       -438.79       614.49 o                         
   3  14   1        434.81         65.10       806.38 o                         
   4  14   1        122.74       -100.76       600.08 o                         
   5  14   1        371.56       -653.84      1082.38 o                         
   6  14   1        414.08       1381.76      1063.62 o                         
 -18   0   2      15970.09      16717.57      1230.59 o                         
 -17   0   2       2500.03       2572.42       538.88 o                         
 -16   0   2       1637.36       1088.37       468.35 o                         
 -15   0   2       1358.34        904.03       407.49 o                         
 -14   0   2      79665.65      82744.09      1933.56 o                         
 -13   0   2       1687.87       2484.62       331.31 o                         
 -12   0   2        919.25        825.66       249.67 o                         
 -11   0   2       5538.91       5782.51       428.99 o                         
 -10   0   2      87192.14      85108.01      1360.14 o                         
  -9   0   2       5750.78       5380.07       367.44 o                         
  -8   0   2       3911.86       3980.90       306.37 o                         
  -7   0   2       4449.33       4924.22       308.71 o                         
  -6   0   2     341177.44     345217.66      2998.67 o                         
  -5   0   2       1279.85       1171.57       124.65 o                         
  -4   0   2      10780.73      11311.03       231.88 o                         
  -3   0   2       5590.48       5810.60       143.01 o                         
  -2   0   2     178968.42     186891.88       983.88 o                         
  -1   0   2         34.83         55.03        57.34 o                         
   1   0   2       1174.36       1294.28        94.30 o                         
   2   0   2     179970.80     182619.22      1404.02 o                         
   3   0   2          1.00         37.01        71.54 o                         
   4   0   2     104983.07     112136.70       963.15 o                         
   5   0   2        381.47        570.38       171.59 o                         
   6   0   2     486656.28     491870.38      6081.80 o                         
   7   0   2       1234.31        885.17       256.61 o                         
   8   0   2     180054.72     180654.83      2423.10 o                         
   9   0   2       6037.49       6373.17       488.09 o                         
  10   0   2     200188.92     198690.91      2434.38 o                         
  11   0   2       4841.74       4417.25       388.61 o                         
  12   0   2      23038.38      23280.94       828.78 o                         
  13   0   2      11796.07      11137.45       610.46 o                         
  14   0   2       5318.16       5666.25       517.11 o                         
  15   0   2        674.94        874.02       391.74 o                         
  16   0   2       3021.00       2929.48       558.19 o                         
  17   0   2       9673.78      10555.35       772.52 o                         
  18   0   2      46872.48      49098.46      1777.68 o                         
 -19   1   2         76.62        420.29       898.83 o                         
 -18   1   2        119.81        175.31       341.82 o                         
 -17   1   2       6317.12       5726.03       467.73 o                         
 -16   1   2        154.02       -137.33       291.50 o                         
 -15   1   2       8501.57       9944.37       527.68 o                         
 -14   1   2       2317.16       2466.59       276.61 o                         
 -13   1   2        584.77        771.20       237.50 o                         
 -12   1   2       2840.59       2460.15       227.16 o                         
 -11   1   2      11863.13      12574.53       410.86 o                         
 -10   1   2       1057.16       1085.09       207.94 o                         
  -9   1   2      53879.09      53353.07       740.26 o                         
  -8   1   2       6868.29       6442.31       204.37 o                         
  -7   1   2      14512.27      14622.79       348.61 o                         
  -6   1   2       8651.00       8924.90       215.80 o                         
  -5   1   2       1556.45       1739.30        84.79 o                         
  -4   1   2      14528.66      15871.66       184.49 o                         
  -3   1   2       9477.94       9470.78       119.38 o                         
  -2   1   2       3724.29       3883.80        73.66 o                         
  -1   1   2      81049.83      84843.05       355.40 o                         
   0   1   2        980.11       1210.61        54.47 o                         
   1   1   2      92348.56      94288.77       398.06 o                         
   2   1   2       2269.13       2536.80        64.85 o                         
   3   1   2        757.20       1154.70        63.51 o                         
   4   1   2       1282.62       1744.41        95.31 o                         
   5   1   2      48161.26      48316.39       494.05 o                         
   6   1   2       6458.91       6663.57       198.25 o                         
   7   1   2       9099.85       8896.44       257.70 o                         
   8   1   2       4102.13       3704.52       179.69 o                         
   9   1   2      13811.12      14006.92       409.79 o                         
  10   1   2       1668.63       1624.02       185.80 o                         
  11   1   2      45208.90      46953.03       752.16 o                         
  12   1   2       5574.01       6174.80       310.63 o                         
  13   1   2       1410.77        948.98       226.77 o                         
  14   1   2         58.77       -234.09       234.09 o                         
  15   1   2        850.10        764.44       277.06 o                         
  16   1   2         10.33        716.54       285.54 o                         
  17   1   2      18896.64      19664.82       755.63 o                         
  18   1   2        255.20        259.77       322.43 o                         
 -19   2   2         13.73      -1039.30      1050.18 o                         
 -18   2   2      13074.09      13733.46       699.00 o                         
 -17   2   2        827.16       1090.48       327.46 o                         
 -16   2   2       4706.52       4924.95       434.41 o                         
 -15   2   2        975.45       1090.25       298.73 o                         
 -14   2   2      21764.62      22431.14       688.33 o                         
 -13   2   2        511.29        506.51       243.38 o                         
 -12   2   2      20490.82      19973.27       598.12 o                         
 -11   2   2       8185.00       7829.91       322.67 o                         
 -10   2   2      32372.30      30510.58       535.17 o                         
  -9   2   2        561.10        501.20       131.68 o                         
  -8   2   2      18658.82      17992.32       327.70 o                         
  -7   2   2      15985.15      15274.97       273.30 o                         
  -6   2   2     117342.37     120011.73       909.79 o                         
  -5   2   2       1016.32       1429.07       103.80 o                         
  -4   2   2      77649.18      78761.27       580.68 o                         
  -3   2   2      37596.38      38991.78       269.82 o                         
  -2   2   2     136441.80     138876.00       646.70 o                         
  -1   2   2        914.20       1118.73        51.57 o                         
   0   2   2      12511.40      13582.01       118.78 o                         
   1   2   2      14608.53      14696.55       137.48 o                         
   2   2   2      40815.24      41717.20       260.88 o                         
   3   2   2       5427.26       5708.14       105.64 o                         
   4   2   2      53262.85      53337.97       418.62 o                         
   5   2   2        889.10       1121.35       106.54 o                         
   6   2   2     142480.52     142989.92      1036.88 o                         
   7   2   2        636.60        551.16       125.73 o                         
   8   2   2      45935.08      45938.09       564.34 o                         
   9   2   2       2206.35       2428.00       187.62 o                         
  10   2   2      41092.95      40866.16       648.38 o                         
  11   2   2       1983.56       1638.38       187.88 o                         
  12   2   2       8686.43       8841.83       405.51 o                         
  13   2   2       1322.16       1725.37       263.58 o                         
  14   2   2      13326.02      14626.95       617.13 o                         
  15   2   2       5055.11       5273.02       456.46 o                         
  16   2   2       2127.34       2106.28       381.46 o                         
  17   2   2         82.92        307.35       394.34 o                         
  18   2   2      13411.01      12911.36       813.77 o                         
 -18   3   2        837.62        727.32       498.38 o                         
 -17   3   2       9443.84       9815.52       580.52 o                         
 -16   3   2        242.69        507.11       327.67 o                         
 -15   3   2       4146.36       3907.44       380.44 o                         
 -14   3   2       8669.90       8649.12       468.54 o                         
 -13   3   2       7233.22       7089.36       415.70 o                         
 -12   3   2       1099.88       1061.03       247.56 o                         
 -11   3   2      42814.33      41568.20       868.83 o                         
 -10   3   2       2509.62       2292.97       263.49 o                         
  -9   3   2      42761.21      41310.85       656.37 o                         
  -8   3   2         26.68        -33.81        74.59 o                         
  -7   3   2      19435.45      18836.28       349.28 o                         
  -6   3   2       3323.49       3702.25       169.23 o                         
  -5   3   2      24757.68      23435.33       278.43 o                         
  -4   3   2        421.24        529.93        66.43 o                         
  -3   3   2      16060.66      16206.37       201.88 o                         
  -2   3   2       4651.05       4513.85       105.94 o                         
  -1   3   2     237877.09     245223.41      1151.80 o                         
   0   3   2      13038.02      13357.78       134.26 o                         
   1   3   2     140992.12     147456.28       644.60 o                         
   2   3   2      16177.73      15796.76       181.21 o                         
   3   3   2      18029.28      19832.04       231.98 o                         
   4   3   2       4674.69       4909.74       124.35 o                         
   5   3   2     103694.02     106399.52       793.40 o                         
   6   3   2      12562.59      12561.30       284.90 o                         
   7   3   2      29479.66      29537.27       557.52 o                         
   8   3   2       7683.14       7893.09       320.63 o                         
   9   3   2       2702.22       3119.22       186.23 o                         
  10   3   2       4296.43       4486.24       294.76 o                         
  11   3   2      91906.05      91307.43      1273.68 o                         
  12   3   2        608.43        662.92       241.28 o                         
  13   3   2       2226.89       2165.67       293.89 o                         
  14   3   2        283.15        133.41       251.56 o                         
  15   3   2        127.38        161.54       280.06 o                         
  16   3   2       4006.19       4535.54       440.27 o                         
  17   3   2      21848.29      22796.58       877.56 o                         
  18   3   2       3118.83       3223.79       641.98 o                         
 -18   4   2          9.05        226.08       923.67 o                         
 -17   4   2       1252.49       1202.12       453.49 o                         
 -16   4   2      36639.04      37438.19      1000.13 o                         
 -15   4   2       1042.35       1142.01       289.72 o                         
 -14   4   2        554.28        621.69       278.17 o                         
 -13   4   2       1129.07       1164.31       288.85 o                         
 -12   4   2      87260.72      87576.18      1370.63 o                         
 -11   4   2       3739.87       4159.25       331.89 o                         
 -10   4   2       7193.03       7199.38       388.54 o                         
  -9   4   2       5757.38       6415.49       265.32 o                         
  -8   4   2      70009.99      69461.26       801.07 o                         
  -7   4   2         66.69        -10.45       111.62 o                         
  -6   4   2      12642.72      12631.18       254.53 o                         
  -5   4   2        269.81        289.42        63.56 o                         
  -4   4   2     284452.28     281967.62      1400.12 o                         
  -3   4   2         51.10         74.82        69.94 o                         
  -2   4   2      21112.72      20775.95       258.74 o                         
  -1   4   2       1208.25       1213.34        81.24 o                         
   0   4   2     227410.48     229647.02      1099.07 o                         
   1   4   2      13827.00      15451.42       206.48 o                         
   2   4   2      18391.71      19318.52       240.76 o                         
   3   4   2       5290.89       5515.24       141.88 o                         
   4   4   2     309983.09     315719.28      1685.00 o                         
   5   4   2       5130.74       5070.93       160.62 o                         
   6   4   2      17966.87      18039.21       334.67 o                         
   7   4   2      13102.85      13283.36       324.52 o                         
   8   4   2      15557.94      15511.54       426.73 o                         
   9   4   2         17.02         14.27       170.75 o                         
  10   4   2         84.40         92.60       195.21 o                         
  11   4   2        266.62        345.66       225.56 o                         
  12   4   2     112044.63     112872.54      1478.02 o                         
  13   4   2       1234.01       1066.75       257.67 o                         
  14   4   2       4773.16       4154.07       386.85 o                         
  15   4   2        631.09        580.60       284.81 o                         
  16   4   2      44652.92      44801.60      1107.48 o                         
  17   4   2       4781.25       5339.15       477.81 o                         
  18   4   2        334.31       1446.03      1229.23 o                         
 -17   5   2       1954.45       2417.87       428.71 o                         
 -16   5   2         68.20        240.50       310.68 o                         
 -15   5   2        125.86        410.38       316.15 o                         
 -14   5   2         50.07         10.60       298.25 o                         
 -13   5   2         50.53        184.58       255.51 o                         
 -12   5   2       1069.94        709.41       270.59 o                         
 -11   5   2        714.12        600.93       190.28 o                         
 -10   5   2        261.03        -43.97       158.82 o                         
  -9   5   2       2488.17       2576.09       187.81 o                         
  -8   5   2       1416.24       1421.61       154.64 o                         
  -7   5   2       9280.44       9449.52       247.35 o                         
  -6   5   2       6441.33       6299.20       189.75 o                         
  -5   5   2         47.16         61.79        69.99 o                         
  -4   5   2        367.35        276.14        86.78 o                         
  -3   5   2        164.75        243.32        88.78 o                         
  -2   5   2       4125.38       4252.73       132.65 o                         
  -1   5   2      12800.09      13690.23       243.96 o                         
   0   5   2       6369.53       6862.63       171.89 o                         
   1   5   2       9097.04       8761.26       193.89 o                         
   2   5   2       4072.22       4002.19       125.21 o                         
   3   5   2        562.42        852.89       101.06 o                         
   4   5   2      14862.61      15531.51       274.54 o                         
   5   5   2          1.25        194.98        94.50 o                         
   6   5   2      45246.07      45771.67       519.67 o                         
   7   5   2       1668.53       1588.56       128.24 o                         
   8   5   2        104.65        133.19       126.51 o                         
   9   5   2      17027.46      16946.33       417.44 o                         
  10   5   2      25259.87      25442.90       531.02 o                         
  11   5   2        116.03        505.61       211.91 o                         
  12   5   2      14561.40      15192.60       522.14 o                         
  13   5   2       1916.11       1926.26       296.00 o                         
  14   5   2       1870.12       1779.39       302.35 o                         
  15   5   2       7138.39       7846.42       492.26 o                         
  16   5   2       6078.74       6902.73       499.00 o                         
  17   5   2        698.21       2093.99       549.49 o                         
  18   5   2       3532.22       1548.06      1339.44 o                         
 -17   6   2       1308.20       1236.21       801.85 o                         
 -16   6   2      28854.37      30168.13       979.28 o                         
 -15   6   2       2112.70       1584.58       370.44 o                         
 -14   6   2       3391.31       2653.28       363.74 o                         
 -13   6   2         37.90        341.05       312.71 o                         
 -12   6   2      26685.64      26545.36       839.51 o                         
 -11   6   2       4609.02       4312.78       388.95 o                         
 -10   6   2       9843.48       8900.73       427.46 o                         
  -9   6   2        243.19        176.53       228.55 o                         
  -8   6   2      75959.69      73261.18       750.48 o                         
  -7   6   2      10580.38      10711.88       298.39 o                         
  -6   6   2        332.23        398.88        98.73 o                         
  -5   6   2       1057.31       1092.39       117.81 o                         
  -4   6   2      58292.57      58987.55       585.94 o                         
  -3   6   2      32260.53      31678.87       385.95 o                         
  -2   6   2      26412.60      25456.58       330.33 o                         
  -1   6   2         16.51         64.60        94.67 o                         
   0   6   2     229415.48     227658.38      1381.39 o                         
   1   6   2      14979.85      14248.49       274.07 o                         
   2   6   2      36915.29      36156.41       393.31 o                         
   3   6   2        262.61        215.09        80.26 o                         
   4   6   2      56570.16      57089.59       660.97 o                         
   5   6   2          7.37        184.96       118.88 o                         
   6   6   2      15688.70      15878.69       295.23 o                         
   7   6   2        378.54         71.14       115.86 o                         
   8   6   2      41479.78      40885.11       598.97 o                         
   9   6   2       9078.15       9100.22       341.33 o                         
  10   6   2      19079.47      18373.41       518.14 o                         
  11   6   2       6147.03       5919.51       353.18 o                         
  12   6   2      52731.70      53088.45      1041.50 o                         
  13   6   2       7019.81       7533.15       462.50 o                         
  14   6   2       3718.96       3147.28       460.09 o                         
  15   6   2      10784.84      10982.46       585.87 o                         
  16   6   2      29715.59      29311.75      1103.88 o                         
  17   6   2          4.57        290.23       552.00 o                         
 -17   7   2       4121.91       2932.39       937.22 o                         
 -16   7   2        156.01        140.46       389.02 o                         
 -15   7   2         82.38       -181.14       341.30 o                         
 -14   7   2       3405.73       3031.81       415.84 o                         
 -13   7   2      19516.88      18955.46       759.19 o                         
 -12   7   2       1087.11        976.98       320.58 o                         
 -11   7   2      55448.66      56307.00      1197.71 o                         
 -10   7   2         73.99         69.50       280.93 o                         
  -9   7   2       3791.04       3935.94       324.68 o                         
  -8   7   2        543.84        618.52       177.77 o                         
  -7   7   2      13566.86      13417.49       387.86 o                         
  -6   7   2       1053.67        950.21       137.91 o                         
  -5   7   2      51453.94      51007.61       631.34 o                         
  -4   7   2       1845.34       2121.69       200.42 o                         
  -3   7   2       6211.41       6233.41       196.01 o                         
  -2   7   2      17102.92      16707.01       292.84 o                         
  -1   7   2      58884.34      59652.96       712.06 o                         
   0   7   2      10835.97      11081.13       250.86 o                         
   1   7   2     114065.77     114104.68       934.78 o                         
   2   7   2      53245.27      52028.25       595.29 o                         
   3   7   2        216.50        321.73       110.08 o                         
   4   7   2        298.15        313.87       106.31 o                         
   5   7   2      25182.21      23680.64       348.90 o                         
   6   7   2      12454.71      11997.95       298.22 o                         
   7   7   2      37782.04      37430.30       692.09 o                         
   8   7   2         30.34        221.43       185.87 o                         
   9   7   2       6142.63       6074.94       345.70 o                         
  10   7   2        587.31        846.71       226.66 o                         
  11   7   2      34934.21      34655.79       967.22 o                         
  12   7   2       1728.43       1815.38       316.80 o                         
  13   7   2       7923.38       7943.29       507.69 o                         
  14   7   2        308.74        311.46       318.70 o                         
  15   7   2        817.46        532.20       363.45 o                         
  16   7   2        371.35        697.39       580.57 o                         
 -16   8   2       1907.67       1030.43      1825.00 o                         
 -15   8   2        157.19        156.02       333.17 o                         
 -14   8   2      16428.58      17884.44       755.00 o                         
 -13   8   2        660.42        960.45       314.61 o                         
 -12   8   2        217.83        131.33       327.36 o                         
 -11   8   2        175.27        290.38       324.25 o                         
 -10   8   2      24326.66      24206.10       805.30 o                         
  -9   8   2         58.81       -207.09       255.17 o                         
  -8   8   2      12110.94      11564.73       500.20 o                         
  -7   8   2      19845.09      20534.73       577.89 o                         
  -6   8   2     124327.25     126166.99      1099.40 o                         
  -5   8   2       2934.26       3086.05       207.70 o                         
  -4   8   2        763.04        718.12       134.85 o                         
  -3   8   2       8682.40       8927.86       272.03 o                         
  -2   8   2      23828.21      23858.75       395.24 o                         
  -1   8   2      17913.97      18011.53       373.58 o                         
   0   8   2         12.45         18.32        96.60 o                         
   1   8   2       1939.41       1910.77       155.52 o                         
   2   8   2      86230.19      85365.76       776.46 o                         
   3   8   2         26.95         31.58       128.56 o                         
   4   8   2      17021.96      16247.79       376.54 o                         
   5   8   2       8147.49       7834.76       317.22 o                         
   6   8   2      97789.31      95685.02      1070.06 o                         
   7   8   2      24798.94      25553.01       597.82 o                         
   8   8   2       1478.92        892.48       238.84 o                         
   9   8   2       3404.76       2814.51       314.65 o                         
  10   8   2      17570.89      18532.71       632.62 o                         
  11   8   2       2061.96       2224.84       409.37 o                         
  12   8   2       3621.58       3865.73       406.81 o                         
  13   8   2       6810.32       6761.48       527.64 o                         
  14   8   2      38401.28      39730.22      1121.83 o                         
  15   8   2        577.93       1237.34       395.27 o                         
  16   8   2       1575.40        151.89      1008.39 o                         
 -15   9   2       1396.71        559.50       856.18 o                         
 -14   9   2          4.73       -340.78       340.78 o                         
 -13   9   2        749.46        705.91       327.37 o                         
 -12   9   2        378.71        639.10       327.68 o                         
 -11   9   2        253.31        307.51       296.51 o                         
 -10   9   2       3799.21       3784.61       385.35 o                         
  -9   9   2       1266.40       1210.76       288.82 o                         
  -8   9   2       5096.93       4738.00       359.36 o                         
  -7   9   2        162.43        551.54       241.51 o                         
  -6   9   2        756.53        813.03       215.47 o                         
  -5   9   2         22.67         58.63       157.45 o                         
  -4   9   2       7703.25       7797.92       288.81 o                         
  -3   9   2       4073.96       3825.74       214.54 o                         
  -2   9   2        412.84        363.50       137.92 o                         
  -1   9   2        989.50       1166.24       147.35 o                         
   0   9   2        159.10        -47.94       125.20 o                         
   1   9   2        383.51        689.95       122.64 o                         
   2   9   2        798.85        512.63       146.76 o                         
   3   9   2       5053.26       4703.71       270.54 o                         
   4   9   2       9983.41       9602.70       362.73 o                         
   5   9   2       1166.71        980.88       237.52 o                         
   6   9   2       7260.92       7542.84       352.51 o                         
   7   9   2       2189.67       2045.09       249.70 o                         
   8   9   2       6961.62       6863.40       423.71 o                         
   9   9   2         95.63        134.45       282.72 o                         
  10   9   2      11273.85      11091.97       603.60 o                         
  11   9   2       7828.01       8787.27       598.37 o                         
  12   9   2       1508.38       1087.83       374.62 o                         
  13   9   2        286.71         62.39       375.24 o                         
  14   9   2       1054.63        708.73       404.55 o                         
  15   9   2        418.16      -1196.52      1196.52 o                         
 -14  10   2      23876.37      24521.62      1611.28 o                         
 -13  10   2       1044.04        527.74       400.98 o                         
 -12  10   2       1789.33       1539.03       435.37 o                         
 -11  10   2         47.28        379.19       295.87 o                         
 -10  10   2      18936.88      18343.80       735.42 o                         
  -9  10   2         63.40        182.63       298.07 o                         
  -8  10   2         19.39        306.28       258.44 o                         
  -7  10   2       2433.49       2149.04       323.60 o                         
  -6  10   2      79483.28      79272.10      1260.48 o                         
  -5  10   2       1200.17        809.15       222.14 o                         
  -4  10   2        818.97       1054.19       205.24 o                         
  -3  10   2       6548.47       6175.18       297.79 o                         
  -2  10   2      37667.11      38079.03       657.69 o                         
  -1  10   2       3062.00       2996.26       239.50 o                         
   0  10   2        180.76        263.82       239.27 o                         
   1  10   2       9922.89       9122.03       398.17 o                         
   2  10   2      59054.08      59982.46       978.63 o                         
   3  10   2       2879.21       2969.38       268.51 o                         
   4  10   2        461.40        627.00       193.72 o                         
   5  10   2        445.27        545.18       218.67 o                         
   6  10   2      76814.20      79125.95      1275.68 o                         
   7  10   2       7452.39       6778.32       438.53 o                         
   8  10   2        977.75        832.20       286.30 o                         
   9  10   2        558.40        295.31       336.24 o                         
  10  10   2      21895.83      20801.81       857.17 o                         
  11  10   2        579.79        315.45       389.70 o                         
  12  10   2       1682.51       1499.67       464.75 o                         
  13  10   2        418.28        235.74       469.18 o                         
  14  10   2      25934.96      28164.52      3096.21 o                         
 -13  11   2      13611.08      15508.91      1481.26 o                         
 -12  11   2       3042.39       3483.89       563.65 o                         
 -11  11   2      13010.88      14566.71       708.57 o                         
 -10  11   2         27.94        214.00       342.98 o                         
  -9  11   2       1978.29       1596.74       320.36 o                         
  -8  11   2        728.40        747.51       285.47 o                         
  -7  11   2       4985.15       4569.91       376.53 o                         
  -6  11   2        421.24         92.55       292.33 o                         
  -5  11   2      16584.59      16588.03       664.90 o                         
  -4  11   2         19.77       -188.95       244.29 o                         
  -3  11   2       4217.30       4394.01       318.39 o                         
  -2  11   2      11817.42      12168.64       545.81 o                         
  -1  11   2      11822.38      11128.49       489.87 o                         
   0  11   2         11.76       -236.28       236.28 o                         
   1  11   2      30441.24      30410.51       818.01 o                         
   2  11   2      22840.06      23599.24       703.34 o                         
   3  11   2       4626.65       4712.13       329.18 o                         
   4  11   2       5452.39       5680.99       421.97 o                         
   5  11   2       5674.87       6323.77       460.09 o                         
   6  11   2       1249.21       1299.35       340.89 o                         
   7  11   2       7777.45       7461.69       742.87 o                         
   8  11   2       1773.56       1982.66       364.98 o                         
   9  11   2      10547.62      10956.38       641.07 o                         
  10  11   2        981.09       1157.39       397.00 o                         
  11  11   2       5967.30       5869.56       526.87 o                         
  12  11   2       5208.45       4180.56       728.72 o                         
 -11  12   2       2556.96       5198.96       850.49 o                         
 -10  12   2       3642.63       4332.31       636.79 o                         
  -9  12   2         17.57        436.35       350.23 o                         
  -8  12   2       9145.27       9264.56       599.76 o                         
  -7  12   2       5927.48       6615.93       536.43 o                         
  -6  12   2       1323.95       1260.56       365.16 o                         
  -5  12   2        506.35        337.14       374.22 o                         
  -4  12   2      16212.72      14894.24       643.38 o                         
  -3  12   2       2459.21       2843.57       378.61 o                         
  -2  12   2      18812.10      19489.77       750.79 o                         
  -1  12   2       9377.05       9659.81       612.80 o                         
   0  12   2      40834.00      42730.26      1136.33 o                         
   1  12   2       3655.38       3055.86       376.21 o                         
   2  12   2       4956.45       3876.36       431.93 o                         
   3  12   2        632.34        756.89       320.98 o                         
   4  12   2       4573.08       4391.53       417.20 o                         
   5  12   2        748.26        197.80       381.02 o                         
   6  12   2       1086.98        602.38       331.74 o                         
   7  12   2       4612.63       5348.84       511.72 o                         
   8  12   2      17539.26      18399.85       856.63 o                         
   9  12   2        265.62        309.93       354.21 o                         
  10  12   2      10159.62      11858.86      1087.68 o                         
  11  12   2        848.80       -415.89      1542.74 o                         
  -9  13   2       6929.75       8199.40      1278.23 o                         
  -8  13   2       5453.89       6096.52       911.28 o                         
  -7  13   2        910.84       1202.48       887.30 o                         
  -6  13   2         82.10       -405.30       405.30 o                         
  -5  13   2         24.30       -421.58       421.58 o                         
  -4  13   2       8957.21       8347.42       654.31 o                         
  -3  13   2       6342.58       5969.53       937.92 o                         
  -2  13   2       1368.64       1878.41       383.99 o                         
  -1  13   2       5960.83       6859.42       530.40 o                         
   0  13   2        338.98        403.95       436.72 o                         
   1  13   2       1431.71       1282.19       353.28 o                         
   2  13   2       1357.30        983.91       478.90 o                         
   3  13   2       3921.76       3399.47       487.24 o                         
   4  13   2       1695.27       2163.36       597.64 o                         
   5  13   2        115.11       -263.30       446.36 o                         
   6  13   2         44.02        627.17       414.40 o                         
   7  13   2        180.47        304.03       418.89 o                         
   8  13   2       2703.03       1268.75       917.74 o                         
   9  13   2       7666.43       8304.20      1830.10 o                         
  -6  14   2        276.07       -931.50       931.50 o                         
  -5  14   2       3334.48       2750.73       836.14 o                         
  -4  14   2      40272.52      40561.57      1904.27 o                         
  -3  14   2       1897.01       1601.83       596.59 o                         
  -2  14   2        230.94        392.39       632.12 o                         
  -1  14   2        439.14       1041.46       521.52 o                         
   0  14   2      10818.30      10819.53      1050.11 o                         
   1  14   2        191.73       -487.86       487.86 o                         
   2  14   2         41.45       -468.05       468.05 o                         
   3  14   2       5382.09       4805.99       908.43 o                         
   4  14   2      33789.48      31222.97      1900.12 o                         
   5  14   2       1072.57       -522.94      1040.53 o                         
 -19   1   3      10671.90       9855.92      1919.79 o                         
 -18   1   3        249.78        156.84       326.44 o                         
 -17   1   3       1538.73       2479.31       400.15 o                         
 -16   1   3       4140.11       4122.33       398.82 o                         
 -15   1   3      36780.65      37895.93      1190.90 o                         
 -14   1   3       2369.76       2755.25       296.89 o                         
 -13   1   3      14137.63      13557.70       495.56 o                         
 -12   1   3       2585.15       2338.12       233.24 o                         
 -11   1   3     112448.27     112723.75      1244.02 o                         
 -10   1   3       2073.91       2004.19       192.34 o                         
  -9   1   3       2446.09       2771.25       193.93 o                         
  -8   1   3         20.23        127.69        88.62 o                         
  -7   1   3     125979.82     126129.87       958.13 o                         
  -6   1   3       2517.25       2497.34       120.79 o                         
  -5   1   3      16101.95      17371.81       253.49 o                         
  -4   1   3        849.24       1088.32        73.96 o                         
  -3   1   3      78804.02      79623.63       412.71 o                         
  -2   1   3       6173.63       6542.88        99.46 o                         
  -1   1   3     116189.42     117643.79       488.78 o                         
   0   1   3       3787.87       3885.19        66.72 o                         
   1   1   3     630230.81     611684.81      1946.40 o                         
   2   1   3        704.75        857.76        52.81 o                         
   3   1   3       1568.84       2172.22        84.32 o                         
   4   1   3       4408.39       4480.85       141.75 o                         
   5   1   3     145830.72     146119.19       978.81 o                         
   6   1   3        536.92        608.48       116.37 o                         
   7   1   3      33068.62      33408.50       501.29 o                         
   8   1   3        485.19        608.47       156.69 o                         
   9   1   3      79752.83      78320.77       895.34 o                         
  10   1   3        796.04       1030.73       227.20 o                         
  11   1   3      17517.47      16753.64       458.09 o                         
  12   1   3       1135.42        834.57       189.19 o                         
  13   1   3      34832.11      34968.81       779.66 o                         
  14   1   3        172.33        358.11       241.80 o                         
  15   1   3       8880.54       9392.23       499.87 o                         
  16   1   3       8433.20       8544.88       504.07 o                         
  17   1   3      49490.25      50646.09      1174.22 o                         
  18   1   3       1099.34        579.64       361.49 o                         
 -19   2   3        206.37       2448.38      1453.18 o                         
 -18   2   3      12758.29      12804.68       671.12 o                         
 -17   2   3       1106.73        709.07       352.21 o                         
 -16   2   3      13873.21      14665.81       646.16 o                         
 -15   2   3       3641.92       3796.96       348.54 o                         
 -14   2   3       1212.83       1248.28       281.15 o                         
 -13   2   3        396.72        267.90       233.08 o                         
 -12   2   3      50828.07      50356.95       937.39 o                         
 -11   2   3       6976.51       6606.73       355.92 o                         
 -10   2   3      93099.94      90296.56      1319.49 o                         
  -9   2   3         14.49        108.03        90.73 o                         
  -8   2   3        428.43        456.87        94.30 o                         
  -7   2   3      27973.31      27885.91       420.87 o                         
  -6   2   3      12521.25      12575.01       239.00 o                         
  -5   2   3       4958.11       5401.61       147.93 o                         
  -4   2   3     251723.75     260055.11      1215.42 o                         
  -3   2   3      14196.61      14923.88       168.25 o                         
  -2   2   3     191124.95     197936.86       891.22 o                         
  -1   2   3      10982.43      11450.50       128.69 o                         
   0   2   3      64914.41      65428.33       338.43 o                         
   1   2   3        264.20        372.86        47.24 o                         
   2   2   3        235.75        625.18        57.41 o                         
   3   2   3      10533.12      11058.55       150.59 o                         
   4   2   3      54724.09      54800.06       536.56 o                         
   5   2   3      10535.18      10873.10       253.78 o                         
   6   2   3     195691.97     195905.03      1401.02 o                         
   7   2   3       7999.43       8370.62       262.51 o                         
   8   2   3      17860.02      18873.13       409.02 o                         
   9   2   3       1469.16       1343.73       118.80 o                         
  10   2   3      14894.06      14614.91       419.18 o                         
  11   2   3      10867.16      10579.41       362.77 o                         
  12   2   3      14673.84      14236.57       498.29 o                         
  13   2   3        492.88        108.05       232.10 o                         
  14   2   3       1429.41        984.04       254.45 o                         
  15   2   3       6133.40       6348.10       467.33 o                         
  16   2   3      34405.02      35656.76      1031.31 o                         
  17   2   3        684.73       1436.54       371.65 o                         
  18   2   3       2845.73       2344.21       556.07 o                         
 -18   3   3       1905.36       2092.76       609.80 o                         
 -17   3   3      32068.42      33184.20      1033.80 o                         
 -16   3   3       3603.54       3264.73       396.07 o                         
 -15   3   3       3125.94       3247.87       355.19 o                         
 -14   3   3        596.65        555.55       253.19 o                         
 -13   3   3      26084.33      27329.56       751.53 o                         
 -12   3   3      18404.43      18365.03       587.60 o                         
 -11   3   3       9746.02       9594.21       429.83 o                         
 -10   3   3         36.46        198.47       211.22 o                         
  -9   3   3      54368.39      55341.15       826.74 o                         
  -8   3   3       9895.02       9991.46       312.47 o                         
  -7   3   3       4364.36       4528.90       220.59 o                         
  -6   3   3       9297.05       9101.38       246.96 o                         
  -5   3   3     199590.80     195724.33      1265.79 o                         
  -4   3   3        148.11        174.20        59.48 o                         
  -3   3   3      90416.46      91226.13       652.60 o                         
  -2   3   3        421.13        555.66        57.44 o                         
  -1   3   3      75311.20      76340.60       464.04 o                         
   0   3   3       2676.24       3055.76        79.08 o                         
   1   3   3       2601.98       3177.98        91.95 o                         
   2   3   3         85.54        189.58        50.61 o                         
   3   3   3     198290.09     201892.77      1055.66 o                         
   4   3   3        177.20        240.49        68.81 o                         
   5   3   3      65541.65      66051.64       621.12 o                         
   6   3   3        749.63        745.17       100.81 o                         
   7   3   3      54623.86      53405.92       737.22 o                         
   8   3   3        349.86        424.07        99.47 o                         
   9   3   3       2353.13       2328.63       148.87 o                         
  10   3   3       1515.54       1360.56       134.17 o                         
  11   3   3      66098.46      66286.68      1034.35 o                         
  12   3   3         65.91        134.45       248.98 o                         
  13   3   3      14326.77      14608.98       572.96 o                         
  14   3   3         38.03        -15.19       276.24 o                         
  15   3   3      28541.79      29443.69       854.00 o                         
  16   3   3        593.63        733.28       317.58 o                         
  17   3   3       2539.99       3279.62       427.58 o                         
  18   3   3       1970.61       1539.85       601.32 o                         
 -18   4   3        114.05        180.77       948.26 o                         
 -17   4   3       1080.58       1223.32       400.56 o                         
 -16   4   3       1500.18       1273.11       315.91 o                         
 -15   4   3       6942.17       6875.68       454.83 o                         
 -14   4   3      10584.32      11258.23       529.08 o                         
 -13   4   3          0.45        148.19       242.58 o                         
 -12   4   3       3022.39       3462.48       343.47 o                         
 -11   4   3       8215.48       7883.57       421.08 o                         
 -10   4   3        220.13         75.06       160.06 o                         
  -9   4   3       6170.23       6244.35       249.62 o                         
  -8   4   3       6402.79       6005.29       218.91 o                         
  -7   4   3        293.13        285.97       111.78 o                         
  -6   4   3      26100.92      25751.12       395.57 o                         
  -5   4   3        108.41         69.77        69.22 o                         
  -4   4   3       7386.73       7249.76       159.14 o                         
  -3   4   3      14688.58      14397.11       193.32 o                         
  -2   4   3       1115.41       1392.65        99.46 o                         
  -1   4   3       5964.60       6075.71       143.33 o                         
   0   4   3      29156.87      30181.28       290.95 o                         
   1   4   3      12199.58      11900.49       192.78 o                         
   2   4   3       8565.26       8502.92       171.03 o                         
   3   4   3      31012.35      31917.84       369.23 o                         
   4   4   3       2143.20       2401.34       110.54 o                         
   5   4   3      17734.94      17044.21       285.32 o                         
   6   4   3      19112.76      19487.36       314.24 o                         
   7   4   3      12274.54      12466.14       323.77 o                         
   8   4   3       2001.17       1995.51       203.09 o                         
   9   4   3       2903.39       2944.19       263.75 o                         
  10   4   3      10801.30      10917.36       376.50 o                         
  11   4   3       5111.04       4771.29       326.65 o                         
  12   4   3       4605.02       5526.33       375.99 o                         
  13   4   3       1142.45       1099.27       255.90 o                         
  14   4   3       5246.35       5776.01       479.76 o                         
  15   4   3       3129.40       3143.90       343.15 o                         
  16   4   3       6407.67       7034.20       474.14 o                         
  17   4   3        664.92        291.99       310.95 o                         
  18   4   3       6095.77       3012.21      1450.56 o                         
 -17   5   3      45924.06      45586.65      1232.81 o                         
 -16   5   3         22.59        191.39       333.60 o                         
 -15   5   3       3344.37       3460.57       374.74 o                         
 -14   5   3       2019.79       1662.94       328.88 o                         
 -13   5   3      33548.25      33771.50       868.63 o                         
 -12   5   3        172.83        413.51       254.61 o                         
 -11   5   3          8.60         98.45       202.50 o                         
 -10   5   3       5911.60       6331.07       278.97 o                         
  -9   5   3     128559.46     126735.87      1169.74 o                         
  -8   5   3       8232.44       8485.05       285.74 o                         
  -7   5   3       2791.35       2629.40       161.19 o                         
  -6   5   3      12479.46      11621.36       212.00 o                         
  -5   5   3     145678.86     142830.30       910.47 o                         
  -4   5   3      12239.14      11887.71       245.89 o                         
  -3   5   3      36846.29      37300.49       392.89 o                         
  -2   5   3      30792.22      31143.60       372.01 o                         
  -1   5   3     248924.17     247957.56      2173.39 o                         
   0   5   3      13733.61      13900.53       247.06 o                         
   1   5   3      13653.50      14999.05       291.72 o                         
   2   5   3      10083.98       9759.99       206.21 o                         
   3   5   3     111995.59     112182.45       847.72 o                         
   4   5   3        203.29        196.88        66.67 o                         
   5   5   3       3515.99       3402.66       141.25 o                         
   6   5   3        376.17        398.99       106.59 o                         
   7   5   3     101395.63      99207.07       895.02 o                         
   8   5   3       1406.53        997.39       161.06 o                         
   9   5   3      18838.55      18023.83       456.72 o                         
  10   5   3       7007.17       6875.62       301.73 o                         
  11   5   3     162691.22     163866.06      1519.96 o                         
  12   5   3         42.92        331.96       218.75 o                         
  13   5   3        277.25        -93.91       249.87 o                         
  14   5   3       3248.01       3112.24       340.34 o                         
  15   5   3      18880.20      17869.58       731.33 o                         
  16   5   3        428.47        588.59       309.34 o                         
  17   5   3        541.50        -97.32       673.73 o                         
 -17   6   3        445.75         80.37       609.71 o                         
 -16   6   3       1145.80        772.87       416.00 o                         
 -15   6   3       1363.38       1569.16       336.96 o                         
 -14   6   3       3539.75       4484.05       442.97 o                         
 -13   6   3        348.97        369.24       305.09 o                         
 -12   6   3      36975.79      37317.45       973.71 o                         
 -11   6   3         55.31        132.04       279.95 o                         
 -10   6   3       7086.80       6580.03       346.28 o                         
  -9   6   3        847.11        840.97       161.17 o                         
  -8   6   3       1701.65       1649.98       163.62 o                         
  -7   6   3       6160.28       6153.24       238.37 o                         
  -6   6   3      32577.04      31256.06       395.03 o                         
  -5   6   3       2546.59       2771.37       144.04 o                         
  -4   6   3      28988.04      28784.60       402.49 o                         
  -3   6   3        577.26        345.17        74.45 o                         
  -2   6   3      29684.26      30264.80       390.58 o                         
  -1   6   3         61.37        120.80        97.81 o                         
   0   6   3      70708.38      70594.98       668.69 o                         
   1   6   3       3676.87       3843.21       164.49 o                         
   2   6   3         70.39         85.27        75.74 o                         
   3   6   3       4868.14       4473.02       151.09 o                         
   4   6   3       5680.15       5998.49       221.68 o                         
   5   6   3       5931.17       5660.93       212.42 o                         
   6   6   3     106371.17     102623.25      1134.91 o                         
   7   6   3       8181.76       8228.83       304.14 o                         
   8   6   3       9534.62       9696.72       330.86 o                         
   9   6   3        168.34        -73.27       166.46 o                         
  10   6   3       3080.18       3072.09       251.57 o                         
  11   6   3         37.51       -197.09       199.27 o                         
  12   6   3       8955.16       9713.15       441.71 o                         
  13   6   3       6607.75       6705.07       456.81 o                         
  14   6   3       1999.18       2068.27       361.36 o                         
  15   6   3       6353.42       7933.79       514.17 o                         
  16   6   3       6339.75       6082.67       479.79 o                         
  17   6   3        155.95        839.96       636.91 o                         
 -17   7   3       6446.24       5895.22      1057.84 o                         
 -16   7   3        679.39        672.78       408.38 o                         
 -15   7   3      10454.40      10535.21       589.72 o                         
 -14   7   3        227.74        -17.34       394.40 o                         
 -13   7   3       3658.74       2753.54       369.82 o                         
 -12   7   3       7175.38       8592.52       522.52 o                         
 -11   7   3       8097.62       8308.19       501.23 o                         
 -10   7   3       2072.26       1723.19       324.76 o                         
  -9   7   3      35919.02      36230.21       820.11 o                         
  -8   7   3       2840.29       2412.40       270.50 o                         
  -7   7   3      70432.04      68799.39       807.45 o                         
  -6   7   3      10077.62       9571.39       264.99 o                         
  -5   7   3      17012.83      16875.52       339.09 o                         
  -4   7   3         44.04        198.34       104.06 o                         
  -3   7   3       6855.18       7230.01       234.68 o                         
  -2   7   3       2891.29       2789.26       143.38 o                         
  -1   7   3      25263.32      25071.05       409.83 o                         
   0   7   3         53.37        116.14       129.58 o                         
   1   7   3      53420.66      53225.56       635.77 o                         
   2   7   3        209.91        175.29        92.70 o                         
   3   7   3      29088.10      27971.53       408.69 o                         
   4   7   3       7121.48       7113.23       235.31 o                         
   5   7   3      27678.76      26535.81       463.53 o                         
   6   7   3       3872.24       3824.38       186.97 o                         
   7   7   3      27516.00      27192.20       599.58 o                         
   8   7   3       1903.32       2110.02       234.75 o                         
   9   7   3      27775.49      27853.62       640.75 o                         
  10   7   3       4172.01       3970.66       322.56 o                         
  11   7   3      10799.05      11570.93       520.06 o                         
  12   7   3       1755.24       2148.21       333.48 o                         
  13   7   3       8680.17       8593.69       505.12 o                         
  14   7   3        133.29        162.77       320.71 o                         
  15   7   3      10901.45       9250.53       586.79 o                         
  16   7   3        873.67        456.75       572.66 o                         
 -16   8   3       3226.34       2196.58       703.29 o                         
 -15   8   3       4057.29       3137.99       403.36 o                         
 -14   8   3      13556.04      13910.56       671.95 o                         
 -13   8   3        134.74         38.10       344.76 o                         
 -12   8   3      12317.39      13205.53       618.41 o                         
 -11   8   3        972.97        712.03       286.50 o                         
 -10   8   3         74.25       -113.60       240.40 o                         
  -9   8   3         18.00       -206.30       229.39 o                         
  -8   8   3       7702.12       7715.40       409.49 o                         
  -7   8   3         14.76        115.56       218.18 o                         
  -6   8   3      29838.75      29586.98       564.80 o                         
  -5   8   3       9221.32       9219.79       274.14 o                         
  -4   8   3      17870.78      18132.08       373.59 o                         
  -3   8   3       2218.25       2360.92       163.54 o                         
  -2   8   3      11971.10      12072.37       323.69 o                         
  -1   8   3      10602.51      11043.09       278.14 o                         
   0   8   3      27265.09      26845.75       427.26 o                         
   1   8   3       2031.95       1910.11       176.43 o                         
   2   8   3       5997.44       6060.21       243.58 o                         
   3   8   3       8790.61       8689.51       275.73 o                         
   4   8   3       6795.49       6645.98       304.16 o                         
   5   8   3       7606.29       7336.69       279.54 o                         
   6   8   3      27412.71      27163.98       565.74 o                         
   7   8   3       2674.04       2491.49       243.40 o                         
   8   8   3       2814.07       2781.27       259.86 o                         
   9   8   3       2258.18       1969.80       259.46 o                         
  10   8   3      13242.59      13204.83       551.51 o                         
  11   8   3       2081.31       2321.17       339.64 o                         
  12   8   3       5923.51       6349.16       537.39 o                         
  13   8   3        257.25        410.77       434.11 o                         
  14   8   3         80.39        300.70       378.98 o                         
  15   8   3          0.64        156.11       827.60 o                         
  16   8   3       4502.10       4474.67      1582.95 o                         
 -15   9   3       8395.19       6982.89      1006.75 o                         
 -14   9   3        119.11        307.80       341.42 o                         
 -13   9   3        383.15        -39.14       326.29 o                         
 -12   9   3         14.06         -8.52       329.88 o                         
 -11   9   3      37034.91      37358.66      1003.94 o                         
 -10   9   3       5428.09       5917.22       450.23 o                         
  -9   9   3        699.61        629.88       248.31 o                         
  -8   9   3       2025.53       1931.75       273.75 o                         
  -7   9   3     120862.16     121035.77      1541.27 o                         
  -6   9   3       3802.02       4100.15       284.24 o                         
  -5   9   3       1902.91       1814.13       197.07 o                         
  -4   9   3       1676.12       1577.39       163.66 o                         
  -3   9   3      28774.55      29706.45       565.09 o                         
  -2   9   3       6747.13       6715.03       247.91 o                         
  -1   9   3       8057.11       8257.53       281.59 o                         
   0   9   3       8825.70       9300.44       304.69 o                         
   1   9   3     122392.61     123491.22      1175.43 o                         
   2   9   3       6214.39       6355.30       313.25 o                         
   3   9   3      10425.70      10208.62       376.60 o                         
   4   9   3         46.34         74.75       172.36 o                         
   5   9   3     122752.27     122652.67      1321.32 o                         
   6   9   3       3512.95       3107.64       258.45 o                         
   7   9   3        355.05         76.26       217.82 o                         
   8   9   3        208.07        367.53       236.28 o                         
   9   9   3      11366.64      10988.44       548.18 o                         
  10   9   3      12010.51      13098.51       610.94 o                         
  11   9   3       3304.44       3742.74       581.06 o                         
  12   9   3       4731.32       4720.29       473.47 o                         
  13   9   3      47654.91      49978.04      1332.22 o                         
  14   9   3       1925.88       2683.51       536.34 o                         
  15   9   3       1674.32        933.14       935.76 o                         
 -14  10   3       4948.32       5675.44      1080.07 o                         
 -13  10   3       2294.18       2942.83       421.17 o                         
 -12  10   3       5709.50       6143.03       521.12 o                         
 -11  10   3        128.41         59.20       313.75 o                         
 -10  10   3        800.45       1252.37       316.45 o                         
  -9  10   3         69.29       -233.44       272.83 o                         
  -8  10   3       1277.15       1497.04       288.75 o                         
  -7  10   3        959.80        817.03       272.13 o                         
  -6  10   3      19049.95      18859.51       590.03 o                         
  -5  10   3          8.44         74.83       217.68 o                         
  -4  10   3        178.89         20.66       176.58 o                         
  -3  10   3       1098.57       1155.72       183.58 o                         
  -2  10   3       2140.48       2303.98       232.25 o                         
  -1  10   3        803.97        490.30       182.64 o                         
   0  10   3      27295.64      27865.87       734.67 o                         
   1  10   3      17625.59      18385.96       560.87 o                         
   2  10   3        181.90        195.03       220.35 o                         
   3  10   3       2924.14       2765.41       277.30 o                         
   4  10   3        263.07         66.70       221.81 o                         
   5  10   3       9060.68       9535.73       433.33 o                         
   6  10   3      16878.28      16651.55       560.48 o                         
   7  10   3      20036.84      20748.47       719.58 o                         
   8  10   3        787.84        458.76       283.92 o                         
   9  10   3        291.29        642.34       330.02 o                         
  10  10   3        266.82        195.02       293.25 o                         
  11  10   3       1220.92       1565.54       405.35 o                         
  12  10   3       5518.74       6101.17       541.10 o                         
  13  10   3       3169.57       3629.79       667.12 o                         
 -12  11   3        668.77        707.90       524.73 o                         
 -11  11   3      17916.39      17604.27       765.87 o                         
 -10  11   3       2635.64       2749.49       385.81 o                         
  -9  11   3       1348.81       1497.19       469.44 o                         
  -8  11   3       3228.28       3190.00       341.51 o                         
  -7  11   3      13877.64      14363.88       590.16 o                         
  -6  11   3        685.87        117.11       297.39 o                         
  -5  11   3       6514.49       5960.50       520.72 o                         
  -4  11   3       4307.95       4553.40       335.17 o                         
  -3  11   3      33519.63      32799.29       867.21 o                         
  -2  11   3       6929.39       6096.20       417.63 o                         
  -1  11   3      20384.06      21161.61       874.54 o                         
   0  11   3       6854.08       6436.12       405.28 o                         
   1  11   3      34182.64      36120.39       849.20 o                         
   2  11   3        676.13        113.39       239.35 o                         
   3  11   3        567.55        249.84       239.26 o                         
   4  11   3       8023.63       7527.28       475.76 o                         
   5  11   3      13539.98      13884.71       660.98 o                         
   6  11   3        519.78        704.75       328.15 o                         
   7  11   3       7824.15       7860.74       537.36 o                         
   8  11   3       4016.93       4417.50       519.33 o                         
   9  11   3      22367.18      23945.42       908.88 o                         
  10  11   3       3026.56       2139.41       479.35 o                         
  11  11   3       4312.78       3298.23       430.20 o                         
  12  11   3        915.27       1148.00       666.01 o                         
 -11  12   3        183.90        299.31       985.46 o                         
 -10  12   3       1520.42        904.48       415.81 o                         
  -9  12   3        767.80       1021.96       340.95 o                         
  -8  12   3       3045.98       2321.40       373.08 o                         
  -7  12   3        131.76       -142.84       340.91 o                         
  -6  12   3      10682.40       9488.03       631.22 o                         
  -5  12   3      13869.89      13452.23       706.39 o                         
  -4  12   3      15957.83      16244.96       667.20 o                         
  -3  12   3       1302.73       1191.41       327.04 o                         
  -2  12   3       8474.48       9018.29       541.04 o                         
  -1  12   3       3701.05       3761.38       410.81 o                         
   0  12   3       6393.38       6702.17       490.20 o                         
   1  12   3        968.71        511.35       302.36 o                         
   2  12   3       7563.27       7031.66       482.89 o                         
   3  12   3         58.24        -81.70       330.82 o                         
   4  12   3       4386.55       4125.56       412.38 o                         
   5  12   3       2220.90       2828.21       407.50 o                         
   6  12   3      11035.33      11456.15       629.90 o                         
   7  12   3          3.74       -345.12       353.81 o                         
   8  12   3      11743.62      11069.78       693.02 o                         
   9  12   3        746.22        722.85       416.77 o                         
  10  12   3       3236.14       3057.13       708.59 o                         
  11  12   3        977.53        882.52      1204.10 o                         
  -9  13   3      25801.36      30616.65      3707.97 o                         
  -8  13   3         11.61       1695.00       995.32 o                         
  -7  13   3        110.44         42.09       448.29 o                         
  -6  13   3         61.79         94.78       403.25 o                         
  -5  13   3      19297.06      19413.63       968.40 o                         
  -4  13   3       2242.31       2454.68       453.77 o                         
  -3  13   3       1128.22       1258.22       357.07 o                         
  -2  13   3       2659.57       2912.71       494.72 o                         
  -1  13   3      33491.12      34300.58      1072.06 o                         
   0  13   3       1571.73       1947.83       376.31 o                         
   1  13   3         68.99        162.28       335.46 o                         
   2  13   3        307.20       -375.02       514.50 o                         
   3  13   3      21327.84      22143.92       988.74 o                         
   4  13   3        654.10        805.35       455.72 o                         
   5  13   3         64.21       -168.31       388.31 o                         
   6  13   3          2.42        179.59       440.73 o                         
   7  13   3      23322.46      21632.04      1153.96 o                         
   8  13   3          5.43        -91.39       578.82 o                         
   9  13   3       2941.79       6566.36      1560.28 o                         
  -6  14   3        617.93        662.23      1818.28 o                         
  -5  14   3        918.98        -78.40       698.04 o                         
  -4  14   3          4.72       1453.94       730.97 o                         
  -3  14   3        381.80       -475.08       475.08 o                         
  -2  14   3        622.86        951.95       385.39 o                         
  -1  14   3        814.13       1262.19       494.97 o                         
   0  14   3        494.91       -806.15       833.22 o                         
   1  14   3       4145.57       4637.50       607.38 o                         
   2  14   3        173.14        293.84       719.39 o                         
   3  14   3        390.82        -88.63       987.07 o                         
   4  14   3         29.98       -261.22      1048.73 o                         
 -18   0   4       5699.17       5951.02       719.08 o                         
 -17   0   4        738.65       1327.12       495.61 o                         
 -16   0   4      41411.11      39185.75      1445.54 o                         
 -15   0   4      12679.97      13685.36       848.72 o                         
 -14   0   4      33395.71      32934.36      1212.45 o                         
 -13   0   4      13679.51      13401.75       650.55 o                         
 -12   0   4     192954.45     189552.02      2434.52 o                         
 -11   0   4       9682.25       9651.29       544.24 o                         
 -10   0   4      19792.91      22806.04       755.83 o                         
  -9   0   4         27.56        196.28       144.42 o                         
  -8   0   4      60321.93      60862.34      1110.36 o                         
  -7   0   4      12141.18      12513.87       470.42 o                         
  -6   0   4       3829.44       4646.29       228.26 o                         
  -5   0   4        556.58        528.07        94.48 o                         
  -4   0   4     354993.09     369039.25      2478.25 o                         
  -3   0   4       6064.53       6527.31       144.17 o                         
  -2   0   4       5121.38       5580.31       119.12 o                         
  -1   0   4       4262.07       4526.14       114.75 o                         
   0   0   4     461145.59     446324.31      2636.57 o                         
   1   0   4       9565.44      10013.97       187.53 o                         
   2   0   4        611.50       1176.73        97.13 o                         
   3   0   4       1023.83        965.59        94.25 o                         
   4   0   4      13881.54      14513.88       361.76 o                         
   5   0   4       7854.59       7764.50       364.59 o                         
   6   0   4       6473.87       6060.54       358.74 o                         
   7   0   4       1330.81       1499.21       248.87 o                         
   8   0   4     282303.06     279550.78      2644.48 o                         
   9   0   4       7651.39       7362.46       756.18 o                         
  10   0   4       1093.00        873.58       304.69 o                         
  11   0   4        130.89         16.09       334.09 o                         
  12   0   4      73422.22      71217.22      1494.51 o                         
  13   0   4      15452.32      16321.32       718.40 o                         
  14   0   4       4932.84       5783.73       585.53 o                         
  15   0   4         42.91       -321.14       370.86 o                         
  16   0   4      46151.84      47774.04      1548.84 o                         
  17   0   4       3460.58       2775.31       509.55 o                         
  18   0   4         96.92       1063.51       496.89 o                         
 -19   1   4       2081.59       1985.71      1247.88 o                         
 -18   1   4       4303.26       3908.11       428.71 o                         
 -17   1   4      12969.32      13466.04       653.04 o                         
 -16   1   4       1716.23       1446.23       329.22 o                         
 -15   1   4         32.73        103.69       285.29 o                         
 -14   1   4        623.95        556.69       258.53 o                         
 -13   1   4      10917.93      11730.63       492.94 o                         
 -12   1   4        652.54        780.15       204.99 o                         
 -11   1   4      37952.98      37577.27       689.53 o                         
 -10   1   4       3633.11       3748.30       237.02 o                         
  -9   1   4       3888.66       4065.48       199.58 o                         
  -8   1   4       7703.88       7696.93       220.47 o                         
  -7   1   4      22966.58      23116.27       343.44 o                         
  -6   1   4       4669.50       5195.76       154.83 o                         
  -5   1   4     207337.19     212364.81      1055.40 o                         
  -4   1   4       6990.92       6941.14       127.61 o                         
  -3   1   4       6524.57       6926.67       103.22 o                         
  -2   1   4       4681.92       4941.41        82.79 o                         
  -1   1   4       3918.37       4464.96        80.92 o                         
   0   1   4       9947.91       9968.61       114.46 o                         
   1   1   4      86619.73      88909.52       432.55 o                         
   2   1   4      10952.66      11061.48       144.27 o                         
   3   1   4      26965.58      27643.60       270.49 o                         
   4   1   4       6009.21       5972.89       173.67 o                         
   5   1   4      43262.74      43576.66       525.08 o                         
   6   1   4       7855.66       8222.67       250.63 o                         
   7   1   4      34884.18      36135.71       551.84 o                         
   8   1   4      10553.34      10241.20       301.29 o                         
   9   1   4        695.84       1039.19       207.56 o                         
  10   1   4        339.08        346.54       132.47 o                         
  11   1   4      13834.96      14306.51       525.60 o                         
  12   1   4       3136.96       2935.50       240.38 o                         
  13   1   4      17900.91      18972.37       589.45 o                         
  14   1   4        544.67        583.90       230.57 o                         
  15   1   4       3160.74       3677.16       385.27 o                         
  16   1   4       1445.51       1455.77       329.36 o                         
  17   1   4       1082.44       1865.96       326.35 o                         
  18   1   4        565.22       -145.42       399.74 o                         
 -19   2   4        296.51       -911.41       911.41 o                         
 -18   2   4       4696.77       5017.03       479.64 o                         
 -17   2   4        508.13        897.69       355.32 o                         
 -16   2   4      14484.72      14892.42       787.93 o                         
 -15   2   4       1071.63        681.51       249.37 o                         
 -14   2   4      11899.69      11780.17       501.03 o                         
 -13   2   4       2824.51       2846.34       300.05 o                         
 -12   2   4      39505.71      38942.21       822.58 o                         
 -11   2   4        975.77        782.95       178.50 o                         
 -10   2   4      12366.35      11264.58       404.30 o                         
  -9   2   4       3777.46       3493.23       171.61 o                         
  -8   2   4      42084.76      42451.73       602.87 o                         
  -7   2   4      12391.98      12314.51       235.83 o                         
  -6   2   4      60909.78      62092.29       510.47 o                         
  -5   2   4        173.83        258.14        63.86 o                         
  -4   2   4     124248.02     124894.01       674.18 o                         
  -3   2   4      41984.51      43123.39       327.74 o                         
  -2   2   4      35133.23      35435.03       262.56 o                         
  -1   2   4       8253.70       9109.60       124.09 o                         
   0   2   4      88908.73      90284.94       508.53 o                         
   1   2   4      13048.42      13105.95       145.36 o                         
   2   2   4      43303.09      44518.50       307.50 o                         
   3   2   4      14662.75      15811.33       197.82 o                         
   4   2   4     110107.70     110406.09       726.03 o                         
   5   2   4        283.81        581.24        89.64 o                         
   6   2   4      40112.34      40774.38       553.83 o                         
   7   2   4       3255.24       3507.04       194.05 o                         
   8   2   4      32255.21      32468.42       535.73 o                         
   9   2   4       3926.81       4270.80       233.36 o                         
  10   2   4      11203.09      11182.79       372.14 o                         
  11   2   4        245.14        192.76       154.76 o                         
  12   2   4      42183.88      41996.18       836.70 o                         
  13   2   4        800.12        464.35       222.46 o                         
  14   2   4      19747.00      20759.58       645.41 o                         
  15   2   4        482.36        501.49       267.34 o                         
  16   2   4      14759.24      16563.98       734.10 o                         
  17   2   4         68.74        298.00       338.97 o                         
  18   2   4       3167.82       2137.14       580.76 o                         
 -18   3   4       1471.63       1777.60       962.40 o                         
 -17   3   4      31388.76      32246.65      1074.63 o                         
 -16   3   4        171.11        694.73       322.27 o                         
 -15   3   4       5656.87       5902.04       469.94 o                         
 -14   3   4         15.67        186.83       251.48 o                         
 -13   3   4       4508.13       4887.52       361.07 o                         
 -12   3   4       4511.37       4602.74       348.93 o                         
 -11   3   4      34952.07      34524.30       825.65 o                         
 -10   3   4       8260.67       8234.65       336.17 o                         
  -9   3   4       4986.10       5039.03       272.42 o                         
  -8   3   4      14814.46      14249.28       347.41 o                         
  -7   3   4      42225.58      41086.17       478.82 o                         
  -6   3   4       8435.84       8489.76       213.59 o                         
  -5   3   4     159340.61     161647.86       891.42 o                         
  -4   3   4         99.74         71.14        56.99 o                         
  -3   3   4      24777.32      25180.02       281.81 o                         
  -2   3   4       3119.91       3459.67       111.80 o                         
  -1   3   4       5463.66       5248.39       135.78 o                         
   0   3   4       1396.13       1552.91        62.53 o                         
   1   3   4     145998.64     152108.27       843.98 o                         
   2   3   4       5850.37       5970.60       131.06 o                         
   3   3   4      39298.09      39184.38       407.99 o                         
   4   3   4      19744.06      19842.75       296.30 o                         
   5   3   4      76207.16      76276.46       636.46 o                         
   6   3   4      14609.33      14040.26       292.57 o                         
   7   3   4      52730.50      53901.82       623.45 o                         
   8   3   4       5607.73       5370.59       215.89 o                         
   9   3   4        192.52        345.46       115.67 o                         
  10   3   4       9867.22       9074.48       340.35 o                         
  11   3   4      28779.09      29234.54       682.77 o                         
  12   3   4        474.85        440.64       210.44 o                         
  13   3   4      12135.02      12880.30       548.03 o                         
  14   3   4         81.63        169.40       273.57 o                         
  15   3   4       7708.31       8150.11       491.19 o                         
  16   3   4        102.18        195.48       344.59 o                         
  17   3   4      12940.47      13214.74       693.05 o                         
  18   3   4       1068.61        993.10      1164.51 o                         
 -18   4   4      37864.96      40512.80      2973.52 o                         
 -17   4   4         12.19        532.26       411.15 o                         
 -16   4   4        766.83        170.82       327.15 o                         
 -15   4   4       1670.59       1637.17       351.89 o                         
 -14   4   4      17311.91      17293.35       633.66 o                         
 -13   4   4      13252.40      13560.30       555.35 o                         
 -12   4   4       8525.49       8252.50       410.77 o                         
 -11   4   4       2158.29       1766.75       234.37 o                         
 -10   4   4     113392.79     115640.72      1239.67 o                         
  -9   4   4       2761.81       3160.00       193.73 o                         
  -8   4   4       9070.14       8874.59       267.18 o                         
  -7   4   4       6023.20       5795.92       205.70 o                         
  -6   4   4     178407.95     176000.62      1163.78 o                         
  -5   4   4       4096.81       3798.72       135.01 o                         
  -4   4   4      13853.42      13843.71       237.42 o                         
  -3   4   4        611.88        641.98        62.18 o                         
  -2   4   4     173008.48     172666.44       999.93 o                         
  -1   4   4       3599.40       3890.42       113.09 o                         
   0   4   4      55405.11      56442.91       409.96 o                         
   1   4   4       1085.66       1182.94       103.77 o                         
   2   4   4     182242.73     187966.38      1144.43 o                         
   3   4   4       9447.53       9157.85       213.95 o                         
   4   4   4      73142.12      75028.27       703.10 o                         
   5   4   4       4241.10       4123.02       158.25 o                         
   6   4   4     223208.25     222490.70      1341.61 o                         
   7   4   4        175.36         47.04        97.77 o                         
   8   4   4         50.80        -44.83        95.71 o                         
   9   4   4       2918.62       2953.99       230.29 o                         
  10   4   4     102461.28     100655.43      1169.94 o                         
  11   4   4        339.39        117.87       180.69 o                         
  12   4   4         83.99        242.77       223.36 o                         
  13   4   4       8107.86       8195.09       432.59 o                         
  14   4   4      12092.28      12255.16       529.56 o                         
  15   4   4       1353.12       1235.49       386.20 o                         
  16   4   4        174.75        653.48       412.41 o                         
  17   4   4        148.33        966.28       376.52 o                         
  18   4   4      28830.02      28402.70      3510.26 o                         
 -17   5   4        437.83        213.90       516.34 o                         
 -16   5   4       3612.74       3203.29       392.28 o                         
 -15   5   4        295.85        152.86       272.13 o                         
 -14   5   4        480.05        427.08       279.26 o                         
 -13   5   4       8470.58       7778.59       448.82 o                         
 -12   5   4      10995.90      10950.38       496.80 o                         
 -11   5   4       3569.29       3219.77       315.77 o                         
 -10   5   4       2545.30       2602.02       202.25 o                         
  -9   5   4       7647.34       7210.73       273.21 o                         
  -8   5   4        559.55        579.34       124.49 o                         
  -7   5   4       5098.09       4962.14       197.81 o                         
  -6   5   4       2932.09       2926.57       134.64 o                         
  -5   5   4      24587.29      23842.88       318.45 o                         
  -4   5   4      11319.36      10895.67       239.32 o                         
  -3   5   4         76.78        191.61        61.70 o                         
  -2   5   4       8064.57       8639.54       270.38 o                         
  -1   5   4         10.15         96.21        59.10 o                         
   0   5   4      14539.86      15247.40       252.06 o                         
   1   5   4       3285.56       3350.44       134.03 o                         
   2   5   4      45041.79      46020.96       569.23 o                         
   3   5   4       2582.26       2789.55       141.56 o                         
   4   5   4        717.13        751.37       123.37 o                         
   5   5   4      19021.84      17968.09       299.17 o                         
   6   5   4      15623.38      14689.04       292.08 o                         
   7   5   4         22.99        186.99        88.19 o                         
   8   5   4      11484.57      11524.31       360.31 o                         
   9   5   4       2682.24       2741.88       225.03 o                         
  10   5   4        938.41        834.83       177.58 o                         
  11   5   4       6386.19       6603.69       330.99 o                         
  12   5   4        290.87        348.24       213.80 o                         
  13   5   4       4712.77       5033.91       336.44 o                         
  14   5   4        955.61        978.65       257.93 o                         
  15   5   4         49.41        161.60       339.79 o                         
  16   5   4        641.54        727.39       418.79 o                         
  17   5   4          6.20        360.46       929.14 o                         
 -17   6   4       1363.56       1019.47       945.69 o                         
 -16   6   4       5011.52       5548.74       437.28 o                         
 -15   6   4       1115.49       1047.05       321.08 o                         
 -14   6   4      29684.58      29905.28       853.61 o                         
 -13   6   4       3891.12       4108.22       384.35 o                         
 -12   6   4         82.81        225.15       261.01 o                         
 -11   6   4       6873.83       7105.21       444.17 o                         
 -10   6   4      54224.96      55110.06       916.07 o                         
  -9   6   4       9350.56       9362.27       384.18 o                         
  -8   6   4      10182.24      10111.16       289.48 o                         
  -7   6   4      43319.96      41358.48       586.23 o                         
  -6   6   4      50726.09      51151.05       555.00 o                         
  -5   6   4        997.39       1055.63       120.00 o                         
  -4   6   4       1504.12       1499.04       114.37 o                         
  -3   6   4      70508.25      68709.79       554.69 o                         
  -2   6   4     129078.39     129362.80       932.59 o                         
  -1   6   4      11144.06      11811.23       269.74 o                         
   0   6   4      21075.27      21274.39       361.23 o                         
   1   6   4      11648.13      11347.72       254.55 o                         
   2   6   4     107630.09     106934.16       972.56 o                         
   3   6   4       2423.78       2330.93       162.12 o                         
   4   6   4       2221.58       2550.15       181.16 o                         
   5   6   4        576.94        522.09       134.29 o                         
   6   6   4      49356.53      47262.86       633.65 o                         
   7   6   4        944.80       1010.09       174.03 o                         
   8   6   4      19014.57      18976.86       480.18 o                         
   9   6   4        822.68       1048.29       201.55 o                         
  10   6   4      91270.06      91586.36      1188.56 o                         
  11   6   4       4329.76       4511.07       330.38 o                         
  12   6   4         49.94        498.13       240.11 o                         
  13   6   4        140.97        248.67       257.36 o                         
  14   6   4       4453.06       4531.54       394.84 o                         
  15   6   4       2133.02       1784.58       336.20 o                         
  16   6   4       2079.71       1855.96       367.38 o                         
  17   6   4        269.98       1040.86       715.40 o                         
 -17   7   4      16253.93      14980.97      1556.60 o                         
 -16   7   4       1394.15       1315.23       401.38 o                         
 -15   7   4      10944.72      10257.19       579.27 o                         
 -14   7   4        111.23        305.35       293.72 o                         
 -13   7   4       7110.74       7638.02       489.10 o                         
 -12   7   4        741.20        485.17       285.67 o                         
 -11   7   4       1670.55       1277.87       311.04 o                         
 -10   7   4       3041.00       2969.51       297.77 o                         
  -9   7   4      22607.56      23037.99       628.14 o                         
  -8   7   4       4388.01       4544.12       305.72 o                         
  -7   7   4      66894.38      65561.45       886.63 o                         
  -6   7   4          9.08         17.76       132.18 o                         
  -5   7   4      20109.28      20092.90       353.57 o                         
  -4   7   4       1360.89       1285.25       115.01 o                         
  -3   7   4      17623.40      17004.96       337.63 o                         
  -2   7   4      10293.63       9966.58       242.55 o                         
  -1   7   4      46363.97      45126.19       591.23 o                         
   0   7   4         23.14        -16.64       133.36 o                         
   1   7   4      23279.32      24124.58       421.00 o                         
   2   7   4      28232.83      27114.96       416.64 o                         
   3   7   4      15208.69      15489.66       360.38 o                         
   4   7   4       1599.72       1748.27       161.17 o                         
   5   7   4      83269.02      82385.36       937.71 o                         
   6   7   4      18285.56      18381.35       429.70 o                         
   7   7   4      20625.77      19343.76       539.35 o                         
   8   7   4       1043.26        929.51       211.53 o                         
   9   7   4        619.69        614.88       209.21 o                         
  10   7   4      13796.25      13944.47       518.70 o                         
  11   7   4      22334.03      23629.26       675.94 o                         
  12   7   4       1101.74       1749.76       310.19 o                         
  13   7   4       6798.26       7290.74       466.70 o                         
  14   7   4         47.70        -32.40       323.53 o                         
  15   7   4       5881.35       5354.36       479.76 o                         
  16   7   4          5.75        518.37       968.92 o                         
 -16   8   4      11632.69      11261.60      1057.89 o                         
 -15   8   4         51.78        560.21       327.48 o                         
 -14   8   4       1049.44        430.42       326.12 o                         
 -13   8   4       4758.31       4496.82       431.85 o                         
 -12   8   4      40672.63      40726.89      1033.07 o                         
 -11   8   4         31.10        231.73       286.76 o                         
 -10   8   4       4850.33       4538.26       356.06 o                         
  -9   8   4       1181.13       1736.80       273.16 o                         
  -8   8   4      68892.62      69375.13      1117.75 o                         
  -7   8   4        265.62        358.84       218.59 o                         
  -6   8   4       3378.74       3743.12       227.82 o                         
  -5   8   4       3250.54       3277.67       192.20 o                         
  -4   8   4      27372.32      28254.21       442.38 o                         
  -3   8   4         20.44        111.35       110.76 o                         
  -2   8   4        562.84        639.23       127.60 o                         
  -1   8   4        423.26        903.82       151.35 o                         
   0   8   4     133950.33     131591.42      1181.78 o                         
   1   8   4        512.87        883.37       152.83 o                         
   2   8   4      25105.32      24540.53       420.05 o                         
   3   8   4        142.43        -18.05       169.72 o                         
   4   8   4      62599.83      63413.68       844.69 o                         
   5   8   4        531.12        653.91       168.69 o                         
   6   8   4         56.01        229.02       188.96 o                         
   7   8   4        438.94        292.96       212.43 o                         
   8   8   4      19925.32      20100.44       567.13 o                         
   9   8   4       1537.26       1533.31       251.51 o                         
  10   8   4         45.38       -127.30       265.52 o                         
  11   8   4        162.88        398.10       276.17 o                         
  12   8   4      41250.47      41183.05      1063.34 o                         
  13   8   4       4509.32       4134.46       426.18 o                         
  14   8   4      12664.96      12320.25       663.40 o                         
  15   8   4       1928.96       2834.04       869.72 o                         
 -15   9   4         60.54       -570.35       570.35 o                         
 -14   9   4        330.70        228.80       355.15 o                         
 -13   9   4          0.24         90.46       333.55 o                         
 -12   9   4       1565.66       1589.09       398.93 o                         
 -11   9   4        770.42       1222.15       334.95 o                         
 -10   9   4        999.00       1067.53       284.90 o                         
  -9   9   4       1048.66        753.66       276.93 o                         
  -8   9   4         10.19       -169.10       241.03 o                         
  -7   9   4         11.29        282.54       225.77 o                         
  -6   9   4        259.45        488.21       219.18 o                         
  -5   9   4       4840.61       4820.57       268.86 o                         
  -4   9   4       1092.03        966.93       181.09 o                         
  -3   9   4        167.26        109.06       147.34 o                         
  -2   9   4       4970.16       4945.80       248.14 o                         
  -1   9   4         37.12        218.41       132.66 o                         
   0   9   4        108.13         70.17       129.77 o                         
   1   9   4       4931.85       5608.00       376.83 o                         
   2   9   4       9219.02       8991.78       372.07 o                         
   3   9   4        210.62         -5.92       174.82 o                         
   4   9   4       1569.11       1259.47       290.61 o                         
   5   9   4         14.76        324.87       195.23 o                         
   6   9   4         15.17         -6.80       199.95 o                         
   7   9   4       5858.81       5425.68       336.39 o                         
   8   9   4        243.07        360.92       220.15 o                         
   9   9   4        466.38          5.05       258.64 o                         
  10   9   4         70.38        318.13       289.29 o                         
  11   9   4       1549.94       2612.40       378.20 o                         
  12   9   4       1186.66       1093.98       434.32 o                         
  13   9   4       1317.17        991.42       417.95 o                         
  14   9   4          3.88       -159.34       880.16 o                         
 -14  10   4        632.94         27.38       713.35 o                         
 -13  10   4        361.92        830.03       342.80 o                         
 -12  10   4      50406.74      51947.86      1250.17 o                         
 -11  10   4        789.57       1381.18       327.16 o                         
 -10  10   4        206.19        571.27       296.98 o                         
  -9  10   4        441.16        178.46       272.93 o                         
  -8  10   4      28231.11      29356.71       796.73 o                         
  -7  10   4       6803.02       6838.25       394.79 o                         
  -6  10   4       1684.88       1323.14       237.42 o                         
  -5  10   4       3553.28       3306.20       298.66 o                         
  -4  10   4      63362.43      64350.01       879.86 o                         
  -3  10   4       4196.20       4089.14       248.49 o                         
  -2  10   4         44.59        -44.54       154.15 o                         
  -1  10   4        417.75        318.62       222.54 o                         
   0  10   4      68153.12      70411.41      1192.18 o                         
   1  10   4       1408.96       1328.80       253.84 o                         
   2  10   4       1657.92       1474.90       244.61 o                         
   3  10   4       2608.07       3038.97       284.37 o                         
   4  10   4      45000.63      43840.77       877.98 o                         
   5  10   4       1343.76       1492.22       245.66 o                         
   6  10   4        118.97        213.60       213.37 o                         
   7  10   4       6859.35       7257.08       460.10 o                         
   8  10   4      28253.69      28098.78       857.59 o                         
   9  10   4        582.81        558.51       314.11 o                         
  10  10   4          3.47       -189.76       308.38 o                         
  11  10   4       1241.40       1201.09       366.35 o                         
  12  10   4      40037.66      40396.26      1294.23 o                         
  13  10   4        151.63        258.07       785.91 o                         
 -12  11   4          3.36       -478.49       478.49 o                         
 -11  11   4        381.42        -34.65       331.15 o                         
 -10  11   4        106.09        134.44       316.95 o                         
  -9  11   4       6371.90       6327.56       564.51 o                         
  -8  11   4       1404.35       1662.37       289.77 o                         
  -7  11   4      33229.45      33849.27       870.11 o                         
  -6  11   4       3959.07       3792.20       334.10 o                         
  -5  11   4       2531.85       2644.78       308.73 o                         
  -4  11   4       1751.83       1488.66       285.43 o                         
  -3  11   4       5537.54       5500.02       365.54 o                         
  -2  11   4       4298.31       3816.56       361.19 o                         
  -1  11   4      21929.55      22278.81       709.28 o                         
   0  11   4       4894.23       5485.09       385.88 o                         
   1  11   4       4799.62       4568.01       345.12 o                         
   2  11   4       2138.28       2253.42       289.58 o                         
   3  11   4       3273.97       2940.01       315.08 o                         
   4  11   4          8.23        287.40       284.58 o                         
   5  11   4      27833.93      27742.04       917.72 o                         
   6  11   4       2830.18       3078.24       411.40 o                         
   7  11   4       9657.01      10862.76       617.13 o                         
   8  11   4        285.45        847.61       357.45 o                         
   9  11   4        259.47        118.89       335.83 o                         
  10  11   4       2140.76       2543.61       411.98 o                         
  11  11   4       8526.39       8399.91       629.75 o                         
  12  11   4        531.89        358.47      1982.76 o                         
 -11  12   4        399.03        647.74      1044.80 o                         
 -10  12   4       8176.33       7405.83       784.21 o                         
  -9  12   4         80.54          4.59       365.20 o                         
  -8  12   4       1669.54       1866.90       497.44 o                         
  -7  12   4        550.15        138.22       336.38 o                         
  -6  12   4      15825.56      15288.58       790.52 o                         
  -5  12   4       2132.45       2363.64       448.09 o                         
  -4  12   4       8707.97       8444.16       516.20 o                         
  -3  12   4       1544.03       1303.33       313.96 o                         
  -2  12   4      28749.32      29257.86       876.88 o                         
  -1  12   4        305.44        316.58       383.40 o                         
   0  12   4       7189.43       7856.92       516.83 o                         
   1  12   4       2019.24       1838.69       417.43 o                         
   2  12   4      10163.93       9738.98       528.92 o                         
   3  12   4         15.55       -338.25       338.25 o                         
   4  12   4       1478.08       1284.73       312.86 o                         
   5  12   4       3303.52       2709.25       436.50 o                         
   6  12   4      21884.52      21128.24       881.77 o                         
   7  12   4       4114.79       4581.48       560.85 o                         
   8  12   4      14546.59      15521.08       797.50 o                         
   9  12   4       1021.29        734.97       367.92 o                         
  10  12   4      17158.39      14393.63      1384.05 o                         
  -9  13   4        145.60        -90.99      1266.66 o                         
  -8  13   4         16.73       -524.93       733.11 o                         
  -7  13   4       4025.04       3297.21       502.87 o                         
  -6  13   4        789.26        888.35       392.96 o                         
  -5  13   4       6506.75       8041.46       622.92 o                         
  -4  13   4        336.66         51.02       346.22 o                         
  -3  13   4       1333.17       1408.83       402.67 o                         
  -2  13   4       2404.55       2488.86       451.97 o                         
  -1  13   4         39.77        278.77       323.89 o                         
   0  13   4       5606.09       6063.88       501.07 o                         
   1  13   4       4745.14       3809.01       516.04 o                         
   2  13   4        505.50        -50.81       437.07 o                         
   3  13   4       5067.33       4243.68       516.51 o                         
   4  13   4       2389.45        904.72       447.10 o                         
   5  13   4        948.89       1500.93       465.11 o                         
   6  13   4       1781.32       2110.67       411.41 o                         
   7  13   4       4010.21       2749.36       719.80 o                         
   8  13   4          3.17        178.77       944.00 o                         
  -6  14   4      17695.52      14348.82      1827.07 o                         
  -5  14   4        669.72       -108.77       757.01 o                         
  -4  14   4        311.97        843.14       630.64 o                         
  -3  14   4        187.18        438.85       460.15 o                         
  -2  14   4      27123.22      28742.95      1401.12 o                         
  -1  14   4        421.75       1291.39       685.76 o                         
   0  14   4        824.51        426.08       551.90 o                         
   1  14   4        453.02        296.03       686.25 o                         
   2  14   4      28624.60      28117.52      1672.73 o                         
   3  14   4       8711.58       8860.00      2770.74 o                         
   4  14   4       3637.76       3172.37       964.43 o                         
 -19   1   5        104.20        988.15       674.81 o                         
 -18   1   5       1313.07       1211.67       346.23 o                         
 -17   1   5      47770.55      48300.74      1178.08 o                         
 -16   1   5       5518.99       5676.57       434.27 o                         
 -15   1   5      19240.54      19569.35       707.39 o                         
 -14   1   5         68.15        302.00       245.48 o                         
 -13   1   5     112612.62     110421.81      1361.92 o                         
 -12   1   5       2900.13       2427.25       215.65 o                         
 -11   1   5       6622.45       6568.80       300.70 o                         
 -10   1   5       1085.46       1157.01       123.81 o                         
  -9   1   5      11920.48      11929.47       321.98 o                         
  -8   1   5      12509.46      12830.14       279.61 o                         
  -7   1   5       2651.13       2998.08       142.70 o                         
  -6   1   5        220.12        278.73        75.84 o                         
  -5   1   5     373257.72     378680.50      1710.90 o                         
  -4   1   5       2346.53       2279.99        82.80 o                         
  -3   1   5      30601.72      31752.95       239.17 o                         
  -2   1   5       1592.19       1778.77        59.79 o                         
  -1   1   5     309605.03     307897.66      1153.11 o                         
   0   1   5       4992.16       5059.30        92.28 o                         
   1   1   5       1135.70       1221.46        59.41 o                         
   2   1   5       1472.24       1629.70        69.61 o                         
   3   1   5      28814.96      28172.48       297.70 o                         
   4   1   5      21233.55      22114.83       338.22 o                         
   5   1   5       3200.48       3581.76       187.83 o                         
   6   1   5        414.42        485.71       128.21 o                         
   7   1   5     334156.22     328718.66      2078.20 o                         
   8   1   5       1855.53       1890.44       179.33 o                         
   9   1   5      54790.88      54274.38       951.91 o                         
  10   1   5        328.65        373.42       200.77 o                         
  11   1   5      48131.50      48023.52       941.83 o                         
  12   1   5       1185.06        871.84       257.56 o                         
  13   1   5        603.55        750.57       234.78 o                         
  14   1   5        210.25        315.47       226.99 o                         
  15   1   5      26554.85      26149.08      1131.77 o                         
  16   1   5       2407.24       2398.34       347.83 o                         
  17   1   5        302.07        690.47       295.47 o                         
  18   1   5       2328.80       2036.09       450.26 o                         
 -19   2   5        404.10       3126.86      1264.13 o                         
 -18   2   5      22176.64      20405.71       819.73 o                         
 -17   2   5        598.86        718.26       319.55 o                         
 -16   2   5       4992.92       6445.91       499.70 o                         
 -15   2   5         56.92       -237.62       261.31 o                         
 -14   2   5       1242.59       1170.22       241.93 o                         
 -13   2   5       8126.52       8130.31       413.83 o                         
 -12   2   5      67785.01      67805.95      1023.48 o                         
 -11   2   5       2994.39       2669.58       234.14 o                         
 -10   2   5       3657.58       3829.63       272.78 o                         
  -9   2   5        392.16        499.96       130.01 o                         
  -8   2   5      39272.89      39830.47       478.03 o                         
  -7   2   5       4912.93       4758.73       155.57 o                         
  -6   2   5     269087.91     269364.47      1429.42 o                         
  -5   2   5        939.66        936.99        79.04 o                         
  -4   2   5        205.95        422.89        63.77 o                         
  -3   2   5      28378.38      28583.67       280.62 o                         
  -2   2   5       7877.51       8876.31       151.57 o                         
  -1   2   5       3505.91       3578.10        79.85 o                         
   0   2   5     547367.19     545523.38      1936.87 o                         
   1   2   5      12109.48      12595.15       159.90 o                         
   2   2   5     174205.30     178513.34       818.58 o                         
   3   2   5       7066.54       7182.50       147.90 o                         
   4   2   5        979.01       1551.64        94.29 o                         
   5   2   5         34.96        157.80        87.07 o                         
   6   2   5      62336.73      61559.33       671.46 o                         
   7   2   5      17456.60      17012.57       385.11 o                         
   8   2   5      28027.27      27501.23       505.77 o                         
   9   2   5       8132.59       7846.70       293.59 o                         
  10   2   5      19843.31      19398.64       469.89 o                         
  11   2   5      10099.30       9941.21       417.09 o                         
  12   2   5      57509.46      56518.31      1034.63 o                         
  13   2   5       9052.96       9017.19       431.26 o                         
  14   2   5        776.89       1631.57       283.11 o                         
  15   2   5        102.93       -276.42       276.42 o                         
  16   2   5       3009.48       3312.49       383.56 o                         
  17   2   5          0.47        186.26       348.46 o                         
  18   2   5      12710.40      13000.15      1024.18 o                         
 -18   3   5       1358.65        257.10       602.47 o                         
 -17   3   5       1058.59       1557.04       382.65 o                         
 -16   3   5         58.31        109.49       323.83 o                         
 -15   3   5       8919.48       8615.68       471.12 o                         
 -14   3   5       4330.64       4458.41       337.96 o                         
 -13   3   5       1139.32       1078.78       214.43 o                         
 -12   3   5       5511.25       5302.56       328.53 o                         
 -11   3   5      87631.54      88284.75      1311.71 o                         
 -10   3   5       2831.04       2899.93       261.23 o                         
  -9   3   5      35945.83      35392.40       697.54 o                         
  -8   3   5      41760.10      41760.91       518.60 o                         
  -7   3   5      81037.89      81022.95       672.10 o                         
  -6   3   5          9.59         59.65        64.41 o                         
  -5   3   5       9928.87       9755.95       187.68 o                         
  -4   3   5      38383.99      38663.96       366.10 o                         
  -3   3   5     106725.23     106901.64       749.26 o                         
  -2   3   5      17272.27      17943.23       224.26 o                         
  -1   3   5        103.92        322.55        52.79 o                         
   0   3   5      14213.42      14335.12       177.37 o                         
   1   3   5     100466.63     103990.16       701.77 o                         
   2   3   5       9387.85       9862.65       171.97 o                         
   3   3   5     122583.27     123496.61       918.16 o                         
   4   3   5       1176.72       1323.40        98.88 o                         
   5   3   5     260278.14     255655.23      1349.14 o                         
   6   3   5        162.22         48.12        87.08 o                         
   7   3   5         86.24        195.71       124.26 o                         
   8   3   5       1906.65       1521.63       159.16 o                         
   9   3   5       4195.70       3825.44       208.27 o                         
  10   3   5       1969.13       1411.20       197.94 o                         
  11   3   5       8256.51       8543.12       398.73 o                         
  12   3   5       2586.76       2479.53       261.71 o                         
  13   3   5      61502.54      60627.31      1071.08 o                         
  14   3   5        629.19        368.61       280.88 o                         
  15   3   5       8326.20       8942.94       508.07 o                         
  16   3   5       4306.83       3698.80       420.97 o                         
  17   3   5      16267.22      15208.79       747.90 o                         
  18   3   5        268.21       1429.04       862.88 o                         
 -18   4   5       6374.32       6557.79      1073.88 o                         
 -17   4   5       3725.57       4428.37       539.58 o                         
 -16   4   5        880.64        803.19       325.26 o                         
 -15   4   5        361.21        -90.03       256.35 o                         
 -14   4   5       1553.86       1289.59       264.75 o                         
 -13   4   5       7189.58       7271.22       482.88 o                         
 -12   4   5       9274.23       9677.15       423.72 o                         
 -11   4   5      14724.73      14734.53       479.46 o                         
 -10   4   5      14988.74      15264.69       477.56 o                         
  -9   4   5       2962.62       2758.91       182.14 o                         
  -8   4   5       1323.42       1502.50       173.26 o                         
  -7   4   5      19787.05      18977.42       313.82 o                         
  -6   4   5       3185.82       3803.00       272.34 o                         
  -5   4   5       1648.94       1712.33       100.67 o                         
  -4   4   5      27956.62      26918.50       309.92 o                         
  -3   4   5       2143.53       2259.35       116.04 o                         
  -2   4   5       1875.50       1803.68        96.32 o                         
  -1   4   5       8593.16       9289.20       169.62 o                         
   0   4   5       1938.80       1953.73        85.35 o                         
   1   4   5      21451.06      21823.10       283.52 o                         
   2   4   5      58636.72      63142.29       562.20 o                         
   3   4   5        197.13        361.87        91.49 o                         
   4   4   5       3454.84       3232.51       162.96 o                         
   5   4   5      35541.20      35069.27       465.35 o                         
   6   4   5       1246.65        985.03       115.23 o                         
   7   4   5      13335.44      13148.65       305.47 o                         
   8   4   5      10749.31      10294.75       306.77 o                         
   9   4   5      17513.49      17288.46       456.73 o                         
  10   4   5       1608.97       1691.15       220.99 o                         
  11   4   5       9827.59      10449.96       407.29 o                         
  12   4   5       4094.96       4435.77       330.69 o                         
  13   4   5        470.02        525.40       270.37 o                         
  14   4   5       7396.71       6997.50       426.89 o                         
  15   4   5       5252.43       5011.12       502.26 o                         
  16   4   5        153.83        565.02       316.18 o                         
  17   4   5       1542.40       1673.84       387.78 o                         
  18   4   5         26.55      -1292.12      1292.12 o                         
 -17   5   5       3178.49       2477.07       476.64 o                         
 -16   5   5       2956.89       2489.72       340.29 o                         
 -15   5   5      22643.11      21253.35       728.98 o                         
 -14   5   5         13.37        -81.05       280.64 o                         
 -13   5   5        843.58        738.67       243.04 o                         
 -12   5   5        227.14        553.33       223.35 o                         
 -11   5   5     125985.09     125187.26      1396.57 o                         
 -10   5   5       1910.33       1666.41       195.51 o                         
  -9   5   5      26255.98      25531.91       469.04 o                         
  -8   5   5         48.80        250.85       111.93 o                         
  -7   5   5     102588.56      99727.52      1064.62 o                         
  -6   5   5       5064.10       4551.80       160.05 o                         
  -5   5   5      22098.84      22111.94       330.75 o                         
  -4   5   5      26108.18      25968.39       397.97 o                         
  -3   5   5     175920.55     173826.94      1146.78 o                         
  -2   5   5      14997.22      15221.79       312.24 o                         
  -1   5   5       3588.27       3712.40       137.41 o                         
   0   5   5       8002.38       7788.36       217.83 o                         
   1   5   5     175144.16     177126.14      1152.71 o                         
   2   5   5      16827.43      16027.04       346.44 o                         
   3   5   5      13119.07      13840.36       324.05 o                         
   4   5   5       4413.03       4689.32       215.12 o                         
   5   5   5     170128.72     168068.92      1260.38 o                         
   6   5   5         16.96          3.03        79.63 o                         
   7   5   5       4749.02       4911.05       208.01 o                         
   8   5   5          7.57        -20.40       179.50 o                         
   9   5   5      58975.63      58641.89       812.22 o                         
  10   5   5       2003.56       1458.00       204.35 o                         
  11   5   5        378.02        344.89       199.97 o                         
  12   5   5        960.86        993.42       234.62 o                         
  13   5   5      35256.80      35602.84       789.90 o                         
  14   5   5       5011.81       5582.38       382.60 o                         
  15   5   5       1423.43        916.73       316.15 o                         
  16   5   5         45.67        206.37       326.23 o                         
  17   5   5      42688.18      43282.42      2032.87 o                         
 -17   6   5        446.41       1225.21       809.26 o                         
 -16   6   5       8667.31       9476.25       539.21 o                         
 -15   6   5        990.36       1554.94       341.89 o                         
 -14   6   5        746.65       1025.33       336.86 o                         
 -13   6   5      11292.70      11700.05       566.34 o                         
 -12   6   5       7414.04       6929.50       434.65 o                         
 -11   6   5        233.53        360.72       260.12 o                         
 -10   6   5      14593.24      14688.71       499.96 o                         
  -9   6   5        133.15        -17.68       162.65 o                         
  -8   6   5      26206.23      25341.39       489.83 o                         
  -7   6   5        236.47        313.50        93.35 o                         
  -6   6   5      38319.48      36680.98       528.38 o                         
  -5   6   5        209.84        -59.43       136.53 o                         
  -4   6   5       2389.07       2837.56       162.07 o                         
  -3   6   5        335.65        374.07        89.71 o                         
  -2   6   5      11138.45      11037.72       292.26 o                         
  -1   6   5       8171.90       7968.02       203.91 o                         
   0   6   5      72210.35      72542.63       644.71 o                         
   1   6   5        298.73        325.53        81.69 o                         
   2   6   5      26748.69      26734.21       483.38 o                         
   3   6   5       1799.86       1639.93       149.59 o                         
   4   6   5      16821.12      16252.20       363.37 o                         
   5   6   5        783.47        915.07       134.63 o                         
   6   6   5      12262.54      12201.10       316.54 o                         
   7   6   5         96.48        256.10       175.20 o                         
   8   6   5       1842.22       2131.65       219.44 o                         
   9   6   5        618.97        436.29       213.73 o                         
  10   6   5      24618.63      24578.53       644.74 o                         
  11   6   5        454.82        893.26       213.13 o                         
  12   6   5      25213.71      26014.74       693.91 o                         
  13   6   5       1404.18       1157.80       277.58 o                         
  14   6   5        177.57        -12.18       283.68 o                         
  15   6   5        160.10        702.21       314.46 o                         
  16   6   5       4652.32       4779.60       488.41 o                         
  17   6   5         46.41       -277.53      1272.40 o                         
 -16   7   5       2329.31       1591.95       436.62 o                         
 -15   7   5       7613.94       7123.95       497.53 o                         
 -14   7   5       1963.79       2170.31       351.28 o                         
 -13   7   5       8658.57       8123.98       506.36 o                         
 -12   7   5        238.10        -90.19       274.34 o                         
 -11   7   5      15208.26      16023.69       617.21 o                         
 -10   7   5       5842.50       6405.32       374.61 o                         
  -9   7   5      33518.84      34080.90       760.52 o                         
  -8   7   5       8306.93       9191.28       386.42 o                         
  -7   7   5      27602.80      27240.55       615.89 o                         
  -6   7   5       1369.03       1458.87       163.12 o                         
  -5   7   5      15620.96      15837.54       415.10 o                         
  -4   7   5      30860.09      30977.10       513.20 o                         
  -3   7   5      12913.68      12671.59       281.86 o                         
  -2   7   5       8511.67       8670.46       286.70 o                         
  -1   7   5      64298.80      63586.67       776.49 o                         
   0   7   5       5630.24       5236.47       231.17 o                         
   1   7   5      82926.38      80662.52       909.22 o                         
   2   7   5      15301.60      15142.29       382.90 o                         
   3   7   5      33699.93      33350.79       591.27 o                         
   4   7   5        175.57        240.38       147.64 o                         
   5   7   5       1669.03       1833.41       186.80 o                         
   6   7   5       1913.21       1727.59       210.87 o                         
   7   7   5      11026.20      10802.74       382.04 o                         
   8   7   5       2695.68       2872.74       259.58 o                         
   9   7   5      28974.10      29986.82       715.06 o                         
  10   7   5        891.52        568.02       241.88 o                         
  11   7   5      31668.75      32997.42       767.02 o                         
  12   7   5         25.26         48.21       300.95 o                         
  13   7   5       9345.26       9265.36       519.09 o                         
  14   7   5       1577.28       1731.60       331.73 o                         
  15   7   5       7996.93       7248.11       528.55 o                         
  16   7   5        164.88        255.86       612.65 o                         
 -16   8   5       1966.08       2154.23       769.90 o                         
 -15   8   5        113.91       -270.72       318.33 o                         
 -14   8   5         93.92       -198.60       330.35 o                         
 -13   8   5       1373.55       1260.58       320.74 o                         
 -12   8   5       9985.15      10147.00       559.93 o                         
 -11   8   5       4406.29       3945.60       427.79 o                         
 -10   8   5      24992.57      25131.32       709.57 o                         
  -9   8   5       6150.96       5878.18       370.85 o                         
  -8   8   5       6915.59       6709.39       362.73 o                         
  -7   8   5      12088.67      11078.98       434.11 o                         
  -6   8   5       5960.98       5936.21       272.30 o                         
  -5   8   5         18.07        -64.27       156.52 o                         
  -4   8   5      10476.96      10379.12       354.89 o                         
  -3   8   5        931.84        722.54       161.43 o                         
  -2   8   5      14333.37      13423.32       358.84 o                         
  -1   8   5        466.73        396.34       136.55 o                         
   0   8   5      15895.89      15954.79       358.35 o                         
   1   8   5      22602.84      22493.17       444.91 o                         
   2   8   5      26816.71      26409.65       513.29 o                         
   3   8   5       7606.02       7345.06       308.95 o                         
   4   8   5      15798.72      15881.02       434.07 o                         
   5   8   5      14987.74      14465.47       419.77 o                         
   6   8   5      11257.88      11164.25       406.99 o                         
   7   8   5      10974.70      11259.55       451.28 o                         
   8   8   5       2759.98       2634.50       291.88 o                         
   9   8   5       6270.31       6773.26       390.48 o                         
  10   8   5       2806.24       2866.57       316.74 o                         
  11   8   5       2870.46       2997.89       344.92 o                         
  12   8   5      16463.43      16802.63       668.52 o                         
  13   8   5          3.56         60.43       335.24 o                         
  14   8   5       3484.12       3835.38       475.06 o                         
  15   8   5        175.05       -101.90       557.44 o                         
 -15   9   5        600.09         31.49       554.90 o                         
 -14   9   5       1322.69        929.99       457.32 o                         
 -13   9   5      34878.23      35312.84      1029.14 o                         
 -12   9   5       1664.43       1648.74       377.06 o                         
 -11   9   5         90.48        261.82       316.35 o                         
 -10   9   5       1592.28       1339.88       281.42 o                         
  -9   9   5      39279.66      38424.94       887.80 o                         
  -8   9   5        894.94        441.36       227.02 o                         
  -7   9   5        871.49        817.73       245.05 o                         
  -6   9   5      14320.36      14783.44       504.57 o                         
  -5   9   5      84126.23      84664.52      1025.16 o                         
  -4   9   5       5612.66       5620.09       261.42 o                         
  -3   9   5       3350.08       3102.75       220.84 o                         
  -2   9   5       7494.89       7415.37       296.61 o                         
  -1   9   5      74591.16      75135.40      1014.52 o                         
   0   9   5       2303.71       2418.15       238.81 o                         
   1   9   5       5447.81       5287.19       361.99 o                         
   2   9   5       5468.80       5675.12       350.73 o                         
   3   9   5      87298.73      87486.42      1070.95 o                         
   4   9   5       1943.35       1912.53       242.80 o                         
   5   9   5        742.18        688.02       197.52 o                         
   6   9   5       1056.80       1283.75       236.11 o                         
   7   9   5      53032.60      53596.04       946.40 o                         
   8   9   5       5425.44       5753.77       364.62 o                         
   9   9   5         42.15        -52.57       295.46 o                         
  10   9   5        593.21        929.98       313.07 o                         
  11   9   5      45689.69      46670.00      1142.00 o                         
  12   9   5        497.12       1099.77       363.91 o                         
  13   9   5       7074.96       8899.48       577.01 o                         
  14   9   5       1287.34       1101.91       963.17 o                         
 -14  10   5         61.96       -693.64       740.72 o                         
 -13  10   5       2756.09       2454.13       394.48 o                         
 -12  10   5        494.91        545.48       342.25 o                         
 -11  10   5        160.25        190.35       298.58 o                         
 -10  10   5       8847.12      10925.11       534.11 o                         
  -9  10   5        293.79        545.50       275.85 o                         
  -8  10   5       5094.13       4869.22       391.54 o                         
  -7  10   5       4260.32       4424.84       338.39 o                         
  -6  10   5        169.11        334.93       237.91 o                         
  -5  10   5        969.55       1465.98       239.99 o                         
  -4  10   5       5565.86       6295.14       294.90 o                         
  -3  10   5       1087.41        844.65       189.74 o                         
  -2  10   5       9366.92       9375.21       374.49 o                         
  -1  10   5       9111.40       9643.42       449.37 o                         
   0  10   5        326.69        215.08       241.02 o                         
   1  10   5         55.59         -6.91       243.81 o                         
   2  10   5       2289.00       1722.99       265.76 o                         
   3  10   5       3970.79       3904.44       304.91 o                         
   4  10   5      15519.19      15158.74       534.78 o                         
   5  10   5          4.17       -200.08       229.45 o                         
   6  10   5        423.06        644.12       221.98 o                         
   7  10   5        455.76        677.26       301.94 o                         
   8  10   5        342.20        491.05       293.69 o                         
   9  10   5         37.58       -290.85       290.85 o                         
  10  10   5      10078.05      10071.57       577.95 o                         
  11  10   5         97.99       -275.70       426.69 o                         
  12  10   5       1497.92       1799.66       459.77 o                         
  13  10   5       1844.52       1867.36       828.15 o                         
 -12  11   5       2168.35       1397.12       423.76 o                         
 -11  11   5       3851.10       3597.63       408.61 o                         
 -10  11   5        811.18        675.41       364.88 o                         
  -9  11   5       7659.34       8075.11       489.91 o                         
  -8  11   5         12.69       -265.71       265.71 o                         
  -7  11   5       1522.10       1312.28       240.96 o                         
  -6  11   5        137.20        108.51       243.75 o                         
  -5  11   5      26051.84      26539.55       827.56 o                         
  -4  11   5       2130.73       2316.00       313.92 o                         
  -3  11   5       7617.57       7901.92       404.88 o                         
  -2  11   5        704.05        466.38       234.84 o                         
  -1  11   5      35053.88      36172.83       900.08 o                         
   0  11   5       1447.60        827.42       300.54 o                         
   1  11   5       6963.09       6949.51       411.00 o                         
   2  11   5       2857.42       2380.44       336.78 o                         
   3  11   5       8548.38       8573.96       454.16 o                         
   4  11   5         18.90        -32.37       285.21 o                         
   5  11   5       4492.14       4399.15       392.29 o                         
   6  11   5       3002.18       2423.07       354.03 o                         
   7  11   5      39194.12      38213.66      1089.38 o                         
   8  11   5        541.93        235.50       344.89 o                         
   9  11   5       9133.80       9907.43       632.13 o                         
  10  11   5        333.57       -120.70       379.81 o                         
  11  11   5       8751.71       9500.66      1366.22 o                         
  12  11   5        658.53       3902.94      1661.52 o                         
 -11  12   5        324.01        445.92       766.48 o                         
 -10  12   5       5022.44       5144.93       651.48 o                         
  -9  12   5       2208.81       1555.35       468.82 o                         
  -8  12   5      14206.40      16129.25       834.80 o                         
  -7  12   5         20.67         36.39       347.29 o                         
  -6  12   5       6838.48       7432.84       566.28 o                         
  -5  12   5       2008.88       1632.68       333.69 o                         
  -4  12   5       1604.69       1121.43       294.00 o                         
  -3  12   5        187.02         72.83       360.03 o                         
  -2  12   5      10413.41      10058.39       534.60 o                         
  -1  12   5       4261.66       4217.77       462.59 o                         
   0  12   5      14176.39      12999.64       664.74 o                         
   1  12   5       3154.99       3004.06       366.17 o                         
   2  12   5       8836.64       8311.53       491.11 o                         
   3  12   5       5694.74       6394.38       459.94 o                         
   4  12   5       8431.13       9420.44       620.87 o                         
   5  12   5        432.57        162.38       343.37 o                         
   6  12   5       8242.93       9063.34       611.38 o                         
   7  12   5       2606.13       2259.99       407.85 o                         
   8  12   5        297.67        -12.79       387.85 o                         
   9  12   5         87.56         23.20       412.55 o                         
  10  12   5       5632.37       4130.08       966.36 o                         
  -9  13   5        572.45       3193.42      1568.76 o                         
  -8  13   5       1468.80       1142.01       646.49 o                         
  -7  13   5      25814.10      26750.22      1143.42 o                         
  -6  13   5        846.80        852.99       366.02 o                         
  -5  13   5       1137.05       1047.53       366.16 o                         
  -4  13   5        305.39        363.68       344.28 o                         
  -3  13   5      35415.99      37192.43      1175.56 o                         
  -2  13   5        468.01        545.37       398.38 o                         
  -1  13   5        222.86        261.42       385.30 o                         
   0  13   5         88.44       -334.52       334.52 o                         
   1  13   5      20302.54      19721.79       832.91 o                         
   2  13   5        651.61        136.89       397.01 o                         
   3  13   5        598.15        374.53       412.68 o                         
   4  13   5       5187.64       5217.39       568.38 o                         
   5  13   5      24963.46      24818.62      1055.35 o                         
   6  13   5         90.47        115.77       448.49 o                         
   7  13   5        202.99        427.61       553.05 o                         
   8  13   5       2010.34       1771.56      1053.36 o                         
  -5  14   5        806.51        894.31       870.80 o                         
  -4  14   5        617.13        789.33       535.14 o                         
  -3  14   5        201.07        422.03       802.99 o                         
  -2  14   5        999.61        945.78       502.97 o                         
  -1  14   5       2191.78       1324.55       962.27 o                         
   0  14   5        308.45         87.83      1006.79 o                         
   1  14   5        914.76        135.61       584.85 o                         
   2  14   5        417.32        263.25       539.88 o                         
   3  14   5         92.90       1084.81       782.91 o                         
   4  14   5        702.73       2092.24       880.91 o                         
 -19   0   6        995.06        830.67       907.90 o                         
 -18   0   6      56111.34      51607.33      1894.64 o                         
 -17   0   6      13560.41      13074.66       915.23 o                         
 -16   0   6       1970.06       1579.75       453.17 o                         
 -15   0   6       6912.54       7407.38       642.54 o                         
 -14   0   6      55192.07      56876.51      1574.03 o                         
 -13   0   6       2993.28       2611.63       459.34 o                         
 -12   0   6      21448.30      20597.33       646.56 o                         
 -11   0   6      19552.78      19276.51       603.79 o                         
 -10   0   6      20640.45      21042.16       624.11 o                         
  -9   0   6      25421.92      25393.21       654.42 o                         
  -8   0   6       3009.56       2676.02       251.97 o                         
  -7   0   6       3144.99       3453.04       235.14 o                         
  -6   0   6     669808.31     668195.75      4114.30 o                         
  -5   0   6        957.87       1004.02       120.74 o                         
  -4   0   6      14812.48      15023.37       274.40 o                         
  -3   0   6      37272.02      39187.91       394.75 o                         
  -2   0   6     242031.69     239804.66      1238.93 o                         
  -1   0   6       3641.17       4077.93       138.80 o                         
   0   0   6       1190.75       2141.16        99.85 o                         
   1   0   6        990.82       1011.50        94.10 o                         
   2   0   6     140230.77     137950.70      1229.99 o                         
   3   0   6      27045.69      26831.18       492.18 o                         
   4   0   6       9810.63       9833.99       342.67 o                         
   5   0   6       1801.98       1865.43       236.29 o                         
   6   0   6     396392.00     395404.50      3569.42 o                         
   7   0   6       3500.36       3145.74       321.12 o                         
   8   0   6      79443.90      77693.26      1400.84 o                         
   9   0   6       3983.36       3986.08       294.63 o                         
  10   0   6      51561.23      49458.56       932.55 o                         
  11   0   6          0.89       -328.92       328.92 o                         
  12   0   6      36262.14      36144.42      1257.16 o                         
  13   0   6         10.27        580.65       371.41 o                         
  14   0   6      28302.05      29820.89      1166.80 o                         
  15   0   6       7253.19       8441.05       786.93 o                         
  16   0   6       3272.96       3619.01       505.29 o                         
  17   0   6      10372.58      10248.62       753.86 o                         
  18   0   6      37280.78      38540.88      2082.36 o                         
 -19   1   6       2622.04       1893.18      1350.46 o                         
 -18   1   6         13.56       -121.88       315.39 o                         
 -17   1   6       7995.65       7705.97       494.28 o                         
 -16   1   6       2010.04       1582.21       340.52 o                         
 -15   1   6         83.68        631.21       290.86 o                         
 -14   1   6       1992.65       1747.74       269.15 o                         
 -13   1   6      11407.07      11902.60       457.83 o                         
 -12   1   6         23.47         26.57       159.77 o                         
 -11   1   6      16742.64      16709.47       403.57 o                         
 -10   1   6        833.26        904.03       106.06 o                         
  -9   1   6       3635.57       4047.36       182.10 o                         
  -8   1   6        933.39       1245.75       127.69 o                         
  -7   1   6      67283.08      67503.73       612.72 o                         
  -6   1   6        868.15        873.72        86.78 o                         
  -5   1   6        172.20        333.06        65.48 o                         
  -4   1   6      10477.12      10285.98       163.54 o                         
  -3   1   6         66.35        373.75        50.38 o                         
  -2   1   6        300.54        446.18        46.22 o                         
  -1   1   6     350408.00     347772.84      1322.41 o                         
   0   1   6      13152.02      13916.21       156.73 o                         
   1   1   6      31291.44      32484.41       256.58 o                         
   2   1   6      13067.61      13163.13       190.52 o                         
   3   1   6      27341.71      28102.15       331.04 o                         
   4   1   6        145.33        169.52        85.53 o                         
   5   1   6      53711.57      54507.70       629.81 o                         
   6   1   6      10057.81      10281.50       313.88 o                         
   7   1   6      45738.52      46518.81       641.87 o                         
   8   1   6       6610.37       6938.59       274.52 o                         
   9   1   6        671.20        796.34       162.04 o                         
  10   1   6       9736.10       9688.03       413.17 o                         
  11   1   6      25771.32      26864.54       680.93 o                         
  12   1   6      14391.05      13795.24       554.24 o                         
  13   1   6       2791.19       2706.24       303.50 o                         
  14   1   6        814.08       1200.10       248.50 o                         
  15   1   6         53.70        613.89       276.75 o                         
  16   1   6       4835.78       4265.54       384.70 o                         
  17   1   6      13074.00      13579.42       652.58 o                         
  18   1   6        159.10        468.10       440.80 o                         
 -19   2   6        133.22       -378.48       899.11 o                         
 -18   2   6      22685.33      23429.71       953.89 o                         
 -17   2   6       2362.66       3162.63       382.02 o                         
 -16   2   6       7035.12       7502.06       485.34 o                         
 -15   2   6       1598.18       1556.60       299.67 o                         
 -14   2   6      11636.33      11631.84       493.81 o                         
 -13   2   6          0.19          9.28       235.23 o                         
 -12   2   6       5598.89       5802.65       315.08 o                         
 -11   2   6       4502.16       4410.21       260.44 o                         
 -10   2   6      36574.12      36558.59       623.76 o                         
  -9   2   6       2517.19       2045.63       144.00 o                         
  -8   2   6      27624.68      28156.66       432.84 o                         
  -7   2   6          1.71         25.03        80.19 o                         
  -6   2   6     126882.30     126922.24       834.10 o                         
  -5   2   6      16218.18      16732.53       278.06 o                         
  -4   2   6      63668.71      63323.29       492.40 o                         
  -3   2   6      20928.21      20950.31       252.19 o                         
  -2   2   6      46877.12      47236.44       350.09 o                         
  -1   2   6       2231.94       2572.07        86.40 o                         
   0   2   6      10118.47      11211.44       160.99 o                         
   1   2   6      85870.10      86414.15       512.73 o                         
   2   2   6     105102.95     106992.32       586.76 o                         
   3   2   6       1545.63       1908.88        97.56 o                         
   4   2   6      92891.07      92536.34       650.06 o                         
   5   2   6      17995.52      17859.49       298.45 o                         
   6   2   6     116931.64     113500.09       975.86 o                         
   7   2   6       9054.70       9335.36       300.67 o                         
   8   2   6       9515.24       9612.69       319.21 o                         
   9   2   6        191.99        243.66       137.44 o                         
  10   2   6       7263.08       7213.85       355.94 o                         
  11   2   6       2209.81       1898.76       272.21 o                         
  12   2   6      11881.46      12047.37       481.67 o                         
  13   2   6       1116.65       1188.61       278.01 o                         
  14   2   6      36988.02      35656.20       849.97 o                         
  15   2   6        519.18        449.02       275.54 o                         
  16   2   6      11138.09      10675.81       573.68 o                         
  17   2   6       1289.30        957.05       360.54 o                         
  18   2   6       7096.83       7031.38       873.13 o                         
 -18   3   6       1090.76        910.04       631.86 o                         
 -17   3   6      12850.44      12514.07       698.77 o                         
 -16   3   6       1563.26       1232.01       344.52 o                         
 -15   3   6       1605.85       1884.88       299.02 o                         
 -14   3   6          7.80        285.11       231.85 o                         
 -13   3   6      35265.02      34732.51       792.94 o                         
 -12   3   6      12171.87      11772.33       460.36 o                         
 -11   3   6      71452.05      69849.65      1038.62 o                         
 -10   3   6        167.17        252.30       180.16 o                         
  -9   3   6        364.55        564.61       123.87 o                         
  -8   3   6      13256.26      13201.14       272.61 o                         
  -7   3   6      52989.38      52794.91       534.02 o                         
  -6   3   6       5262.20       4968.05       138.93 o                         
  -5   3   6      47423.81      48154.78       451.91 o                         
  -4   3   6      36413.18      36945.91       362.33 o                         
  -3   3   6       2090.81       2310.22        99.15 o                         
  -2   3   6       5769.10       6083.71       140.70 o                         
  -1   3   6     183254.39     184111.27       916.39 o                         
   0   3   6       2411.16       2492.68        88.64 o                         
   1   3   6      97161.57      97762.22       600.75 o                         
   2   3   6       4305.27       4416.10       125.02 o                         
   3   3   6        397.51        675.31        79.14 o                         
   4   3   6       4110.05       3813.55       142.53 o                         
   5   3   6      36585.64      37404.71       416.67 o                         
   6   3   6       4178.67       4309.71       163.85 o                         
   7   3   6      89148.33      87979.51       916.27 o                         
   8   3   6       4883.32       4972.22       242.56 o                         
   9   3   6       7259.48       7093.26       320.91 o                         
  10   3   6        676.61        496.13       207.79 o                         
  11   3   6      27499.84      28419.29       712.27 o                         
  12   3   6       6075.33       6305.85       375.09 o                         
  13   3   6      12214.03      12077.09       509.02 o                         
  14   3   6        659.24        389.04       241.26 o                         
  15   3   6        184.39        151.88       273.80 o                         
  16   3   6       1907.28       1554.25       380.53 o                         
  17   3   6      11735.05      12281.77       691.56 o                         
  18   3   6        105.31       1130.96      1147.92 o                         
 -18   4   6         10.80       -671.18       671.18 o                         
 -17   4   6       2172.73       1914.52       408.49 o                         
 -16   4   6      42159.52      42240.74      1133.60 o                         
 -15   4   6       1674.83       1454.59       268.23 o                         
 -14   4   6       1216.62       1514.00       307.08 o                         
 -13   4   6        138.13        304.12       221.70 o                         
 -12   4   6     106057.93     105224.20      1506.68 o                         
 -11   4   6       3595.24       3227.68       289.76 o                         
 -10   4   6      14612.42      14136.28       440.49 o                         
  -9   4   6       6701.66       7150.20       317.30 o                         
  -8   4   6      85515.39      83092.36       725.73 o                         
  -7   4   6        810.85        854.40       105.77 o                         
  -6   4   6      45220.43      46260.33       523.38 o                         
  -5   4   6       4060.11       3844.33       114.59 o                         
  -4   4   6     138072.73     139734.64       973.45 o                         
  -3   4   6       3267.05       3339.99       134.06 o                         
  -2   4   6      21768.80      22459.77       287.18 o                         
  -1   4   6       1002.15       1175.90       108.82 o                         
   0   4   6     190914.06     188400.22      1029.82 o                         
   1   4   6       2194.59       2265.57        94.78 o                         
   2   4   6       1590.31       1649.48       110.95 o                         
   3   4   6       4369.49       4376.09       185.76 o                         
   4   4   6     246083.17     241045.84      1514.98 o                         
   5   4   6        557.41        519.98       134.08 o                         
   6   4   6       5108.69       5059.69       199.69 o                         
   7   4   6       5209.71       5505.10       196.82 o                         
   8   4   6      21788.73      21020.69       403.73 o                         
   9   4   6        154.16        244.22       153.68 o                         
  10   4   6       5450.78       5468.12       299.15 o                         
  11   4   6       2263.81       2142.47       243.74 o                         
  12   4   6     134684.38     137504.80      1896.68 o                         
  13   4   6         10.00        145.47       228.15 o                         
  14   4   6       6402.35       7774.61       442.94 o                         
  15   4   6        296.53        227.13       399.67 o                         
  16   4   6      22647.90      22510.99       756.85 o                         
  17   4   6       1488.65       1544.78       468.78 o                         
 -18   5   6        114.71        538.45      1063.52 o                         
 -17   5   6       1738.97       3185.27       616.54 o                         
 -16   5   6         36.00         36.13       321.25 o                         
 -15   5   6       4580.15       4288.52       392.83 o                         
 -14   5   6      10691.72      10159.62       528.71 o                         
 -13   5   6       3262.91       3918.61       358.68 o                         
 -12   5   6       2654.91       2509.64       278.83 o                         
 -11   5   6       1286.13       1479.73       218.21 o                         
 -10   5   6       5646.00       6014.65       291.24 o                         
  -9   5   6      20037.60      20279.67       516.26 o                         
  -8   5   6      25232.92      24420.09       503.28 o                         
  -7   5   6       2184.64       2314.77       183.50 o                         
  -6   5   6        314.73        324.49        74.10 o                         
  -5   5   6       6679.81       6420.50       201.85 o                         
  -4   5   6      14031.43      13734.69       256.27 o                         
  -3   5   6       3459.49       3183.87       123.05 o                         
  -2   5   6      19484.20      20532.33       294.74 o                         
  -1   5   6      33262.61      33019.88       381.08 o                         
   0   5   6         12.17         77.90        86.09 o                         
   1   5   6        569.17        787.72        76.88 o                         
   2   5   6       1906.05       1862.63       141.55 o                         
   3   5   6        802.29        836.92       131.60 o                         
   4   5   6       8777.35       8753.84       287.19 o                         
   5   5   6       5067.23       5349.03       247.10 o                         
   6   5   6       5428.39       5555.98       261.94 o                         
   7   5   6       4242.14       4214.28       208.40 o                         
   8   5   6       2576.58       2634.08       224.15 o                         
   9   5   6        612.39        491.76       168.20 o                         
  10   5   6      11735.12      11755.65       396.92 o                         
  11   5   6       3035.21       3532.46       283.31 o                         
  12   5   6       1376.82       1536.17       267.32 o                         
  13   5   6       1325.21       1794.52       266.51 o                         
  14   5   6       6582.63       7011.58       403.89 o                         
  15   5   6        771.86        667.77       322.46 o                         
  16   5   6       3053.38       2746.54       511.37 o                         
  17   5   6       3637.49       4211.59      1090.68 o                         
 -17   6   6       1984.73       3040.95       664.08 o                         
 -16   6   6      29704.87      30067.39       913.87 o                         
 -15   6   6       1034.86        829.37       299.48 o                         
 -14   6   6      11401.61      11490.36       570.81 o                         
 -13   6   6        106.15        155.43       266.40 o                         
 -12   6   6      46897.36      47111.65      1020.29 o                         
 -11   6   6       3414.57       3656.89       332.93 o                         
 -10   6   6       8317.24       8141.33       391.08 o                         
  -9   6   6        213.99        163.89       158.40 o                         
  -8   6   6      68357.46      68065.66       825.32 o                         
  -7   6   6       2062.98       2197.26       174.73 o                         
  -6   6   6       2792.64       2856.96       140.51 o                         
  -5   6   6      15971.19      16327.11       390.95 o                         
  -4   6   6      51651.11      49454.90       695.91 o                         
  -3   6   6      28424.01      27854.64       442.32 o                         
  -2   6   6      38501.60      37658.20       523.03 o                         
  -1   6   6       3443.42       3055.49       134.18 o                         
   0   6   6     169831.72     165918.62      1069.18 o                         
   1   6   6      95313.79      94197.25       857.62 o                         
   2   6   6       2205.33       2272.48       182.14 o                         
   3   6   6         44.92       -107.17       142.48 o                         
   4   6   6      36647.65      36254.25       572.43 o                         
   5   6   6      35044.21      34589.57       665.69 o                         
   6   6   6        355.35        333.41       180.37 o                         
   7   6   6      10116.09      10342.69       398.98 o                         
   8   6   6      80171.94      79443.85      1047.17 o                         
   9   6   6       1739.97       1413.06       208.41 o                         
  10   6   6      30126.93      31103.46       732.33 o                         
  11   6   6        529.72        645.12       224.11 o                         
  12   6   6      30727.13      31307.69       766.81 o                         
  13   6   6       1887.76       1884.42       302.14 o                         
  14   6   6         17.31       -100.01       298.08 o                         
  15   6   6         47.55       -317.33       325.29 o                         
  16   6   6      15318.27      15190.22      1201.89 o                         
  17   6   6       1055.61       2061.64       785.59 o                         
 -16   7   6       1057.07        888.27       423.64 o                         
 -15   7   6        193.76         55.09       364.08 o                         
 -14   7   6       3471.17       3369.16       380.16 o                         
 -13   7   6      15003.28      14960.95       639.68 o                         
 -12   7   6       7615.24       8343.39       478.17 o                         
 -11   7   6      69778.54      70884.71      1257.37 o                         
 -10   7   6       1734.61       2099.15       262.60 o                         
  -9   7   6        263.51        250.17       205.91 o                         
  -8   7   6       1286.85       1088.46       213.81 o                         
  -7   7   6       9031.78       8763.28       370.84 o                         
  -6   7   6       2475.07       2596.26       210.31 o                         
  -5   7   6      55204.12      54938.07       799.92 o                         
  -4   7   6       7825.51       6860.31       224.37 o                         
  -3   7   6      22147.08      21466.67       382.59 o                         
  -2   7   6       2750.56       2926.55       194.97 o                         
  -1   7   6      35586.79      34773.37       542.90 o                         
   0   7   6        380.32        399.40        96.74 o                         
   1   7   6      58985.99      59246.51       809.29 o                         
   2   7   6       5989.52       6037.03       267.18 o                         
   3   7   6      14364.09      13983.43       366.14 o                         
   4   7   6        154.57         92.52       159.13 o                         
   5   7   6       6988.03       7351.36       324.70 o                         
   6   7   6      22596.29      22147.57       506.39 o                         
   7   7   6      35285.09      35501.52       687.46 o                         
   8   7   6        168.16         67.03       214.28 o                         
   9   7   6      18321.38      18654.47       586.07 o                         
  10   7   6       8475.44       8514.70       444.60 o                         
  11   7   6      20600.53      20570.45       620.46 o                         
  12   7   6        173.57        437.08       264.28 o                         
  13   7   6       3360.61       3304.61       361.84 o                         
  14   7   6        511.97        975.39       313.25 o                         
  15   7   6       1059.83        640.95       350.94 o                         
  16   7   6         32.66       -322.91       577.60 o                         
 -16   8   6        425.78       1108.07       587.46 o                         
 -15   8   6         66.75         97.58       324.51 o                         
 -14   8   6       9348.31       8977.27       550.55 o                         
 -13   8   6       6713.34       7090.53       487.41 o                         
 -12   8   6       1114.71       1302.92       312.05 o                         
 -11   8   6       2917.68       2864.56       364.15 o                         
 -10   8   6      45527.62      46210.33       954.83 o                         
  -9   8   6        214.98        198.69       222.64 o                         
  -8   8   6      11546.07      12231.34       459.02 o                         
  -7   8   6      19158.26      19330.76       549.53 o                         
  -6   8   6      93685.58      92891.71      1092.28 o                         
  -5   8   6      10356.44      10495.57       356.38 o                         
  -4   8   6        757.17        702.37       166.82 o                         
  -3   8   6        397.29        263.43       155.59 o                         
  -2   8   6      41234.89      41110.56       732.93 o                         
  -1   8   6       6541.31       6478.25       270.63 o                         
   0   8   6       6622.54       6656.94       338.80 o                         
   1   8   6          6.98        143.74       167.12 o                         
   2   8   6      90612.20      89536.27      1002.19 o                         
   3   8   6       1366.86       1345.98       190.01 o                         
   4   8   6       1654.28       1825.48       198.97 o                         
   5   8   6       3997.13       4557.48       268.76 o                         
   6   8   6      59421.30      59710.95       932.46 o                         
   7   8   6       3132.97       3140.66       284.44 o                         
   8   8   6       6269.78       6546.67       379.60 o                         
   9   8   6       1671.76       1769.52       340.59 o                         
  10   8   6      30565.91      31296.30       796.11 o                         
  11   8   6       2909.96       2881.00       321.11 o                         
  12   8   6       1159.24       1061.78       339.36 o                         
  13   8   6         19.75        302.62       298.74 o                         
  14   8   6      18366.98      18105.97       781.74 o                         
  15   8   6        576.01       1265.49       778.71 o                         
 -15   9   6         24.24       1057.53      1006.68 o                         
 -14   9   6        913.39        546.23       343.11 o                         
 -13   9   6       5014.91       6365.22       530.55 o                         
 -12   9   6        167.77        388.58       291.02 o                         
 -11   9   6        298.04        703.99       334.66 o                         
 -10   9   6       6349.79       6870.14       420.13 o                         
  -9   9   6       2145.41       1764.78       271.30 o                         
  -8   9   6      13394.18      13502.05       508.34 o                         
  -7   9   6       2810.79       2466.47       331.04 o                         
  -6   9   6         46.08        322.46       215.57 o                         
  -5   9   6        479.44        578.95       178.09 o                         
  -4   9   6      20659.88      20916.78       468.54 o                         
  -3   9   6         39.07        134.54       160.71 o                         
  -2   9   6       7526.64       7673.94       334.69 o                         
  -1   9   6       3454.57       3704.25       276.40 o                         
   0   9   6       1694.88       1521.75       229.30 o                         
   1   9   6        930.50        786.94       236.54 o                         
   2   9   6       4805.47       4757.58       288.21 o                         
   3   9   6        437.06        485.07       180.32 o                         
   4   9   6       2419.25       2466.69       236.53 o                         
   5   9   6       1364.23       1369.33       237.98 o                         
   6   9   6        718.16        689.10       243.96 o                         
   7   9   6       1742.93       1849.59       264.32 o                         
   8   9   6       4627.24       4317.65       326.83 o                         
   9   9   6        122.76        158.03       256.91 o                         
  10   9   6       4304.84       4388.86       373.25 o                         
  11   9   6       1876.82       1361.70       342.61 o                         
  12   9   6        459.50       1306.10       401.69 o                         
  13   9   6       1121.44       1856.85       596.54 o                         
  14   9   6        714.36       2127.68      1293.71 o                         
 -14  10   6      10342.34       9134.51      1224.19 o                         
 -13  10   6        662.39       1001.32       389.37 o                         
 -12  10   6       1807.68       1549.31       379.40 o                         
 -11  10   6         21.97        259.10       306.11 o                         
 -10  10   6      33659.00      34085.66       898.52 o                         
  -9  10   6       5016.66       5440.28       456.57 o                         
  -8  10   6        254.17        224.51       236.97 o                         
  -7  10   6       2075.31       1896.47       251.92 o                         
  -6  10   6      65526.77      67262.80      1050.63 o                         
  -5  10   6        410.32        543.75       213.63 o                         
  -4  10   6       2609.82       2578.85       222.54 o                         
  -3  10   6       1082.82       1153.26       185.22 o                         
  -2  10   6      47831.48      48584.70       832.64 o                         
  -1  10   6        343.51        335.53       215.54 o                         
   0  10   6        348.30        610.77       245.77 o                         
   1  10   6      23142.95      22529.97       758.78 o                         
   2  10   6      59479.23      60099.00      1187.65 o                         
   3  10   6         28.56         41.76       236.16 o                         
   4  10   6        824.25        534.88       226.73 o                         
   5  10   6       2891.55       2827.01       310.99 o                         
   6  10   6      57525.95      56211.72      1029.03 o                         
   7  10   6         45.31         28.25       237.92 o                         
   8  10   6       1177.02       1422.20       325.11 o                         
   9  10   6        141.52       -306.65       306.65 o                         
  10  10   6      15870.97      15573.38       691.35 o                         
  11  10   6       1478.94       1721.57       375.61 o                         
  12  10   6        205.40        645.23       449.85 o                         
  13  10   6        390.26       1471.37       841.89 o                         
 -12  11   6       3177.67       2719.82       649.97 o                         
 -11  11   6      18417.85      18527.98       862.70 o                         
 -10  11   6       2487.90       2185.43       393.00 o                         
  -9  11   6       5079.88       4423.41       377.34 o                         
  -8  11   6       1474.64       1245.25       288.90 o                         
  -7  11   6        247.37         98.47       245.82 o                         
  -6  11   6          8.35       -234.46       234.46 o                         
  -5  11   6      15260.98      15867.43       624.92 o                         
  -4  11   6        903.72        507.92       284.35 o                         
  -3  11   6      24201.26      24483.87       693.67 o                         
  -2  11   6       6157.18       6295.86       399.11 o                         
  -1  11   6       6598.08       6227.67       452.98 o                         
   0  11   6        330.98        312.06       254.44 o                         
   1  11   6       9796.63       9428.08       507.72 o                         
   2  11   6       5815.60       5882.31       398.32 o                         
   3  11   6      13290.50      14102.86       574.35 o                         
   4  11   6        484.28        580.76       277.75 o                         
   5  11   6       2434.30       2161.71       334.34 o                         
   6  11   6       9830.49      10471.77       592.36 o                         
   7  11   6       5877.86       5429.26       497.07 o                         
   8  11   6       1138.88        739.79       332.19 o                         
   9  11   6      10578.94      11076.33       652.43 o                         
  10  11   6        500.02       1218.93       426.50 o                         
  11  11   6       6711.15       7948.91      1362.65 o                         
 -11  12   6       3123.23       2615.66      1092.65 o                         
 -10  12   6       1745.25       1826.41       609.76 o                         
  -9  12   6        345.88        540.47       476.22 o                         
  -8  12   6       7979.70       9475.25       773.56 o                         
  -7  12   6       9808.94      10248.47       632.03 o                         
  -6  12   6       4607.76       5303.77       467.27 o                         
  -5  12   6       1041.30       1244.74       320.63 o                         
  -4  12   6      22579.76      21632.71       794.94 o                         
  -3  12   6       4141.49       4781.58       442.08 o                         
  -2  12   6       9182.59       9422.30       540.26 o                         
  -1  12   6       5344.46       5105.39       428.18 o                         
   0  12   6      15794.57      16933.47       759.56 o                         
   1  12   6       1664.33       1711.16       328.72 o                         
   2  12   6       1026.57       1331.24       287.82 o                         
   3  12   6         92.57       -323.68       332.23 o                         
   4  12   6       9861.54      10462.56       813.46 o                         
   5  12   6        226.61        284.24       347.71 o                         
   6  12   6       9473.71       9989.32       723.60 o                         
   7  12   6       1424.54       2115.30       544.48 o                         
   8  12   6      23179.07      25501.74      1065.11 o                         
   9  12   6         84.63        634.62       678.52 o                         
  10  12   6       3091.97       3803.30       947.91 o                         
  -8  13   6          0.70        111.44       777.56 o                         
  -7  13   6       1158.66        719.89       402.00 o                         
  -6  13   6       1625.31       1010.41       322.56 o                         
  -5  13   6         34.43        261.46       335.01 o                         
  -4  13   6       6813.94       7364.51       571.85 o                         
  -3  13   6       5617.24       5520.89       506.67 o                         
  -2  13   6          6.09       -184.19       550.74 o                         
  -1  13   6       8729.76      10034.28       624.11 o                         
   0  13   6       1994.28       1191.74       509.19 o                         
   1  13   6        259.05        -14.87       354.60 o                         
   2  13   6        956.31        759.57       381.99 o                         
   3  13   6        609.89       -320.11       572.60 o                         
   4  13   6          4.71        227.87       358.51 o                         
   5  13   6       3926.20       3637.93       526.71 o                         
   6  13   6        349.92        417.29       430.68 o                         
   7  13   6        966.38        811.12       750.01 o                         
   8  13   6        315.57       -230.04       954.27 o                         
  -5  14   6       2017.90        825.25       658.67 o                         
  -4  14   6      15593.24      15402.76      1165.78 o                         
  -3  14   6         41.37       -455.62       575.87 o                         
  -2  14   6          2.86       -418.19       418.19 o                         
  -1  14   6       1030.43        -50.26       574.70 o                         
   0  14   6      15631.41      13480.97      1268.65 o                         
   1  14   6          7.24        227.37       482.64 o                         
   2  14   6         36.03       -599.70       599.70 o                         
   3  14   6       2129.01       1911.70       655.36 o                         
   4  14   6      37040.49      35400.51      2349.82 o                         
 -19   1   7      18904.91      17715.87      1704.26 o                         
 -18   1   7        768.04        522.16       340.69 o                         
 -17   1   7        354.96        -61.90       368.36 o                         
 -16   1   7       1060.49        935.32       280.11 o                         
 -15   1   7      20553.63      21824.87       703.70 o                         
 -14   1   7         28.17        -61.15       222.38 o                         
 -13   1   7        217.47        379.46       217.29 o                         
 -12   1   7      27285.39      27121.64       569.93 o                         
 -11   1   7      85160.34      84022.10       903.51 o                         
 -10   1   7        326.86        313.54       104.71 o                         
  -9   1   7       9619.38       9160.80       276.76 o                         
  -8   1   7      16191.51      16073.57       329.03 o                         
  -7   1   7     379450.97     382922.31      1904.33 o                         
  -6   1   7       8496.38       8367.91       204.09 o                         
  -5   1   7      21957.27      22853.80       291.95 o                         
  -4   1   7      14681.67      15199.29       217.95 o                         
  -3   1   7      32642.60      32279.60       305.27 o                         
  -2   1   7       3870.22       3912.07       103.06 o                         
  -1   1   7      38764.71      40436.00       260.43 o                         
   0   1   7      10494.64      10546.92       157.34 o                         
   1   1   7     319979.19     317102.62      1346.67 o                         
   2   1   7      11318.72      11346.53       190.94 o                         
   3   1   7      25374.79      26278.20       327.38 o                         
   4   1   7       8880.92       8418.27       222.31 o                         
   5   1   7     212850.39     212940.09      1466.68 o                         
   6   1   7         17.64       -139.69       139.69 o                         
   7   1   7      22890.94      23097.70       493.24 o                         
   8   1   7       8040.30       7999.24       300.43 o                         
   9   1   7      67055.59      67970.73       871.80 o                         
  10   1   7        645.50        549.74       166.63 o                         
  11   1   7       8605.04       8446.85       414.79 o                         
  12   1   7         66.09       -155.48       245.93 o                         
  13   1   7      37292.21      35592.91       867.36 o                         
  14   1   7         83.46        204.00       273.73 o                         
  15   1   7      16936.14      16343.38       655.55 o                         
  16   1   7        422.52        376.15       282.52 o                         
  17   1   7      36933.38      38156.52      1020.22 o                         
  18   1   7          6.34        -41.60       507.01 o                         
 -18   2   7       7403.53       7132.50       627.07 o                         
 -17   2   7      24190.17      23588.59       825.41 o                         
 -16   2   7      10332.79       9071.62       526.50 o                         
 -15   2   7       1466.01       1339.16       300.18 o                         
 -14   2   7       7489.73       7380.99       398.64 o                         
 -13   2   7        648.14         67.52       207.10 o                         
 -12   2   7      68419.09      69372.58      1028.71 o                         
 -11   2   7       3155.03       3141.73       232.49 o                         
 -10   2   7       6027.63       5390.67       248.42 o                         
  -9   2   7       1188.98       1323.20       159.69 o                         
  -8   2   7       5348.01       5469.68       215.96 o                         
  -7   2   7       5624.37       5834.46       200.44 o                         
  -6   2   7     102640.70     105341.46       834.89 o                         
  -5   2   7       8450.22       8276.59       183.20 o                         
  -4   2   7      39613.13      39717.71       369.91 o                         
  -3   2   7       1306.92       1120.49        78.35 o                         
  -2   2   7     144014.59     146457.77       712.27 o                         
  -1   2   7       6392.15       6496.41       132.59 o                         
   0   2   7      60519.25      62081.86       423.51 o                         
   1   2   7       8770.02       8689.45       167.93 o                         
   2   2   7      11466.82      12646.61       215.29 o                         
   3   2   7       1367.47       1497.11        99.97 o                         
   4   2   7     115246.48     113759.73       853.60 o                         
   5   2   7        580.39        551.76        98.63 o                         
   6   2   7     188549.69     187282.50      1449.98 o                         
   7   2   7       9370.32       9042.52       304.82 o                         
   8   2   7        884.28        714.21       174.95 o                         
   9   2   7       1370.39        948.47       166.00 o                         
  10   2   7       6708.62       6615.18       341.33 o                         
  11   2   7      12595.23      12187.69       579.39 o                         
  12   2   7      32415.45      32656.04       764.89 o                         
  13   2   7       3799.08       3242.46       308.35 o                         
  14   2   7       1707.30       1641.45       301.76 o                         
  15   2   7       6490.64       7240.42       525.13 o                         
  16   2   7      12564.93      12014.50       646.66 o                         
  17   2   7       2170.68       1878.37       372.52 o                         
  18   2   7      11340.71       9132.76       990.25 o                         
 -18   3   7        310.88       1417.49       681.39 o                         
 -17   3   7      24159.96      24293.00       935.72 o                         
 -16   3   7        940.92        640.93       327.44 o                         
 -15   3   7       1366.35        807.99       267.46 o                         
 -14   3   7        211.77        269.22       224.47 o                         
 -13   3   7      17792.48      17171.10       595.50 o                         
 -12   3   7      10920.79      10840.83       461.50 o                         
 -11   3   7       9073.76       8984.17       389.90 o                         
 -10   3   7        107.30        328.72       190.33 o                         
  -9   3   7      82171.46      81353.86       809.24 o                         
  -8   3   7       2071.38       2035.64       140.10 o                         
  -7   3   7       2114.50       1767.27       109.48 o                         
  -6   3   7         16.03         73.68        65.49 o                         
  -5   3   7      83631.59      83721.77       678.63 o                         
  -4   3   7      12450.46      12574.50       252.40 o                         
  -3   3   7      43286.73      43156.97       484.76 o                         
  -2   3   7         78.77        125.70        55.60 o                         
  -1   3   7     121401.03     121597.42       657.57 o                         
   0   3   7      10633.34      10282.35       172.37 o                         
   1   3   7       7156.44       7399.67       183.77 o                         
   2   3   7      14210.54      14452.92       225.66 o                         
   3   3   7     163390.72     162114.78       998.43 o                         
   4   3   7       5695.64       5605.86       176.36 o                         
   5   3   7      26918.03      26708.92       383.18 o                         
   6   3   7      19490.88      19179.41       340.62 o                         
   7   3   7      23502.84      23582.30       449.53 o                         
   8   3   7        411.00        412.92       145.41 o                         
   9   3   7        820.41        903.92       180.41 o                         
  10   3   7       5788.51       5775.11       310.91 o                         
  11   3   7      89168.48      89330.37      1535.61 o                         
  12   3   7        758.24       1024.27       279.50 o                         
  13   3   7      23833.48      24030.51       822.75 o                         
  14   3   7       1227.28        910.01       260.07 o                         
  15   3   7      11151.75      11104.21       534.70 o                         
  16   3   7          8.82       -325.86       325.86 o                         
  17   3   7         13.31        312.04       511.56 o                         
  18   3   7        160.49        -18.96       993.37 o                         
 -18   4   7       2078.71       2162.97       788.51 o                         
 -17   4   7        361.22        330.34       347.41 o                         
 -16   4   7        299.98        422.17       349.45 o                         
 -15   4   7        581.87        915.99       287.07 o                         
 -14   4   7       8232.07       8123.23       567.05 o                         
 -13   4   7       2606.41       2358.46       272.57 o                         
 -12   4   7      12479.18      12555.97       472.26 o                         
 -11   4   7        264.02        259.40       192.87 o                         
 -10   4   7      11062.98      10740.99       405.19 o                         
  -9   4   7       8406.25       8309.08       321.40 o                         
  -8   4   7       5286.08       4734.38       150.63 o                         
  -7   4   7       5758.44       5906.43       190.26 o                         
  -6   4   7      81033.47      79942.82       690.90 o                         
  -5   4   7      23400.00      23145.13       302.56 o                         
  -4   4   7       7429.02       7230.74       213.70 o                         
  -3   4   7      14096.82      13805.61       268.81 o                         
  -2   4   7       3468.79       3767.04       127.46 o                         
  -1   4   7       1801.33       1701.98        96.14 o                         
   0   4   7      75934.41      72681.49       617.81 o                         
   1   4   7       7636.79       7367.26       175.02 o                         
   2   4   7        761.64        782.97       120.02 o                         
   3   4   7       3816.41       4119.35       183.43 o                         
   4   4   7         23.05        115.08       120.01 o                         
   5   4   7       2962.89       2959.62       162.34 o                         
   6   4   7      38603.01      38691.09       551.44 o                         
   7   4   7       2029.19       2157.83       155.48 o                         
   8   4   7       2501.76       2279.57       180.36 o                         
   9   4   7      14552.06      14282.29       419.81 o                         
  10   4   7        223.42        503.74       184.19 o                         
  11   4   7       1177.99       1222.46       217.62 o                         
  12   4   7      11211.65      11712.88       500.66 o                         
  13   4   7       9513.03       9479.33       468.10 o                         
  14   4   7        419.61        528.57       282.57 o                         
  15   4   7       3065.21       2840.52       337.57 o                         
  16   4   7         88.49        395.46       372.21 o                         
  17   4   7        332.34       -295.26       447.56 o                         
 -17   5   7      44327.34      44271.50      1592.36 o                         
 -16   5   7         43.52        452.82       405.45 o                         
 -15   5   7      14665.75      14051.33       662.86 o                         
 -14   5   7        184.98        251.86       273.18 o                         
 -13   5   7      67604.08      65052.67      1209.13 o                         
 -12   5   7       9079.95       9403.29       435.65 o                         
 -11   5   7       8585.37       8603.61       378.56 o                         
 -10   5   7         28.80        -81.93       170.93 o                         
  -9   5   7      39602.68      40449.38       700.31 o                         
  -8   5   7        413.39        463.56       153.56 o                         
  -7   5   7      17174.19      16629.90       382.85 o                         
  -6   5   7        199.60        146.85        67.30 o                         
  -5   5   7     134152.94     134251.25      1035.37 o                         
  -4   5   7        585.09        478.26        88.48 o                         
  -3   5   7      61433.56      59797.38       576.06 o                         
  -2   5   7      10115.74      10002.76       226.59 o                         
  -1   5   7     380196.56     376239.12      1946.25 o                         
   0   5   7      26272.70      25654.13       349.44 o                         
   1   5   7       6984.11       6872.11       174.74 o                         
   2   5   7       1478.72       1379.31       147.20 o                         
   3   5   7      53826.79      52886.56       669.41 o                         
   4   5   7      18381.34      17899.19       422.17 o                         
   5   5   7       4161.28       4100.78       245.20 o                         
   6   5   7       7657.14       7318.18       327.61 o                         
   7   5   7     100363.28     100237.92      1132.48 o                         
   8   5   7       6808.16       6382.18       316.17 o                         
   9   5   7      23779.46      23066.32       551.71 o                         
  10   5   7         27.15       -131.16       179.19 o                         
  11   5   7     116068.19     116943.91      1290.20 o                         
  12   5   7        160.04         56.80       234.31 o                         
  13   5   7       2572.46       2169.72       287.20 o                         
  14   5   7       1461.52       1057.47       262.67 o                         
  15   5   7       6491.06       6902.09       450.53 o                         
  16   5   7         21.22        122.61       345.56 o                         
  17   5   7        441.24      -1512.84      1512.84 o                         
 -17   6   7        939.57       1340.39       548.77 o                         
 -16   6   7      10868.25      10677.78       618.22 o                         
 -15   6   7        332.28       1372.85       323.45 o                         
 -14   6   7       1258.40        883.63       297.52 o                         
 -13   6   7       1936.27       2048.85       315.97 o                         
 -12   6   7      32354.28      31040.81       831.04 o                         
 -11   6   7       5221.94       4985.35       365.43 o                         
 -10   6   7       6901.91       6874.99       358.14 o                         
  -9   6   7       2431.10       2326.04       239.97 o                         
  -8   6   7         85.93         91.68       139.42 o                         
  -7   6   7      23519.61      23928.24       478.89 o                         
  -6   6   7      45799.53      45417.95       561.17 o                         
  -5   6   7       7103.12       6924.83       274.42 o                         
  -4   6   7      41531.97      39930.69       539.58 o                         
  -3   6   7       1583.31       1696.32       124.28 o                         
  -2   6   7      20422.44      20244.05       375.34 o                         
  -1   6   7       3735.54       3499.10       176.27 o                         
   0   6   7      25810.71      25943.84       402.88 o                         
   1   6   7       8747.26       8699.14       263.89 o                         
   2   6   7       3161.18       3161.29       190.42 o                         
   3   6   7       3560.59       3582.32       195.63 o                         
   4   6   7      19792.20      18927.27       434.64 o                         
   5   6   7       5501.67       5508.97       259.61 o                         
   6   6   7      52508.50      51733.39       845.48 o                         
   7   6   7       1917.98       1590.11       218.16 o                         
   8   6   7       6454.08       6458.07       347.64 o                         
   9   6   7        713.48        558.20       193.93 o                         
  10   6   7       2596.27       2587.84       282.48 o                         
  11   6   7        483.22        598.70       231.56 o                         
  12   6   7       6918.76       6920.08       415.52 o                         
  13   6   7        312.46        190.88       251.98 o                         
  14   6   7       3987.70       3750.00       436.39 o                         
  15   6   7       1425.61       1067.43       319.72 o                         
  16   6   7       6020.03       6378.76       845.88 o                         
 -16   7   7       2885.36       2704.98       467.53 o                         
 -15   7   7      17103.37      15489.27       692.47 o                         
 -14   7   7       3847.51       3265.07       383.91 o                         
 -13   7   7      28360.20      28323.37       853.34 o                         
 -12   7   7        191.22        429.16       295.63 o                         
 -11   7   7      18710.53      19063.73       664.66 o                         
 -10   7   7       4247.35       4155.17       314.97 o                         
  -9   7   7      12752.32      12978.55       539.85 o                         
  -8   7   7       5147.88       5572.98       318.10 o                         
  -7   7   7      10101.02       9874.63       406.64 o                         
  -6   7   7       2088.14       2277.36       227.84 o                         
  -5   7   7       9201.29       8551.68       304.46 o                         
  -4   7   7        175.22        252.34        99.76 o                         
  -3   7   7      33597.61      33538.93       522.92 o                         
  -2   7   7       9239.25       9743.56       327.25 o                         
  -1   7   7      80663.24      78642.51       980.96 o                         
   0   7   7      25423.54      24074.49       429.63 o                         
   1   7   7      78423.30      75188.73       869.07 o                         
   2   7   7       1469.39       1595.89       184.43 o                         
   3   7   7      11231.84      11545.75       357.55 o                         
   4   7   7      32785.47      31653.50       630.21 o                         
   5   7   7       4418.11       4637.26       280.91 o                         
   6   7   7      18408.89      17177.27       483.45 o                         
   7   7   7      26197.47      25687.70       605.85 o                         
   8   7   7       5221.70       4611.41       330.39 o                         
   9   7   7      46964.30      47021.61       921.81 o                         
  10   7   7       8041.34       8366.18       410.67 o                         
  11   7   7      14422.80      14471.84       551.93 o                         
  12   7   7        618.59        977.86       276.16 o                         
  13   7   7       3381.11       2948.98       361.43 o                         
  14   7   7       1445.68       1439.77       539.14 o                         
  15   7   7       3590.49       2668.13       451.23 o                         
  16   7   7        188.35      -1070.92      1070.92 o                         
 -16   8   7       4689.25       3344.97      1192.83 o                         
 -15   8   7        366.18        533.30       373.01 o                         
 -14   8   7       4841.09       4990.54       441.06 o                         
 -13   8   7        230.12        378.33       351.73 o                         
 -12   8   7      16005.19      17939.82       707.12 o                         
 -11   8   7        319.35        554.16       305.17 o                         
 -10   8   7        221.38        309.79       260.06 o                         
  -9   8   7       1154.13       1212.35       245.22 o                         
  -8   8   7       4645.90       4229.27       334.55 o                         
  -7   8   7       3086.32       3510.01       279.81 o                         
  -6   8   7      58992.85      60075.96       903.35 o                         
  -5   8   7       9773.93       9966.18       363.15 o                         
  -4   8   7       4553.49       4174.02       244.74 o                         
  -3   8   7        667.41        512.62       172.37 o                         
  -2   8   7       2473.38       2366.11       230.33 o                         
  -1   8   7       9656.58       8877.92       359.15 o                         
   0   8   7      32349.35      31025.79       739.85 o                         
   1   8   7       4487.12       4903.59       280.47 o                         
   2   8   7       6082.76       5889.15       291.69 o                         
   3   8   7       3254.39       2968.66       278.09 o                         
   4   8   7       2751.76       2730.24       235.94 o                         
   5   8   7       1297.08       1067.47       216.57 o                         
   6   8   7      28703.83      28790.20       679.00 o                         
   7   8   7        477.97        514.43       223.50 o                         
   8   8   7      12902.70      13400.61       518.33 o                         
   9   8   7      12466.83      12873.27       517.63 o                         
  10   8   7       1825.08       1823.88       281.14 o                         
  11   8   7       2024.00       2029.84       298.93 o                         
  12   8   7       4160.61       4940.63       422.94 o                         
  13   8   7       4628.53       5094.31       441.12 o                         
  14   8   7       1293.40       1278.94       412.07 o                         
  15   8   7        946.63       1634.16      1177.37 o                         
 -15   9   7       7048.64       7146.16      1118.20 o                         
 -14   9   7       3562.48       2499.99       453.70 o                         
 -13   9   7       2554.75       2135.27       394.94 o                         
 -12   9   7       1292.53       1315.03       375.05 o                         
 -11   9   7      93666.27      95376.68      1583.34 o                         
 -10   9   7        373.98        907.45       263.54 o                         
  -9   9   7        412.79        361.11       223.60 o                         
  -8   9   7      15153.31      15353.71       535.90 o                         
  -7   9   7      49509.35      49910.65       884.60 o                         
  -6   9   7       6570.88       6558.35       340.05 o                         
  -5   9   7        395.77        517.32       197.95 o                         
  -4   9   7       3939.55       4150.82       254.62 o                         
  -3   9   7      45499.43      47053.32       732.41 o                         
  -2   9   7      27139.70      28139.40       638.61 o                         
  -1   9   7         15.75         -5.98       213.82 o                         
   0   9   7       4189.71       3747.39       294.23 o                         
   1   9   7     129027.91     129055.38      1602.93 o                         
   2   9   7       8539.41       8976.05       376.78 o                         
   3   9   7       1919.30       2021.77       213.73 o                         
   4   9   7         40.18         14.14       184.88 o                         
   5   9   7      49738.48      51475.84       923.02 o                         
   6   9   7        963.24       1191.49       253.69 o                         
   7   9   7        313.01         71.25       244.28 o                         
   8   9   7        960.42       1330.53       268.52 o                         
   9   9   7      29074.65      28649.72       776.95 o                         
  10   9   7        141.80        114.74       279.46 o                         
  11   9   7         34.77        270.72       308.71 o                         
  12   9   7         35.35        682.13       382.77 o                         
  13   9   7      42328.70      46160.20      1309.55 o                         
  14   9   7       2147.91       2710.14       949.53 o                         
 -13  10   7       8037.34       7930.82       631.85 o                         
 -12  10   7       4319.49       5049.31       483.15 o                         
 -11  10   7       9138.19       8996.76       546.71 o                         
 -10  10   7       2790.54       2111.86       308.00 o                         
  -9  10   7       1070.42        900.24       249.55 o                         
  -8  10   7         41.46       -191.64       238.89 o                         
  -7  10   7      11859.69      12564.03       486.34 o                         
  -6  10   7      14252.66      14972.45       500.36 o                         
  -5  10   7       9095.54       8263.15       376.49 o                         
  -4  10   7       6978.15       7314.49       314.18 o                         
  -3  10   7        761.59        599.68       181.48 o                         
  -2  10   7         38.32        290.02       187.27 o                         
  -1  10   7       6274.97       5553.40       385.21 o                         
   0  10   7       8429.12       7575.91       507.62 o                         
   1  10   7      13365.49      13655.08       556.32 o                         
   2  10   7       7021.16       6468.22       424.45 o                         
   3  10   7       3142.06       3666.98       322.63 o                         
   4  10   7         16.71        194.97       247.89 o                         
   5  10   7       9081.18       9201.29       511.06 o                         
   6  10   7       5401.98       5895.41       400.11 o                         
   7  10   7      12665.90      12794.83       513.64 o                         
   8  10   7       8599.80       8647.82       489.29 o                         
   9  10   7         22.61       -363.61       363.61 o                         
  10  10   7         13.19        -69.37       325.66 o                         
  11  10   7       2551.12       2897.60       427.25 o                         
  12  10   7        666.74       1090.24       437.01 o                         
  13  10   7       1589.23       2483.35      1360.49 o                         
 -12  11   7        136.87       -323.80       437.64 o                         
 -11  11   7      12979.40      12089.16       700.97 o                         
 -10  11   7       3500.56       3510.67       404.54 o                         
  -9  11   7        566.69        427.11       298.17 o                         
  -8  11   7       2656.85       2341.91       315.12 o                         
  -7  11   7      19910.35      20336.77       671.06 o                         
  -6  11   7       1525.30       1880.39       298.08 o                         
  -5  11   7      13274.37      12645.64       534.06 o                         
  -4  11   7      11293.74      11853.61       566.99 o                         
  -3  11   7      29117.99      28821.22       730.26 o                         
  -2  11   7       1960.22       1690.35       346.43 o                         
  -1  11   7       2664.91       2228.36       323.85 o                         
   0  11   7        495.15         30.02       284.87 o                         
   1  11   7      20113.47      21301.64       741.37 o                         
   2  11   7       4912.56       5130.13       399.85 o                         
   3  11   7       1667.34       1544.76       316.28 o                         
   4  11   7       5549.10       5940.02       478.41 o                         
   5  11   7      17436.46      16928.49       652.04 o                         
   6  11   7         17.48         34.41       322.68 o                         
   7  11   7      11255.70      10639.85       741.28 o                         
   8  11   7       8507.30       9397.59       641.99 o                         
   9  11   7      15990.77      16311.08       811.46 o                         
  10  11   7        818.03        694.33       383.40 o                         
  11  11   7        970.04        264.03      1043.71 o                         
 -10  12   7       4896.05       6403.46       910.04 o                         
  -9  12   7       1251.04       1338.87       384.71 o                         
  -8  12   7       2244.86       1830.20       383.55 o                         
  -7  12   7        348.40        -77.96       340.17 o                         
  -6  12   7      10396.40      10568.37       593.12 o                         
  -5  12   7       1677.67       1414.87       327.24 o                         
  -4  12   7      15932.35      16560.17       713.42 o                         
  -3  12   7       1978.57       2284.01       366.75 o                         
  -2  12   7       9588.48      10437.25       553.16 o                         
  -1  12   7       6931.24       7358.33       492.83 o                         
   0  12   7       2030.31       1533.92       389.29 o                         
   1  12   7        106.70       -207.33       287.65 o                         
   2  12   7       9467.25      10103.04       571.73 o                         
   3  12   7       9279.63       9722.97       599.58 o                         
   4  12   7       9498.54       9453.25       603.61 o                         
   5  12   7         37.57        337.98       382.87 o                         
   6  12   7       4410.91       3515.87       481.34 o                         
   7  12   7        807.02         81.70       375.51 o                         
   8  12   7      10469.01      11846.33       767.91 o                         
   9  12   7         86.58        756.55       665.89 o                         
  10  12   7       2805.85       2915.28      1171.18 o                         
  -8  13   7       2783.62       1685.77       613.43 o                         
  -7  13   7       2812.69       3481.70       538.62 o                         
  -6  13   7        465.47        574.15       332.41 o                         
  -5  13   7      23357.74      23476.45       917.59 o                         
  -4  13   7       2380.65       2747.34       403.20 o                         
  -3  13   7         57.52       -130.81       336.90 o                         
  -2  13   7      10556.14      10033.60       664.74 o                         
  -1  13   7      19793.85      20676.54       869.20 o                         
   0  13   7         72.48        -59.29       329.16 o                         
   1  13   7        340.79        608.24       350.29 o                         
   2  13   7        500.30        254.21       340.13 o                         
   3  13   7      35399.32      37790.69      1360.80 o                         
   4  13   7        196.33       -302.45       442.25 o                         
   5  13   7       2584.85       2660.78       512.34 o                         
   6  13   7          4.22       -576.73       576.73 o                         
   7  13   7      15121.15      13168.54      2390.86 o                         
   8  13   7          5.75       -594.65       980.15 o                         
  -5  14   7        915.56        -39.47      1747.58 o                         
  -4  14   7        196.25        205.22       571.71 o                         
  -3  14   7          0.55        241.11       533.61 o                         
  -2  14   7        349.11         96.75       439.54 o                         
  -1  14   7       1416.04       1293.03       494.70 o                         
   0  14   7       2050.14        731.68       887.42 o                         
   1  14   7       2130.80       1727.66      1173.16 o                         
   2  14   7        326.68        -31.90       548.92 o                         
   3  14   7        147.60        862.30      1058.60 o                         
   4  14   7        340.72       -170.66       941.96 o                         
 -19   0   8        170.28       -650.39       998.46 o                         
 -18   0   8        784.54       1147.05       405.51 o                         
 -17   0   8       1948.04       1380.19       454.73 o                         
 -16   0   8      65980.73      65854.16      1700.35 o                         
 -15   0   8        270.44        203.04       331.81 o                         
 -14   0   8      18083.10      17948.11       827.12 o                         
 -13   0   8      18645.33      17167.24       692.05 o                         
 -12   0   8     155546.41     154223.48      2044.45 o                         
 -11   0   8          0.61       -105.09       180.45 o                         
 -10   0   8      11911.31      12144.58       448.25 o                         
  -9   0   8      54564.62      53367.01       928.63 o                         
  -8   0   8      80013.81      80304.47      1098.52 o                         
  -7   0   8      60284.17      60925.73       887.49 o                         
  -6   0   8        799.04        887.39       148.08 o                         
  -5   0   8      52057.02      52319.39       693.61 o                         
  -4   0   8     110281.09     110946.20       957.08 o                         
  -3   0   8      41979.00      42512.79       496.81 o                         
  -2   0   8      80897.39      82850.52       721.75 o                         
  -1   0   8       3474.94       3611.86       168.78 o                         
   0   0   8     605706.94     583231.50      4386.25 o                         
   1   0   8      36161.44      36676.84       500.09 o                         
   2   0   8     131039.52     133544.84      1354.58 o                         
   3   0   8      22577.35      22210.82       473.94 o                         
   4   0   8     187311.09     184273.19      1982.25 o                         
   5   0   8         90.83        178.72       192.67 o                         
   6   0   8      11474.40      11589.57       497.70 o                         
   7   0   8      46491.64      46796.43      1345.51 o                         
   8   0   8     135883.08     135296.70      2813.12 o                         
   9   0   8       4465.44       4421.59       411.04 o                         
  10   0   8        878.64       1061.28       245.33 o                         
  11   0   8       2714.64       2329.49       373.34 o                         
  12   0   8      40405.87      39703.07      1347.59 o                         
  13   0   8       2029.02       1712.04       393.61 o                         
  14   0   8      11394.59      13017.41       823.81 o                         
  15   0   8          2.92          1.34       396.79 o                         
  16   0   8      67809.16      67530.15      1791.25 o                         
  17   0   8       1170.77       1097.79       433.29 o                         
  18   0   8         20.70       -758.90       758.90 o                         
 -18   1   8       6297.84       6466.54       504.30 o                         
 -17   1   8      13397.22      14009.95       606.16 o                         
 -16   1   8       1167.73       1598.52       290.12 o                         
 -15   1   8       2601.84       1891.09       274.89 o                         
 -14   1   8       2253.41       1934.74       249.90 o                         
 -13   1   8       3501.34       4352.06       330.28 o                         
 -12   1   8      15022.02      15290.48       436.63 o                         
 -11   1   8      25414.72      24229.49       486.98 o                         
 -10   1   8        648.07        655.86       134.15 o                         
  -9   1   8        125.48        341.74       117.70 o                         
  -8   1   8         11.85        122.03        99.70 o                         
  -7   1   8      28934.75      30328.97       417.09 o                         
  -6   1   8       4466.71       4500.09       161.46 o                         
  -5   1   8      87217.68      87900.38       645.46 o                         
  -4   1   8       8048.88       8185.06       173.91 o                         
  -3   1   8        232.29        297.74        59.19 o                         
  -2   1   8       4048.41       4246.83       113.49 o                         
  -1   1   8       5503.82       6215.19       118.07 o                         
   0   1   8      33317.20      32793.79       271.27 o                         
   1   1   8      23062.80      23209.81       254.88 o                         
   2   1   8         63.39        129.77        76.26 o                         
   3   1   8      85015.25      83633.88       700.32 o                         
   4   1   8       9605.69       9782.62       243.88 o                         
   5   1   8      43926.86      43705.62       564.24 o                         
   6   1   8       5255.04       4880.88       240.81 o                         
   7   1   8       2645.40       2812.05       212.78 o                         
   8   1   8         14.15        -63.22       177.58 o                         
   9   1   8       2459.47       2366.51       233.67 o                         
  10   1   8       4705.67       4763.80       273.47 o                         
  11   1   8      33362.85      32844.19       764.75 o                         
  12   1   8       4756.11       4596.88       335.71 o                         
  13   1   8       3823.72       3982.47       361.01 o                         
  14   1   8       1574.38       1700.68       298.72 o                         
  15   1   8        447.12       1091.79       298.63 o                         
  16   1   8       2741.86       2710.12       336.68 o                         
  17   1   8       4313.02       3443.83       418.76 o                         
  18   1   8       1083.11       1236.32       737.72 o                         
 -18   2   8       6045.46       6606.85       603.52 o                         
 -17   2   8        121.93         -2.56       304.36 o                         
 -16   2   8      10125.90       9892.20       558.24 o                         
 -15   2   8        148.62        290.26       275.91 o                         
 -14   2   8       5822.63       6378.89       397.39 o                         
 -13   2   8         54.16        180.17       203.11 o                         
 -12   2   8      44255.26      44351.44       847.39 o                         
 -11   2   8       1334.51       1182.11       161.88 o                         
 -10   2   8      34747.95      35371.07       600.35 o                         
  -9   2   8         29.18        191.92       138.66 o                         
  -8   2   8      62138.76      61765.95       625.38 o                         
  -7   2   8        522.29        449.91       108.31 o                         
  -6   2   8      14604.95      15539.67       316.99 o                         
  -5   2   8        584.27        553.77        73.89 o                         
  -4   2   8      45198.72      46232.10       400.95 o                         
  -3   2   8        876.19        893.68        69.12 o                         
  -2   2   8      10393.90      10635.64       156.52 o                         
  -1   2   8        690.69        800.37        69.68 o                         
   0   2   8     102234.77     104234.28       667.33 o                         
   1   2   8        313.34        448.21        66.98 o                         
   2   2   8     112007.00     111877.23       774.52 o                         
   3   2   8       6089.44       6324.39       170.80 o                         
   4   2   8     130386.62     127271.89       927.67 o                         
   5   2   8       7443.65       7246.09       224.91 o                         
   6   2   8      15980.46      16155.75       367.02 o                         
   7   2   8       7626.83       7208.46       274.81 o                         
   8   2   8      14392.57      15157.86       410.60 o                         
   9   2   8       6675.01       6058.19       296.55 o                         
  10   2   8       4912.47       5230.60       287.21 o                         
  11   2   8          0.95         13.29       215.37 o                         
  12   2   8      45832.34      46066.41       909.85 o                         
  13   2   8       2229.52       2130.32       326.89 o                         
  14   2   8      26632.50      27699.20       822.99 o                         
  15   2   8        633.79        701.22       272.58 o                         
  16   2   8      10190.75      10923.43       618.27 o                         
  17   2   8        261.56       -334.58       341.90 o                         
  18   2   8        886.06       1299.69       844.56 o                         
 -18   3   8       2292.42       1889.04       623.96 o                         
 -17   3   8      15621.31      14439.94       706.11 o                         
 -16   3   8         31.65       -114.83       332.86 o                         
 -15   3   8       4850.04       5206.64       399.43 o                         
 -14   3   8       1178.78       1237.24       247.74 o                         
 -13   3   8      13220.32      14265.32       525.25 o                         
 -12   3   8       6558.90       6487.38       383.19 o                         
 -11   3   8      15388.72      15342.76       520.55 o                         
 -10   3   8       4334.25       4539.29       264.02 o                         
  -9   3   8       1208.21       1389.87       179.62 o                         
  -8   3   8       3688.88       3690.87       186.67 o                         
  -7   3   8     142610.00     143189.88      1025.03 o                         
  -6   3   8       5246.75       5066.26       182.50 o                         
  -5   3   8      47866.90      47909.08       517.45 o                         
  -4   3   8      14724.06      14375.15       286.30 o                         
  -3   3   8        552.40        802.03        79.43 o                         
  -2   3   8        256.28        311.09        62.31 o                         
  -1   3   8     104740.02     104818.05       690.10 o                         
   0   3   8      39567.39      39085.98       437.66 o                         
   1   3   8       4442.82       3920.77       164.08 o                         
   2   3   8       1111.03       1085.99        86.06 o                         
   3   3   8      51180.75      52984.30       500.67 o                         
   4   3   8       7540.67       7384.67       204.02 o                         
   5   3   8     154249.73     154615.05      1015.29 o                         
   6   3   8       3331.30       3352.90       172.46 o                         
   7   3   8        721.20        801.40       137.97 o                         
   8   3   8        385.38        552.50       151.14 o                         
   9   3   8        557.33        642.70       168.84 o                         
  10   3   8        691.98        664.60       195.33 o                         
  11   3   8      60905.15      61773.51       987.54 o                         
  12   3   8       9610.80      10515.56       445.03 o                         
  13   3   8       7026.57       7278.92       403.21 o                         
  14   3   8        751.51        488.17       288.61 o                         
  15   3   8       1132.79       1146.03       286.01 o                         
  16   3   8       1671.46       1517.51       352.12 o                         
  17   3   8       9936.58      10029.84       964.29 o                         
 -18   4   8      26009.95      26276.70      1877.95 o                         
 -17   4   8       1196.94       1441.05       396.82 o                         
 -16   4   8         48.47        311.73       306.38 o                         
 -15   4   8       1049.05        465.14       305.81 o                         
 -14   4   8      17513.84      16704.87       662.22 o                         
 -13   4   8      11937.95      11809.67       495.59 o                         
 -12   4   8       4730.54       4753.32       333.30 o                         
 -11   4   8        970.44       1147.31       227.92 o                         
 -10   4   8     129191.80     126178.66      1375.68 o                         
  -9   4   8       7477.92       7357.78       288.73 o                         
  -8   4   8      13202.97      12819.91       298.94 o                         
  -7   4   8      22010.10      21961.85       335.14 o                         
  -6   4   8     153237.19     153646.00      1097.03 o                         
  -5   4   8       6071.41       6114.38       181.65 o                         
  -4   4   8      10392.23      10900.77       255.14 o                         
  -3   4   8         78.32        103.47        90.46 o                         
  -2   4   8     276891.06     277227.41      1331.95 o                         
  -1   4   8        669.15        878.37        89.68 o                         
   0   4   8      23948.68      23897.11       333.41 o                         
   1   4   8          3.63         58.00        81.59 o                         
   2   4   8      45421.57      43093.29       462.06 o                         
   3   4   8       2890.02       2728.62       148.59 o                         
   4   4   8      14076.76      13959.46       271.67 o                         
   5   4   8        270.26        360.97       101.35 o                         
   6   4   8     193234.47     191948.48      1403.15 o                         
   7   4   8       5388.35       5562.95       229.38 o                         
   8   4   8        689.33        835.33       174.31 o                         
   9   4   8         44.50         85.53       160.59 o                         
  10   4   8      69738.12      69024.81       921.26 o                         
  11   4   8       1039.86       1007.22       200.23 o                         
  12   4   8       3257.43       3527.61       300.30 o                         
  13   4   8        333.57        557.66       272.32 o                         
  14   4   8      20059.70      19003.19       670.18 o                         
  15   4   8        378.92        624.20       273.93 o                         
  16   4   8         80.07        142.35       298.23 o                         
  17   4   8        343.39         58.41       546.78 o                         
 -17   5   8       1426.25       2099.34       527.05 o                         
 -16   5   8       2381.60       1773.67       360.30 o                         
 -15   5   8        510.27        351.54       312.56 o                         
 -14   5   8        417.11        489.21       276.60 o                         
 -13   5   8        122.98        292.44       287.46 o                         
 -12   5   8       5770.68       6368.26       377.23 o                         
 -11   5   8       7158.56       7631.18       362.51 o                         
 -10   5   8         18.83       -171.14       171.14 o                         
  -9   5   8         70.84         33.93       163.10 o                         
  -8   5   8        708.11        600.21       158.78 o                         
  -7   5   8        798.79        584.47       110.24 o                         
  -6   5   8       3083.61       2870.75       125.27 o                         
  -5   5   8      55454.41      55346.64       562.23 o                         
  -4   5   8         64.46         98.55       118.22 o                         
  -3   5   8        662.93        664.43        96.82 o                         
  -2   5   8      12095.40      11952.33       245.54 o                         
  -1   5   8      18312.29      17784.79       295.25 o                         
   0   5   8      10468.18      10026.71       234.69 o                         
   1   5   8      23500.83      22952.54       318.03 o                         
   2   5   8        150.43        225.75       111.05 o                         
   3   5   8      26955.99      26044.49       505.64 o                         
   4   5   8       4011.65       3904.41       230.31 o                         
   5   5   8       2741.65       2634.10       228.50 o                         
   6   5   8       2214.19       2204.66       208.53 o                         
   7   5   8        569.55        491.11       178.97 o                         
   8   5   8        378.67        642.88       197.59 o                         
   9   5   8       3926.69       4056.85       293.64 o                         
  10   5   8        114.24        -22.88       202.43 o                         
  11   5   8        423.72        317.08       201.66 o                         
  12   5   8       2115.04       1629.83       257.98 o                         
  13   5   8       2855.17       2817.70       307.43 o                         
  14   5   8       1509.71       1371.65       269.27 o                         
  15   5   8         49.66        172.21       271.60 o                         
  16   5   8         78.78       -178.60       341.07 o                         
  17   5   8         23.29       1850.43      1240.18 o                         
 -17   6   8        105.04        322.59       734.75 o                         
 -16   6   8       5340.13       5250.71       520.42 o                         
 -15   6   8        472.19        807.03       322.95 o                         
 -14   6   8      36162.50      36523.52      1018.85 o                         
 -13   6   8        226.51        125.68       262.82 o                         
 -12   6   8       1935.16       1586.49       284.27 o                         
 -11   6   8       1117.37       1124.14       255.04 o                         
 -10   6   8      18322.45      18618.45       538.77 o                         
  -9   6   8        454.52        554.03       214.22 o                         
  -8   6   8       9988.10      10119.96       342.97 o                         
  -7   6   8       1148.91       1233.82       154.63 o                         
  -6   6   8     134421.89     132461.48      1041.39 o                         
  -5   6   8       3552.83       3264.49       137.45 o                         
  -4   6   8      29146.21      27395.62       401.67 o                         
  -3   6   8      11143.83      11070.34       250.62 o                         
  -2   6   8     133858.80     132573.41      1067.28 o                         
  -1   6   8          2.64         -0.86       109.93 o                         
   0   6   8        118.55        234.97        83.46 o                         
   1   6   8       2644.41       2430.17       144.68 o                         
   2   6   8      23001.20      22844.50       442.81 o                         
   3   6   8       1364.39       1494.15       186.00 o                         
   4   6   8        544.09        608.54       185.62 o                         
   5   6   8      18555.41      18328.33       540.30 o                         
   6   6   8      96828.45      96886.03      1200.11 o                         
   7   6   8       5980.57       6131.73       316.02 o                         
   8   6   8      31778.34      31694.87       677.67 o                         
   9   6   8       9790.85       9512.01       403.79 o                         
  10   6   8      67129.60      67740.36      1103.22 o                         
  11   6   8        537.45        615.88       232.88 o                         
  12   6   8        466.47        621.89       279.07 o                         
  13   6   8       2919.52       2788.96       344.05 o                         
  14   6   8       2084.64       2289.63       322.53 o                         
  15   6   8        564.04       1052.71       335.61 o                         
  16   6   8       4408.70       3947.23       723.46 o                         
 -16   7   8        530.34       1646.71       608.77 o                         
 -15   7   8       5689.60       6137.29       504.75 o                         
 -14   7   8          4.40       -136.24       307.89 o                         
 -13   7   8       8050.10       8219.63       500.50 o                         
 -12   7   8        487.47        542.82       288.48 o                         
 -11   7   8       9429.20       9263.55       487.86 o                         
 -10   7   8        495.08        802.31       235.70 o                         
  -9   7   8       6070.02       6102.74       340.14 o                         
  -8   7   8      22891.89      22656.81       617.16 o                         
  -7   7   8      79835.96      80812.59      1083.35 o                         
  -6   7   8        882.06        778.99       169.13 o                         
  -5   7   8      35870.50      35571.58       619.57 o                         
  -4   7   8       6572.59       6502.63       259.65 o                         
  -3   7   8        649.50        768.44       131.38 o                         
  -2   7   8       9481.26       8637.74       255.64 o                         
  -1   7   8      66865.07      65400.88       920.22 o                         
   0   7   8        458.28        462.17        94.41 o                         
   1   7   8      29274.89      28929.39       558.87 o                         
   2   7   8       7652.13       7478.85       309.00 o                         
   3   7   8       9246.53       9141.06       342.39 o                         
   4   7   8       1161.12        941.10       191.68 o                         
   5   7   8      67726.10      66869.71       971.61 o                         
   6   7   8      10553.67      10953.59       413.79 o                         
   7   7   8      13263.56      13782.72       487.52 o                         
   8   7   8        229.85        342.92       232.47 o                         
   9   7   8         64.15         96.67       220.31 o                         
  10   7   8      10715.43       9927.01       440.16 o                         
  11   7   8      18073.01      18471.53       646.35 o                         
  12   7   8        102.00        159.04       271.53 o                         
  13   7   8      16456.08      16588.17       678.65 o                         
  14   7   8       2212.82       1987.01       344.39 o                         
  15   7   8       1028.61        258.16       440.76 o                         
 -15   8   8        179.58        -93.80       401.03 o                         
 -14   8   8       2768.86       2709.55       372.70 o                         
 -13   8   8       3569.38       3043.55       425.95 o                         
 -12   8   8      50146.37      50485.11      1132.11 o                         
 -11   8   8        970.28        716.52       289.65 o                         
 -10   8   8       1050.47        808.52       262.94 o                         
  -9   8   8       1715.26       1678.46       248.87 o                         
  -8   8   8      20309.80      19544.60       550.46 o                         
  -7   8   8       1787.48       1430.06       213.53 o                         
  -6   8   8        146.13         45.73       196.52 o                         
  -5   8   8       8894.90       8984.46       345.56 o                         
  -4   8   8      51496.33      51208.21       802.53 o                         
  -3   8   8      27181.10      27393.25       605.93 o                         
  -2   8   8       4357.06       4294.08       291.05 o                         
  -1   8   8       2191.53       1739.26       252.71 o                         
   0   8   8     119835.34     117655.40      1522.20 o                         
   1   8   8      47602.89      46530.60       885.02 o                         
   2   8   8      16151.77      15087.14       447.93 o                         
   3   8   8      20255.71      19721.40       502.35 o                         
   4   8   8      30462.43      29684.25       656.65 o                         
   5   8   8       2678.91       2463.92       300.34 o                         
   6   8   8         94.40         61.68       192.13 o                         
   7   8   8       8531.38       8420.45       426.43 o                         
   8   8   8      48253.01      48596.21       962.51 o                         
   9   8   8       2159.38       2206.85       342.89 o                         
  10   8   8       7352.18       8070.22       437.34 o                         
  11   8   8          2.01        393.58       381.89 o                         
  12   8   8      31690.98      30050.83       944.28 o                         
  13   8   8       5861.12       6488.96       499.39 o                         
  14   8   8       3792.72       3916.82       722.35 o                         
  15   8   8       2548.49       2300.63      1442.64 o                         
 -14   9   8       1060.82       1103.71       422.53 o                         
 -13   9   8         13.09       -313.43       313.43 o                         
 -12   9   8         10.30        -74.14       286.23 o                         
 -11   9   8          0.45        129.47       285.20 o                         
 -10   9   8       1046.33       1107.36       245.17 o                         
  -9   9   8       3033.93       3396.01       297.07 o                         
  -8   9   8        858.22        760.46       221.08 o                         
  -7   9   8        912.63        941.76       218.25 o                         
  -6   9   8       1438.37        857.65       199.68 o                         
  -5   9   8       1213.37        995.50       201.64 o                         
  -4   9   8        915.82        829.76       202.15 o                         
  -3   9   8       1535.61       1144.57       206.83 o                         
  -2   9   8      14711.73      15239.65       531.44 o                         
  -1   9   8       2126.45       1988.82       281.56 o                         
   0   9   8      11943.48      12230.57       511.05 o                         
   1   9   8        844.23        870.11       226.24 o                         
   2   9   8       5481.41       5103.93       418.36 o                         
   3   9   8        823.03        960.87       210.42 o                         
   4   9   8      15384.21      15257.86       485.54 o                         
   5   9   8       2787.14       2547.12       263.98 o                         
   6   9   8       3752.46       3282.36       336.59 o                         
   7   9   8        167.00        370.08       239.90 o                         
   8   9   8        730.00        736.98       265.64 o                         
   9   9   8        318.18        387.25       273.19 o                         
  10   9   8       2894.22       3328.29       357.15 o                         
  11   9   8         41.39        306.35       331.15 o                         
  12   9   8       3327.42       3131.41       475.16 o                         
  13   9   8         34.44       -421.09       466.50 o                         
  14   9   8        573.64       1159.86      1250.41 o                         
 -13  10   8        785.47        186.63       361.38 o                         
 -12  10   8      43610.58      46331.43      1215.70 o                         
 -11  10   8        703.20        957.40       333.77 o                         
 -10  10   8        636.15        344.45       286.55 o                         
  -9  10   8         34.21        156.57       254.74 o                         
  -8  10   8      22498.23      22179.44       663.53 o                         
  -7  10   8       1234.74       1238.24       242.51 o                         
  -6  10   8         24.38        220.49       217.59 o                         
  -5  10   8       3199.39       2950.22       264.69 o                         
  -4  10   8      51526.95      51829.31       918.14 o                         
  -3  10   8      11121.55      11148.80       419.02 o                         
  -2  10   8         12.90       -217.28       217.28 o                         
  -1  10   8        139.16        -95.14       263.73 o                         
   0  10   8      67312.96      64957.73      1273.58 o                         
   1  10   8       4659.57       4886.99       385.17 o                         
   2  10   8       1204.37       1095.28       255.02 o                         
   3  10   8       1093.01       1234.43       285.71 o                         
   4  10   8      38112.53      38170.54       904.67 o                         
   5  10   8       1607.04       1318.33       288.13 o                         
   6  10   8       1776.73       1687.04       312.84 o                         
   7  10   8       5481.50       5161.76       380.51 o                         
   8  10   8      43210.52      45679.87       999.57 o                         
   9  10   8       1539.06        989.98       294.01 o                         
  10  10   8         89.89         28.62       324.63 o                         
  11  10   8        241.64        809.56       383.84 o                         
  12  10   8      21704.43      24552.99      2865.11 o                         
  13  10   8        695.67        479.15      1000.05 o                         
 -12  11   8        396.56       -228.44       466.86 o                         
 -11  11   8       7080.37       7463.04       594.29 o                         
 -10  11   8         42.34        273.29       342.55 o                         
  -9  11   8       5150.36       5503.93       408.70 o                         
  -8  11   8      12541.47      12886.52       578.13 o                         
  -7  11   8      16098.07      16131.52       649.06 o                         
  -6  11   8        423.49        978.19       297.50 o                         
  -5  11   8      14565.02      14428.00       570.73 o                         
  -4  11   8       3280.47       2409.03       326.30 o                         
  -3  11   8       1017.21        737.81       255.44 o                         
  -2  11   8       6366.33       6273.07       394.44 o                         
  -1  11   8      11064.23      11559.36       587.76 o                         
   0  11   8        708.85        541.99       384.43 o                         
   1  11   8      21202.83      21615.22       807.35 o                         
   2  11   8       4786.79       4225.69       391.72 o                         
   3  11   8       6139.00       5987.64       564.06 o                         
   4  11   8       1777.86       1692.95       396.82 o                         
   5  11   8       6422.04       5843.97       565.37 o                         
   6  11   8      13220.81      13514.11       685.24 o                         
   7  11   8      16857.79      18085.39       884.05 o                         
   8  11   8        491.75       1030.92       363.43 o                         
   9  11   8        710.59       1487.06       412.79 o                         
  10  11   8       4836.97       5596.26       641.39 o                         
 -10  12   8       7056.16       8427.02      1127.37 o                         
  -9  12   8        213.05        -21.48       402.70 o                         
  -8  12   8       8549.51       9544.61       622.57 o                         
  -7  12   8       1043.81        719.69       384.11 o                         
  -6  12   8      23272.72      26133.05       930.12 o                         
  -5  12   8       7208.64       7724.86       511.34 o                         
  -4  12   8       7860.71       7530.06       567.08 o                         
  -3  12   8       9761.25       9545.33       578.69 o                         
  -2  12   8      12784.52      12751.69       827.62 o                         
  -1  12   8        521.95        428.88       311.42 o                         
   0  12   8       3262.17       3405.20       419.66 o                         
   1  12   8      13110.17      14348.89       682.88 o                         
   2  12   8      12533.18      13004.85       775.45 o                         
   3  12   8       2265.04       2646.01       405.30 o                         
   4  12   8       4160.17       3839.05       510.00 o                         
   5  12   8       2979.11       3722.97       505.75 o                         
   6  12   8      15414.48      15554.66       887.20 o                         
   7  12   8      10019.53      10496.95       718.35 o                         
   8  12   8       6971.44       7337.35       767.75 o                         
   9  12   8        483.68       1274.98       764.93 o                         
  -8  13   8        128.86       -483.49       636.19 o                         
  -7  13   8        824.65        857.64       554.93 o                         
  -6  13   8         13.47       -419.28       441.62 o                         
  -5  13   8       5519.02       6156.54       510.50 o                         
  -4  13   8        415.48        316.78       324.40 o                         
  -3  13   8       4020.42       3982.96       467.71 o                         
  -2  13   8       1241.44        753.20       402.31 o                         
  -1  13   8       1100.45       1538.72       596.46 o                         
   0  13   8       1100.77       1110.91       366.26 o                         
   1  13   8       3564.74       2960.14       455.95 o                         
   2  13   8       4541.50       4535.21       624.60 o                         
   3  13   8       9491.38       9831.27       744.75 o                         
   4  13   8       2016.48       1961.37       591.86 o                         
   5  13   8         35.97        150.14       425.33 o                         
   6  13   8          3.18        450.23       745.79 o                         
   7  13   8       1693.58       2381.04      1210.36 o                         
  -4  14   8        951.74        967.08      1056.98 o                         
  -3  14   8       3993.63       5166.23      1018.26 o                         
  -2  14   8      23468.59      22678.51      1429.01 o                         
  -1  14   8       1576.23        924.10       624.05 o                         
   0  14   8        778.63        832.94       618.99 o                         
   1  14   8          5.63        703.98       715.81 o                         
   2  14   8      30385.05      28956.45      1723.31 o                         
   3  14   8        211.23        760.55       619.12 o                         
 -18   1   9        594.82        619.64       520.55 o                         
 -17   1   9      57117.42      56442.82      1164.01 o                         
 -16   1   9       5697.48       5443.26       394.41 o                         
 -15   1   9       2752.30       2554.30       302.32 o                         
 -14   1   9        516.68        533.77       218.26 o                         
 -13   1   9      44507.45      44899.66       851.62 o                         
 -12   1   9        113.45        160.22       163.68 o                         
 -11   1   9       4001.06       4002.34       224.44 o                         
 -10   1   9          0.69         57.91       123.13 o                         
  -9   1   9      27524.66      27191.55       440.12 o                         
  -8   1   9      17218.76      17176.57       327.06 o                         
  -7   1   9        736.82        602.84       104.01 o                         
  -6   1   9       5486.65       5597.14       172.27 o                         
  -5   1   9     262571.19     261454.55      1370.71 o                         
  -4   1   9      11396.75      11140.08       212.29 o                         
  -3   1   9      13389.28      14132.66       216.80 o                         
  -2   1   9       1881.99       1853.66        77.60 o                         
  -1   1   9     330262.91     326820.91      1522.03 o                         
   0   1   9       9679.94       9422.97       163.07 o                         
   1   1   9      35560.47      35935.25       348.70 o                         
   2   1   9       4148.09       3985.39       134.11 o                         
   3   1   9     108521.11     107501.41       868.88 o                         
   4   1   9       3146.57       3244.50       170.59 o                         
   5   1   9      23728.99      22708.46       410.74 o                         
   6   1   9      13488.88      13221.95       360.77 o                         
   7   1   9      84095.89      82883.30       988.05 o                         
   8   1   9       6026.31       5522.20       292.22 o                         
   9   1   9      10859.10      11411.27       416.03 o                         
  10   1   9       2600.63       2349.84       221.30 o                         
  11   1   9      76504.50      75829.22      1177.26 o                         
  12   1   9      10310.02      10730.61       483.40 o                         
  13   1   9       8016.04       7004.98       422.79 o                         
  14   1   9         50.65        171.43       324.56 o                         
  15   1   9      37340.39      38237.52       953.40 o                         
  16   1   9          3.37        391.36       301.42 o                         
  17   1   9         86.13        964.63       340.18 o                         
  18   1   9        226.90       -562.95      1142.64 o                         
 -18   2   9      14050.71      11976.45       894.61 o                         
 -17   2   9       1075.69       1296.24       299.48 o                         
 -16   2   9      22025.64      21426.23       725.18 o                         
 -15   2   9        529.61        603.26       247.49 o                         
 -14   2   9        742.69        647.18       235.33 o                         
 -13   2   9      24831.53      24395.29       619.22 o                         
 -12   2   9      49335.49      49146.72       864.13 o                         
 -11   2   9       1606.75       1555.00       175.87 o                         
 -10   2   9      41939.95      41978.84       652.24 o                         
  -9   2   9       7262.94       7365.13       262.04 o                         
  -8   2   9       8357.97       8607.39       258.91 o                         
  -7   2   9      16351.20      16152.16       371.12 o                         
  -6   2   9     158157.55     158075.91      1068.82 o                         
  -5   2   9        681.96        768.41        84.37 o                         
  -4   2   9       1305.22       1675.32       112.11 o                         
  -3   2   9       1094.70       1130.76        81.37 o                         
  -2   2   9       5665.43       5459.92       125.58 o                         
  -1   2   9      22281.15      21753.10       266.87 o                         
   0   2   9     272252.16     271479.50      1433.16 o                         
   1   2   9        310.82        278.14        59.50 o                         
   2   2   9      41246.17      42503.37       451.75 o                         
   3   2   9       2607.48       2663.11       130.12 o                         
   4   2   9       9458.08       9359.69       269.61 o                         
   5   2   9       8751.43       8919.50       250.51 o                         
   6   2   9      18775.04      18020.78       412.67 o                         
   7   2   9        366.09        196.98       147.46 o                         
   8   2   9       9948.03      10067.19       332.88 o                         
   9   2   9       1188.75       1019.35       177.39 o                         
  10   2   9      62628.74      62124.43       908.80 o                         
  11   2   9      10037.97       9649.92       427.39 o                         
  12   2   9      15045.19      14932.40       537.03 o                         
  13   2   9         11.77        213.00       245.19 o                         
  14   2   9        117.67        595.21       278.49 o                         
  15   2   9      11923.45      12158.47       618.44 o                         
  16   2   9       6184.99       6286.25       494.23 o                         
  17   2   9       1947.17        626.60       373.34 o                         
 -18   3   9       4465.00       4231.29       756.80 o                         
 -17   3   9        529.76        572.24       402.98 o                         
 -16   3   9        310.13        541.46       283.15 o                         
 -15   3   9       6726.75       6110.87       399.38 o                         
 -14   3   9        193.25        376.08       246.04 o                         
 -13   3   9       4136.88       3933.02       310.89 o                         
 -12   3   9        594.21        590.14       217.11 o                         
 -11   3   9     118825.68     118007.35      1225.24 o                         
 -10   3   9       3265.45       3168.67       230.46 o                         
  -9   3   9      49539.93      50307.12       698.00 o                         
  -8   3   9      23702.43      22698.30       389.09 o                         
  -7   3   9      40654.30      40919.70       514.26 o                         
  -6   3   9       2177.00       2142.73       127.83 o                         
  -5   3   9       2337.04       2251.35       143.60 o                         
  -4   3   9      36342.29      35259.09       402.35 o                         
  -3   3   9     101174.64     101282.32       790.06 o                         
  -2   3   9      19898.92      19243.25       236.56 o                         
  -1   3   9      26261.68      26896.72       346.51 o                         
   0   3   9      13142.91      13007.01       240.95 o                         
   1   3   9     100713.33      99303.62       800.03 o                         
   2   3   9      23997.98      23521.64       336.11 o                         
   3   3   9      42751.25      41510.46       450.35 o                         
   4   3   9        209.48        159.43        87.96 o                         
   5   3   9     137341.12     134562.05       942.74 o                         
   6   3   9       8859.38       8993.35       256.09 o                         
   7   3   9        937.64       1050.95       144.08 o                         
   8   3   9          5.90         13.43       143.82 o                         
   9   3   9      16261.12      16269.35       440.08 o                         
  10   3   9       2918.78       3192.26       266.21 o                         
  11   3   9      15177.79      15215.87       507.05 o                         
  12   3   9         14.20        283.77       235.88 o                         
  13   3   9      55932.87      58070.71      1245.93 o                         
  14   3   9       1966.17       1786.57       305.84 o                         
  15   3   9       3374.42       3393.37       383.03 o                         
  16   3   9         70.11       -315.27       329.05 o                         
  17   3   9       5474.29       6027.79       747.70 o                         
 -18   4   9       1305.42        -14.81       664.49 o                         
 -17   4   9        551.15        488.52       372.36 o                         
 -16   4   9       3647.50       3288.41       373.60 o                         
 -15   4   9       3315.18       4145.06       409.32 o                         
 -14   4   9        526.77        368.68       240.53 o                         
 -13   4   9       5233.08       4956.50       330.54 o                         
 -12   4   9       6160.23       6124.59       370.94 o                         
 -11   4   9       6014.98       6148.00       345.05 o                         
 -10   4   9      20076.74      19883.31       504.02 o                         
  -9   4   9       7224.11       6943.25       288.55 o                         
  -8   4   9       5035.28       5007.05       234.50 o                         
  -7   4   9       8000.19       7692.38       228.75 o                         
  -6   4   9         18.37         99.19        74.06 o                         
  -5   4   9        296.02        303.15        84.01 o                         
  -4   4   9        640.61        571.98        67.67 o                         
  -3   4   9       8607.70       8638.50       185.00 o                         
  -2   4   9      55631.65      54233.47       509.75 o                         
  -1   4   9       8338.66       8176.56       207.14 o                         
   0   4   9       4187.05       4289.89       132.64 o                         
   1   4   9       1874.97       1807.10       104.20 o                         
   2   4   9       7407.08       7341.08       195.85 o                         
   3   4   9      12087.33      12166.83       240.21 o                         
   4   4   9      65864.80      64228.94       665.53 o                         
   5   4   9         15.91         49.00        91.11 o                         
   6   4   9       3778.11       3550.18       200.34 o                         
   7   4   9      13472.25      12805.86       338.94 o                         
   8   4   9      13893.05      13425.09       354.59 o                         
   9   4   9        941.93        994.90       174.66 o                         
  10   4   9      25003.09      25342.74       548.57 o                         
  11   4   9         43.94        169.43       218.25 o                         
  12   4   9       5655.45       6512.40       436.34 o                         
  13   4   9          5.76        365.32       250.38 o                         
  14   4   9       1198.73       1241.27       328.61 o                         
  15   4   9        418.08        510.82       282.55 o                         
  16   4   9       2571.51       2990.12       374.99 o                         
  17   4   9       1507.78        278.29       546.85 o                         
 -17   5   9        140.85        296.29       483.32 o                         
 -16   5   9       3771.16       3564.93       380.79 o                         
 -15   5   9      54218.02      53089.76      1125.58 o                         
 -14   5   9         60.05        547.29       288.32 o                         
 -13   5   9         14.13        121.98       257.53 o                         
 -12   5   9         34.09        273.94       264.25 o                         
 -11   5   9      75322.54      74864.05      1111.33 o                         
 -10   5   9        266.85        449.93       182.20 o                         
  -9   5   9      12407.37      12443.74       409.39 o                         
  -8   5   9       4554.35       5003.05       241.61 o                         
  -7   5   9     147938.45     148309.11      1134.29 o                         
  -6   5   9       5398.13       5172.19       165.37 o                         
  -5   5   9       4773.72       4714.48       194.17 o                         
  -4   5   9       1165.78       1018.31       131.42 o                         
  -3   5   9     121318.66     120616.12       987.56 o                         
  -2   5   9        127.99        159.27        78.81 o                         
  -1   5   9       3675.72       3670.95       135.88 o                         
   0   5   9       3081.40       2998.32       129.17 o                         
   1   5   9      70954.41      68088.71       592.33 o                         
   2   5   9      12954.15      12746.86       299.51 o                         
   3   5   9       2393.86       2236.79       164.86 o                         
   4   5   9      15230.34      15152.67       355.03 o                         
   5   5   9     273827.25     267554.84      1941.40 o                         
   6   5   9       2317.77       2291.09       208.36 o                         
   7   5   9       4846.12       4559.21       260.11 o                         
   8   5   9       1569.62       1659.73       222.34 o                         
   9   5   9      59017.05      59239.50       953.37 o                         
  10   5   9        103.58        120.72       208.10 o                         
  11   5   9         52.25       -134.44       216.72 o                         
  12   5   9       2086.70       1862.05       260.56 o                         
  13   5   9      16771.53      17118.50       630.52 o                         
  14   5   9        475.34        518.24       271.90 o                         
  15   5   9         21.23        242.98       266.76 o                         
  16   5   9         57.49        856.87       525.10 o                         
 -17   6   9        876.89       1399.99       466.50 o                         
 -16   6   9       4169.80       4634.49       481.92 o                         
 -15   6   9       1478.97       1734.25       345.21 o                         
 -14   6   9       2307.91       2139.83       337.71 o                         
 -13   6   9      12274.04      13658.88       623.27 o                         
 -12   6   9      12291.50      12178.15       574.89 o                         
 -11   6   9       1474.80       1684.20       287.85 o                         
 -10   6   9      18946.18      18640.85       559.32 o                         
  -9   6   9       1416.61       1303.50       198.37 o                         
  -8   6   9      11200.11      11108.75       351.71 o                         
  -7   6   9       2334.57       2084.54       174.73 o                         
  -6   6   9      38972.37      39489.43       553.88 o                         
  -5   6   9        792.63        816.91        99.58 o                         
  -4   6   9        852.13        799.70       120.61 o                         
  -3   6   9       8643.43       7992.49       219.07 o                         
  -2   6   9      11836.55      12178.07       287.46 o                         
  -1   6   9       5192.41       5480.07       205.25 o                         
   0   6   9      78029.77      75486.12       710.68 o                         
   1   6   9       4145.21       3840.90       181.87 o                         
   2   6   9      16852.10      16661.96       386.94 o                         
   3   6   9       4583.00       4573.48       241.89 o                         
   4   6   9       8728.61       8333.91       333.39 o                         
   5   6   9        977.45        717.14       191.65 o                         
   6   6   9      12942.68      12411.34       419.74 o                         
   7   6   9       1996.33       1338.03       216.57 o                         
   8   6   9       5671.82       6031.16       352.74 o                         
   9   6   9      12861.62      12821.95       462.78 o                         
  10   6   9      13411.50      13888.86       559.30 o                         
  11   6   9       1012.00        594.92       260.10 o                         
  12   6   9      13296.53      13390.20       589.95 o                         
  13   6   9       1486.40       1565.96       310.17 o                         
  14   6   9        452.75         69.97       289.90 o                         
  15   6   9        228.67        275.77       307.34 o                         
  16   6   9       1064.45       1417.73      1641.02 o                         
 -16   7   9       1294.85       1001.26       417.22 o                         
 -15   7   9      14489.47      13663.95       659.41 o                         
 -14   7   9          2.06       -162.32       315.85 o                         
 -13   7   9      14020.81      15347.63       662.14 o                         
 -12   7   9       2468.61       2670.51       326.44 o                         
 -11   7   9       2570.27       2843.84       306.01 o                         
 -10   7   9       1389.06       1697.30       241.77 o                         
  -9   7   9      10935.25      11175.38       448.97 o                         
  -8   7   9       3129.31       3334.31       270.15 o                         
  -7   7   9      35230.86      34826.36       704.82 o                         
  -6   7   9        679.21        511.39       182.02 o                         
  -5   7   9      46397.49      46660.52       765.75 o                         
  -4   7   9       6829.48       6715.60       284.96 o                         
  -3   7   9      32288.81      32364.56       627.73 o                         
  -2   7   9      15643.31      14938.75       430.09 o                         
  -1   7   9      21025.35      20857.21       460.11 o                         
   0   7   9         58.35         47.44       115.49 o                         
   1   7   9       9670.24       9093.10       357.80 o                         
   2   7   9       2467.46       2566.35       220.10 o                         
   3   7   9      13320.71      12875.24       411.29 o                         
   4   7   9         38.77         86.56       190.63 o                         
   5   7   9      26116.18      25356.51       612.63 o                         
   6   7   9       2679.88       2905.71       285.14 o                         
   7   7   9      52824.21      50842.18      1199.49 o                         
   8   7   9       2201.14       2628.73       274.80 o                         
   9   7   9      37368.89      36989.79       806.90 o                         
  10   7   9        116.47        -45.53       220.81 o                         
  11   7   9       5635.11       5482.63       401.52 o                         
  12   7   9      10432.68      10824.00       546.97 o                         
  13   7   9        565.75         -1.31       334.53 o                         
  14   7   9       1522.19       1028.82       415.89 o                         
  15   7   9       5377.82       3691.08       678.12 o                         
 -15   8   9         17.17       -104.70       492.03 o                         
 -14   8   9        500.17         93.37       354.66 o                         
 -13   8   9        217.02        690.26       323.79 o                         
 -12   8   9       7579.30       7803.69       477.04 o                         
 -11   8   9       6259.17       5995.34       404.29 o                         
 -10   8   9      25255.39      26527.86       681.55 o                         
  -9   8   9       5127.72       5349.81       330.57 o                         
  -8   8   9       7051.72       7332.00       382.93 o                         
  -7   8   9       5547.40       5459.56       326.73 o                         
  -6   8   9       3714.49       4078.04       284.00 o                         
  -5   8   9         81.21         44.61       155.15 o                         
  -4   8   9       3162.86       3124.43       254.71 o                         
  -3   8   9      11363.66      10806.88       393.83 o                         
  -2   8   9      35680.26      35200.61       762.04 o                         
  -1   8   9       3848.49       3617.29       291.27 o                         
   0   8   9      17947.36      18430.60       601.50 o                         
   1   8   9         94.64        166.89       215.04 o                         
   2   8   9        524.04        751.01       206.60 o                         
   3   8   9       1889.12       1998.03       220.14 o                         
   4   8   9      25616.03      25308.57       633.86 o                         
   5   8   9       1104.89       1240.37       220.56 o                         
   6   8   9       5758.66       5181.89       327.56 o                         
   7   8   9      11025.87      11420.27       509.48 o                         
   8   8   9         30.16        146.65       255.58 o                         
   9   8   9       2732.83       2325.54       291.55 o                         
  10   8   9      10638.18      11767.32       548.88 o                         
  11   8   9       1964.97       1975.75       344.22 o                         
  12   8   9      13975.09      14091.29       710.80 o                         
  13   8   9          2.75        314.76       340.09 o                         
  14   8   9        498.16        896.72       500.85 o                         
 -14   9   9         27.48       -313.63       545.26 o                         
 -13   9   9      32517.46      33645.81      1103.76 o                         
 -12   9   9        809.49       1197.04       319.69 o                         
 -11   9   9       2720.34       2973.46       352.96 o                         
 -10   9   9        133.90        303.48       290.26 o                         
  -9   9   9      27181.35      27479.11       699.47 o                         
  -8   9   9       2440.32       2281.30       258.39 o                         
  -7   9   9       3238.03       3407.28       273.48 o                         
  -6   9   9       5509.13       5899.88       325.61 o                         
  -5   9   9      94592.69      95126.00      1226.74 o                         
  -4   9   9       1485.37       1302.16       212.58 o                         
  -3   9   9       3788.11       3968.24       296.25 o                         
  -2   9   9         43.44        110.22       213.49 o                         
  -1   9   9      89772.61      90254.56      1374.46 o                         
   0   9   9      15740.52      15395.20       740.15 o                         
   1   9   9        797.02        789.66       236.25 o                         
   2   9   9      24383.16      25683.06       760.75 o                         
   3   9   9      45555.18      45472.67       864.33 o                         
   4   9   9      10316.23      10347.30       440.43 o                         
   5   9   9        647.76        522.83       235.18 o                         
   6   9   9      12478.51      12320.89       524.01 o                         
   7   9   9      58756.52      58573.73      1090.70 o                         
   8   9   9        277.65       1026.60       270.15 o                         
   9   9   9        750.27        670.95       289.29 o                         
  10   9   9       1283.21       1088.09       345.39 o                         
  11   9   9      26515.30      25930.13       891.89 o                         
  12   9   9        610.16        103.36       329.78 o                         
  13   9   9       1226.91       -485.24      1024.38 o                         
 -13  10   9        820.26        -98.99       475.64 o                         
 -12  10   9       1265.88       1846.14       390.73 o                         
 -11  10   9        461.19        718.48       329.24 o                         
 -10  10   9       1761.16       1782.40       324.21 o                         
  -9  10   9          5.69        -88.12       247.82 o                         
  -8  10   9       5275.27       5677.49       392.99 o                         
  -7  10   9       1203.14        757.77       255.74 o                         
  -6  10   9       2378.08       1839.29       267.83 o                         
  -5  10   9       3448.78       4370.85       344.38 o                         
  -4  10   9        726.13        666.17       233.15 o                         
  -3  10   9       5028.47       5084.00       330.55 o                         
  -2  10   9       7706.15       8934.95       434.56 o                         
  -1  10   9         32.55       -101.85       257.54 o                         
   0  10   9       6698.79       6019.94       509.62 o                         
   1  10   9       4360.18       4183.46       364.21 o                         
   2  10   9        869.05        685.27       255.80 o                         
   3  10   9       7312.60       7105.28       464.71 o                         
   4  10   9       3844.71       4339.26       385.91 o                         
   5  10   9       3528.42       3158.75       387.88 o                         
   6  10   9       4211.58       4006.25       422.18 o                         
   7  10   9       1772.82       1698.52       344.73 o                         
   8  10   9        261.22        595.87       372.85 o                         
   9  10   9      12278.08      13059.29       665.68 o                         
  10  10   9       2946.33       2727.31       412.40 o                         
  11  10   9       2342.93       1932.27       697.29 o                         
  12  10   9       2678.56       1832.72      1143.65 o                         
 -12  11   9        749.92        260.57       718.41 o                         
 -11  11   9       3776.05       2983.73       492.00 o                         
 -10  11   9        195.94        745.09       333.52 o                         
  -9  11   9       9683.77      10794.45       529.22 o                         
  -8  11   9         11.34        -39.99       298.76 o                         
  -7  11   9       3566.70       3378.69       366.60 o                         
  -6  11   9       3223.61       2775.85       326.17 o                         
  -5  11   9      38269.25      40161.80       928.52 o                         
  -4  11   9        208.33        103.98       259.68 o                         
  -3  11   9       8883.71       9891.11       523.49 o                         
  -2  11   9       1744.59       1761.12       296.26 o                         
  -1  11   9      15440.02      14800.33       673.45 o                         
   0  11   9        718.96        661.33       321.57 o                         
   1  11   9       2460.45       2809.93       663.84 o                         
   2  11   9       3771.02       3795.55       412.02 o                         
   3  11   9      21287.74      20865.53       791.84 o                         
   4  11   9       1222.68       1664.85       355.71 o                         
   5  11   9       7658.71       7603.56       536.56 o                         
   6  11   9       3519.67       2586.69       388.36 o                         
   7  11   9      28709.59      30647.38      1133.90 o                         
   8  11   9        136.40       -189.25       408.15 o                         
   9  11   9       2997.84       3457.64       485.31 o                         
  10  11   9       1227.08        896.64       629.09 o                         
 -10  12   9      11043.40       9742.53      1234.41 o                         
  -9  12   9        276.50       -162.72       420.91 o                         
  -8  12   9       4509.28       3854.36       446.90 o                         
  -7  12   9        150.91        382.38       338.75 o                         
  -6  12   9       5310.51       6079.77       597.69 o                         
  -5  12   9        526.85        956.37       327.86 o                         
  -4  12   9       5240.78       4789.54       464.66 o                         
  -3  12   9       3289.72       2656.71       360.64 o                         
  -2  12   9       3674.32       3434.21       382.99 o                         
  -1  12   9       3887.69       3848.71       375.67 o                         
   0  12   9      18667.69      17943.18       760.81 o                         
   1  12   9         77.40       -178.58       306.03 o                         
   2  12   9      13688.32      14924.59       656.79 o                         
   3  12   9         50.52        -74.57       320.31 o                         
   4  12   9       1320.65       1069.74       379.12 o                         
   5  12   9       1066.92        845.21       346.69 o                         
   6  12   9       3872.29       3911.78       542.07 o                         
   7  12   9       3559.45       3520.46       487.71 o                         
   8  12   9       7991.72       6246.02       856.71 o                         
   9  12   9       1238.17       1419.58       748.76 o                         
  -8  13   9       3043.40       2381.93       841.49 o                         
  -7  13   9      23166.21      23044.87      1349.51 o                         
  -6  13   9       2043.47       1712.40       472.86 o                         
  -5  13   9        274.98        503.21       618.23 o                         
  -4  13   9         20.52       -171.78       378.43 o                         
  -3  13   9      16568.11      16175.87       847.40 o                         
  -2  13   9         10.00        362.52       329.75 o                         
  -1  13   9        825.91        864.29       569.51 o                         
   0  13   9        304.24        642.38       330.80 o                         
   1  13   9      25809.37      27159.01      1053.05 o                         
   2  13   9        280.03        586.76       369.27 o                         
   3  13   9       1748.14       1475.83       445.25 o                         
   4  13   9       6340.38       5544.62       702.50 o                         
   5  13   9      21276.36      22503.85      1278.62 o                         
   6  13   9       3226.48        320.21       810.24 o                         
   7  13   9          1.94      -1341.20      1341.20 o                         
  -3  14   9          3.73        168.58       635.80 o                         
  -2  14   9        553.07        750.47       586.63 o                         
  -1  14   9        603.54        397.21       596.65 o                         
   0  14   9         56.21       -489.52       938.04 o                         
   1  14   9       1342.82       1459.18       790.60 o                         
   2  14   9        527.39       1144.75       572.01 o                         
   3  14   9          5.86        260.21       861.18 o                         
 -18   0  10      41522.67      40241.68      1659.33 o                         
 -17   0  10         75.32       -135.48       399.17 o                         
 -16   0  10        665.16        586.18       375.15 o                         
 -15   0  10        503.77        815.95       354.75 o                         
 -14   0  10      23274.87      22393.06       923.53 o                         
 -13   0  10         52.06        302.92       285.74 o                         
 -12   0  10      12686.56      12350.65       577.60 o                         
 -11   0  10       7358.22       7904.67       394.28 o                         
 -10   0  10      61779.16      61740.55      1031.26 o                         
  -9   0  10      20559.04      20200.18       560.20 o                         
  -8   0  10      28897.67      29232.62       621.05 o                         
  -7   0  10        316.06        342.16       167.77 o                         
  -6   0  10     706748.56     702173.12      4448.74 o                         
  -5   0  10      19826.75      18521.25       441.44 o                         
  -4   0  10      10179.05       9976.52       310.79 o                         
  -3   0  10      16324.80      15271.76       358.87 o                         
  -2   0  10       2603.98       2263.47       148.05 o                         
  -1   0  10      33889.25      33773.93       508.65 o                         
   0   0  10      58911.03      59198.13       705.37 o                         
   1   0  10      22695.03      22665.65       378.76 o                         
   2   0  10     220935.97     221906.67      1909.81 o                         
   3   0  10      10396.32      10063.47       393.58 o                         
   4   0  10       5477.94       5326.28       308.79 o                         
   5   0  10      18334.51      18768.45       615.69 o                         
   6   0  10     188079.78     181715.73      2224.52 o                         
   7   0  10      15087.74      14690.96       611.18 o                         
   8   0  10      50873.13      49378.60      1166.01 o                         
   9   0  10       3254.91       3292.20       386.11 o                         
  10   0  10     122262.80     121204.78      2058.99 o                         
  11   0  10      24938.10      24748.93       948.25 o                         
  12   0  10       5601.52       5271.66       503.36 o                         
  13   0  10        342.42        502.20       388.45 o                         
  14   0  10      23361.27      23687.52      1084.49 o                         
  15   0  10       6094.67       5777.80       624.99 o                         
  16   0  10        661.48       1275.17       546.29 o                         
  17   0  10        994.26        222.10       416.72 o                         
 -18   1  10       1126.31       1929.69       526.48 o                         
 -17   1  10       9972.75      10396.66       552.78 o                         
 -16   1  10       5460.09       4989.25       398.37 o                         
 -15   1  10        261.25        174.55       247.66 o                         
 -14   1  10       8882.51       8716.35       405.14 o                         
 -13   1  10       5298.20       5742.48       338.40 o                         
 -12   1  10       1257.32       1027.39       178.01 o                         
 -11   1  10      43012.41      44602.22       724.52 o                         
 -10   1  10       2966.22       3022.25       190.56 o                         
  -9   1  10       2602.77       2753.11       172.40 o                         
  -8   1  10      16029.01      16164.36       345.77 o                         
  -7   1  10      13818.49      13870.22       308.75 o                         
  -6   1  10       3946.62       3990.23       166.44 o                         
  -5   1  10      27648.11      28050.00       364.80 o                         
  -4   1  10       3385.71       3394.80       124.53 o                         
  -3   1  10        136.76        221.04        71.96 o                         
  -2   1  10      16248.30      15819.47       218.50 o                         
  -1   1  10     123516.34     120320.70       845.25 o                         
   0   1  10        425.35        480.12        63.87 o                         
   1   1  10      39873.31      41435.05       425.74 o                         
   2   1  10       1904.65       1961.30       100.30 o                         
   3   1  10      17622.37      17115.10       300.74 o                         
   4   1  10      16128.40      16350.14       346.56 o                         
   5   1  10      40878.72      40010.07       591.27 o                         
   6   1  10          4.67        144.57       141.87 o                         
   7   1  10      44302.67      44746.09       696.87 o                         
   8   1  10        308.58        409.07       180.54 o                         
   9   1  10       3408.20       3311.19       257.45 o                         
  10   1  10       2498.70       2337.79       228.48 o                         
  11   1  10       3121.49       2875.07       284.50 o                         
  12   1  10        433.71        636.39       244.14 o                         
  13   1  10       1482.36       1682.43       292.00 o                         
  14   1  10       2732.21       3212.11       346.33 o                         
  15   1  10       1852.29       2462.42       326.51 o                         
  16   1  10       2849.29       2469.16       426.34 o                         
  17   1  10       4148.01       3362.72       516.22 o                         
 -18   2  10      15943.76      14652.41      1197.83 o                         
 -17   2  10        522.84        876.43       307.94 o                         
 -16   2  10       1161.08        728.28       271.43 o                         
 -15   2  10       1364.50       1440.31       278.96 o                         
 -14   2  10       3878.38       3787.71       327.22 o                         
 -13   2  10       4101.85       4331.55       346.39 o                         
 -12   2  10      11279.62      10879.92       426.85 o                         
 -11   2  10        182.72        106.12       177.99 o                         
 -10   2  10      68799.91      68959.66       902.78 o                         
  -9   2  10       7451.60       7285.95       278.83 o                         
  -8   2  10      44097.61      43756.95       591.25 o                         
  -7   2  10       1825.74       1791.22       162.28 o                         
  -6   2  10      64535.77      65910.05       608.95 o                         
  -5   2  10         25.08         39.40        77.27 o                         
  -4   2  10      17622.31      18121.96       260.87 o                         
  -3   2  10        204.29        417.45        69.47 o                         
  -2   2  10      55128.31      53684.34       423.63 o                         
  -1   2  10         19.83         71.22        63.50 o                         
   0   2  10      39122.98      37579.25       377.79 o                         
   1   2  10       5030.81       4749.14       137.03 o                         
   2   2  10      91020.66      90773.16       695.43 o                         
   3   2  10        480.36        663.86       112.62 o                         
   4   2  10      18158.44      17199.04       331.12 o                         
   5   2  10       3956.78       3773.51       178.08 o                         
   6   2  10      33855.45      33853.51       558.02 o                         
   7   2  10       1811.85       1541.82       184.23 o                         
   8   2  10      23642.62      23726.42       508.26 o                         
   9   2  10        282.04        307.18       163.09 o                         
  10   2  10      53882.83      53593.48       855.32 o                         
  11   2  10        342.13        474.46       216.68 o                         
  12   2  10      22099.38      22136.77       625.74 o                         
  13   2  10          0.64        155.78       237.50 o                         
  14   2  10      17561.73      17206.16       631.88 o                         
  15   2  10        360.88        346.89       366.85 o                         
  16   2  10        760.13       1218.02       371.85 o                         
  17   2  10        236.98       -113.36       632.89 o                         
 -18   3  10        295.69        844.73       585.05 o                         
 -17   3  10      18920.38      18169.04       797.02 o                         
 -16   3  10      11415.25      12000.36       591.48 o                         
 -15   3  10       1136.02       1328.53       260.20 o                         
 -14   3  10       1255.28        689.29       232.00 o                         
 -13   3  10      10940.25      10276.50       430.25 o                         
 -12   3  10        184.61        455.23       206.45 o                         
 -11   3  10      90084.80      90496.91      1068.07 o                         
 -10   3  10        743.19        617.30       166.95 o                         
  -9   3  10       1287.20       1405.70       154.99 o                         
  -8   3  10       1292.79       1417.16       138.60 o                         
  -7   3  10       4581.62       4437.90       186.51 o                         
  -6   3  10       5150.27       5373.01       197.64 o                         
  -5   3  10      88890.16      88615.66       705.45 o                         
  -4   3  10      11250.04      11023.31       223.67 o                         
  -3   3  10      18585.29      19307.23       287.01 o                         
  -2   3  10       6434.62       6755.03       161.33 o                         
  -1   3  10     116238.35     115277.80       769.43 o                         
   0   3  10       3162.76       3205.12       130.58 o                         
   1   3  10      30523.38      29621.29       470.90 o                         
   2   3  10          5.67         77.57        68.81 o                         
   3   3  10        197.84        383.51       103.59 o                         
   4   3  10       7784.16       7591.64       217.62 o                         
   5   3  10      53017.89      51411.17       546.23 o                         
   6   3  10       3145.90       3249.65       165.90 o                         
   7   3  10      16110.00      16348.55       368.48 o                         
   8   3  10       1348.91       1236.18       168.12 o                         
   9   3  10      27421.47      27597.91       557.92 o                         
  10   3  10        663.03        944.27       185.38 o                         
  11   3  10      13514.72      13768.50       486.62 o                         
  12   3  10         34.11        182.57       218.66 o                         
  13   3  10        152.92        716.97       263.17 o                         
  14   3  10         77.43        176.70       277.31 o                         
  15   3  10       7546.07       7142.40       527.92 o                         
  16   3  10        716.15        832.72       327.89 o                         
  17   3  10       9379.83      10368.92       991.10 o                         
 -18   4  10        825.53        767.60       678.66 o                         
 -17   4  10         37.48       -213.03       411.24 o                         
 -16   4  10      37952.30      36855.80      1009.37 o                         
 -15   4  10        600.89        235.20       312.46 o                         
 -14   4  10       4005.26       4148.78       334.14 o                         
 -13   4  10       2250.74       1827.51       239.55 o                         
 -12   4  10      84560.35      84229.12      1159.74 o                         
 -11   4  10       6113.89       6429.76       352.02 o                         
 -10   4  10       3631.12       3344.36       232.76 o                         
  -9   4  10       1729.28       1854.69       195.45 o                         
  -8   4  10      60649.48      61033.33       728.09 o                         
  -7   4  10       4144.90       4295.47       195.42 o                         
  -6   4  10      45043.30      43966.76       532.58 o                         
  -5   4  10       5619.20       5132.82       167.35 o                         
  -4   4  10     100780.27     101367.05       847.30 o                         
  -3   4  10       2988.79       2957.48       122.34 o                         
  -2   4  10      46496.64      45195.49       458.73 o                         
  -1   4  10      18940.96      19163.72       363.77 o                         
   0   4  10     290167.97     287195.28      1662.60 o                         
   1   4  10       7576.65       7266.63       235.17 o                         
   2   4  10       3536.44       3237.52       153.12 o                         
   3   4  10      11375.96      11571.63       299.57 o                         
   4   4  10     186312.98     184054.25      1234.68 o                         
   5   4  10        418.77        295.96       113.35 o                         
   6   4  10          3.03        111.96       127.46 o                         
   7   4  10       6702.98       6296.41       250.48 o                         
   8   4  10      20619.50      20210.62       503.55 o                         
   9   4  10       1626.76       1147.50       170.08 o                         
  10   4  10         19.84        160.56       188.99 o                         
  11   4  10       3205.26       3053.27       267.43 o                         
  12   4  10      81202.52      81735.51      1177.81 o                         
  13   4  10        379.91        203.55       276.68 o                         
  14   4  10       2404.92       2524.62       320.62 o                         
  15   4  10        975.25       1215.09       421.90 o                         
  16   4  10      20090.50      21654.10       839.58 o                         
  17   4  10        166.08       -948.58       963.45 o                         
 -17   5  10         20.44        505.30       455.54 o                         
 -16   5  10       1403.94       1910.19       333.16 o                         
 -15   5  10        194.25        -84.75       338.82 o                         
 -14   5  10       5783.93       5657.49       402.68 o                         
 -13   5  10       1496.25       1355.11       279.25 o                         
 -12   5  10        437.57        603.93       256.40 o                         
 -11   5  10        215.31        486.96       207.87 o                         
 -10   5  10      15982.10      15770.26       475.90 o                         
  -9   5  10       1451.57       1598.07       191.84 o                         
  -8   5  10      13060.21      13367.10       365.38 o                         
  -7   5  10      11888.74      11789.70       310.67 o                         
  -6   5  10       8107.57       7590.10       212.41 o                         
  -5   5  10       1043.53       1212.27       139.66 o                         
  -4   5  10      27279.68      27485.01       461.80 o                         
  -3   5  10       1750.63       1948.81       112.03 o                         
  -2   5  10       7522.75       7449.65       228.12 o                         
  -1   5  10      55385.90      53004.43       657.78 o                         
   0   5  10        347.66        310.84        82.41 o                         
   1   5  10       5902.99       6077.09       190.00 o                         
   2   5  10       2660.21       2592.90       141.78 o                         
   3   5  10      23190.81      22951.78       402.10 o                         
   4   5  10       4065.03       4094.03       204.27 o                         
   5   5  10      10861.14      11286.36       339.02 o                         
   6   5  10       8895.96       9028.79       339.61 o                         
   7   5  10      22089.13      22687.43       534.49 o                         
   8   5  10        608.71        676.55       193.10 o                         
   9   5  10       2143.71       1877.69       248.74 o                         
  10   5  10       4403.05       3554.49       298.10 o                         
  11   5  10         67.75        -62.90       250.45 o                         
  12   5  10       4149.37       4855.85       391.80 o                         
  13   5  10       4883.90       5258.78       365.15 o                         
  14   5  10        596.59        275.84       275.31 o                         
  15   5  10          6.67        802.06       298.22 o                         
  16   5  10       1267.69        784.26       423.41 o                         
 -17   6  10        840.27       1200.50       713.51 o                         
 -16   6  10      37277.60      37189.29      1215.87 o                         
 -15   6  10       1880.76       1962.19       324.11 o                         
 -14   6  10      25369.86      25847.24       825.46 o                         
 -13   6  10       4105.91       3763.82       404.01 o                         
 -12   6  10      27442.99      28424.43       799.70 o                         
 -11   6  10       5438.18       5982.93       514.74 o                         
 -10   6  10       3204.03       3013.99       293.54 o                         
  -9   6  10       3177.08       3055.40       264.87 o                         
  -8   6  10      36712.43      36566.94       680.16 o                         
  -7   6  10        930.33       1145.75       157.82 o                         
  -6   6  10       4054.48       4037.17       211.18 o                         
  -5   6  10       3786.79       4077.19       209.99 o                         
  -4   6  10      80349.49      78387.29       810.50 o                         
  -3   6  10       4374.10       4130.72       154.73 o                         
  -2   6  10      15225.59      15553.59       321.89 o                         
  -1   6  10        506.93        303.93       144.47 o                         
   0   6  10      92026.54      88777.13       812.80 o                         
   1   6  10      41770.14      39340.87       480.29 o                         
   2   6  10       4390.32       4501.71       186.98 o                         
   3   6  10         62.26       -113.57       136.78 o                         
   4   6  10      92725.38      93177.38      1014.39 o                         
   5   6  10      20983.69      20288.32       479.57 o                         
   6   6  10       9412.13       9687.14       390.77 o                         
   7   6  10       4615.78       4353.14       289.43 o                         
   8   6  10      40049.40      40345.85       785.72 o                         
   9   6  10       2359.65       1940.27       261.91 o                         
  10   6  10        718.08        563.42       261.25 o                         
  11   6  10        327.70        -25.60       271.11 o                         
  12   6  10      14234.16      14318.78       605.87 o                         
  13   6  10        220.40        -58.53       282.54 o                         
  14   6  10       1007.41        662.84       546.90 o                         
  15   6  10       1798.78       2086.80       397.16 o                         
  16   6  10      29072.25      27787.45      1810.33 o                         
 -16   7  10       1490.93       1779.55       901.78 o                         
 -15   7  10       8826.00       8961.62       565.07 o                         
 -14   7  10         40.17        288.82       286.80 o                         
 -13   7  10       9834.92       9519.38       531.57 o                         
 -12   7  10       5301.07       5906.21       428.54 o                         
 -11   7  10      41153.82      40685.10       952.76 o                         
 -10   7  10        241.59        627.64       246.70 o                         
  -9   7  10       5515.83       5452.77       356.35 o                         
  -8   7  10       2781.53       2573.29       262.29 o                         
  -7   7  10       3018.72       3205.12       260.82 o                         
  -6   7  10      11464.86      11519.31       427.54 o                         
  -5   7  10      48524.25      47532.69       816.60 o                         
  -4   7  10       8453.75       8713.92       312.89 o                         
  -3   7  10      33518.66      32928.40       617.41 o                         
  -2   7  10       1507.59       1446.76       216.54 o                         
  -1   7  10      38119.82      38081.36       754.56 o                         
   0   7  10       3040.03       2977.65       236.64 o                         
   1   7  10      15376.17      15272.96       494.39 o                         
   2   7  10        117.52         49.52       161.67 o                         
   3   7  10       9308.50       9271.69       363.88 o                         
   4   7  10       3948.49       3544.27       262.31 o                         
   5   7  10      24943.94      24472.88       610.70 o                         
   6   7  10       2003.56       1967.39       245.93 o                         
   7   7  10      11505.01      11687.07       436.67 o                         
   8   7  10       5335.28       5060.70       322.35 o                         
   9   7  10      21097.88      22192.63       660.56 o                         
  10   7  10       7813.56       8318.02       445.49 o                         
  11   7  10      11096.45      10682.10       573.67 o                         
  12   7  10        207.90        392.95       317.29 o                         
  13   7  10        401.37        430.57       315.89 o                         
  14   7  10       4199.10       4017.82       443.96 o                         
  15   7  10       3205.44       2198.49       776.57 o                         
 -15   8  10       4331.76       4963.48       636.45 o                         
 -14   8  10      22113.44      23779.24       922.08 o                         
 -13   8  10       4202.73       4675.84       448.22 o                         
 -12   8  10       6794.23       7298.21       474.88 o                         
 -11   8  10       2248.63       2257.10       425.14 o                         
 -10   8  10      43680.61      45790.28       922.98 o                         
  -9   8  10       1258.95       1351.76       263.30 o                         
  -8   8  10        498.42        414.54       226.49 o                         
  -7   8  10      13347.42      14474.74       512.72 o                         
  -6   8  10      51767.29      52417.54       891.93 o                         
  -5   8  10       1846.84       1618.29       228.46 o                         
  -4   8  10       2031.40       2367.48       232.89 o                         
  -3   8  10        953.39        845.78       197.84 o                         
  -2   8  10      49545.12      50407.00       970.84 o                         
  -1   8  10       8024.44       7634.89       404.88 o                         
   0   8  10       4848.19       4689.98       351.87 o                         
   1   8  10         74.87         93.63       223.00 o                         
   2   8  10      60026.30      59649.50       903.33 o                         
   3   8  10       1711.15       1722.24       206.71 o                         
   4   8  10        158.62        206.15       202.88 o                         
   5   8  10       2541.48       3232.17       276.78 o                         
   6   8  10      38451.21      38920.98       811.83 o                         
   7   8  10        424.66        341.27       258.30 o                         
   8   8  10       7542.13       6895.09       437.98 o                         
   9   8  10       8893.56       8911.41       457.97 o                         
  10   8  10      26485.83      26084.87       797.60 o                         
  11   8  10       3248.00       2801.25       365.47 o                         
  12   8  10        397.38        481.51       307.56 o                         
  13   8  10         42.76        344.16       498.18 o                         
  14   8  10      18057.62      17143.44      1411.98 o                         
 -14   9  10         28.61       -290.36       592.09 o                         
 -13   9  10        571.37        930.65       410.00 o                         
 -12   9  10       2986.42       2570.73       439.08 o                         
 -11   9  10       1221.18       1740.73       378.15 o                         
 -10   9  10       5461.60       6389.88       438.11 o                         
  -9   9  10        362.72        373.77       249.91 o                         
  -8   9  10        973.75       1084.81       291.51 o                         
  -7   9  10        736.32        601.76       266.72 o                         
  -6   9  10       1140.11       1171.11       273.05 o                         
  -5   9  10       2205.95       1770.62       258.71 o                         
  -4   9  10      10359.47      10691.41       463.67 o                         
  -3   9  10        309.51        612.05       231.56 o                         
  -2   9  10          0.65        328.23       216.11 o                         
  -1   9  10         73.50        377.64       224.80 o                         
   0   9  10       1545.33       1272.42       270.57 o                         
   1   9  10        693.23        493.70       258.57 o                         
   2   9  10        629.58        663.65       272.81 o                         
   3   9  10        438.28        472.72       247.74 o                         
   4   9  10        309.23        409.52       220.81 o                         
   5   9  10          8.49        155.09       263.88 o                         
   6   9  10       3404.98       4001.79       409.01 o                         
   7   9  10        252.14        674.02       298.63 o                         
   8   9  10          1.54        -92.18       280.09 o                         
   9   9  10        654.71        388.56       320.80 o                         
  10   9  10       1720.91       1865.44       331.36 o                         
  11   9  10        278.43        114.01       411.14 o                         
  12   9  10       2671.90       3639.90       536.39 o                         
  13   9  10        272.78        113.06       901.65 o                         
 -13  10  10          9.35        473.51      1108.95 o                         
 -12  10  10       2849.59       3186.41       465.26 o                         
 -11  10  10       2515.96       1849.61       404.98 o                         
 -10  10  10      36124.57      36560.30      1022.28 o                         
  -9  10  10        377.17        659.08       290.09 o                         
  -8  10  10        508.55        820.10       267.75 o                         
  -7  10  10       2844.62       2822.96       324.78 o                         
  -6  10  10      54091.79      54159.46      1058.82 o                         
  -5  10  10        496.45        616.23       257.74 o                         
  -4  10  10       4972.68       5278.73       339.86 o                         
  -3  10  10        438.89        447.97       236.96 o                         
  -2  10  10      37852.60      37851.63       909.94 o                         
  -1  10  10        938.90       1066.81       463.11 o                         
   0  10  10         26.03        372.27       283.95 o                         
   1  10  10      12295.16      11832.88       590.65 o                         
   2  10  10      49091.71      47306.35      1095.46 o                         
   3  10  10        749.14        742.82       301.98 o                         
   4  10  10         17.89         46.81       280.57 o                         
   5  10  10       7314.37       6710.01       499.36 o                         
   6  10  10      40745.37      41471.86      1139.05 o                         
   7  10  10         24.88         71.77       308.31 o                         
   8  10  10       3073.38       3436.85       368.26 o                         
   9  10  10       7748.33       7788.66       546.21 o                         
  10  10  10      18982.00      19223.54       818.73 o                         
  11  10  10         86.93        -99.56       521.15 o                         
  12  10  10         29.16      -1224.80      1224.80 o                         
 -11  11  10       5804.87       6415.22       715.68 o                         
 -10  11  10       2114.92       1837.65       415.61 o                         
  -9  11  10       4448.99       3931.28       410.13 o                         
  -8  11  10        134.48        304.29       398.30 o                         
  -7  11  10       2360.31       2398.84       331.41 o                         
  -6  11  10       3524.50       2571.87       346.48 o                         
  -5  11  10      14365.11      14365.34       553.18 o                         
  -4  11  10        932.19        895.87       255.99 o                         
  -3  11  10      11837.02      11659.93       567.94 o                         
  -2  11  10       3225.64       3797.34       375.02 o                         
  -1  11  10      11382.46      10792.54       588.79 o                         
   0  11  10       3927.87       3781.94       394.17 o                         
   1  11  10       4660.32       5091.12       473.41 o                         
   2  11  10        295.30        225.07       302.15 o                         
   3  11  10       6590.27       6849.01       499.93 o                         
   4  11  10       6414.43       6142.44       518.76 o                         
   5  11  10      10768.51      10835.67       658.06 o                         
   6  11  10         42.97        150.71       326.52 o                         
   7  11  10       3644.65       2978.77       409.60 o                         
   8  11  10        106.09        644.90       451.82 o                         
   9  11  10       8126.53       8455.01       764.62 o                         
  10  11  10        952.23        402.61       687.14 o                         
 -10  12  10        756.75       1020.53       778.30 o                         
  -9  12  10        398.25        580.01       438.10 o                         
  -8  12  10      15931.39      16565.60       840.88 o                         
  -7  12  10       2510.39       3134.33       437.08 o                         
  -6  12  10       8579.28       8448.06       574.70 o                         
  -5  12  10         33.39        -62.49       344.57 o                         
  -4  12  10      12980.26      12248.43       733.78 o                         
  -3  12  10       2338.30       2887.99       417.36 o                         
  -2  12  10       2102.50       1960.15       332.08 o                         
  -1  12  10       2372.46       2278.55       372.07 o                         
   0  12  10      16688.67      16578.40       828.44 o                         
   1  12  10        168.66         -6.32       366.90 o                         
   2  12  10      11505.61      11981.85       731.18 o                         
   3  12  10        928.22       1145.83       362.89 o                         
   4  12  10      20513.60      19512.01       865.73 o                         
   5  12  10       1994.98       2557.00       427.76 o                         
   6  12  10       4599.37       4279.01       526.67 o                         
   7  12  10          2.34        301.21       402.62 o                         
   8  12  10       8615.65       9032.06      1085.45 o                         
   9  12  10        936.50       2681.89      1194.27 o                         
  -7  13  10       1906.73       1242.75       722.68 o                         
  -6  13  10        687.62       2012.37       633.05 o                         
  -5  13  10        839.46        495.18       457.87 o                         
  -4  13  10       1429.01       1253.29       399.44 o                         
  -3  13  10       1678.83       1494.82       530.56 o                         
  -2  13  10         38.60       -348.24       388.53 o                         
  -1  13  10       8494.13       9655.47       723.49 o                         
   0  13  10        176.74        240.97       322.58 o                         
   1  13  10       2172.43       2774.26       478.41 o                         
   2  13  10         84.99        979.72       467.91 o                         
   3  13  10        427.44       1232.57       600.73 o                         
   4  13  10        254.52        971.77       676.40 o                         
   5  13  10       1100.38         84.63       582.37 o                         
   6  13  10       1460.18       1291.33       931.68 o                         
  -2  14  10        421.12        380.46       682.38 o                         
  -1  14  10       5102.10       4793.27      1164.77 o                         
   0  14  10      28348.45      28536.23      2881.56 o                         
   1  14  10         37.36       -565.47       565.47 o                         
   2  14  10        219.90       -349.51       670.58 o                         
 -18   1  11        361.76        511.13       380.08 o                         
 -17   1  11        382.62        666.12       301.92 o                         
 -16   1  11       3248.09       2856.51       335.31 o                         
 -15   1  11      18312.66      18256.76       645.60 o                         
 -14   1  11       1097.27       1222.41       355.34 o                         
 -13   1  11       3808.04       3847.35       300.32 o                         
 -12   1  11       2023.64       2536.97       252.80 o                         
 -11   1  11     138004.67     139800.38      1459.45 o                         
 -10   1  11      11736.60      11916.81       329.43 o                         
  -9   1  11      12333.71      12671.80       317.80 o                         
  -8   1  11       6836.47       6684.38       234.60 o                         
  -7   1  11     139433.42     140038.09      1048.49 o                         
  -6   1  11        737.28        618.03       111.01 o                         
  -5   1  11        466.94        667.45       105.05 o                         
  -4   1  11      36324.84      35446.89       403.90 o                         
  -3   1  11      11852.50      12081.05       218.36 o                         
  -2   1  11       7427.21       7166.01       155.48 o                         
  -1   1  11       9304.59       8392.60       174.41 o                         
   0   1  11      11865.43      11636.46       199.62 o                         
   1   1  11     364701.34     354894.69      2077.77 o                         
   2   1  11       6418.78       6578.21       169.30 o                         
   3   1  11      63547.20      62828.39       623.68 o                         
   4   1  11       1674.94       1756.20       143.63 o                         
   5   1  11     118696.59     116166.45      1115.23 o                         
   6   1  11       6713.75       6799.89       282.10 o                         
   7   1  11       5765.24       5568.32       271.86 o                         
   8   1  11       6829.03       6822.99       316.72 o                         
   9   1  11      73866.37      71742.05      1032.07 o                         
  10   1  11       5367.53       5067.42       290.89 o                         
  11   1  11       3098.05       3193.32       281.70 o                         
  12   1  11       2833.29       2303.13       292.52 o                         
  13   1  11      16877.90      17092.46       643.07 o                         
  14   1  11        602.31        897.57       265.28 o                         
  15   1  11       4856.59       4382.26       403.19 o                         
  16   1  11        187.10        165.99       353.80 o                         
  17   1  11      27374.76      29611.58      1596.88 o                         
 -18   2  11      13800.76      13528.93      1005.88 o                         
 -17   2  11       9990.65       8822.22       513.90 o                         
 -16   2  11      11332.92      10578.75       533.06 o                         
 -15   2  11       4172.34       4590.37       373.83 o                         
 -14   2  11       5855.73       6465.82       394.13 o                         
 -13   2  11      12104.67      11914.70       499.41 o                         
 -12   2  11      61061.87      62977.93      1002.76 o                         
 -11   2  11       2043.54       2117.31       211.35 o                         
 -10   2  11      13630.47      13820.40       407.19 o                         
  -9   2  11      31640.38      31151.97       672.30 o                         
  -8   2  11       1572.55       1470.79       170.91 o                         
  -7   2  11       2087.37       2033.75       121.10 o                         
  -6   2  11     187177.39     188196.36      1193.17 o                         
  -5   2  11        585.29        548.33        85.28 o                         
  -4   2  11      63713.71      64834.52       537.85 o                         
  -3   2  11       7027.24       7013.55       173.72 o                         
  -2   2  11      18521.90      18044.23       258.54 o                         
  -1   2  11         32.60        117.62        59.45 o                         
   0   2  11      85647.65      83766.77       619.42 o                         
   1   2  11         17.65         49.28        55.04 o                         
   2   2  11       3338.39       3648.74       140.14 o                         
   3   2  11      38198.41      37813.05       494.13 o                         
   4   2  11      94222.38      91815.68       823.16 o                         
   5   2  11         13.03        -40.45       119.61 o                         
   6   2  11     177820.66     176286.72      1384.61 o                         
   7   2  11       4363.94       4282.20       243.05 o                         
   8   2  11       6067.23       5577.98       273.32 o                         
   9   2  11       6476.79       6653.97       302.14 o                         
  10   2  11       4601.61       4349.02       289.28 o                         
  11   2  11        436.33        280.90       219.34 o                         
  12   2  11      30459.65      32166.19       755.17 o                         
  13   2  11         76.99       -127.15       223.34 o                         
  14   2  11       3803.94       3955.49       384.08 o                         
  15   2  11       4504.73       4892.94       456.86 o                         
  16   2  11       8545.62       8837.95       710.48 o                         
  17   2  11          7.72       -446.78       486.18 o                         
 -18   3  11        323.65        341.12       500.46 o                         
 -17   3  11      16682.34      16159.93       749.32 o                         
 -16   3  11         18.51        -89.88       312.40 o                         
 -15   3  11       1232.40       1641.46       253.84 o                         
 -14   3  11       1747.84       1584.39       299.12 o                         
 -13   3  11      27803.11      27592.06       676.15 o                         
 -12   3  11       5516.73       5716.01       328.63 o                         
 -11   3  11      14554.30      14275.29       430.23 o                         
 -10   3  11        645.84        707.61       159.61 o                         
  -9   3  11      68165.51      69064.49       782.78 o                         
  -8   3  11        123.64        270.86       138.33 o                         
  -7   3  11         81.69        244.72        88.25 o                         
  -6   3  11         36.79         84.72       106.95 o                         
  -5   3  11      39365.61      39799.70       456.70 o                         
  -4   3  11       4705.83       4593.00       162.82 o                         
  -3   3  11      77195.47      76631.68       612.96 o                         
  -2   3  11      17312.69      17084.35       247.79 o                         
  -1   3  11     247833.91     239700.42      1421.11 o                         
   0   3  11      19199.42      19133.93       349.54 o                         
   1   3  11       3838.93       3547.08       181.12 o                         
   2   3  11        467.11        656.64       102.45 o                         
   3   3  11      35913.47      35052.73       485.00 o                         
   4   3  11      24066.34      24749.38       426.40 o                         
   5   3  11       6484.27       6680.89       219.14 o                         
   6   3  11      11199.36      11385.85       279.09 o                         
   7   3  11      36043.18      36392.62       541.35 o                         
   8   3  11        330.87          6.35       141.78 o                         
   9   3  11       8218.23       8688.79       334.96 o                         
  10   3  11      11251.96      10767.76       377.44 o                         
  11   3  11      78732.19      79846.77      1150.15 o                         
  12   3  11       1888.38       1200.79       252.13 o                         
  13   3  11      17126.89      17467.82       667.50 o                         
  14   3  11        664.23        403.26       289.32 o                         
  15   3  11       6381.28       6789.82       492.65 o                         
  16   3  11        458.54        -49.65       328.77 o                         
  17   3  11          8.59         84.63       540.82 o                         
 -17   4  11        856.33       1256.00       476.89 o                         
 -16   4  11       5740.40       5921.44       448.32 o                         
 -15   4  11       1076.19       1504.48       322.95 o                         
 -14   4  11       1238.28       1108.14       268.21 o                         
 -13   4  11       1939.88       1620.60       325.21 o                         
 -12   4  11      12807.15      13411.76       478.26 o                         
 -11   4  11       2993.09       3313.22       233.89 o                         
 -10   4  11       5903.22       5792.58       283.07 o                         
  -9   4  11        273.69        396.94       145.88 o                         
  -8   4  11       5003.71       5115.87       325.92 o                         
  -7   4  11       1718.30       1618.69       171.37 o                         
  -6   4  11      70857.99      70434.23       703.74 o                         
  -5   4  11      29800.16      29696.82       426.25 o                         
  -4   4  11      11180.64      11425.61       263.43 o                         
  -3   4  11       1937.59       1875.82       100.57 o                         
  -2   4  11      17757.75      17075.56       296.36 o                         
  -1   4  11      20726.33      20680.01       380.85 o                         
   0   4  11      51345.08      51309.34       560.57 o                         
   1   4  11      32773.53      32908.30       543.67 o                         
   2   4  11      13325.67      12296.13       330.36 o                         
   3   4  11       7813.42       7627.36       223.95 o                         
   4   4  11       2638.46       2680.44       145.21 o                         
   5   4  11       2537.15       2719.58       169.03 o                         
   6   4  11      11261.07      11473.29       330.98 o                         
   7   4  11        877.44        645.39       155.40 o                         
   8   4  11      14903.63      14997.78       381.99 o                         
   9   4  11        246.63        155.06       169.42 o                         
  10   4  11        505.02        511.87       194.84 o                         
  11   4  11        709.95        219.04       228.06 o                         
  12   4  11        421.46       1039.63       252.74 o                         
  13   4  11       3224.95       3374.79       327.25 o                         
  14   4  11       1667.96       1889.53       313.27 o                         
  15   4  11       2532.72       2043.27       310.53 o                         
  16   4  11       4604.07       4660.54       544.64 o                         
 -17   5  11      42710.20      42135.93      1784.75 o                         
 -16   5  11       1321.33       1340.78       338.95 o                         
 -15   5  11       9280.44       9423.40       535.92 o                         
 -14   5  11         60.06        160.25       265.04 o                         
 -13   5  11      27998.46      27719.00       762.20 o                         
 -12   5  11      10413.60      11191.76       535.39 o                         
 -11   5  11      26743.20      26426.22       636.48 o                         
 -10   5  11       6288.50       5997.26       307.28 o                         
  -9   5  11      59126.09      60297.28       830.06 o                         
  -8   5  11       3648.04       3810.08       201.99 o                         
  -7   5  11       6039.70       5662.85       210.78 o                         
  -6   5  11        234.32        258.36        89.66 o                         
  -5   5  11     192947.56     193277.86      1364.39 o                         
  -4   5  11       6349.24       6588.24       240.21 o                         
  -3   5  11      29517.29      29055.13       365.13 o                         
  -2   5  11      10396.01      10361.53       276.13 o                         
  -1   5  11     191485.97     186803.05      2040.41 o                         
   0   5  11        703.28        651.18       118.86 o                         
   1   5  11      20084.92      20649.77       378.01 o                         
   2   5  11        339.66        417.72        88.89 o                         
   3   5  11      44187.23      43267.54       544.11 o                         
   4   5  11        745.64        653.69       130.43 o                         
   5   5  11       1911.63       1945.22       198.75 o                         
   6   5  11       1835.33       1953.49       213.79 o                         
   7   5  11      94619.58      93892.69      1108.69 o                         
   8   5  11      11205.29      10790.22       397.64 o                         
   9   5  11        521.69        804.34       208.61 o                         
  10   5  11        528.36        453.04       227.01 o                         
  11   5  11      69086.40      69538.45      1163.63 o                         
  12   5  11       1103.13        993.90       282.98 o                         
  13   5  11        871.88       1435.96       303.85 o                         
  14   5  11        338.53        259.91       311.86 o                         
  15   5  11      18828.98      18679.63       784.77 o                         
  16   5  11         32.77       -466.46       466.46 o                         
 -16   6  11       4887.52       4788.65       545.85 o                         
 -15   6  11         13.58       -297.95       297.95 o                         
 -14   6  11       6872.31       6855.36       440.38 o                         
 -13   6  11       1036.61        712.38       273.25 o                         
 -12   6  11      14710.27      14337.03       584.28 o                         
 -11   6  11         35.17         72.25       235.74 o                         
 -10   6  11       5410.82       5542.38       346.72 o                         
  -9   6  11         41.87          3.03       203.85 o                         
  -8   6  11       2054.08       2329.99       220.58 o                         
  -7   6  11      38390.81      40479.22       639.42 o                         
  -6   6  11      44350.23      44642.71       605.77 o                         
  -5   6  11       3113.43       3376.92       206.75 o                         
  -4   6  11      34125.06      34177.52       548.12 o                         
  -3   6  11       5423.03       5226.78       290.28 o                         
  -2   6  11       8410.88       8047.61       260.08 o                         
  -1   6  11      15310.99      14819.75       391.90 o                         
   0   6  11      14763.76      14421.27       332.74 o                         
   1   6  11        413.86        345.23       110.80 o                         
   2   6  11       2702.46       2802.12       154.92 o                         
   3   6  11       2879.18       2780.19       190.56 o                         
   4   6  11      30632.02      30608.34       571.32 o                         
   5   6  11       3405.39       3581.57       251.27 o                         
   6   6  11      42102.50      41642.82       747.66 o                         
   7   6  11       2293.73       2212.75       233.22 o                         
   8   6  11        887.06        958.20       220.85 o                         
   9   6  11         22.98       -123.19       216.48 o                         
  10   6  11       3350.33       3131.67       325.15 o                         
  11   6  11         53.60        201.41       251.72 o                         
  12   6  11       6014.71       5587.27       445.14 o                         
  13   6  11        411.83        544.17       325.72 o                         
  14   6  11       4364.80       3738.82       422.63 o                         
  15   6  11       1005.64        910.97       464.98 o                         
 -16   7  11       3483.58       3626.39       709.91 o                         
 -15   7  11      17963.29      17346.85      1150.76 o                         
 -14   7  11       3666.44       3614.78       421.56 o                         
 -13   7  11      10252.94      10826.05       586.77 o                         
 -12   7  11       2940.36       3289.96       347.02 o                         
 -11   7  11       1463.72       1518.73       273.36 o                         
 -10   7  11      20054.05      19727.77       619.76 o                         
  -9   7  11       3601.32       3788.83       313.94 o                         
  -8   7  11       7355.43       7247.49       376.98 o                         
  -7   7  11      52370.20      52792.27       877.69 o                         
  -6   7  11       7100.15       7078.98       350.36 o                         
  -5   7  11      56311.27      56582.10       857.12 o                         
  -4   7  11      23161.39      23203.66       480.12 o                         
  -3   7  11      22959.78      23541.36       531.87 o                         
  -2   7  11       3448.37       3457.17       258.00 o                         
  -1   7  11       7259.19       7922.49       402.21 o                         
   0   7  11       1061.71        762.71       191.91 o                         
   1   7  11      20668.47      21013.14       589.28 o                         
   2   7  11       6320.01       6766.01       326.67 o                         
   3   7  11      23799.02      23311.03       543.11 o                         
   4   7  11      10613.07      10259.26       408.14 o                         
   5   7  11      23175.13      22434.34       601.42 o                         
   6   7  11       1864.10       2103.73       272.80 o                         
   7   7  11      19811.94      19333.26       596.48 o                         
   8   7  11       3791.40       4525.90       345.14 o                         
   9   7  11      23363.64      23629.01       741.99 o                         
  10   7  11       4381.18       4470.03       388.59 o                         
  11   7  11       7756.94       8231.21       510.15 o                         
  12   7  11        827.30        -67.75       299.91 o                         
  13   7  11       3995.92       3741.43       409.44 o                         
  14   7  11        584.80        -55.26       440.10 o                         
  15   7  11       8434.82      10175.24      2101.48 o                         
 -15   8  11       1353.17        262.81       503.29 o                         
 -14   8  11       3339.98       3490.51       453.15 o                         
 -13   8  11        290.39        488.91       354.13 o                         
 -12   8  11       6913.73       6834.64       537.75 o                         
 -11   8  11       1215.20        981.08       303.10 o                         
 -10   8  11       1940.63       2504.15       294.86 o                         
  -9   8  11        218.24        634.35       256.92 o                         
  -8   8  11       2560.73       3120.05       319.92 o                         
  -7   8  11       3855.27       3958.74       316.53 o                         
  -6   8  11      45556.16      47004.06       879.18 o                         
  -5   8  11      12928.03      12211.27       464.63 o                         
  -4   8  11      15048.29      14719.20       508.04 o                         
  -3   8  11       2596.57       2663.68       244.37 o                         
  -2   8  11        427.91        449.28       225.38 o                         
  -1   8  11       3052.98       3102.02       298.39 o                         
   0   8  11      31680.41      32083.87       786.50 o                         
   1   8  11      11968.39      12158.32       501.29 o                         
   2   8  11      15682.56      15161.02       558.14 o                         
   3   8  11       7846.93       7800.04       355.08 o                         
   4   8  11       1305.48        946.82       248.46 o                         
   5   8  11        976.32        823.45       223.59 o                         
   6   8  11      12600.38      12217.63       503.01 o                         
   7   8  11        209.53       -204.71       255.67 o                         
   8   8  11       9726.09       9868.31       509.60 o                         
   9   8  11         39.34       -233.13       310.74 o                         
  10   8  11       2408.27       2114.20       370.55 o                         
  11   8  11        489.45        585.28       336.27 o                         
  12   8  11         87.52        672.75       343.29 o                         
  13   8  11       3480.39       2490.93       480.33 o                         
  14   8  11       3681.48       3057.53      1329.09 o                         
 -14   9  11        562.09        492.05       478.33 o                         
 -13   9  11        223.26        194.43       410.11 o                         
 -12   9  11      10603.72      10872.43       757.53 o                         
 -11   9  11      67363.11      69434.69      1494.87 o                         
 -10   9  11       1283.20       1099.15       301.32 o                         
  -9   9  11         12.29       -270.06       270.06 o                         
  -8   9  11        507.00        867.94       289.04 o                         
  -7   9  11      31162.20      31649.16       870.83 o                         
  -6   9  11       4874.46       4578.16       365.98 o                         
  -5   9  11          5.35       -124.17       259.27 o                         
  -4   9  11       4424.86       4353.77       323.39 o                         
  -3   9  11      56766.46      57980.07      1060.56 o                         
  -2   9  11      13217.13      14557.39       558.63 o                         
  -1   9  11        818.36        536.19       239.97 o                         
   0   9  11      14787.51      15969.56       587.18 o                         
   1   9  11      84126.98      82470.98      1413.46 o                         
   2   9  11      15225.49      15354.96       622.86 o                         
   3   9  11       1700.87       1477.20       292.10 o                         
   4   9  11        102.71        352.69       229.03 o                         
   5   9  11      51633.28      49622.14      1104.95 o                         
   6   9  11       3586.01       4112.81       454.36 o                         
   7   9  11       1555.01       1754.60       313.89 o                         
   8   9  11       4676.55       4722.14       399.24 o                         
   9   9  11      35589.84      34923.00       939.03 o                         
  10   9  11        546.34        -23.33       294.70 o                         
  11   9  11          6.98       -118.09       355.67 o                         
  12   9  11        540.23        434.87       536.01 o                         
  13   9  11      23536.94      18522.18      1820.68 o                         
 -13  10  11      11350.62      13158.21      1968.52 o                         
 -12  10  11        313.55        543.95       423.77 o                         
 -11  10  11        815.81       1197.76       373.43 o                         
 -10  10  11       2523.86       2882.75       378.76 o                         
  -9  10  11       5763.40       6342.22       469.63 o                         
  -8  10  11        336.43        718.68       293.72 o                         
  -7  10  11      22432.60      24237.17       792.79 o                         
  -6  10  11       4536.86       4589.23       364.77 o                         
  -5  10  11        281.19        348.03       246.64 o                         
  -4  10  11       5399.34       5085.26       344.42 o                         
  -3  10  11       6370.72       6081.50       382.06 o                         
  -2  10  11       1209.22       1478.62       268.61 o                         
  -1  10  11       9124.05       8939.02       522.95 o                         
   0  10  11       1643.45       1616.20       326.09 o                         
   1  10  11       1929.89       1718.88       315.25 o                         
   2  10  11       5293.17       5943.98       432.50 o                         
   3  10  11         48.45        321.64       310.57 o                         
   4  10  11       2943.20       2608.52       469.78 o                         
   5  10  11       3008.46       3511.83       409.15 o                         
   6  10  11        913.09        581.59       317.96 o                         
   7  10  11       4469.71       5379.73       459.15 o                         
   8  10  11       3443.03       3379.68       389.55 o                         
   9  10  11         12.79        -93.92       297.94 o                         
  10  10  11       1005.27        896.95       398.33 o                         
  11  10  11         16.94       -253.20       677.90 o                         
  12  10  11        153.69        -16.70       930.01 o                         
 -11  11  11       9276.62       7567.58       758.14 o                         
 -10  11  11       4429.38       5491.27       616.86 o                         
  -9  11  11       2088.72       2590.95       368.24 o                         
  -8  11  11       1774.65       2411.36       455.53 o                         
  -7  11  11      18043.30      19941.36       726.70 o                         
  -6  11  11       1497.30       1019.54       295.63 o                         
  -5  11  11       9980.70      11359.27       526.06 o                         
  -4  11  11      10751.41      11224.76       546.17 o                         
  -3  11  11      21998.44      22118.03       901.16 o                         
  -2  11  11        452.78        324.82       288.40 o                         
  -1  11  11       2602.44       3071.37       379.74 o                         
   0  11  11         20.03       -152.17       292.21 o                         
   1  11  11      17004.18      16321.79       713.54 o                         
   2  11  11        960.54       1095.66       348.71 o                         
   3  11  11       6174.45       6637.66       486.50 o                         
   4  11  11         32.91       -311.60       327.96 o                         
   5  11  11      22692.29      23267.36       937.76 o                         
   6  11  11         57.14       -356.54       356.54 o                         
   7  11  11       7974.93       8002.51       550.93 o                         
   8  11  11       3994.48       3774.62       554.75 o                         
   9  11  11      10990.96      11990.86       925.83 o                         
  10  11  11        206.75        437.69       804.85 o                         
  -9  12  11        181.59        -63.18       386.99 o                         
  -8  12  11      12632.67      13073.12       910.81 o                         
  -7  12  11       3922.14       4093.81       461.20 o                         
  -6  12  11       7227.23       7024.38       577.75 o                         
  -5  12  11       1023.68       1311.50       401.30 o                         
  -4  12  11       7098.68       6804.56       583.56 o                         
  -3  12  11        850.56       1289.38       457.53 o                         
  -2  12  11       9665.50      10270.91       655.80 o                         
  -1  12  11        160.66        565.78       348.63 o                         
   0  12  11       3072.24       3149.43       442.06 o                         
   1  12  11        203.99        -62.72       335.38 o                         
   2  12  11       2779.74       1962.83       412.05 o
[truncated: 376,653 more chars]
