# Supplementary material for: Crystal structures of seven mixed-valence gold compounds of the form [(R1R2R3PE)2AuI]+[AuIIIX4]− (R = tert-butyl or isopropyl, E = S or Se, and X = Cl or Br)
Source: Acta Crystallogr E Crystallogr Commun. 2024 Sep 30;80(Pt 10):1087–96. doi: 10.1107/S2056989024009095 (PMC11451493; doi:10.1107/S2056989024009095)
Supplement: Supplementary file 7 [file e-80-01087-5asup7.hkl]

data_5a                                                                         
_shelx_title ' Kea in P-1'                                                      
_shelx_refln_list_code          4                                               
_shelx_F_calc_maximum      254.69                                               
_exptl_crystal_F_000       558.00                                               
_reflns_d_resolution_high  0.6953                                               
                                                                                
loop_                                                                           
 _space_group_symop_operation_xyz                                               
 'x, y, z'                                                                      
 '-x, -y, -z'                                                                   
                                                                                
_cell_length_a     8.4858                                                       
_cell_length_b     9.3738                                                       
_cell_length_c    11.9910                                                       
_cell_angle_alpha 105.533                                                       
_cell_angle_beta   97.476                                                       
_cell_angle_gamma  99.318                                                       
                                                                                
_shelx_F_squared_multiplier     1.000                                           
                                                                                
loop_                                                                           
 _refln_index_h                                                                 
 _refln_index_k                                                                 
 _refln_index_l                                                                 
 _refln_F_squared_calc                                                          
 _refln_F_squared_meas                                                          
 _refln_F_squared_sigma                                                         
 _refln_observed_status                                                         
   1   0   0      30691.07      29943.19       181.69 o                         
   2   0   0      18501.70      18466.44        79.69 o                         
   3   0   0      24711.26      24524.77       133.96 o                         
   4   0   0      29011.06      28074.11       168.21 o                         
   5   0   0       3742.10       3721.92        42.11 o                         
   6   0   0       2416.00       2299.11        37.08 o                         
   7   0   0       8397.19       8459.39        92.09 o                         
   8   0   0       2600.06       2622.28        53.59 o                         
   9   0   0         36.21         47.71        18.00 o                         
  10   0   0       1410.51       1428.39        60.92 o                         
  11   0   0       3825.32       3910.10       103.54 o                         
 -11   1   0         20.82         19.78        24.11 o                         
 -10   1   0        395.63        417.34        33.75 o                         
  -9   1   0        994.39       1018.33        38.60 o                         
  -8   1   0         11.77         34.43        17.48 o                         
  -7   1   0        108.36        110.89        13.83 o                         
  -6   1   0         55.36         54.85        12.36 o                         
  -5   1   0        778.11        816.69        21.60 o                         
  -4   1   0       1751.47       1739.07        31.22 o                         
  -3   1   0       5905.85       5702.87        44.18 o                         
  -2   1   0        714.32        723.70        10.25 o                         
  -1   1   0       7074.86       6978.10        35.74 o                         
   0   1   0       1016.01       1146.54        15.31 o                         
   1   1   0        375.92        395.23         6.15 o                         
   2   1   0       6896.67       7138.10        40.69 o                         
   3   1   0        333.58        351.04        12.72 o                         
   4   1   0        867.20       1011.17        21.23 o                         
   5   1   0       3833.74       3818.33        43.59 o                         
   6   1   0       2059.53       1971.41        41.64 o                         
   7   1   0         24.85         63.03        16.52 o                         
   8   1   0         87.02        101.80        18.41 o                         
   9   1   0        781.79        833.30        38.15 o                         
  10   1   0        283.96        297.52        27.14 o                         
  11   1   0        227.54        218.14        78.09 o                         
 -11   2   0       3069.40       3220.95        86.76 o                         
 -10   2   0       4455.83       4469.70        97.42 o                         
  -9   2   0       1934.41       1965.18        51.96 o                         
  -8   2   0       3116.37       3150.92        52.12 o                         
  -7   2   0      19173.26      18705.33       147.60 o                         
  -6   2   0      10892.12      10703.36       103.76 o                         
  -5   2   0      10743.06      10599.63        86.79 o                         
  -4   2   0      37862.11      37904.43       239.89 o                         
  -3   2   0      63841.97      63304.85       366.67 o                         
  -2   2   0       7638.37       7377.86        41.63 o                         
  -1   2   0       9994.35      10278.43        54.34 o                         
   0   2   0      26432.80      27660.89       107.50 o                         
   1   2   0      28586.49      29564.14       143.72 o                         
   2   2   0       5313.36       5544.85        44.35 o                         
   3   2   0       6081.26       6054.94        58.20 o                         
   4   2   0      11710.43      11772.83       114.02 o                         
   5   2   0       3055.62       3141.21        47.18 o                         
   6   2   0        373.11        434.25        19.96 o                         
   7   2   0       8040.68       7934.81        94.93 o                         
   8   2   0       7429.27       7620.87        96.09 o                         
   9   2   0       2498.07       2480.36        64.46 o                         
  10   2   0       1753.83       1724.97        54.57 o                         
  11   2   0       3609.60       3393.58       164.40 o                         
 -11   3   0        143.06        200.93        41.55 o                         
 -10   3   0        133.63        110.29        26.23 o                         
  -9   3   0        166.79        182.62        25.43 o                         
  -8   3   0         34.59         48.80        14.91 o                         
  -7   3   0       3831.52       3760.57        53.09 o                         
  -6   3   0       1310.35       1309.06        32.11 o                         
  -5   3   0         21.01         25.58        12.69 o                         
  -4   3   0       2381.95       2312.63        31.40 o                         
  -3   3   0        322.81        288.58         9.63 o                         
  -2   3   0       5002.33       5086.70        37.41 o                         
  -1   3   0        516.81        502.76         9.07 o                         
   0   3   0       1768.59       1924.63        18.46 o                         
   1   3   0        890.39        898.59        11.10 o                         
   2   3   0      22809.98      23282.80       181.30 o                         
   3   3   0       1375.36       1311.87        23.54 o                         
   4   3   0          5.08         31.36        12.65 o                         
   5   3   0       1167.27       1072.67        29.26 o                         
   6   3   0        431.16        440.30        22.20 o                         
   7   3   0       1186.77       1240.15        35.49 o                         
   8   3   0        653.21        710.63        28.43 o                         
   9   3   0          2.12         21.23        19.51 o                         
  10   3   0        124.52        121.77        28.56 o                         
 -11   4   0       1473.14       1613.46        62.01 o                         
 -10   4   0       6539.80       6553.82       118.94 o                         
  -9   4   0       3898.20       3956.59        79.48 o                         
  -8   4   0       7276.14       7292.27        90.27 o                         
  -7   4   0      13187.10      13213.91       116.59 o                         
  -6   4   0      17701.64      17714.95       167.51 o                         
  -5   4   0       4166.79       4127.54        53.92 o                         
  -4   4   0       7422.97       7305.09        67.26 o                         
  -3   4   0      21440.12      21236.80       139.94 o                         
  -2   4   0      17994.88      18255.43       105.06 o                         
  -1   4   0       2443.62       2417.35        22.71 o                         
   0   4   0       6827.50       7048.51        48.45 o                         
   1   4   0       6732.01       6661.72        44.41 o                         
   2   4   0       2279.51       2254.43        24.92 o                         
   3   4   0       6709.72       6542.04        73.35 o                         
   4   4   0      15869.08      15507.50       146.47 o                         
   5   4   0       9358.82       9358.73       123.32 o                         
   6   4   0       5209.58       5291.68        68.25 o                         
   7   4   0       6900.32       7146.64        82.05 o                         
   8   4   0       7371.10       7524.35       116.44 o                         
   9   4   0       3544.32       3705.26        78.49 o                         
  10   4   0       2606.77       2620.08       100.52 o                         
 -11   5   0        479.68        368.49        95.79 o                         
 -10   5   0       1851.40       1913.58        63.83 o                         
  -9   5   0         12.23         23.02        17.54 o                         
  -8   5   0        103.69        102.33        14.13 o                         
  -7   5   0        737.75        750.06        27.35 o                         
  -6   5   0         22.48         17.66        11.09 o                         
  -5   5   0       2468.64       2405.15        35.79 o                         
  -4   5   0        486.56        504.98        15.08 o                         
  -3   5   0         45.37         41.72         9.65 o                         
  -2   5   0       3975.01       4007.54        38.61 o                         
  -1   5   0      14450.91      14561.28        83.87 o                         
   0   5   0         47.19         72.81         6.65 o                         
   1   5   0        604.96        625.72        11.60 o                         
   2   5   0          6.73          8.29         5.53 o                         
   3   5   0         17.98         26.11         7.91 o                         
   4   5   0       4090.61       3997.41        71.37 o                         
   5   5   0       1210.71       1196.72        31.52 o                         
   6   5   0          3.48         11.97        13.43 o                         
   7   5   0        886.06       1019.70        34.88 o                         
   8   5   0       2279.09       2187.84        58.85 o                         
   9   5   0          3.19        -24.48        32.20 o                         
 -11   6   0       3010.91       3080.18       228.71 o                         
 -10   6   0       3892.45       3895.77        85.90 o                         
  -9   6   0       2959.70       3030.48        67.88 o                         
  -8   6   0       1143.91       1121.44        33.81 o                         
  -7   6   0       3767.38       3771.93        58.44 o                         
  -6   6   0       7889.68       7783.00        76.94 o                         
  -5   6   0       1758.50       1782.68        29.13 o                         
  -4   6   0       1325.48       1178.80        23.78 o                         
  -3   6   0       5257.03       5388.25        53.60 o                         
  -2   6   0       3314.65       3341.40        36.75 o                         
  -1   6   0       8701.93       8777.87        74.09 o                         
   0   6   0      13258.37      13233.85        92.43 o                         
   1   6   0      16912.20      16737.53       120.70 o                         
   2   6   0       8096.10       7762.82        64.02 o                         
   3   6   0       9861.37      10042.70        90.18 o                         
   4   6   0      13289.52      13288.17       142.85 o                         
   5   6   0       9907.48       9604.74       109.47 o                         
   6   6   0       5043.28       5090.76        80.32 o                         
   7   6   0       4671.58       4764.15        92.07 o                         
   8   6   0       3055.09       3097.24        90.63 o                         
   9   6   0        971.67        943.32       124.33 o                         
 -10   7   0        238.08        291.17        27.56 o                         
  -9   7   0         37.64         48.20        16.16 o                         
  -8   7   0       1535.02       1525.27        43.95 o                         
  -7   7   0         60.41         32.35        13.20 o                         
  -6   7   0         23.28         47.57        13.47 o                         
  -5   7   0       1805.18       1848.11        36.30 o                         
  -4   7   0       3418.24       3375.99        44.03 o                         
  -3   7   0       1661.77       1705.35        29.39 o                         
  -2   7   0       1807.56       1803.76        26.78 o                         
  -1   7   0        321.98        303.71        14.72 o                         
   0   7   0         31.94         39.86         9.47 o                         
   1   7   0       3263.84       3201.12        43.25 o                         
   2   7   0        807.60        816.87        26.85 o                         
   3   7   0         59.58         73.12        19.32 o                         
   4   7   0       1668.16       1689.31        48.09 o                         
   5   7   0       1287.94       1275.96        49.94 o                         
   6   7   0         52.51         63.71        17.90 o                         
   7   7   0         61.98         68.69        26.83 o                         
   8   7   0         48.88         40.03        57.93 o                         
 -10   8   0       2935.16       2793.83       105.29 o                         
  -9   8   0       1282.45       1239.53        40.30 o                         
  -8   8   0        573.29        588.01        29.08 o                         
  -7   8   0       1641.51       1657.05        37.60 o                         
  -6   8   0       4084.12       4045.05        60.81 o                         
  -5   8   0       2509.69       2461.77        41.86 o                         
  -4   8   0       6649.05       6745.32        67.65 o                         
  -3   8   0      11822.80      11654.77        98.12 o                         
  -2   8   0      10707.04      10660.83        94.02 o                         
  -1   8   0       5077.87       5060.65        58.25 o                         
   0   8   0      10356.89      10568.15        98.31 o                         
   1   8   0      19023.41      19444.03       174.10 o                         
   2   8   0       6813.61       6777.52       103.29 o                         
   3   8   0       3431.07       3399.09        76.28 o                         
   4   8   0       5013.34       4816.53       153.32 o                         
   5   8   0       2359.22       2305.82        64.43 o                         
   6   8   0        437.22        421.83        37.40 o                         
   7   8   0        655.99        571.70        45.82 o                         
  -9   9   0         71.37         45.02        22.76 o                         
  -8   9   0        670.65        680.16        30.63 o                         
  -7   9   0        103.66         56.27        17.67 o                         
  -6   9   0       1499.55       1470.05        44.05 o                         
  -5   9   0        429.76        430.68        22.76 o                         
  -4   9   0         62.16         75.91        12.88 o                         
  -3   9   0        614.65        598.86        23.29 o                         
  -2   9   0       3039.59       3058.61        50.99 o                         
  -1   9   0        615.42        615.02        28.42 o                         
   0   9   0        545.27        556.40        27.40 o                         
   1   9   0        675.92        649.29        29.82 o                         
   2   9   0        261.74        264.61        26.38 o                         
   3   9   0        278.57        194.69        26.46 o                         
   4   9   0        188.53        182.26        28.05 o                         
   5   9   0         83.09        113.53        23.08 o                         
   6   9   0         29.81         42.97        26.40 o                         
  -9  10   0       2142.54       2221.00       121.35 o                         
  -8  10   0       1039.79       1066.57        38.85 o                         
  -7  10   0       3576.38       3582.67        70.00 o                         
  -6  10   0       7117.41       6999.00       106.45 o                         
  -5  10   0       2911.24       2902.02        64.26 o                         
  -4  10   0       2151.14       2226.97        48.60 o                         
  -3  10   0       9799.22       9782.25       107.11 o                         
  -2  10   0       9154.21       9289.50       115.74 o                         
  -1  10   0       1575.15       1585.96        45.52 o                         
   0  10   0       1625.21       1625.33        50.36 o                         
   1  10   0       3843.68       3777.89        78.00 o                         
   2  10   0       1847.67       1820.04        60.57 o                         
   3  10   0        267.61        239.46        33.24 o                         
   4  10   0       1464.33       1402.19        61.87 o                         
   5  10   0       1892.03       1800.07        87.30 o                         
  -8  11   0         62.26         76.96        35.97 o                         
  -7  11   0         19.50         63.73        22.44 o                         
  -6  11   0        576.62        603.32        33.98 o                         
  -5  11   0        594.57        649.32        40.05 o                         
  -4  11   0        139.73        152.22        23.70 o                         
  -3  11   0        181.77        144.42        20.15 o                         
  -2  11   0         51.77         47.67        19.70 o                         
  -1  11   0         58.82         87.93        21.11 o                         
   0  11   0        231.07        192.22        23.51 o                         
   1  11   0         36.81         11.58        19.89 o                         
   2  11   0          2.96          4.01        23.51 o                         
   3  11   0        133.19        144.24        34.59 o                         
  -5  12   0       2967.38       2675.51       103.46 o                         
  -4  12   0        519.78        553.79        40.49 o                         
  -3  12   0       1081.75       1099.04        47.24 o                         
  -2  12   0       2628.37       2678.32        67.31 o                         
  -1  12   0       1041.32       1032.25        51.04 o                         
   0  12   0        228.91        152.64        38.49 o                         
   1  12   0       1291.16       1234.43        86.23 o                         
   1 -13   1       1302.28       1238.48       101.24 o                         
  -1 -12   1        147.14        149.40        30.17 o                         
   0 -12   1          0.18         13.79        21.23 o                         
   1 -12   1         40.31         66.58        21.48 o                         
   2 -12   1        860.47        805.45        38.41 o                         
   3 -12   1        758.91        788.92        40.86 o                         
   4 -12   1        281.73        307.71        35.41 o                         
   5 -12   1        569.21        583.56        51.41 o                         
  -3 -11   1        812.02        775.19        44.33 o                         
  -2 -11   1       1951.80       1892.58        65.00 o                         
  -1 -11   1       3111.92       3065.33        74.19 o                         
   0 -11   1       1629.27       1714.13        50.82 o                         
   1 -11   1       4567.86       4536.88        82.12 o                         
   2 -11   1       9084.00       9114.07       120.56 o                         
   3 -11   1       4313.23       4167.81        79.74 o                         
   4 -11   1       1961.43       1917.64        59.08 o                         
   5 -11   1       3542.68       3561.72        87.60 o                         
   6 -11   1       4781.32       4681.22       116.56 o                         
   7 -11   1        895.46        898.79        43.40 o                         
   8 -11   1        696.77        640.71        68.91 o                         
  -5 -10   1        101.19         69.33        25.99 o                         
  -4 -10   1         57.58         33.55        23.35 o                         
  -3 -10   1          1.20         30.36        23.90 o                         
  -2 -10   1        230.58        216.42        25.02 o                         
  -1 -10   1       1509.40       1545.41        46.20 o                         
   0 -10   1       1285.38       1338.96        42.53 o                         
   1 -10   1        621.23        576.57        28.85 o                         
   2 -10   1        517.90        527.27        28.42 o                         
   3 -10   1        674.25        665.31        29.33 o                         
   4 -10   1         61.19         83.02        15.96 o                         
   5 -10   1        245.50        269.94        21.86 o                         
   6 -10   1         60.37         70.37        17.25 o                         
   7 -10   1         12.21         26.22        17.22 o                         
   8 -10   1        379.44        374.38        25.39 o                         
   9 -10   1         42.74        121.19        49.03 o                         
  -7  -9   1        677.51        548.98        99.15 o                         
  -6  -9   1        952.12        893.77        47.58 o                         
  -5  -9   1       4772.22       4455.39        93.68 o                         
  -4  -9   1       4515.79       4520.04        91.08 o                         
  -3  -9   1       2510.93       2468.66        73.01 o                         
  -2  -9   1       8241.71       8407.96       151.56 o                         
  -1  -9   1      14744.51      14969.97       152.36 o                         
   0  -9   1       3565.55       3620.90        65.05 o                         
   1  -9   1       3092.70       3107.33        59.32 o                         
   2  -9   1       7551.00       7505.51        96.45 o                         
   3  -9   1       9137.75       9180.34        99.36 o                         
   4  -9   1       1105.95       1089.05        29.51 o                         
   5  -9   1        885.98        936.61        31.62 o                         
   6  -9   1       3706.37       3536.16        62.81 o                         
   7  -9   1       1163.86       1110.21        34.23 o                         
   8  -9   1        314.80        328.96        24.98 o                         
   9  -9   1       1669.95       1688.80        50.29 o                         
  10  -9   1       2139.74       2109.55       181.52 o                         
  -8  -8   1         81.64         96.51        53.46 o                         
  -7  -8   1          2.20         34.33        20.76 o                         
  -6  -8   1        121.64         71.82        21.64 o                         
  -5  -8   1       1146.04       1175.11        46.88 o                         
  -4  -8   1       1974.20       2034.48        57.42 o                         
  -3  -8   1        534.77        512.61        31.85 o                         
  -2  -8   1       1279.06       1337.87        40.86 o                         
  -1  -8   1       1081.95       1058.46        30.26 o                         
   0  -8   1        645.58        663.12        20.21 o                         
   1  -8   1        110.61        109.66        12.01 o                         
   2  -8   1        808.48        791.66        24.09 o                         
   3  -8   1         64.10         82.00        11.38 o                         
   4  -8   1       2302.70       2309.91        39.97 o                         
   5  -8   1        623.88        607.21        22.56 o                         
   6  -8   1         63.30         93.76        15.93 o                         
   7  -8   1        124.56        133.85        19.04 o                         
   8  -8   1        337.11        365.43        24.47 o                         
   9  -8   1         45.27         46.32        18.19 o                         
  10  -8   1        136.11        143.31        47.22 o                         
  -8  -7   1       4440.43       4467.97       137.36 o                         
  -7  -7   1       3398.09       3347.90        75.19 o                         
  -6  -7   1       3712.12       3613.06        74.69 o                         
  -5  -7   1      10568.28      10044.52       148.57 o                         
  -4  -7   1      12181.28      12179.06       152.48 o                         
  -3  -7   1       4105.54       4227.58        70.11 o                         
  -2  -7   1       4676.86       4799.07        63.66 o                         
  -1  -7   1      14367.34      14473.67       112.04 o                         
   0  -7   1       9587.58       9500.22        83.70 o                         
   1  -7   1        292.97        306.84        14.14 o                         
   2  -7   1       2008.35       2015.99        25.46 o                         
   3  -7   1       6820.12       6560.19        58.53 o                         
   4  -7   1       2538.19       2628.99        38.61 o                         
   5  -7   1        971.15       1009.03        30.52 o                         
   6  -7   1       7020.72       6851.21        91.13 o                         
   7  -7   1       5045.50       4939.34        70.87 o                         
   8  -7   1       1845.72       1885.26        46.72 o                         
   9  -7   1       2048.01       2008.91        51.23 o                         
  10  -7   1       6584.84       6599.10       109.93 o                         
  -9  -6   1        755.44        846.73        85.85 o                         
  -8  -6   1       1716.64       1778.52        58.39 o                         
  -7  -6   1        376.88        371.95        29.64 o                         
  -6  -6   1         57.23         81.93        17.89 o                         
  -5  -6   1       1273.37       1221.10        36.34 o                         
  -4  -6   1        296.82        275.51        16.70 o                         
  -3  -6   1        482.54        459.35        18.48 o                         
  -2  -6   1        372.02        374.47        17.57 o                         
  -1  -6   1        779.65        783.65        16.98 o                         
   0  -6   1       4302.88       4320.59        43.30 o                         
   1  -6   1       5881.74       5850.72        48.24 o                         
   2  -6   1         31.45         39.57         6.90 o                         
   3  -6   1        843.30        870.16        20.22 o                         
   4  -6   1        394.34        401.24        17.08 o                         
   5  -6   1        619.01        679.19        25.11 o                         
   6  -6   1       1560.58       1582.88        33.97 o                         
   7  -6   1       1463.27       1488.45        36.75 o                         
   8  -6   1         41.15         56.16        15.36 o                         
   9  -6   1        536.77        565.93        28.35 o                         
  10  -6   1       1599.05       1626.50        73.29 o                         
  -9  -5   1       3448.18       3378.42        82.23 o                         
  -8  -5   1       5669.76       5744.75        94.91 o                         
  -7  -5   1       7087.59       7142.31        97.76 o                         
  -6  -5   1       1803.27       1874.48        41.11 o                         
  -5  -5   1       5946.25       5983.64        85.37 o                         
  -4  -5   1      10862.81      10992.98       106.31 o                         
  -3  -5   1       2494.74       2387.60        33.29 o                         
  -2  -5   1        767.11        774.58        16.41 o                         
  -1  -5   1       5562.40       5589.61        50.89 o                         
   0  -5   1       8259.10       8373.24        60.98 o                         
   1  -5   1       3818.80       3818.97        36.66 o                         
   2  -5   1       6533.20       6521.95        58.28 o                         
   3  -5   1      17881.20      17885.71       130.19 o                         
   4  -5   1       6492.06       6256.33        60.51 o                         
   5  -5   1       7882.94       7688.15        71.73 o                         
   6  -5   1      13594.16      13352.15       117.55 o                         
   7  -5   1      15551.67      15348.61       134.85 o                         
   8  -5   1       4088.43       4055.24        64.84 o                         
   9  -5   1       3974.71       4054.66        75.28 o                         
  10  -5   1       3365.63       3439.18        84.89 o                         
  11  -5   1       2707.46       2429.42       206.70 o                         
 -10  -4   1          8.31         69.46        36.66 o                         
  -9  -4   1         20.75         24.57        17.49 o                         
  -8  -4   1       1103.83       1141.43        44.70 o                         
  -7  -4   1          9.78         13.12        14.93 o                         
  -6  -4   1        594.42        591.06        25.19 o                         
  -5  -4   1         95.86         98.84        14.96 o                         
  -4  -4   1        150.70        185.51        14.46 o                         
  -3  -4   1       5032.48       4889.48        48.60 o                         
  -2  -4   1       4597.31       4475.77        56.16 o                         
  -1  -4   1       1617.27       1679.08        18.40 o                         
   0  -4   1        473.20        438.87         9.58 o                         
   1  -4   1       3119.06       3173.90        32.15 o                         
   2  -4   1        934.44       1056.26        18.05 o                         
   3  -4   1      11350.77      11470.38        84.90 o                         
   4  -4   1       1724.18       1700.60        26.64 o                         
   5  -4   1        103.84         92.81        10.48 o                         
   6  -4   1       3594.15       3484.49        51.18 o                         
   7  -4   1       1909.18       1946.54        40.67 o                         
   8  -4   1        338.11        361.98        21.09 o                         
   9  -4   1        321.10        336.50        25.66 o                         
  10  -4   1        739.74        748.10        41.50 o                         
  11  -4   1        107.05        128.33        31.47 o                         
 -10  -3   1       1914.58       1904.72        73.32 o                         
  -9  -3   1       1775.75       1801.80        47.61 o                         
  -8  -3   1       4664.40       4784.87        97.16 o                         
  -7  -3   1       3746.03       3800.24        64.82 o                         
  -6  -3   1        768.94        795.46        26.09 o                         
  -5  -3   1       2525.69       2603.01        44.60 o                         
  -4  -3   1       6301.12       6165.94        66.48 o                         
  -3  -3   1       6508.75       6345.88        56.45 o                         
  -2  -3   1      15626.67      15637.85        99.18 o                         
  -1  -3   1      13878.40      13928.25        85.30 o                         
   0  -3   1      41609.00      43395.45       212.87 o                         
   1  -3   1      11661.60      11750.01        75.03 o                         
   2  -3   1      52840.12      53727.90       286.26 o                         
   3  -3   1      40511.98      39979.75       245.52 o                         
   4  -3   1      22968.31      22638.19       192.15 o                         
   5  -3   1       6764.43       6740.32        68.79 o                         
   6  -3   1       9886.83       9682.58       105.37 o                         
   7  -3   1       9111.33       9426.36        99.95 o                         
   8  -3   1       2033.63       2109.35        41.71 o                         
   9  -3   1       1384.73       1410.57        47.48 o                         
  10  -3   1       2973.38       2877.77        77.56 o                         
  11  -3   1        546.96        568.78        42.63 o                         
 -11  -2   1        615.95        569.75        72.76 o                         
 -10  -2   1         42.61         55.08        22.65 o                         
  -9  -2   1       1394.95       1408.75        44.12 o                         
  -8  -2   1        109.10        126.20        18.37 o                         
  -7  -2   1        156.28        179.01        18.85 o                         
  -6  -2   1       3867.37       3959.79        55.32 o                         
  -5  -2   1       2451.26       2503.40        36.25 o                         
  -4  -2   1       2647.89       2646.06        36.33 o                         
  -3  -2   1        342.59        320.70        12.38 o                         
  -2  -2   1       3952.95       4179.96        35.70 o                         
  -1  -2   1       7174.82       7687.61        41.02 o                         
   0  -2   1      14285.63      15090.00        66.29 o                         
   1  -2   1       5679.06       5949.66        36.37 o                         
   2  -2   1        217.67        224.68         9.75 o                         
   3  -2   1       4366.95       4277.23        43.09 o                         
   4  -2   1        956.03        918.95        21.30 o                         
   5  -2   1       1454.60       1445.37        29.46 o                         
   6  -2   1        121.25        150.62        15.93 o                         
   7  -2   1        503.57        524.78        22.85 o                         
   8  -2   1        159.00        171.81        16.13 o                         
   9  -2   1       2825.73       2849.41        72.78 o                         
  10  -2   1         63.13         68.22        21.46 o                         
  11  -2   1         94.78         97.08        27.15 o                         
 -11  -1   1       2264.51       2382.69       115.09 o                         
 -10  -1   1        610.00        593.61        36.64 o                         
  -9  -1   1        838.44        871.87        35.62 o                         
  -8  -1   1       2984.94       2974.98        60.76 o                         
  -7  -1   1       8366.42       8339.31       108.30 o                         
  -6  -1   1       4713.36       4518.21        59.51 o                         
  -5  -1   1      11927.77      11935.69        96.87 o                         
  -4  -1   1      24252.93      24148.17       159.63 o                         
  -3  -1   1      31613.30      31641.70       182.65 o                         
  -2  -1   1      14274.37      14239.94        65.75 o                         
  -1  -1   1      63671.40      62952.74       314.63 o                         
   0  -1   1      45898.31      46715.85       269.99 o                         
   1  -1   1      10483.64      10399.40        60.67 o                         
   2  -1   1       6913.86       6626.25        34.48 o                         
   3  -1   1      30146.37      28970.20       149.47 o                         
   4  -1   1      13680.25      13507.43        94.94 o                         
   5  -1   1       1988.66       1954.03        35.46 o                         
   6  -1   1       3738.48       3702.49        51.63 o                         
   7  -1   1       7320.70       7289.30        78.76 o                         
   8  -1   1        461.38        497.51        27.07 o                         
   9  -1   1        962.46        992.16        44.27 o                         
  10  -1   1       4843.39       4869.79       102.44 o                         
  11  -1   1       3520.52       3638.34        93.58 o                         
 -11   0   1         11.30        -22.33        24.11 o                         
 -10   0   1          0.86          1.95        23.77 o                         
  -9   0   1        711.50        699.34        35.41 o                         
  -8   0   1          6.59         -7.89        17.20 o                         
  -7   0   1       2632.25       2602.68        46.35 o                         
  -6   0   1         18.12         10.30        10.56 o                         
  -5   0   1        139.89        165.19        13.12 o                         
  -4   0   1       4865.07       4901.94        44.99 o                         
  -3   0   1      10565.70      10353.08        69.11 o                         
  -2   0   1       1268.97       1352.94        13.19 o                         
  -1   0   1       1428.51       1370.40        13.51 o                         
   1   0   1       2472.26       2404.55        14.63 o                         
   2   0   1       4467.24       4606.28        26.10 o                         
   3   0   1        195.97        200.40         8.51 o                         
   4   0   1         67.84         78.49         9.96 o                         
   5   0   1       5168.03       5105.71        54.91 o                         
   6   0   1       3248.18       3249.34        43.43 o                         
   7   0   1          2.46         35.05        12.46 o                         
   8   0   1         64.41         63.79        15.86 o                         
   9   0   1          7.63         28.82        21.72 o                         
  10   0   1         23.92          7.83        23.52 o                         
  11   0   1        316.86        359.15        60.16 o                         
 -12   1   1        559.91        531.42       112.61 o                         
 -11   1   1       3841.02       3945.67        97.22 o                         
 -10   1   1       4291.21       4042.12        85.67 o                         
  -9   1   1        910.60        878.57        38.87 o                         
  -8   1   1       9272.07       9106.32       118.87 o                         
  -7   1   1      16355.40      16098.11       169.29 o                         
  -6   1   1      11274.35      11145.89       106.13 o                         
  -5   1   1      12043.43      11697.43        89.69 o                         
  -4   1   1      51772.44      51570.62       285.43 o                         
  -3   1   1      34358.37      34462.29       179.42 o                         
  -2   1   1       9007.64       8874.75        47.57 o                         
  -1   1   1      17006.65      17152.22        74.32 o                         
   0   1   1      51682.35      52476.52       268.79 o                         
   1   1   1      14501.54      14906.26        78.36 o                         
   3   1   1       4144.53       3982.91        37.03 o                         
   4   1   1       8799.78       8550.97        78.62 o                         
   5   1   1       1351.39       1334.22        28.82 o                         
   6   1   1       2822.04       2874.61        45.78 o                         
   7   1   1      12525.21      12579.94       120.28 o                         
   8   1   1       7693.00       7812.19        95.91 o                         
   9   1   1        884.79        980.33        46.01 o                         
  10   1   1       3089.84       3152.82        72.89 o                         
  11   1   1       5667.74       5383.80       278.78 o                         
 -12   2   1         57.27         41.71        71.91 o                         
 -11   2   1         81.46        111.60        25.52 o                         
 -10   2   1        266.10        277.29        27.99 o                         
  -9   2   1         31.62         42.93        21.84 o                         
  -8   2   1         32.85         11.73        14.78 o                         
  -7   2   1       3696.77       3772.64        56.60 o                         
  -6   2   1       1261.72       1202.28        26.02 o                         
  -5   2   1        177.01        175.09        11.43 o                         
  -4   2   1         10.94         20.06         9.94 o                         
  -3   2   1        737.55        790.28        13.86 o                         
  -2   2   1       1553.61       1510.98        13.41 o                         
  -1   2   1       7013.22       7437.40        34.63 o                         
   0   2   1        568.32        637.60         7.45 o                         
   1   2   1       9409.19       9888.00        64.57 o                         
   2   2   1       4156.96       4020.09        31.43 o                         
   3   2   1        365.48        370.20        13.08 o                         
   4   2   1       1648.89       1721.60        29.98 o                         
   5   2   1        154.80        189.11        14.95 o                         
   6   2   1        109.54        139.87        15.82 o                         
   7   2   1        818.37        859.86        26.85 o                         
   8   2   1        665.23        636.21        28.21 o                         
   9   2   1        105.24         89.80        22.98 o                         
  10   2   1        593.40        613.10        38.29 o                         
 -12   3   1        556.92        647.14       104.43 o                         
 -11   3   1       6123.83       6303.57       122.91 o                         
 -10   3   1       7164.09       7009.71       114.85 o                         
  -9   3   1       4183.46       4199.64        76.57 o                         
  -8   3   1       7166.64       7333.10        88.79 o                         
  -7   3   1      17109.18      17072.94       153.87 o                         
  -6   3   1       9641.30       9598.54        80.62 o                         
  -5   3   1        331.51        346.41        16.65 o                         
  -4   3   1       9569.85       9602.35        75.48 o                         
  -3   3   1      24486.74      24316.62       149.80 o                         
  -2   3   1        382.39        348.49         9.11 o                         
  -1   3   1        140.07        211.44         6.49 o                         
   0   3   1       8698.59       8713.05        48.97 o                         
   1   3   1      25993.06      26642.29       138.06 o                         
   2   3   1       3318.70       3376.43        36.07 o                         
   3   3   1      12682.96      12219.35        95.39 o                         
   4   3   1      27177.94      26800.03       203.46 o                         
   5   3   1      10220.67      10225.43        88.72 o                         
   6   3   1       2944.77       3059.35        47.21 o                         
   7   3   1      10973.70      11041.39       112.39 o                         
   8   3   1      11261.38      11242.92       134.52 o                         
   9   3   1       3158.88       3158.28        71.71 o                         
  10   3   1       1227.78       1263.91        68.31 o                         
 -11   4   1        503.72        549.36        39.02 o                         
 -10   4   1        696.10        679.95        36.56 o                         
  -9   4   1         21.11         48.79        15.44 o                         
  -8   4   1        329.01        341.83        20.04 o                         
  -7   4   1        440.43        443.64        19.45 o                         
  -6   4   1        937.84        934.70        28.71 o                         
  -5   4   1       1345.55       1384.16        27.42 o                         
  -4   4   1        319.01        282.92        11.94 o                         
  -3   4   1        108.22        108.28         5.75 o                         
  -2   4   1       5764.36       5635.38        41.60 o                         
  -1   4   1       1802.52       1832.79        20.69 o                         
   0   4   1       2099.74       2179.11        21.36 o                         
   1   4   1       1392.17       1405.46        16.61 o                         
   2   4   1        251.11        276.63        11.06 o                         
   3   4   1         75.59         77.07        10.62 o                         
   4   4   1       3962.89       3992.85        58.68 o                         
   5   4   1        734.62        779.50        24.61 o                         
   6   4   1        143.39        181.93        16.20 o                         
   7   4   1       2537.90       2553.85        48.73 o                         
   8   4   1        703.35        764.15        41.15 o                         
   9   4   1        240.35        228.98        26.31 o                         
  10   4   1         30.65         -3.26        38.47 o                         
 -11   5   1       1854.46       1907.88        81.92 o                         
 -10   5   1       5264.74       5193.20       107.27 o                         
  -9   5   1       1391.73       1442.76        49.70 o                         
  -8   5   1        780.09        815.77        28.32 o                         
  -7   5   1       6891.45       6747.97        74.96 o                         
  -6   5   1       8539.09       8473.51        78.17 o                         
  -5   5   1        271.02        289.64        13.58 o                         
  -4   5   1       2625.80       2637.17        31.54 o                         
  -3   5   1      13060.11      12807.76        79.90 o                         
  -2   5   1      13217.41      13285.58        86.10 o                         
  -1   5   1       6479.42       6464.74        49.04 o                         
   0   5   1      16821.66      16902.14        97.18 o                         
   1   5   1      23933.60      24176.81       131.69 o                         
   2   5   1       8063.65       8105.36        71.04 o                         
   3   5   1      10777.33      10922.71        97.10 o                         
   4   5   1      18231.73      17812.23       142.32 o                         
   5   5   1      11268.32      11292.69       107.45 o                         
   6   5   1       3020.86       3074.04        58.16 o                         
   7   5   1       1230.99       1235.57        48.13 o                         
   8   5   1       2447.90       2470.74        67.74 o                         
   9   5   1       1068.70        975.54        70.77 o                         
 -11   6   1          5.86         38.71        44.77 o                         
 -10   6   1        118.26         97.13        23.60 o                         
  -9   6   1        794.54        836.17        35.39 o                         
  -8   6   1        578.20        559.44        26.74 o                         
  -7   6   1         57.09         52.96        12.75 o                         
  -6   6   1        247.97        243.31        16.22 o                         
  -5   6   1       2966.24       2813.73        39.22 o                         
  -4   6   1          5.28         12.48        10.66 o                         
  -3   6   1       4465.86       4344.11        42.68 o                         
  -2   6   1        270.90        284.65        11.97 o                         
  -1   6   1        469.14        523.20        12.59 o                         
   0   6   1       5230.25       5232.73        45.87 o                         
   1   6   1       6780.33       6780.21        56.57 o                         
   2   6   1        439.43        422.80        24.82 o                         
   3   6   1        531.72        449.18        21.78 o                         
   4   6   1       2185.80       2110.54        50.34 o                         
   5   6   1         34.77         41.03        16.99 o                         
   6   6   1       1671.46       1786.88        54.32 o                         
   7   6   1          3.25         -0.69        23.70 o                         
   8   6   1        263.06        288.82        33.09 o                         
 -11   7   1        953.39        836.20       125.95 o                         
 -10   7   1       2049.47       2019.70        56.98 o                         
  -9   7   1       1675.92       1697.76        48.10 o                         
  -8   7   1        376.29        355.32        20.77 o                         
  -7   7   1       2487.97       2441.33        43.94 o                         
  -6   7   1       6806.54       6601.31        74.11 o                         
  -5   7   1       7074.19       7139.64        72.63 o                         
  -4   7   1       6244.24       6086.09        60.95 o                         
  -3   7   1      12276.08      12266.22        91.76 o                         
  -2   7   1      12061.99      12310.75        98.51 o                         
  -1   7   1      10002.02      10076.09        85.15 o                         
   0   7   1      13621.10      13776.28       104.99 o                         
   1   7   1      13848.62      14093.57       122.41 o                         
   2   7   1       5199.60       5393.89        88.34 o                         
   3   7   1       1438.37       1482.45        43.89 o                         
   4   7   1       3075.97       3020.23        65.78 o                         
   5   7   1       1965.65       1897.62        52.07 o                         
   6   7   1       1054.09       1015.49        43.82 o                         
   7   7   1       1195.79       1298.83        55.64 o                         
 -10   8   1         41.92         81.26        31.82 o                         
  -9   8   1          3.38         40.53        18.53 o                         
  -8   8   1        388.15        350.77        22.21 o                         
  -7   8   1        637.17        607.45        25.40 o                         
  -6   8   1       2754.35       2798.39        52.91 o                         
  -5   8   1         19.09         18.54        10.84 o                         
  -4   8   1          6.06         13.74        11.35 o                         
  -3   8   1       3195.34       3275.61        46.02 o                         
  -2   8   1       2357.91       2316.56        41.92 o                         
  -1   8   1          2.58         15.09        11.50 o                         
   0   8   1          4.94         14.66        10.82 o                         
   1   8   1        392.85        412.51        26.05 o                         
   2   8   1        183.20        249.90        28.55 o                         
   3   8   1       1054.06       1002.49        43.09 o                         
   4   8   1         30.05         49.83        20.81 o                         
   5   8   1        360.86        338.52        28.32 o                         
   6   8   1        404.20        360.67        33.27 o                         
   7   8   1        121.70         78.94        33.34 o                         
 -10   9   1       2373.06       2251.36       201.93 o                         
  -9   9   1       3429.88       3419.47        71.32 o                         
  -8   9   1       2260.89       2269.04        53.24 o                         
  -7   9   1       4429.41       4270.37        70.42 o                         
  -6   9   1       5250.77       5198.75        82.95 o                         
  -5   9   1       5381.90       5383.85        79.99 o                         
  -4   9   1       5595.16       5553.78        75.84 o                         
  -3   9   1       8991.45       8940.91        92.07 o                         
  -2   9   1       5038.58       5033.89        67.70 o                         
  -1   9   1       1226.58       1265.46        33.23 o                         
   0   9   1       2099.85       2175.81        50.59 o                         
   1   9   1       3246.58       3286.64        73.47 o                         
   2   9   1       1065.40       1132.32        46.18 o                         
   3   9   1        790.62        860.53        46.28 o                         
   4   9   1       1618.26       1486.45        56.81 o                         
   5   9   1        725.36        700.26        39.99 o                         
   6   9   1        582.57        499.81        56.33 o                         
  -9  10   1        333.60        227.98        51.65 o                         
  -8  10   1         16.13         13.19        16.70 o                         
  -7  10   1          6.64          9.30        16.01 o                         
  -6  10   1       1772.51       1827.90        52.97 o                         
  -5  10   1        810.52        806.00        35.51 o                         
  -4  10   1         89.68        136.81        20.81 o                         
  -3  10   1         32.06         28.26        14.23 o                         
  -2  10   1        317.22        303.15        26.29 o                         
  -1  10   1        127.92        141.68        21.70 o                         
   0  10   1        348.93        321.32        26.07 o                         
   1  10   1         88.43         64.84        21.22 o                         
   2  10   1          5.41         -3.99        20.28 o                         
   3  10   1        260.73        319.83        31.44 o                         
   4  10   1          4.15         89.79        35.46 o                         
  -7  11   1       2526.29       2387.68        68.60 o                         
  -6  11   1       3350.79       3162.32        72.38 o                         
  -5  11   1       1137.36       1065.11        45.93 o                         
  -4  11   1        196.77        177.93        23.59 o                         
  -3  11   1       1773.68       1748.38        52.16 o                         
  -2  11   1       2272.33       2217.43        58.64 o                         
  -1  11   1        469.04        528.50        33.33 o                         
   0  11   1        579.07        670.52        36.46 o                         
   1  11   1       1782.81       1798.90        62.99 o                         
   2  11   1       1729.70       1738.76        74.37 o                         
   3  11   1       1204.64       1116.94        78.83 o                         
  -5  12   1          1.46        -19.28        26.10 o                         
  -4  12   1         84.86         58.31        24.74 o                         
  -3  12   1         14.74         34.52        24.57 o                         
  -2  12   1          8.50         20.23        23.35 o                         
  -1  12   1          4.62          1.28        26.47 o                         
   0  12   1          5.20         49.83        30.27 o                         
   1  12   1        263.67        285.09        46.25 o                         
   1 -13   2        405.82        183.64        64.89 o                         
   2 -13   2       1898.22       1882.06       178.26 o                         
  -2 -12   2       1946.02       1938.56       174.00 o                         
  -1 -12   2       2804.90       2859.79        93.39 o                         
   0 -12   2       2662.56       2658.55        66.16 o                         
   1 -12   2       4649.04       4487.47        86.04 o                         
   2 -12   2       3604.15       3495.81        87.87 o                         
   3 -12   2       2344.26       2380.85        68.37 o                         
   4 -12   2       1274.26       1240.80        53.96 o                         
   5 -12   2       3036.09       2988.98        99.56 o                         
  -4 -11   2        103.58        110.79        59.77 o                         
  -3 -11   2         47.22         27.31        20.46 o                         
  -2 -11   2       1775.34       1637.11        59.08 o                         
  -1 -11   2       1935.22       1939.38        58.60 o                         
   0 -11   2        580.60        626.80        32.42 o                         
   1 -11   2         13.13         10.44        16.91 o                         
   2 -11   2       1322.88       1328.70        44.39 o                         
   3 -11   2        442.04        444.63        28.19 o                         
   4 -11   2          1.40         54.90        22.24 o                         
   5 -11   2          3.56         70.66        23.45 o                         
   6 -11   2        123.52        149.72        22.50 o                         
   7 -11   2        325.77        326.73        27.87 o                         
   8 -11   2        661.19        573.63        71.38 o                         
  -6 -10   2       1532.41       1360.62       143.29 o                         
  -5 -10   2       3406.44       3324.33        88.60 o                         
  -4 -10   2       3289.67       3357.42        86.95 o                         
  -3 -10   2       4139.74       4272.90       101.70 o                         
  -2 -10   2       8104.88       8073.52       122.26 o                         
  -1 -10   2       5670.91       5770.05        90.09 o                         
   0 -10   2       2278.04       2293.87        54.67 o                         
   1 -10   2       4344.93       4331.05        75.29 o                         
   2 -10   2       8765.14       8615.69       116.47 o                         
   3 -10   2       2476.79       2539.21        56.49 o                         
   4 -10   2        347.60        366.79        22.15 o                         
   5 -10   2       1679.79       1681.28        45.20 o                         
   6 -10   2       2159.65       2037.74        49.62 o                         
   7 -10   2        514.00        491.17        26.51 o                         
   8 -10   2       1195.89       1250.34        44.16 o                         
   9 -10   2       2710.31       2677.55       150.99 o                         
  -7  -9   2        265.36        299.37        92.99 o                         
  -6  -9   2        382.71        354.40        30.75 o                         
  -5  -9   2       1578.92       1551.38        54.76 o                         
  -4  -9   2       1841.43       1745.52        55.90 o                         
  -3  -9   2        214.89        245.62        26.03 o                         
  -2  -9   2         16.23         12.03        16.38 o                         
  -1  -9   2       1656.04       1662.05        44.86 o                         
   0  -9   2         30.45         79.53        17.44 o                         
   1  -9   2         99.03        119.71        16.22 o                         
   2  -9   2         77.74         71.29        12.56 o                         
   3  -9   2        259.11        259.15        16.80 o                         
   4  -9   2       1036.18       1017.55        30.62 o                         
   5  -9   2        161.73        133.72        16.04 o                         
   6  -9   2        304.71        337.30        22.52 o                         
   7  -9   2         59.77         62.27        17.00 o                         
   8  -9   2         56.02         68.33        17.49 o                         
   9  -9   2         69.80         81.73        22.52 o                         
  10  -9   2        120.73         46.76        57.32 o                         
  -8  -8   2       3908.18       3988.21       321.81 o                         
  -7  -8   2       3349.38       3303.37        77.45 o                         
  -6  -8   2       3382.83       3385.40        75.06 o                         
  -5  -8   2       7870.32       7868.77       128.69 o                         
  -4  -8   2       4003.77       4088.82        80.26 o                         
  -3  -8   2       1611.01       1469.70        49.34 o                         
  -2  -8   2       5721.29       5817.31        79.00 o                         
  -1  -8   2       7374.20       7236.84        89.29 o                         
   0  -8   2       1278.86       1280.15        27.42 o                         
   1  -8   2         79.67        129.99        10.70 o                         
   2  -8   2       3270.38       3343.95        45.25 o                         
   3  -8   2       6600.69       6468.02        66.33 o                         
   4  -8   2       1421.54       1396.90        30.88 o                         
   5  -8   2       3749.75       3664.97        62.88 o                         
   6  -8   2       8451.32       8321.51       112.91 o                         
   7  -8   2       4307.69       4269.40        72.80 o                         
   8  -8   2        888.24        920.91        35.33 o                         
   9  -8   2       5855.15       5814.98        91.03 o                         
  10  -8   2       5703.18       5585.78       134.15 o                         
  -8  -7   2       1340.61       1288.97        48.75 o                         
  -7  -7   2        213.42        249.82        24.82 o                         
  -6  -7   2         50.99         65.93        18.67 o                         
  -5  -7   2        196.53        206.52        22.00 o                         
  -4  -7   2        752.09        803.31        30.22 o                         
  -3  -7   2         97.16        126.28        16.29 o                         
  -2  -7   2        250.83        243.54        21.73 o                         
  -1  -7   2        338.10        318.57        11.80 o                         
   0  -7   2       1679.24       1698.23        34.34 o                         
   1  -7   2        372.22        430.39        14.44 o                         
   2  -7   2          3.76         17.76         7.92 o                         
   3  -7   2        369.70        362.59        15.04 o                         
   4  -7   2        181.25        220.47        14.95 o                         
   5  -7   2         25.89         17.85        16.22 o                         
   6  -7   2        874.76        925.65        30.56 o                         
   7  -7   2        254.35        295.40        21.86 o                         
   8  -7   2        278.13        310.56        23.93 o                         
   9  -7   2        401.42        433.48        27.93 o                         
  10  -7   2        228.48        281.88        26.54 o                         
  -9  -6   2       1651.08       1655.12       126.75 o                         
  -8  -6   2       4791.33       4829.72       115.23 o                         
  -7  -6   2       2907.04       2881.60        71.56 o                         
  -6  -6   2        879.66        848.71        34.17 o                         
  -5  -6   2       5985.94       5927.85        83.20 o                         
  -4  -6   2       6710.33       6660.10        89.61 o                         
  -3  -6   2        207.05        244.36        23.48 o                         
  -2  -6   2        306.83        364.84        22.33 o                         
  -1  -6   2       9478.89       9113.54       136.59 o                         
   0  -6   2      16126.88      16131.85       116.76 o                         
   1  -6   2       1229.55       1193.65        21.40 o                         
   2  -6   2      12683.25      12867.24        99.63 o                         
   3  -6   2      17218.80      16864.94       122.72 o                         
   4  -6   2       9720.66       9792.51       100.21 o                         
   5  -6   2       7506.40       7408.35        87.23 o                         
   6  -6   2      16966.79      16899.83       180.14 o                         
   7  -6   2      13467.40      13338.92       132.94 o                         
   8  -6   2       2753.71       2804.02        57.83 o                         
   9  -6   2       1554.85       1552.44        54.18 o                         
  10  -6   2       3873.43       4046.80       114.74 o                         
 -10  -5   2          0.87        -85.06        85.06 o                         
  -9  -5   2        122.56        143.87        26.13 o                         
  -8  -5   2        359.76        409.54        27.92 o                         
  -7  -5   2         52.63         71.49        16.57 o                         
  -6  -5   2        679.01        676.84        28.75 o                         
  -5  -5   2        758.06        768.95        30.24 o                         
  -4  -5   2        516.10        522.57        21.01 o                         
  -3  -5   2       1933.42       1905.64        36.90 o                         
  -2  -5   2        488.81        505.41        19.20 o                         
  -1  -5   2       2959.39       3014.49        43.04 o                         
   0  -5   2        284.83        362.96        10.96 o                         
   1  -5   2        181.87        171.45         8.43 o                         
   2  -5   2       1339.28       1372.61        25.37 o                         
   3  -5   2       9853.31       9942.11        85.24 o                         
   4  -5   2       1195.54       1146.49        25.29 o                         
   5  -5   2        154.51        156.04        10.01 o                         
   6  -5   2       1785.10       1800.68        41.21 o                         
   7  -5   2         44.96         39.37        13.70 o                         
   8  -5   2       1116.50       1076.35        36.48 o                         
   9  -5   2         73.10         91.91        18.22 o                         
  10  -5   2        289.34        284.79        49.07 o                         
  11  -5   2        366.43        407.24        82.98 o                         
 -10  -4   2        975.98        944.19        76.90 o                         
  -9  -4   2        894.64        901.51        37.74 o                         
  -8  -4   2       3003.94       2993.85        62.50 o                         
  -7  -4   2       2287.73       2329.38        49.66 o                         
  -6  -4   2         49.33         61.00        14.21 o                         
  -5  -4   2       2656.77       2683.82        47.10 o                         
  -4  -4   2      14927.19      14551.86       174.52 o                         
  -3  -4   2      11972.35      11665.42       147.75 o                         
  -2  -4   2       3888.53       3860.58        47.03 o                         
  -1  -4   2      22358.56      23096.58       148.84 o                         
   0  -4   2      28555.97      28867.05       175.50 o                         
   1  -4   2      20703.15      21023.50       120.50 o                         
   2  -4   2      21375.59      21553.70       137.10 o                         
   3  -4   2      31539.39      30723.35       199.44 o                         
   4  -4   2      18630.97      18352.20       154.57 o                         
   5  -4   2       2845.41       2747.48        43.13 o                         
   6  -4   2       5120.31       5122.97        63.62 o                         
   7  -4   2      10860.04      10830.91       105.80 o                         
   8  -4   2       2493.66       2618.00        56.19 o                         
   9  -4   2       1321.52       1270.81        45.64 o                         
  10  -4   2       2173.28       2233.47        75.40 o                         
  11  -4   2       1525.71       1600.85       112.83 o                         
 -11  -3   2         21.58        -68.53        68.53 o                         
 -10  -3   2        419.19        424.55        33.34 o                         
  -9  -3   2        773.44        822.98        35.20 o                         
  -8  -3   2          7.67         13.29        15.61 o                         
  -7  -3   2          5.14         25.85        15.17 o                         
  -6  -3   2       1057.22       1063.22        29.67 o                         
  -5  -3   2       1311.30       1337.43        27.47 o                         
  -4  -3   2       6051.68       6187.08        61.57 o                         
  -3  -3   2        328.04        389.37        15.52 o                         
  -2  -3   2        132.26        137.46        11.19 o                         
  -1  -3   2      13979.00      14395.52        92.44 o                         
   0  -3   2      16122.46      16558.31        89.80 o                         
   1  -3   2        114.10        159.50         6.93 o                         
   2  -3   2         45.94         74.54         5.27 o                         
   3  -3   2       3200.37       3282.52        40.66 o                         
   4  -3   2        281.80        283.37        13.81 o                         
   5  -3   2       4326.96       4304.75        46.64 o                         
   6  -3   2         16.05          9.67         8.46 o                         
   7  -3   2        154.82        147.31        16.38 o                         
   8  -3   2       2269.74       2280.04        52.07 o                         
   9  -3   2       2272.90       2397.79        66.61 o                         
  10  -3   2         66.95         88.52        25.94 o                         
  11  -3   2        279.51        290.38        38.33 o                         
 -11  -2   2       1126.06       1039.27        79.28 o                         
 -10  -2   2        946.97        949.99        44.76 o                         
  -9  -2   2        492.89        483.07        28.06 o                         
  -8  -2   2       5954.04       5903.83        85.35 o                         
  -7  -2   2       8407.63       8276.05        97.87 o                         
  -6  -2   2       7505.29       7294.34        79.60 o                         
  -5  -2   2       6211.39       6103.21        58.52 o                         
  -4  -2   2      25616.34      25109.31       192.60 o                         
  -3  -2   2      27950.15      27037.88       165.54 o                         
  -2  -2   2      28013.58      28085.81       143.36 o                         
  -1  -2   2      48394.44      49450.78       253.84 o                         
   0  -2   2      48487.42      49560.69       203.81 o                         
   1  -2   2       9006.72       9026.62        51.55 o                         
   2  -2   2       4389.77       4420.52        39.87 o                         
   3  -2   2      23716.12      23646.89       176.95 o                         
   4  -2   2       8325.90       8225.56        63.27 o                         
   5  -2   2       1381.30       1364.05        27.02 o                         
   6  -2   2       2712.89       2761.94        45.78 o                         
   7  -2   2       3682.02       3713.96        58.00 o                         
   8  -2   2       1834.34       1886.40        44.57 o                         
   9  -2   2       2326.15       2241.49        65.09 o                         
  10  -2   2       4915.89       5282.15       108.65 o                         
  11  -2   2       2838.37       2869.05        97.51 o                         
 -11  -1   2        263.47        282.97        42.93 o                         
 -10  -1   2         32.77         18.03        18.36 o                         
  -9  -1   2        256.30        267.57        22.84 o                         
  -8  -1   2        838.93        879.93        34.54 o                         
  -7  -1   2       1494.19       1457.29        40.43 o                         
  -6  -1   2        794.11        771.45        24.23 o                         
  -5  -1   2        866.93        876.00        23.42 o                         
  -4  -1   2      12449.96      12298.09        89.93 o                         
  -3  -1   2       8175.63       8441.30        76.26 o                         
  -2  -1   2       1015.40       1094.03        11.33 o                         
  -1  -1   2        145.23        167.20         3.62 o                         
   0  -1   2      10036.61      10078.62        38.04 o                         
   1  -1   2       6134.57       6123.93        29.85 o                         
   2  -1   2       4082.40       4087.23        29.16 o                         
   3  -1   2          5.48         15.23         4.85 o                         
   4  -1   2         33.81         46.65         8.13 o                         
   5  -1   2       8037.75       7751.27        77.52 o                         
   6  -1   2       1606.26       1609.17        35.56 o                         
   7  -1   2       2103.90       2150.39        39.23 o                         
   8  -1   2        261.06        313.62        20.28 o                         
   9  -1   2        513.63        574.47        34.15 o                         
  10  -1   2        181.19        146.92        25.72 o                         
  11  -1   2        782.70        804.08       150.82 o                         
 -11   0   2       4007.03       4114.61       107.22 o                         
 -10   0   2       2749.23       2708.20        75.17 o                         
  -9   0   2       3032.23       2987.99        68.07 o                         
  -8   0   2       8073.27       7992.48       105.33 o                         
  -7   0   2      14305.84      14244.99       142.49 o                         
  -6   0   2      15477.55      14869.83       128.28 o                         
  -5   0   2      14128.83      13769.49       132.27 o                         
  -4   0   2      30519.32      30764.47       200.89 o                         
  -3   0   2       5229.11       4995.15        40.60 o                         
  -2   0   2        503.77        483.21         7.68 o                         
  -1   0   2      18876.54      18856.31        87.69 o                         
   0   0   2       9108.86       9330.06        45.31 o                         
   1   0   2       3467.53       3425.09        19.20 o                         
   2   0   2        972.75        958.47        10.08 o                         
   3   0   2      12559.40      12403.50        72.15 o                         
   4   0   2      10326.90      10178.79        75.89 o                         
   5   0   2       4859.79       4939.56        53.00 o                         
   6   0   2      10860.97      10816.87        96.96 o                         
   7   0   2      17040.04      16933.23       151.43 o                         
   8   0   2       5147.15       5315.02        77.92 o                         
   9   0   2       2600.78       2535.48        65.65 o                         
  10   0   2       6724.00       6748.50       134.42 o                         
  11   0   2       5096.61       4892.37       189.88 o                         
 -11   1   2        468.30        501.56        36.99 o                         
 -10   1   2        893.95        811.79        40.41 o                         
  -9   1   2          7.34         12.09        18.19 o                         
  -8   1   2        741.19        737.96        33.63 o                         
  -7   1   2       7522.36       7243.77        86.59 o                         
  -6   1   2         19.39         44.01        10.32 o                         
  -5   1   2       2473.97       2445.04        35.48 o                         
  -4   1   2        306.44        308.69        13.56 o                         
  -3   1   2       1119.31       1199.79        15.82 o                         
  -2   1   2       6031.23       6046.41        36.66 o                         
  -1   1   2       3241.52       3269.43        19.13 o                         
   1   1   2       4560.08       4677.42        25.17 o                         
   2   1   2       5656.19       5671.80        38.47 o                         
   3   1   2         46.50         70.05         8.02 o                         
   4   1   2       3584.41       3631.48        36.40 o                         
   5   1   2         15.22         36.26         9.12 o                         
   6   1   2         28.61         27.51        11.91 o                         
   7   1   2       1230.95       1272.95        31.18 o                         
   8   1   2       1207.62       1263.77        40.87 o                         
   9   1   2        126.17        154.79        24.59 o                         
  10   1   2        104.92        120.29        22.51 o                         
  11   1   2        153.44        145.79        59.23 o                         
 -12   2   2       1519.05       1598.57       118.39 o                         
 -11   2   2       4748.38       4804.37        98.55 o                         
 -10   2   2       5542.55       5462.73       112.56 o                         
  -9   2   2       3173.74       3035.57        68.76 o                         
  -8   2   2       6405.28       6348.83        96.28 o                         
  -7   2   2       8034.23       8255.03        89.23 o                         
  -6   2   2       2219.29       2116.63        35.97 o                         
  -5   2   2       1818.72       1869.80        35.64 o                         
  -4   2   2      17073.59      17121.94       109.56 o                         
  -3   2   2      12560.45      12550.48        75.98 o                         
  -2   2   2       1402.17       1474.78        14.40 o                         
  -1   2   2       2178.38       2183.76        15.88 o                         
   0   2   2      23029.16      23520.40       124.84 o                         
   1   2   2      15298.79      15548.39        71.40 o                         
   2   2   2       4413.75       4095.01        36.31 o                         
   3   2   2      24459.72      23755.39       154.42 o                         
   4   2   2      25391.09      24975.17       168.85 o                         
   5   2   2       5242.19       5376.21        55.75 o                         
   6   2   2       8236.20       8229.08        97.32 o                         
   7   2   2      15470.26      15785.72       127.58 o                         
   8   2   2       8052.52       8112.50       124.45 o                         
   9   2   2        874.11        933.02        39.13 o                         
  10   2   2       1439.43       1466.86        59.15 o                         
 -12   3   2         19.03         30.19        40.67 o                         
 -11   3   2        325.59        327.28        30.15 o                         
 -10   3   2        698.14        659.59        32.32 o                         
  -9   3   2        721.63        772.87        33.74 o                         
  -8   3   2        816.32        814.05        29.72 o                         
  -7   3   2         20.99         34.62        22.90 o                         
  -6   3   2         28.52         29.92        13.19 o                         
  -5   3   2       1972.70       1941.94        32.23 o                         
  -4   3   2       2038.06       2068.48        26.55 o                         
  -3   3   2        204.93        199.47        10.33 o                         
  -2   3   2        871.23        933.72        13.94 o                         
  -1   3   2        312.71        333.31         6.53 o                         
   0   3   2       3384.23       3457.15        28.22 o                         
   1   3   2       3992.91       4012.56        37.72 o                         
   2   3   2        640.12        719.93        15.27 o                         
   3   3   2       1589.40       1593.30        26.79 o                         
   4   3   2       3464.02       3557.65        45.45 o                         
   5   3   2       2297.69       2233.04        38.71 o                         
   6   3   2         24.83         11.28        11.89 o                         
   7   3   2        321.67        365.31        24.26 o                         
   8   3   2         32.09          5.49        18.10 o                         
   9   3   2        410.83        432.62        31.91 o                         
  10   3   2         51.48         38.36        32.23 o                         
 -12   4   2        647.02        414.11       103.42 o                         
 -11   4   2       2595.98       2575.49        69.28 o                         
 -10   4   2       3282.56       3252.24        72.74 o                         
  -9   4   2        556.87        548.82        25.97 o                         
  -8   4   2       1056.96       1115.74        33.41 o                         
  -7   4   2       9109.85       8974.68        93.50 o                         
  -6   4   2       2827.72       2808.66        41.54 o                         
  -5   4   2        183.96        211.29        12.74 o                         
  -4   4   2       4142.73       4063.02        41.67 o                         
  -3   4   2      26055.17      25895.96       152.06 o                         
  -2   4   2      10373.12      10403.26        69.80 o                         
  -1   4   2       9986.73      10009.59        63.07 o                         
   0   4   2      32007.79      32138.25       171.61 o                         
   1   4   2      28326.68      28283.23       171.53 o                         
   2   4   2      10618.71      10526.55        93.81 o                         
   3   4   2      13176.94      12687.35       136.49 o                         
   4   4   2      21783.21      21007.30       192.48 o                         
   5   4   2       6499.45       6591.64        74.26 o                         
   6   4   2        687.65        667.78        24.36 o                         
   7   4   2       2107.63       2178.04        54.56 o                         
   8   4   2       4498.40       4505.69        98.14 o                         
   9   4   2        722.85        700.79        42.15 o                         
  10   4   2        295.81        236.75        83.00 o                         
 -11   5   2          1.43         11.50        21.53 o                         
 -10   5   2         25.63         71.42        21.70 o                         
  -9   5   2         66.63         79.04        18.21 o                         
  -8   5   2        875.44        910.57        29.19 o                         
  -7   5   2        208.73        208.67        18.61 o                         
  -6   5   2         46.25         71.42        12.94 o                         
  -5   5   2        308.93        336.54        15.01 o                         
  -4   5   2       1732.58       1649.89        27.87 o                         
  -3   5   2       4842.49       4938.22        46.42 o                         
  -2   5   2        906.36        943.26        15.93 o                         
  -1   5   2         46.52         69.61         8.66 o                         
   0   5   2       3357.77       3416.15        34.95 o                         
   1   5   2       3050.88       3077.13        40.68 o                         
   2   5   2         14.90         12.33         6.69 o                         
   3   5   2          1.30          7.35         9.79 o                         
   4   5   2        155.23        165.92        22.04 o                         
   5   5   2        421.59        465.17        24.80 o                         
   6   5   2        725.95        750.57        32.04 o                         
   7   5   2         94.86         92.96        20.08 o                         
   8   5   2          8.73         11.76        20.83 o                         
   9   5   2        212.43        270.93        36.41 o                         
 -11   6   2        752.59        803.31        72.39 o                         
 -10   6   2       3800.72       3803.41        77.04 o                         
  -9   6   2        680.91        666.33        30.19 o                         
  -8   6   2        205.52        231.03        19.61 o                         
  -7   6   2       8867.91       8913.46        87.05 o                         
  -6   6   2      13748.76      13584.73       102.44 o                         
  -5   6   2       6662.50       6616.23        63.11 o                         
  -4   6   2       5929.20       6007.41        56.90 o                         
  -3   6   2      20255.62      20555.90       129.18 o                         
  -2   6   2      17065.28      16963.77       107.44 o                         
  -1   6   2       5341.13       5384.97        61.20 o                         
   0   6   2      10486.10      10449.87        76.12 o                         
   1   6   2      15637.19      15726.39       135.42 o                         
   2   6   2       2601.73       2776.47        50.71 o                         
   3   6   2        281.71        292.05        21.88 o                         
   4   6   2       4349.13       4266.89        74.14 o                         
   5   6   2       3393.49       3325.51        65.53 o                         
   6   6   2        614.24        666.19        43.72 o                         
   7   6   2        394.06        317.06        48.42 o                         
   8   6   2       2023.92       2059.39        81.10 o                         
 -11   7   2         22.96          6.91        45.46 o                         
 -10   7   2         83.20        102.14        21.54 o                         
  -9   7   2         21.18         29.86        18.44 o                         
  -8   7   2         12.44         15.47        14.46 o                         
  -7   7   2       1982.23       1989.34        42.28 o                         
  -6   7   2       1144.29       1130.67        30.76 o                         
  -5   7   2        100.04        111.38        12.42 o                         
  -4   7   2        512.45        503.39        18.34 o                         
  -3   7   2       4886.04       4777.45        52.37 o                         
  -2   7   2        835.80        892.89        25.16 o                         
  -1   7   2        186.42        204.19        12.79 o                         
   0   7   2        134.83        150.78        18.31 o                         
   1   7   2        274.72        301.83        19.36 o                         
   2   7   2       1160.49       1162.83        44.93 o                         
   3   7   2        643.36        593.31        29.58 o                         
   4   7   2         79.59         44.25        18.10 o                         
   5   7   2         25.97         37.25        17.53 o                         
   6   7   2        838.40        898.31        44.95 o                         
   7   7   2          3.77          1.40        24.66 o                         
 -10   8   2       3850.89       3723.26       122.74 o                         
  -9   8   2       3800.69       3922.54        73.88 o                         
  -8   8   2       1643.33       1592.20        39.78 o                         
  -7   8   2       3097.78       3022.60        54.22 o                         
  -6   8   2       8196.39       8044.32        94.88 o                         
  -5   8   2       5837.44       5871.29        80.50 o                         
  -4   8   2       3008.29       2997.85        48.70 o                         
  -3   8   2       7714.43       7872.30        76.76 o                         
  -2   8   2       4222.83       4370.09        59.40 o                         
  -1   8   2        430.47        414.35        19.90 o                         
   0   8   2       1420.52       1460.48        36.19 o                         
   1   8   2       3249.07       3348.63        71.62 o                         
   2   8   2       1641.32       1706.68        57.63 o                         
   3   8   2        837.50        812.64        39.33 o                         
   4   8   2       1369.03       1372.46        47.65 o                         
   5   8   2       3643.25       3624.38       107.57 o                         
   6   8   2       2104.15       2066.43        72.76 o                         
   7   8   2       2838.74       3030.06       215.32 o                         
  -9   9   2        159.84        152.75        20.54 o                         
  -8   9   2         18.65         20.65        15.33 o                         
  -7   9   2        691.33        686.02        29.67 o                         
  -6   9   2       2246.94       2226.43        52.41 o                         
  -5   9   2         78.15         76.49        15.41 o                         
  -4   9   2        665.98        695.60        27.69 o                         
  -3   9   2         62.62         74.79        14.56 o                         
  -2   9   2          3.50         11.54        14.05 o                         
  -1   9   2       1405.54       1403.19        37.49 o                         
   0   9   2        342.95        394.54        28.61 o                         
   1   9   2        540.93        550.32        41.30 o                         
   2   9   2         28.42         78.42        29.92 o                         
   3   9   2        362.51        391.56        35.02 o                         
   4   9   2       1068.19        963.75        47.13 o                         
   5   9   2       1519.04       1457.85        76.40 o                         
  -8  10   2       1649.91       1539.05        52.36 o                         
  -7  10   2       1862.53       1772.33        49.44 o                         
  -6  10   2       1857.59       1714.06        52.44 o                         
  -5  10   2        551.25        546.34        27.16 o                         
  -4  10   2        868.52        796.11        30.72 o                         
  -3  10   2       1542.80       1496.17        40.42 o                         
  -2  10   2       2115.15       2074.43        53.25 o                         
  -1  10   2        734.84        734.61        35.42 o                         
   0  10   2       1604.46       1632.07        55.56 o                         
   1  10   2       2520.13       2564.14        70.84 o                         
   2  10   2       3062.09       2981.53        79.40 o                         
   3  10   2       2124.24       2127.52        68.90 o                         
   4  10   2       3579.94       3232.28       159.80 o                         
  -7  11   2        119.92        106.25        23.05 o                         
  -6  11   2        113.64         73.64        20.44 o                         
  -5  11   2         30.75         35.93        19.55 o                         
  -4  11   2        256.59        260.88        24.21 o                         
  -3  11   2         27.12         22.43        17.98 o                         
  -2  11   2        345.77        352.94        26.65 o                         
  -1  11   2          9.18         34.03        19.84 o                         
   0  11   2         15.93          8.62        26.62 o                         
   1  11   2       1457.79       1456.93        61.07 o                         
   2  11   2        916.37        900.17        67.94 o                         
   3  11   2        225.47        169.51        39.29 o                         
  -5  12   2        822.72        766.58        56.11 o                         
  -4  12   2        297.41        235.05        34.87 o                         
  -3  12   2       1767.66       1713.63        87.20 o                         
  -2  12   2       2538.20       2274.68        82.13 o                         
  -1  12   2       1679.80       1462.42        84.69 o                         
   0  12   2       2492.72       2334.19       110.67 o                         
   0 -13   3       2936.64       2875.70       216.81 o                         
   1 -13   3       2141.30       1943.40       178.10 o                         
   2 -13   3       3553.25       3404.14       240.59 o                         
  -3 -12   3        374.91        341.16        81.57 o                         
  -2 -12   3       1405.78       1342.05        84.41 o                         
  -1 -12   3       1166.63       1200.04        49.05 o                         
   0 -12   3          7.14         38.23        18.87 o                         
   1 -12   3        331.08        333.89        26.33 o                         
   2 -12   3        611.31        597.33        36.03 o                         
   3 -12   3         14.86         44.18        20.58 o                         
   4 -12   3        180.39        219.15        30.89 o                         
   5 -12   3          9.19         35.94        25.23 o                         
  -4 -11   3       3995.21       4125.51       184.24 o                         
  -3 -11   3       2997.56       3012.78        82.21 o                         
  -2 -11   3       4031.67       4026.74        86.38 o                         
  -1 -11   3       3444.09       3466.52        72.71 o                         
   0 -11   3       2414.87       2452.98        60.02 o                         
   1 -11   3       2098.99       2094.05        58.17 o                         
   2 -11   3       2706.09       2771.45        66.33 o                         
   3 -11   3       1173.31       1208.13        45.70 o                         
   4 -11   3        618.10        653.87        41.20 o                         
   5 -11   3       1496.15       1517.84        56.74 o                         
   6 -11   3       2213.36       2139.47        55.45 o                         
   7 -11   3       1993.81       1874.43        58.19 o                         
   8 -11   3       1441.95       1198.19        80.75 o                         
  -5 -10   3       1684.84       1670.08        59.53 o                         
  -4 -10   3        611.08        637.15        40.01 o                         
  -3 -10   3        140.92        174.58        34.69 o                         
  -2 -10   3        284.03        272.28        25.73 o                         
  -1 -10   3       1031.73       1035.05        40.63 o                         
   0 -10   3        397.13        393.83        27.29 o                         
   1 -10   3        990.79       1096.42        40.23 o                         
   2 -10   3         11.45         30.50        16.81 o                         
   3 -10   3         10.72         36.25        16.87 o                         
   4 -10   3       1233.40       1214.93        37.30 o                         
   5 -10   3         19.71         36.43        18.67 o                         
   6 -10   3        774.04        715.19        32.59 o                         
   7 -10   3         88.19         70.83        20.22 o                         
   8 -10   3        213.80        245.50        25.17 o                         
   9 -10   3        132.53        209.23        79.78 o                         
  -7  -9   3       2131.94       2056.25       109.04 o                         
  -6  -9   3       2857.68       2765.27        81.17 o                         
  -5  -9   3       4212.27       4112.10        87.60 o                         
  -4  -9   3       2003.48       1984.48        67.02 o                         
  -3  -9   3       2750.33       2817.19        65.22 o                         
  -2  -9   3       4433.75       4369.16        84.98 o                         
  -1  -9   3       2832.62       2734.81        55.55 o                         
   0  -9   3       1242.40       1280.17        37.78 o                         
   1  -9   3        808.93        811.62        30.70 o                         
   2  -9   3       7524.90       7539.76        81.86 o                         
   3  -9   3       4423.90       4327.69        55.79 o                         
   4  -9   3       2155.29       2283.45        45.20 o                         
   5  -9   3       4496.97       4403.92        74.88 o                         
   6  -9   3       6507.82       6413.00       101.53 o                         
   7  -9   3       3312.59       3297.77        83.59 o                         
   8  -9   3       2932.90       2900.31        69.42 o                         
   9  -9   3       6102.36       6109.46       140.70 o                         
  10  -9   3       3357.44       3235.25       219.33 o                         
  -8  -8   3        937.55       1009.60       114.64 o                         
  -7  -8   3         10.99          2.41        21.35 o                         
  -6  -8   3         53.17         77.73        19.97 o                         
  -5  -8   3        275.72        302.19        37.30 o                         
  -4  -8   3        173.24        180.02        21.07 o                         
  -3  -8   3       1643.44       1638.69        45.17 o                         
  -2  -8   3       1290.97       1312.53        39.48 o                         
  -1  -8   3          1.23          3.07        13.83 o                         
   0  -8   3        400.49        402.63        22.47 o                         
   1  -8   3        463.61        484.11        15.83 o                         
   2  -8   3        146.49        158.86        13.44 o                         
   3  -8   3        920.23        937.08        25.80 o                         
   4  -8   3         25.29         40.56        10.39 o                         
   5  -8   3         77.51         77.89        15.96 o                         
   6  -8   3       2239.40       2218.87        47.43 o                         
   7  -8   3       1658.16       1721.54        44.07 o                         
   8  -8   3          0.34          4.23        18.48 o                         
   9  -8   3         17.61         27.19        19.64 o                         
  10  -8   3         67.57         76.52        41.24 o                         
  -9  -7   3       2539.24       2439.88       214.92 o                         
  -8  -7   3       2493.88       2583.21        69.60 o                         
  -7  -7   3       1218.12       1225.62        43.43 o                         
  -6  -7   3       1371.84       1437.75        46.55 o                         
  -5  -7   3       3631.11       3543.29        64.12 o                         
  -4  -7   3       1514.50       1579.15        40.88 o                         
  -3  -7   3        124.24        145.35        16.85 o                         
  -2  -7   3       3454.73       3419.34        58.60 o                         
  -1  -7   3      15641.17      15413.14       147.19 o                         
   0  -7   3       4772.12       4745.32        52.00 o                         
   1  -7   3       3915.93       3889.57        43.39 o                         
   2  -7   3      18639.45      18394.73       135.15 o                         
   3  -7   3      18363.05      18464.53       133.23 o                         
   4  -7   3       8245.83       8163.48        79.61 o                         
   5  -7   3      10373.70      10058.86       103.64 o                         
   6  -7   3      16664.99      16760.07       143.96 o                         
   7  -7   3       4941.32       5066.92        79.93 o                         
   8  -7   3        436.19        518.35        29.33 o                         
   9  -7   3       3272.65       3502.60        75.89 o                         
  10  -7   3       4811.13       5047.92        96.82 o                         
  -9  -6   3         10.26         80.11        80.49 o                         
  -8  -6   3         26.10         47.73        31.92 o                         
  -7  -6   3          7.25         25.58        18.45 o                         
  -6  -6   3       1283.17       1382.46        53.84 o                         
  -5  -6   3        287.24        345.46        22.54 o                         
  -4  -6   3          9.56         30.40        14.29 o                         
  -3  -6   3          8.83         27.75        14.14 o                         
  -2  -6   3         70.05         57.79        13.78 o                         
  -1  -6   3        589.96        567.71        23.72 o                         
   0  -6   3        843.32        883.41        18.53 o                         
   1  -6   3         38.84         60.97         9.22 o                         
   2  -6   3       1685.23       1709.85        29.75 o                         
   3  -6   3       4190.94       4228.52        49.51 o                         
   4  -6   3         69.21         60.94         9.86 o                         
   5  -6   3        391.88        392.31        19.87 o                         
   6  -6   3         96.62        145.47        17.08 o                         
   7  -6   3        115.13        139.57        17.99 o                         
   8  -6   3        237.48        209.62        20.03 o                         
   9  -6   3          5.74         11.62        17.64 o                         
  10  -6   3          3.14         20.15        29.30 o                         
 -10  -5   3        205.27        125.89        84.02 o                         
  -9  -5   3        635.37        667.89        39.31 o                         
  -8  -5   3       3705.53       3710.41        79.38 o                         
  -7  -5   3        643.37        690.34        31.87 o                         
  -6  -5   3        996.71       1032.33        33.16 o                         
  -5  -5   3       8238.37       8221.52       101.51 o                         
  -4  -5   3      17654.20      17633.01       135.96 o                         
  -3  -5   3       5787.56       5817.11        65.34 o                         
  -2  -5   3       9223.26       9452.72        88.15 o                         
  -1  -5   3      33014.57      32992.11       219.34 o                         
   0  -5   3      31185.97      31851.97       209.57 o                         
   1  -5   3      17207.78      17377.74       112.92 o                         
   2  -5   3      19070.30      19349.64       145.56 o                         
   3  -5   3      27821.92      27713.71       178.75 o                         
   4  -5   3       5145.16       5237.52        63.52 o                         
   5  -5   3       1993.72       2130.89        32.50 o                         
   6  -5   3       9335.61       9516.46        85.22 o                         
   7  -5   3       8645.29       8802.94        97.52 o                         
   8  -5   3        433.91        446.08        24.54 o                         
   9  -5   3        297.37        321.47        28.70 o                         
  10  -5   3       2750.91       2813.13        90.49 o                         
  11  -5   3       1614.91       1563.53       151.03 o                         
 -10  -4   3         95.09         80.34        28.61 o                         
  -9  -4   3        325.53        384.30        31.81 o                         
  -8  -4   3          8.05         45.63        18.80 o                         
  -7  -4   3         85.37         88.37        16.03 o                         
  -6  -4   3        139.42        134.44        16.02 o                         
  -5  -4   3        658.12        625.59        25.98 o                         
  -4  -4   3        548.49        519.90        18.17 o                         
  -3  -4   3        536.68        519.46        22.65 o                         
  -2  -4   3       1149.65       1187.51        32.84 o                         
  -1  -4   3       8025.07       8292.65        73.30 o                         
   0  -4   3       3051.38       3188.94        32.35 o                         
   1  -4   3       1541.12       1724.37        25.27 o                         
   2  -4   3        168.95        209.79         8.33 o                         
   3  -4   3         19.87         40.37         7.83 o                         
   4  -4   3       1103.02       1163.57        22.38 o                         
   5  -4   3       1042.07       1028.79        23.30 o                         
   6  -4   3        161.91        153.45        12.87 o                         
   7  -4   3        752.13        785.47        28.62 o                         
   8  -4   3       2839.69       2881.33        61.26 o                         
   9  -4   3        211.86        241.61        25.06 o                         
  10  -4   3        535.55        545.97        37.12 o                         
  11  -4   3         23.38         25.43        65.46 o                         
 -11  -3   3       2245.58       2040.22       131.02 o                         
 -10  -3   3        523.47        504.56        35.50 o                         
  -9  -3   3       1133.07       1124.03        47.29 o                         
  -8  -3   3       7054.80       7218.82        97.78 o                         
  -7  -3   3       9311.19       9302.80       100.74 o                         
  -6  -3   3       4995.49       5082.17        64.37 o                         
  -5  -3   3       6879.85       6752.51        75.67 o                         
  -4  -3   3      41418.70      40550.55       256.67 o                         
  -3  -3   3      28106.63      28014.22       202.66 o                         
  -2  -3   3      10802.66      10683.15        82.35 o                         
  -1  -3   3      21105.69      21482.85       138.44 o                         
   0  -3   3      25808.76      26121.18       130.14 o                         
   1  -3   3       6673.94       6893.04        45.99 o                         
   2  -3   3       3987.45       3998.61        34.92 o                         
   3  -3   3      19872.39      19741.00       134.16 o                         
   4  -3   3       8102.09       7882.47        63.81 o                         
   5  -3   3        351.52        398.16        14.62 o                         
   6  -3   3       2768.95       2740.77        37.48 o                         
   7  -3   3       9350.79       9405.12       102.60 o                         
   8  -3   3       5673.92       5778.26        87.78 o                         
   9  -3   3       3953.41       3933.09        82.82 o                         
  10  -3   3       4901.61       4932.88       108.91 o                         
  11  -3   3       3338.52       3173.73       172.58 o                         
 -11  -2   3        113.38         54.92        66.07 o                         
 -10  -2   3          6.19         13.31        19.85 o                         
  -9  -2   3         57.67         81.29        19.97 o                         
  -8  -2   3       1681.35       1702.98        45.12 o                         
  -7  -2   3       1574.84       1565.29        37.14 o                         
  -6  -2   3         65.47         57.77        13.85 o                         
  -5  -2   3       4098.74       4154.36        46.64 o                         
  -4  -2   3       5322.85       5241.36        62.43 o                         
  -3  -2   3         74.41         91.41         9.46 o                         
  -2  -2   3       6077.09       6078.69        42.35 o                         
  -1  -2   3        485.68        501.71         6.68 o                         
   0  -2   3         76.89        122.30         6.15 o                         
   1  -2   3       8895.23       9165.30        45.70 o                         
   2  -2   3       7414.55       7423.19        52.56 o                         
   3  -2   3        901.40        972.36        19.11 o                         
   4  -2   3       1365.54       1297.35        17.94 o                         
   5  -2   3       5420.55       5425.75        52.28 o                         
   6  -2   3        442.60        446.44        17.55 o                         
   7  -2   3       2941.17       3017.94        45.45 o                         
   8  -2   3         81.18         72.96        18.12 o                         
   9  -2   3        269.81        262.44        27.96 o                         
  10  -2   3        867.31        862.51        46.14 o                         
  11  -2   3        358.02        366.27        91.18 o                         
 -11  -1   3       4275.45       4160.08       165.79 o                         
 -10  -1   3       4293.69       4268.08        85.66 o                         
  -9  -1   3       2218.59       2282.16        67.01 o                         
  -8  -1   3       8883.28       8778.00       119.14 o                         
  -7  -1   3      20511.25      20099.18       166.47 o                         
  -6  -1   3       9034.65       8789.25        91.02 o                         
  -5  -1   3       5232.76       5129.99        56.15 o                         
  -4  -1   3      16317.49      16576.87       112.42 o                         
  -3  -1   3      12963.94      12723.47        83.27 o                         
  -2  -1   3       7422.94       7751.89        42.24 o                         
  -1  -1   3      14869.34      15169.81        57.66 o                         
   0  -1   3      19976.40      20125.55        75.76 o                         
   1  -1   3       7548.78       7626.22        38.94 o                         
   2  -1   3        965.58        916.79        13.20 o                         
   3  -1   3      14137.89      13979.77        83.59 o                         
   4  -1   3      21076.97      20421.04       169.39 o                         
   5  -1   3      10103.85       9814.97        73.49 o                         
   6  -1   3      10304.96      10161.66        89.34 o                         
   7  -1   3       9332.03       9396.49        89.75 o                         
   8  -1   3       7144.76       7223.26        99.44 o                         
   9  -1   3       3917.74       3946.90       100.00 o                         
  10  -1   3       5429.90       5600.48       113.59 o                         
  11  -1   3       4177.16       3759.07       234.71 o                         
 -11   0   3       1114.08       1089.90        47.52 o                         
 -10   0   3        122.01         69.18        23.87 o                         
  -9   0   3         79.20         81.50        20.10 o                         
  -8   0   3       1593.07       1631.05        46.27 o                         
  -7   0   3       1031.04       1029.56        35.55 o                         
  -6   0   3       2412.58       2396.22        48.56 o                         
  -5   0   3       3062.63       2914.17        45.21 o                         
  -4   0   3       1346.44       1447.18        27.35 o                         
  -3   0   3        362.30        459.36        11.21 o                         
  -2   0   3      19850.34      20080.51        82.83 o                         
  -1   0   3       5709.19       5899.70        32.61 o                         
   0   0   3        542.33        547.28         8.32 o                         
   1   0   3       3277.86       3387.64        25.27 o                         
   2   0   3       3620.95       3712.21        28.02 o                         
   3   0   3       7724.69       7684.14        53.55 o                         
   4   0   3       3299.94       3227.39        34.95 o                         
   5   0   3        185.11        170.27         9.61 o                         
   6   0   3        186.00        191.48        14.53 o                         
   7   0   3       4593.36       4635.59        64.24 o                         
   8   0   3        884.07        900.79        35.10 o                         
   9   0   3         99.51        124.11        22.85 o                         
  10   0   3          4.01         17.74        34.01 o                         
  11   0   3        103.93        117.15        42.68 o                         
 -12   1   3       1772.94       1663.00        93.58 o                         
 -11   1   3       4212.93       4044.84        85.27 o                         
 -10   1   3       4696.56       4676.47        82.54 o                         
  -9   1   3       2490.95       2413.84        62.64 o                         
  -8   1   3       3328.61       3269.43        68.19 o                         
  -7   1   3       5777.07       5782.19        86.88 o                         
  -6   1   3       3388.49       3402.54        47.34 o                         
  -5   1   3       3737.74       3791.76        47.56 o                         
  -4   1   3       7122.03       7097.71        66.14 o                         
  -3   1   3       7024.43       6897.86        49.79 o                         
  -2   1   3        171.84        204.35         5.57 o                         
  -1   1   3      10693.69      10741.80        47.95 o                         
   0   1   3      45562.58      45347.97       214.56 o                         
   1   1   3      31175.23      31357.92       149.63 o                         
   2   1   3      19290.06      19368.01       106.29 o                         
   3   1   3      28891.69      28642.77       203.10 o                         
   4   1   3      25924.66      25503.70       156.82 o                         
   5   1   3      10375.29      10334.79        81.44 o                         
   6   1   3      13150.35      13051.05       111.99 o                         
   7   1   3      14069.49      14386.75       143.83 o                         
   8   1   3       4023.37       4148.89        78.56 o                         
   9   1   3        533.83        513.40        32.95 o                         
  10   1   3       1813.28       1756.31        64.66 o                         
 -11   2   3       1038.75       1002.48        46.39 o                         
 -10   2   3         63.54         46.52        17.65 o                         
  -9   2   3       1506.32       1523.18        44.29 o                         
  -8   2   3        228.87        226.33        19.87 o                         
  -7   2   3        718.12        702.70        24.83 o                         
  -6   2   3        639.48        635.67        23.34 o                         
  -5   2   3      11849.48      12013.90       111.60 o                         
  -4   2   3         21.11         14.82         7.49 o                         
  -3   2   3         17.58         20.70         5.73 o                         
  -2   2   3        188.61        210.80         6.46 o                         
  -1   2   3         73.07         80.63         4.12 o                         
   0   2   3       9637.01       9825.00        67.36 o                         
   1   2   3       1603.61       1645.49        19.78 o                         
   2   2   3        829.54        789.07        16.03 o                         
   3   2   3        314.81        278.33        11.83 o                         
   4   2   3       7924.46       7966.09        69.19 o                         
   5   2   3        132.38        157.52        13.28 o                         
   6   2   3       1262.76       1265.39        29.75 o                         
   7   2   3          7.38         28.20        15.86 o                         
   8   2   3          3.56         10.93        17.34 o                         
   9   2   3        513.29        518.11        37.13 o                         
  10   2   3        149.56        140.29        28.02 o                         
 -11   3   3       1236.61       1212.74        48.05 o                         
 -10   3   3       2019.78       1963.59        53.20 o                         
  -9   3   3        655.53        636.23        28.95 o                         
  -8   3   3       2138.91       2149.32        46.10 o                         
  -7   3   3       6421.10       6333.03        79.94 o                         
  -6   3   3       1099.27       1087.03        29.09 o                         
  -5   3   3       3972.66       4067.05        47.66 o                         
  -4   3   3      23980.01      23703.19       145.75 o                         
  -3   3   3      34718.46      34876.94       181.23 o                         
  -2   3   3      13194.71      13394.36        82.37 o                         
  -1   3   3      19614.05      19793.64        98.54 o                         
   0   3   3      38319.06      38887.88       200.18 o                         
   1   3   3      19299.48      19269.96       120.60 o                         
   2   3   3       9508.35       9092.37       103.83 o                         
   3   3   3      19794.32      18947.76       141.76 o                         
   4   3   3      15866.31      15624.83       185.73 o                         
   5   3   3        923.70        937.64        27.30 o                         
   6   3   3        841.54        851.23        27.43 o                         
   7   3   3       4195.63       4189.54        82.37 o                         
   8   3   3       3617.68       3733.58        80.59 o                         
   9   3   3        214.45        255.35        36.23 o                         
 -11   4   3          0.13        -21.19        21.19 o                         
 -10   4   3         74.47         87.30        24.39 o                         
  -9   4   3        523.68        521.13        28.17 o                         
  -8   4   3       1668.35       1660.69        45.53 o                         
  -7   4   3        202.09        216.76        17.26 o                         
  -6   4   3       1153.12       1100.26        27.34 o                         
  -5   4   3         41.17         25.95        11.39 o                         
  -4   4   3        400.75        388.45        12.38 o                         
  -3   4   3       3981.94       3773.89        46.97 o                         
  -2   4   3        192.97        204.59         8.27 o                         
  -1   4   3         10.07         14.98         3.55 o                         
   0   4   3       4040.40       4081.02        39.12 o                         
   1   4   3       4278.85       4329.42        44.24 o                         
   2   4   3        681.80        650.51        17.16 o                         
   3   4   3        640.88        616.46        20.75 o                         
   4   4   3        135.63        172.89        14.57 o                         
   5   4   3        560.56        585.98        24.77 o                         
   6   4   3        726.58        719.00        31.44 o                         
   7   4   3        134.24        125.39        22.85 o                         
   8   4   3         38.88         37.31        20.35 o                         
   9   4   3        201.33        204.84        30.27 o                         
 -11   5   3       1743.80       1684.13        70.16 o                         
 -10   5   3       2340.22       2386.46        60.38 o                         
  -9   5   3        481.37        528.98        33.03 o                         
  -8   5   3       3329.43       3303.36        58.71 o                         
  -7   5   3      12855.47      12801.00       111.24 o                         
  -6   5   3       9672.42       9665.10        84.02 o                         
  -5   5   3       3893.04       3954.52        45.94 o                         
  -4   5   3      10366.01      10270.30        95.19 o                         
  -3   5   3      27607.05      27617.23       159.26 o                         
  -2   5   3      12941.56      13083.54        78.91 o                         
  -1   5   3       7765.11       7838.57        63.86 o                         
   0   5   3      17872.61      17772.98       133.74 o                         
   1   5   3       8829.36       8866.39        97.09 o                         
   2   5   3        248.51        324.57        23.56 o                         
   3   5   3       1730.84       1658.11        37.07 o                         
   4   5   3       7380.96       7331.72       134.45 o                         
   5   5   3       3769.65       3821.42        72.29 o                         
   6   5   3         55.20         84.51        21.42 o                         
   7   5   3       3054.44       3111.52        79.08 o                         
   8   5   3       3630.44       3640.22        96.37 o                         
   9   5   3       1503.21       1328.75       147.81 o                         
 -11   6   3         52.06         32.65        34.03 o                         
 -10   6   3        493.02        539.24        34.13 o                         
  -9   6   3        410.60        447.35        29.21 o                         
  -8   6   3         91.40        125.57        16.66 o                         
  -7   6   3        450.12        433.21        22.36 o                         
  -6   6   3       1301.68       1305.41        37.91 o                         
  -5   6   3         32.05         38.38         9.23 o                         
  -4   6   3       1057.80       1016.24        22.70 o                         
  -3   6   3       1419.17       1452.26        25.02 o                         
  -2   6   3         12.98         25.24         5.48 o                         
  -1   6   3       1502.88       1550.17        27.93 o                         
   0   6   3       1420.12       1423.72        30.39 o                         
   1   6   3        528.00        544.25        22.42 o                         
   2   6   3        839.75        874.12        29.82 o                         
   3   6   3        420.94        369.28        21.86 o                         
   4   6   3          6.62         35.09        15.78 o                         
   5   6   3        182.88        208.55        24.03 o                         
   6   6   3          5.98          4.08        19.77 o                         
   7   6   3        291.82        274.49        30.43 o                         
   8   6   3       1051.67        958.03        64.52 o                         
 -10   7   3       5702.25       5912.21       111.12 o                         
  -9   7   3       3257.90       3175.65        61.88 o                         
  -8   7   3       1074.16       1064.76        33.52 o                         
  -7   7   3       7078.54       7065.66        79.40 o                         
  -6   7   3      13679.85      13664.55       125.86 o                         
  -5   7   3       3266.39       3264.16        47.96 o                         
  -4   7   3       2459.15       2495.47        39.51 o                         
  -3   7   3       5842.42       6014.42        61.81 o                         
  -2   7   3       3243.96       3325.57        42.80 o                         
  -1   7   3         49.06         56.73        16.58 o                         
   0   7   3       3574.23       3623.93        58.43 o                         
   1   7   3       6638.16       6767.08        79.04 o                         
   2   7   3       2480.58       2406.13        57.65 o                         
   3   7   3        435.84        436.89        28.36 o                         
   4   7   3       4783.91       4499.36        89.22 o                         
   5   7   3       5780.39       5412.72       101.23 o                         
   6   7   3       2749.71       2731.42        76.60 o                         
   7   7   3       2855.18       2605.66       119.11 o                         
 -10   8   3        319.80        317.98        57.24 o                         
  -9   8   3         82.89         87.59        17.89 o                         
  -8   8   3         11.24         10.33        14.30 o                         
  -7   8   3        686.10        649.08        30.00 o                         
  -6   8   3         76.11         55.69        14.05 o                         
  -5   8   3        480.95        464.89        21.94 o                         
  -4   8   3       1082.22       1116.29        30.33 o                         
  -3   8   3          3.62          3.80        12.45 o                         
  -2   8   3          5.56         18.90        12.39 o                         
  -1   8   3        435.17        432.64        23.14 o                         
   0   8   3         21.43         32.08        14.30 o                         
   1   8   3        315.84        336.82        21.76 o                         
   2   8   3        337.31        344.41        34.07 o                         
   3   8   3         64.72         31.80        20.77 o                         
   4   8   3       1577.81       1472.86        55.23 o                         
   5   8   3        742.92        699.84        41.22 o                         
   6   8   3         80.57         64.47        38.92 o                         
  -9   9   3       2975.88       2884.38        71.34 o                         
  -8   9   3        423.97        427.53        24.36 o                         
  -7   9   3        758.29        700.71        29.61 o                         
  -6   9   3       2214.27       2157.98        51.92 o                         
  -5   9   3       1456.57       1419.32        39.30 o                         
  -4   9   3        327.88        348.10        21.59 o                         
  -3   9   3       3398.26       3381.67        57.99 o                         
  -2   9   3       3979.34       4136.13        63.73 o                         
  -1   9   3       1296.21       1339.43        39.67 o                         
   0   9   3       1306.42       1284.69        46.95 o                         
   1   9   3       6170.68       6277.79       108.49 o                         
   2   9   3       7122.33       6913.49       118.17 o                         
   3   9   3       3733.33       3639.55        94.83 o                         
   4   9   3       3551.33       3489.68       116.68 o                         
   5   9   3       4365.76       3706.95       169.17 o                         
  -8  10   3        575.23        550.36        37.20 o                         
  -7  10   3         39.69         16.10        20.40 o                         
  -6  10   3        368.41        348.17        26.92 o                         
  -5  10   3        160.49        185.93        18.97 o                         
  -4  10   3        549.34        581.61        27.30 o                         
  -3  10   3        154.73        142.62        16.95 o                         
  -2  10   3        180.57        242.70        23.53 o                         
  -1  10   3         42.16         26.87        21.07 o                         
   0  10   3        654.38        714.89        37.86 o                         
   1  10   3       2432.21       2407.51        69.44 o                         
   2  10   3        751.72        730.17        44.71 o                         
  -7  11   3        491.37        448.82        34.13 o                         
  -6  11   3       2138.46       2046.19        65.24 o                         
  -5  11   3       1045.81        996.02        42.53 o                         
  -4  11   3       1093.01       1154.93        43.70 o                         
  -3  11   3       2651.54       2598.72        66.96 o                         
  -2  11   3       5188.67       5187.31        96.65 o                         
  -1  11   3       3831.26       3834.51       105.30 o                         
   0  11   3       2525.44       2768.52       164.91 o                         
  -3  12   3        627.62        494.30       100.78 o                         
   0 -13   4         19.96         72.85        48.51 o                         
   1 -13   4        300.73        297.43        50.08 o                         
   2 -13   4         33.33         16.95        35.75 o                         
  -3 -12   4       1436.19       1287.98       135.73 o                         
  -2 -12   4       2235.88       2147.03        91.94 o                         
  -1 -12   4       2866.16       2857.84        75.63 o                         
   0 -12   4       1545.17       1547.86        50.73 o                         
   1 -12   4       1210.54       1171.38        47.14 o                         
   2 -12   4       2724.94       2597.62        74.04 o                         
   3 -12   4        804.15        790.45        42.79 o                         
   4 -12   4        394.93        432.33        34.57 o                         
   5 -12   4       1440.53       1327.23        84.15 o                         
  -4 -11   4         16.64         24.04        35.73 o                         
  -3 -11   4          0.62          8.34        19.69 o                         
  -2 -11   4        374.96        367.48        29.28 o                         
  -1 -11   4         70.11         52.40        20.05 o                         
   0 -11   4        543.41        615.06        53.73 o                         
   1 -11   4        171.62        207.71        23.64 o                         
   2 -11   4         19.90          4.84        19.90 o                         
   3 -11   4        119.61        135.46        22.75 o                         
   4 -11   4        132.50        119.07        20.38 o                         
   5 -11   4        696.26        611.35        35.58 o                         
   6 -11   4        449.37        446.23        29.03 o                         
   7 -11   4         17.40         62.88        29.76 o                         
   8 -11   4         57.13        109.24        51.11 o                         
  -6 -10   4       1380.35       1145.32       132.12 o                         
  -5 -10   4       2217.69       2273.69        74.64 o                         
  -4 -10   4       2693.55       2684.42        76.09 o                         
  -3 -10   4       1419.59       1371.07        60.20 o                         
  -2 -10   4        958.94        966.89        40.75 o                         
  -1 -10   4       1535.69       1613.50        49.70 o                         
   0 -10   4        853.49        847.89        33.65 o                         
   1 -10   4       1367.34       1389.45        41.67 o                         
   2 -10   4       4004.52       3980.85        70.35 o                         
   3 -10   4       5111.75       4958.10        86.64 o                         
   4 -10   4       4133.77       4030.55        68.36 o                         
   5 -10   4       3402.40       3281.10        73.53 o                         
   6 -10   4       5579.56       5491.06       112.80 o                         
   7 -10   4       4050.34       3917.38        93.25 o                         
   8 -10   4       2950.16       2967.49       143.42 o                         
   9 -10   4       2947.46       2988.15       127.57 o                         
  -7  -9   4         27.14         78.15        32.55 o                         
  -6  -9   4         36.36         62.68        22.92 o                         
  -5  -9   4        638.18        643.44        34.88 o                         
  -4  -9   4        156.31        142.83        20.19 o                         
  -3  -9   4       2183.20       2222.69        64.57 o                         
  -2  -9   4         62.32         77.67        18.17 o                         
  -1  -9   4        157.77        178.12        19.27 o                         
   0  -9   4         18.15         24.11        15.82 o                         
   1  -9   4          9.91         11.83        15.39 o                         
   2  -9   4       1592.03       1554.36        32.63 o                         
   3  -9   4        844.05        846.22        28.96 o                         
   4  -9   4         18.48         31.68        16.10 o                         
   5  -9   4        226.28        246.41        21.36 o                         
   6  -9   4       2666.30       2747.97        58.73 o                         
   7  -9   4        109.09        140.07        21.46 o                         
   8  -9   4        201.41        164.96        34.34 o                         
   9  -9   4         11.36          4.50        30.01 o                         
  -8  -8   4       1728.85       1969.54       112.44 o                         
  -7  -8   4       1128.24       1172.38        48.23 o                         
  -6  -8   4       1207.98       1105.74        42.60 o                         
  -5  -8   4       1279.84       1267.89        44.23 o                         
  -4  -8   4       2178.90       2272.21        49.19 o                         
  -3  -8   4       1895.50       1837.37        47.36 o                         
  -2  -8   4       6295.39       6167.13        84.75 o                         
  -1  -8   4      11838.63      11935.33       122.78 o                         
   0  -8   4       6778.71       6873.34        79.29 o                         
   1  -8   4       7484.26       7486.79        77.13 o                         
   2  -8   4      11327.68      11392.83       109.76 o                         
   3  -8   4      13142.33      13159.59       107.15 o                         
   4  -8   4       5797.79       5740.31        72.91 o                         
   5  -8   4       8753.64       8913.42        96.13 o                         
   6  -8   4       5911.00       5934.46        83.68 o                         
   7  -8   4       1977.86       1898.93        49.69 o                         
   8  -8   4       1281.01       1296.02        44.42 o                         
   9  -8   4       2845.21       2939.54        68.81 o                         
  10  -8   4       1613.24       1676.42       101.41 o                         
  -9  -7   4          0.78        -19.22        56.54 o                         
  -8  -7   4        115.02        144.98        27.72 o                         
  -7  -7   4        469.19        530.14        34.72 o                         
  -6  -7   4       1896.11       2025.58        48.50 o                         
  -5  -7   4        164.58        190.76        19.56 o                         
  -4  -7   4        465.86        468.32        26.91 o                         
  -3  -7   4          2.34         18.49        14.48 o                         
  -2  -7   4         31.37         34.32        16.27 o                         
  -1  -7   4       3003.48       2959.53        54.70 o                         
   0  -7   4       1762.28       1762.77        26.78 o                         
   1  -7   4         56.07         55.30        10.39 o                         
   2  -7   4       2930.37       2909.54        43.56 o                         
   3  -7   4       4803.48       4721.82        56.38 o                         
   4  -7   4          1.67         -4.98        13.56 o                         
   5  -7   4        670.63        637.66        25.98 o                         
   6  -7   4         99.82        110.06        14.92 o                         
   7  -7   4        190.36        187.85        18.93 o                         
   8  -7   4        822.61        815.60        33.06 o                         
   9  -7   4        388.31        309.74        25.69 o                         
  10  -7   4          8.97         -6.73        36.19 o                         
  -9  -6   4       1356.59       1260.35       148.67 o                         
  -8  -6   4       1771.01       1780.37        63.31 o                         
  -7  -6   4        760.86        770.86        37.44 o                         
  -6  -6   4       3672.25       3622.43        61.98 o                         
  -5  -6   4       9176.93       9156.15        99.71 o                         
  -4  -6   4      11568.02      11470.32       109.79 o                         
  -3  -6   4       3662.16       3821.16        54.95 o                         
  -2  -6   4      14411.47      14382.72       124.14 o                         
  -1  -6   4      28283.18      28250.69       195.65 o                         
   0  -6   4      16625.59      16863.74       124.69 o                         
   1  -6   4      10765.30      10843.73       105.08 o                         
   2  -6   4      15698.00      15834.75       130.50 o                         
   3  -6   4      11890.36      11922.70        97.85 o                         
   4  -6   4       1857.05       1828.80        40.14 o                         
   5  -6   4       2004.01       2059.66        46.98 o                         
   6  -6   4       8206.33       8291.46        83.16 o                         
   7  -6   4       2933.56       2901.54        54.13 o                         
   8  -6   4         75.07         50.22        16.82 o                         
   9  -6   4       1688.77       1746.44        51.15 o                         
  10  -6   4       4626.49       4641.22       104.90 o                         
 -10  -5   4        252.50        213.28        56.36 o                         
  -9  -5   4        329.58        421.68        34.86 o                         
  -8  -5   4        567.51        618.19        34.34 o                         
  -7  -5   4        897.46        913.02        33.41 o                         
  -6  -5   4         25.91         36.08        15.46 o                         
  -5  -5   4        720.68        731.39        33.48 o                         
  -4  -5   4       3339.87       3366.80        47.42 o                         
  -3  -5   4        798.38        733.01        22.41 o                         
  -2  -5   4        615.16        634.18        20.71 o                         
  -1  -5   4       4177.19       4240.41        49.91 o                         
   0  -5   4        597.08        605.94        15.47 o                         
   1  -5   4       3472.67       3529.80        49.45 o                         
   2  -5   4        803.05        801.18        20.99 o                         
   3  -5   4        122.67        139.60         9.02 o                         
   4  -5   4        345.66        339.68        13.14 o                         
   5  -5   4       3202.06       3359.18        42.85 o                         
   6  -5   4        311.04        287.11        17.21 o                         
   7  -5   4         58.78         90.87        16.26 o                         
   8  -5   4        140.56        145.28        20.37 o                         
   9  -5   4         10.22         15.93        20.51 o                         
  10  -5   4        557.18        530.10        38.68 o                         
  11  -5   4         21.22         27.85        61.07 o                         
 -10  -4   4        923.99        940.63        47.00 o                         
  -9  -4   4       4074.73       4164.38        91.51 o                         
  -8  -4   4       9299.37       9511.72       136.85 o                         
  -7  -4   4       6931.78       6979.13       104.49 o                         
  -6  -4   4       3941.93       3951.53        52.03 o                         
  -5  -4   4      20068.07      19920.25       138.74 o                         
  -4  -4   4      29380.73      29233.88       203.04 o                         
  -3  -4   4      11371.78      10992.66        97.40 o                         
  -2  -4   4       6931.03       7126.44        63.82 o                         
  -1  -4   4      22038.71      22019.07       133.75 o                         
   0  -4   4      11419.00      11605.96        79.28 o                         
   1  -4   4        707.12        747.86        13.97 o                         
   2  -4   4       5226.00       5263.57        48.75 o                         
   3  -4   4      20829.94      20840.18       129.13 o                         
   4  -4   4       1564.16       1561.26        30.29 o                         
   5  -4   4        144.15        162.68        19.90 o                         
   6  -4   4      10291.28      10444.99       105.44 o                         
   7  -4   4      10473.19      10796.74       110.38 o                         
   8  -4   4       2923.14       3012.80        68.56 o                         
   9  -4   4       1913.82       1983.58        59.22 o                         
  10  -4   4       5424.52       5521.95       106.49 o                         
  11  -4   4       3284.03       3465.06       236.91 o                         
 -11  -3   4        571.16        589.51        63.05 o                         
 -10  -3   4         87.89         77.81        24.47 o                         
  -9  -3   4         11.71         14.32        19.44 o                         
  -8  -3   4        556.07        548.41        34.39 o                         
  -7  -3   4        470.07        512.49        21.97 o                         
  -6  -3   4        371.57        384.81        17.77 o                         
  -5  -3   4        816.21        841.87        22.10 o                         
  -4  -3   4        284.90        293.35        11.27 o                         
  -3  -3   4        679.83        692.65        14.43 o                         
  -2  -3   4       2912.74       2872.87        26.18 o                         
  -1  -3   4        115.92        125.88         5.79 o                         
   0  -3   4        221.13        240.59         7.39 o                         
   1  -3   4       2603.29       2559.89        24.70 o                         
   2  -3   4       2740.69       2666.12        26.07 o                         
   3  -3   4         14.24         24.65         7.70 o                         
   4  -3   4       1107.48       1054.43        23.31 o                         
   5  -3   4         18.08         31.58        10.35 o                         
   6  -3   4        649.61        660.47        22.97 o                         
   7  -3   4       1527.83       1530.10        42.37 o                         
   8  -3   4        303.03        288.48        26.17 o                         
   9  -3   4        131.63        137.19        25.03 o                         
  10  -3   4       1005.41       1112.96        52.10 o                         
 -11  -2   4       4149.26       4159.50       133.84 o                         
 -10  -2   4       2403.31       2352.50        81.13 o                         
  -9  -2   4       2142.60       2131.94        53.01 o                         
  -8  -2   4      12576.84      12733.44       134.13 o                         
  -7  -2   4      14114.28      14042.68       119.94 o                         
  -6  -2   4       2579.29       2640.71        42.15 o                         
  -5  -2   4       4285.70       4333.82        48.52 o                         
  -4  -2   4      14614.27      14590.05       101.69 o                         
  -3  -2   4       6959.22       7033.20        46.61 o                         
  -2  -2   4        648.46        656.44         9.62 o                         
  -1  -2   4      14554.80      14937.70        67.37 o                         
   0  -2   4      14199.74      14328.56        64.76 o                         
   1  -2   4       1602.29       1494.39        14.57 o                         
   2  -2   4       5399.41       5264.80        44.98 o                         
   3  -2   4      25910.48      25293.20       140.06 o                         
   4  -2   4      25853.96      25164.65       174.30 o                         
   5  -2   4       7127.72       6863.61        78.59 o                         
   6  -2   4       9640.12       9719.71       105.45 o                         
   7  -2   4      16420.35      16445.29       192.01 o                         
   8  -2   4       8117.27       8193.62       117.06 o                         
   9  -2   4       2649.30       2753.04        69.55 o                         
  10  -2   4       4691.04       4815.55       105.51 o                         
  11  -2   4       2613.82       2680.28       202.71 o                         
 -11  -1   4        487.39        514.98        34.88 o                         
 -10  -1   4        188.71        216.26        23.16 o                         
  -9  -1   4        318.72        387.03        26.44 o                         
  -8  -1   4        407.19        399.41        26.10 o                         
  -7  -1   4         51.45         67.77        14.19 o                         
  -6  -1   4       1441.94       1462.09        31.94 o                         
  -5  -1   4       2861.88       2828.44        40.71 o                         
  -4  -1   4        270.03        309.65        11.59 o                         
  -3  -1   4       7033.77       7288.66        55.12 o                         
  -2  -1   4       6610.99       6580.98        36.15 o                         
  -1  -1   4       2126.39       2166.88        16.18 o                         
   0  -1   4        186.55        172.25         5.06 o                         
   1  -1   4       3274.15       3246.89        22.24 o                         
   2  -1   4       1417.04       1526.62        16.22 o                         
   3  -1   4       4593.81       4388.23        37.50 o                         
   4  -1   4       1389.50       1417.75        23.12 o                         
   5  -1   4        408.42        389.68        14.28 o                         
   6  -1   4       2086.04       2106.90        37.40 o                         
   7  -1   4       3194.51       3175.26        55.43 o                         
   8  -1   4         33.99         37.24        18.24 o                         
   9  -1   4        337.59        359.40        30.83 o                         
  10  -1   4         27.76         12.82        23.07 o                         
  11  -1   4          0.30         97.92        55.91 o                         
 -11   0   4       4957.36       4759.67        88.53 o                         
 -10   0   4       4561.79       4560.51        86.62 o                         
  -9   0   4        493.37        499.84        28.27 o                         
  -8   0   4       1975.03       2001.98        45.47 o                         
  -7   0   4       8378.70       8203.11        84.47 o                         
  -6   0   4       2558.61       2597.66        41.04 o                         
  -5   0   4       2554.83       2614.74        35.69 o                         
  -4   0   4       7895.98       7544.19        56.94 o                         
  -3   0   4      16670.88      16554.01       104.68 o                         
  -2   0   4       7333.02       7352.77        41.26 o                         
  -1   0   4      16342.04      15916.67       110.39 o                         
   0   0   4      52455.91      52078.49       286.01 o                         
   1   0   4      33725.12      33659.78       212.31 o                         
   2   0   4      10792.23      10441.91        65.07 o                         
   3   0   4      22192.61      21722.63       203.34 o                         
   4   0   4      24955.93      24211.07       172.76 o                         
   5   0   4       9635.20       9537.39        84.58 o                         
   6   0   4       6895.36       6890.61        81.93 o                         
   7   0   4       5458.52       5514.08        72.55 o                         
   8   0   4       2330.23       2349.51        55.21 o                         
   9   0   4        582.36        628.38        41.75 o                         
  10   0   4       1846.00       1856.62        69.57 o                         
 -11   1   4        123.68        108.94        22.87 o                         
 -10   1   4        756.61        786.01        35.63 o                         
  -9   1   4       2025.53       2006.61        51.08 o                         
  -8   1   4         49.53         53.49        16.75 o                         
  -7   1   4        179.55        172.70        19.10 o                         
  -6   1   4       3726.15       3640.29        43.98 o                         
  -5   1   4       2556.56       2508.12        34.13 o                         
  -4   1   4        928.20        950.15        17.46 o                         
  -3   1   4       1662.75       1656.03        19.85 o                         
  -2   1   4        222.39        227.86         5.89 o                         
  -1   1   4       3414.63       3394.69        28.07 o                         
   0   1   4       6336.08       6252.70        45.14 o                         
   1   1   4       1704.95       1716.17        18.19 o                         
   2   1   4        621.10        644.92        13.40 o                         
   3   1   4       5501.29       5435.46        52.72 o                         
   4   1   4       2655.28       2674.50        38.15 o                         
   5   1   4       1367.39       1336.36        31.95 o                         
   6   1   4       1726.05       1784.80        42.15 o                         
   7   1   4         80.52         80.79        16.80 o                         
   8   1   4         20.83          4.33        21.29 o                         
   9   1   4       1161.72       1128.19        46.12 o                         
  10   1   4         66.51         95.02        27.00 o                         
 -12   2   4        179.68        205.45        76.43 o                         
 -11   2   4       1561.90       1511.20        49.82 o                         
 -10   2   4       3492.85       3419.56        74.29 o                         
  -9   2   4       1121.35       1042.28        37.54 o                         
  -8   2   4       1902.61       1952.98        47.09 o                         
  -7   2   4       6023.63       5826.92        78.13 o                         
  -6   2   4       6001.40       5840.98        73.48 o                         
  -5   2   4       6474.10       6528.96        65.50 o                         
  -4   2   4      18941.63      18757.36       118.05 o                         
  -3   2   4      35224.96      35385.65       223.93 o                         
  -2   2   4      15033.74      14709.94        96.05 o                         
  -1   2   4      18256.97      18340.71        87.72 o                         
   0   2   4      37791.46      38468.67       182.11 o                         
   1   2   4      24583.88      24283.91       123.16 o                         
   2   2   4      14402.63      14397.40        94.43 o                         
   3   2   4      11309.71      11048.34        87.15 o                         
   4   2   4       5022.40       5025.23        50.45 o                         
   5   2   4       2841.23       2846.05        43.61 o                         
   6   2   4       1032.70       1061.29        32.35 o                         
   7   2   4       4782.09       4690.26        76.67 o                         
   8   2   4       1394.24       1391.79        48.26 o                         
   9   2   4        646.01        682.84        41.67 o                         
  10   2   4        963.94        973.66       100.38 o                         
 -12   3   4        142.76        139.78        75.92 o                         
 -11   3   4        195.08        206.87        25.60 o                         
 -10   3   4         63.93         64.90        19.15 o                         
  -9   3   4       1982.13       1962.19        50.70 o                         
  -8   3   4        295.50        300.42        22.01 o                         
  -7   3   4       1684.48       1707.91        43.23 o                         
  -6   3   4       1086.56       1032.65        30.08 o                         
  -5   3   4       1018.46       1000.79        24.84 o                         
  -4   3   4       2719.79       2704.87        34.69 o                         
  -3   3   4       5878.00       5914.37        50.66 o                         
  -2   3   4         33.49         32.68         6.12 o                         
  -1   3   4         60.33         69.32         4.39 o                         
   0   3   4       4295.16       4281.68        33.46 o                         
   1   3   4        396.23        413.84        13.16 o                         
   2   3   4       7714.45       7462.29       111.59 o                         
   3   3   4       2598.51       2606.05        41.95 o                         
   4   3   4        475.70        519.41        19.47 o                         
   5   3   4        657.01        642.48        23.00 o                         
   6   3   4       1264.01       1252.41        39.37 o                         
   7   3   4         53.92         23.60        17.35 o                         
   8   3   4        294.93        322.89        33.58 o                         
   9   3   4         80.92        107.55        24.68 o                         
 -11   4   4       1609.94       1689.11        60.59 o                         
 -10   4   4       2237.15       2217.70        61.50 o                         
  -9   4   4       2562.59       2570.26        57.92 o                         
  -8   4   4       6791.73       6866.39        96.44 o                         
  -7   4   4      15172.90      15021.82       148.17 o                         
  -6   4   4      11325.00      11196.22       100.34 o                         
  -5   4   4       7086.44       7002.37        70.31 o                         
  -4   4   4      19924.63      20066.59       139.47 o                         
  -3   4   4      20576.84      20702.08       133.51 o                         
  -2   4   4      10243.94      10379.78        70.41 o                         
  -1   4   4       3967.39       3868.99        45.52 o                         
   0   4   4       9237.19       9288.34        75.33 o                         
   1   4   4       2336.23       2390.91        34.15 o                         
   2   4   4        925.96        975.40        25.93 o                         
   3   4   4       2769.72       2737.29        47.87 o                         
   4   4   4       8635.75       8550.33       104.54 o                         
   5   4   4        963.01        969.88        31.46 o                         
   6   4   4        763.08        806.24        33.47 o                         
   7   4   4       5409.11       5406.83       103.00 o                         
   8   4   4       4175.31       4210.23        95.13 o                         
   9   4   4       2062.41       2016.00        90.57 o                         
 -11   5   4         26.92         19.31        24.90 o                         
 -10   5   4       1648.59       1636.60        65.35 o                         
  -9   5   4         67.18         78.63        20.14 o                         
  -8   5   4        102.65        103.11        17.84 o                         
  -7   5   4       2144.32       2138.24        42.54 o                         
  -6   5   4        769.26        758.67        28.21 o                         
  -5   5   4         82.06         67.20         9.70 o                         
  -4   5   4          2.63         14.18         9.09 o                         
  -3   5   4       1237.96       1204.08        22.83 o                         
  -2   5   4        791.27        848.85        17.30 o                         
  -1   5   4       5008.42       4904.07        72.27 o                         
   0   5   4        433.29        451.09        20.39 o                         
   1   5   4        554.01        549.15        18.69 o                         
   2   5   4       1361.44       1364.42        31.31 o                         
   3   5   4        856.42        882.45        31.84 o                         
   4   5   4         17.32         17.37        16.12 o                         
   5   5   4        218.86        181.78        21.22 o                         
   6   5   4         14.78          8.43        20.27 o                         
   7   5   4        256.64        291.17        29.94 o                         
   8   5   4       1377.55       1467.14        75.71 o                         
 -11   6   4       4033.51       3854.05       256.22 o                         
 -10   6   4       3984.14       3868.86        78.89 o                         
  -9   6   4       1828.40       1830.27        54.38 o                         
  -8   6   4       2270.04       2278.64        50.88 o                         
  -7   6   4       9314.89       9234.79       103.06 o                         
  -6   6   4       5888.45       5796.13        65.30 o                         
  -5   6   4       1297.19       1328.70        28.12 o                         
  -4   6   4       2441.70       2480.76        38.09 o                         
  -3   6   4       8238.74       8293.71        80.09 o                         
  -2   6   4        949.64       1016.95        24.52 o                         
  -1   6   4        978.20       1016.21        24.54 o                         
   0   6   4       8550.23       8657.42        86.37 o                         
   1   6   4       6584.52       6834.53        77.78 o                         
   2   6   4        555.41        588.51        24.53 o                         
   3   6   4       3298.05       3125.78        62.46 o                         
   4   6   4      11047.69      10740.43       131.74 o                         
   5   6   4       7102.29       6845.70       115.18 o                         
   6   6   4       2217.94       2144.74        65.75 o                         
   7   6   4       3918.83       3918.14       109.99 o                         
 -10   7   4        350.60        338.62        34.96 o                         
  -9   7   4         64.85        101.92        18.47 o                         
  -8   7   4          4.46         27.13        14.64 o                         
  -7   7   4          7.13         17.46        13.38 o                         
  -6   7   4          9.49         15.21        11.71 o                         
  -5   7   4       1127.99       1133.72        30.29 o                         
  -4   7   4       1304.45       1282.23        34.98 o                         
  -3   7   4          3.27         27.80        12.77 o                         
  -2   7   4         36.30         38.39        12.39 o                         
  -1   7   4       1282.28       1325.77        35.28 o                         
   0   7   4         59.86         87.66        14.45 o                         
   1   7   4        259.47        299.25        19.90 o                         
   2   7   4        395.39        395.96        26.84 o                         
   3   7   4        803.91        790.24        34.67 o                         
   4   7   4       1853.18       1848.59        53.85 o                         
   5   7   4       1037.95       1008.82        43.30 o                         
   6   7   4         40.65         34.83        21.46 o                         
   7   7   4        435.41        406.09        84.55 o                         
  -9   8   4       1454.47       1400.25        42.76 o                         
  -8   8   4        351.93        382.12        23.39 o                         
  -7   8   4       1663.46       1623.28        41.60 o                         
  -6   8   4       3942.87       3930.89        61.56 o                         
  -5   8   4        236.82        259.45        18.56 o                         
  -4   8   4       1621.89       1606.15        40.32 o                         
  -3   8   4       4943.31       5009.89        71.16 o                         
  -2   8   4       3548.76       3678.46        59.82 o                         
  -1   8   4       1396.26       1437.69        39.32 o                         
   0   8   4       5435.37       5551.81        80.88 o                         
   1   8   4      13563.15      14054.98       185.38 o                         
   2   8   4       5784.83       5911.77       102.88 o                         
   3   8   4       1861.35       1918.54        65.96 o                         
   4   8   4       5025.92       4740.58        99.79 o                         
   5   8   4       3694.47       3604.78       330.91 o                         
  -9   9   4         66.14         53.53        24.90 o                         
  -8   9   4        519.33        484.12        27.92 o                         
  -7   9   4          0.48         11.99        15.95 o                         
  -6   9   4          7.23          4.89        14.88 o                         
  -5   9   4         44.52         18.93        16.96 o                         
  -4   9   4         16.98          8.52        18.37 o                         
  -3   9   4        374.59        363.97        21.95 o                         
  -2   9   4        747.71        759.21        29.27 o                         
  -1   9   4        422.32        393.08        23.77 o                         
   0   9   4       1881.69       1977.81        74.51 o                         
   1   9   4        777.25        828.39        50.14 o                         
   2   9   4        123.04        146.99        34.95 o                         
   3   9   4         26.62         22.58        43.94 o                         
  -8  10   4        346.40        327.48        31.12 o                         
  -7  10   4        955.14        867.05        38.61 o                         
  -6  10   4       3034.10       3022.63        67.90 o                         
  -5  10   4       2665.13       2696.78        59.10 o                         
  -4  10   4       1422.54       1394.37        42.15 o                         
  -3  10   4       5416.53       5471.40        83.44 o                         
  -2  10   4       7406.71       7644.27       170.95 o                         
  -1  10   4       2896.07       2991.90       105.36 o                         
   0  10   4       1439.38       1497.67        77.44 o                         
   1  10   4       4634.95       4745.12       138.89 o                         
  -6  11   4        394.59        488.49        65.96 o                         
  -5  11   4        332.98        353.75        39.80 o                         
  -4  11   4         55.34         72.17        34.65 o                         
  -3  11   4        842.95        846.15        68.31 o                         
  -2  11   4        360.95        340.91        52.85 o                         
  -1  11   4          8.11        -28.85        67.90 o                         
  -1 -13   5       1373.42       1252.21       101.92 o                         
   0 -13   5        184.30        171.39        48.78 o                         
   1 -13   5        867.63        871.90        85.41 o                         
   2 -13   5       1321.59       1339.50       115.16 o                         
   3 -13   5        249.74        217.27        67.92 o                         
   4 -13   5        651.05        771.33       112.91 o                         
  -2 -12   5         28.35         29.97        24.88 o                         
  -1 -12   5         41.08         44.22        20.70 o                         
   0 -12   5        197.69        158.88        22.94 o                         
   1 -12   5         68.08         76.61        21.56 o                         
   2 -12   5        131.33        116.21        33.75 o                         
   3 -12   5         62.94         77.96        20.96 o                         
   4 -12   5         77.30         80.26        24.47 o                         
   5 -12   5        288.42        365.41        63.76 o                         
   6 -12   5        183.74        170.28        68.10 o                         
   7 -12   5          1.94        100.59        65.71 o                         
  -5 -11   5       1847.94       1618.08       162.27 o                         
  -4 -11   5        828.76        936.86        74.29 o                         
  -3 -11   5        226.63        218.63        24.59 o                         
  -2 -11   5       1376.74       1338.55        49.90 o                         
  -1 -11   5       2420.04       2513.81        67.69 o                         
   0 -11   5       1085.17       1119.87        43.68 o                         
   1 -11   5       2713.78       2683.97        65.91 o                         
   2 -11   5       5670.93       5670.78        97.34 o                         
   3 -11   5       5141.08       5080.38        93.33 o                         
   4 -11   5        880.90        835.78        39.70 o                         
   5 -11   5       3670.30       3702.97        82.47 o                         
   6 -11   5       5810.30       5728.40       132.53 o                         
   7 -11   5       2984.83       2707.23       223.51 o                         
   8 -11   5       1095.83       1116.65       135.18 o                         
  -6 -10   5          3.77         50.81        45.43 o                         
  -5 -10   5         40.34          2.49        22.08 o                         
  -4 -10   5        627.87        657.61        41.23 o                         
  -3 -10   5         43.43         82.76        20.50 o                         
  -2 -10   5        263.19        265.35        24.30 o                         
  -1 -10   5        432.17        445.21        26.72 o                         
   0 -10   5          5.50          5.92        16.97 o                         
   1 -10   5        332.84        320.88        23.57 o                         
   2 -10   5       1578.12       1604.57        47.37 o                         
   3 -10   5        124.43        113.12        19.05 o                         
   4 -10   5        181.17        149.19        21.63 o                         
   5 -10   5       2142.57       2197.35        75.83 o                         
   6 -10   5        871.47        901.18        39.38 o                         
   7 -10   5         43.21         19.52        19.08 o                         
   8 -10   5        246.71        219.03        37.79 o                         
   9 -10   5        128.64        142.04        67.13 o                         
  -7  -9   5        561.31        454.21        99.64 o                         
  -6  -9   5        432.79        424.72        35.40 o                         
  -5  -9   5       1156.00       1181.72        49.44 o                         
  -4  -9   5       3809.08       3831.34        80.60 o                         
  -3  -9   5       1412.21       1550.07        43.76 o                         
  -2  -9   5       4985.21       4930.36        78.56 o                         
  -1  -9   5       7889.47       8029.82        94.21 o                         
   0  -9   5       5027.73       5127.79        77.57 o                         
   1  -9   5       4770.10       4895.15        69.22 o                         
   2  -9   5      11925.41      12072.40       125.42 o                         
   3  -9   5      11452.79      11366.05       116.68 o                         
   4  -9   5       5721.39       5599.24        84.94 o                         
   5  -9   5       3197.76       3281.95        67.30 o                         
   6  -9   5       3642.53       3688.71        80.07 o                         
   7  -9   5       1695.93       1686.29        52.75 o                         
   8  -9   5       1334.62       1296.02        48.62 o                         
   9  -9   5       1839.28       1805.80       100.55 o                         
  -8  -8   5          1.99         18.93        76.96 o                         
  -7  -8   5        335.04        308.80        33.21 o                         
  -6  -8   5          0.19          9.51        20.41 o                         
  -5  -8   5       1061.70       1044.70        35.76 o                         
  -4  -8   5        335.60        389.63        23.06 o                         
  -3  -8   5          2.58         -9.19        15.36 o                         
  -2  -8   5       1109.98       1115.98        36.74 o                         
  -1  -8   5       3122.07       3148.06        71.42 o                         
   0  -8   5        694.83        687.71        23.05 o                         
   1  -8   5        355.24        378.85        20.66 o                         
   2  -8   5       3444.77       3469.01        57.46 o                         
   3  -8   5        167.14        169.89        13.77 o                         
   4  -8   5       1811.71       1788.80        39.25 o                         
   5  -8   5        768.79        770.91        29.35 o                         
   6  -8   5        684.36        743.80        29.30 o                         
   7  -8   5        189.46        209.24        22.01 o                         
   8  -8   5       1139.29       1160.92        42.78 o                         
   9  -8   5          8.49         12.11        23.58 o                         
  10  -8   5         53.06        -49.95        61.59 o                         
  -8  -7   5       1877.46       1712.54        66.97 o                         
  -7  -7   5       3400.87       3505.05        75.57 o                         
  -6  -7   5       3188.11       3300.09        66.42 o                         
  -5  -7   5       7915.08       7833.72        94.87 o                         
  -4  -7   5       7806.86       7911.43       113.71 o                         
  -3  -7   5       9004.63       9101.32        96.11 o                         
  -2  -7   5      12753.63      12663.82       126.86 o                         
  -1  -7   5      16874.90      17040.67       136.01 o                         
   0  -7   5      10795.32      11138.57       101.83 o                         
   1  -7   5       5853.29       5892.18        63.88 o                         
   2  -7   5       3370.09       3330.58        41.83 o                         
   3  -7   5       4269.23       4367.79        53.12 o                         
   4  -7   5       2166.29       2204.97        42.39 o                         
   5  -7   5       3410.53       3561.79        55.37 o                         
   6  -7   5       4404.25       4411.82        63.71 o                         
   7  -7   5       1014.19       1014.36        34.84 o                         
   8  -7   5       1012.98        999.93        36.78 o                         
   9  -7   5       2558.99       2601.07        64.31 o                         
  10  -7   5       3258.87       3377.64       242.83 o                         
  -9  -6   5         91.07         62.52        54.03 o                         
  -8  -6   5       1584.31       1665.08        58.81 o                         
  -7  -6   5        161.07        199.09        21.58 o                         
  -6  -6   5         16.59        -14.69        14.69 o                         
  -5  -6   5       1895.48       1915.87        40.93 o                         
  -4  -6   5       4098.57       4212.99        58.12 o                         
  -3  -6   5        207.80        232.59        16.90 o                         
  -2  -6   5         60.20         62.88        16.30 o                         
  -1  -6   5       2138.72       2061.71        54.18 o                         
   0  -6   5        147.64        153.16         9.06 o                         
   1  -6   5       3822.36       3946.21        48.76 o                         
   2  -6   5         24.91         31.68         8.66 o                         
   3  -6   5       1326.98       1380.57        27.04 o                         
   4  -6   5       1550.76       1558.49        34.99 o                         
   5  -6   5       1730.77       1750.95        35.74 o                         
   6  -6   5        325.85        314.16        19.42 o                         
   7  -6   5        275.65        246.52        21.69 o                         
   8  -6   5        397.86        398.04        26.00 o                         
   9  -6   5         43.99         54.47        19.74 o                         
  10  -6   5        348.69        368.85        47.63 o                         
 -10  -5   5       2335.90       2416.29       117.22 o                         
  -9  -5   5       2939.36       2900.66        78.74 o                         
  -8  -5   5       5053.94       5278.73       102.16 o                         
  -7  -5   5       4491.00       4539.18        72.54 o                         
  -6  -5   5       6391.04       6497.44        93.74 o                         
  -5  -5   5      12254.22      12316.12       107.86 o                         
  -4  -5   5      12235.19      12130.97       101.24 o                         
  -3  -5   5       4759.77       4914.52        55.21 o                         
  -2  -5   5       3184.63       3259.84        41.69 o                         
  -1  -5   5       9152.91       9094.17        74.30 o                         
   0  -5   5       5874.75       6141.35        50.54 o                         
   1  -5   5       2243.98       2262.45        32.08 o                         
   2  -5   5       7903.74       8090.65        66.90 o                         
   3  -5   5       6390.20       6380.31        58.37 o                         
   4  -5   5        998.13       1032.96        23.21 o                         
   5  -5   5       3250.59       3359.10        48.19 o                         
   6  -5   5      13624.10      13849.40       117.95 o                         
   7  -5   5       8754.88       8870.33       107.36 o                         
   8  -5   5       3472.56       3452.77        67.72 o                         
   9  -5   5       4477.52       4694.79        94.18 o                         
  10  -5   5       5888.20       6222.00       123.97 o                         
 -10  -4   5          7.61        -24.90        24.90 o                         
  -9  -4   5         53.88         93.64        24.74 o                         
  -8  -4   5       2232.95       2135.30        62.94 o                         
  -7  -4   5       1802.36       1803.75        45.89 o                         
  -6  -4   5         35.97         36.52        11.39 o                         
  -5  -4   5        116.78         98.69         9.05 o                         
  -4  -4   5       1090.15       1068.83        19.93 o                         
  -3  -4   5       2244.71       2190.91        26.03 o                         
  -2  -4   5       2843.95       2840.43        32.01 o                         
  -1  -4   5        153.02        178.01         8.24 o                         
   0  -4   5         83.65        123.79        11.06 o                         
   1  -4   5       7151.67       7155.46        54.23 o                         
   2  -4   5       4246.41       4243.33        39.59 o                         
   3  -4   5         53.09         50.86         8.91 o                         
   4  -4   5       1742.52       1673.36        30.23 o                         
   5  -4   5         37.36         62.81        12.13 o                         
   6  -4   5       1234.59       1234.66        32.69 o                         
   7  -4   5       1309.54       1389.71        40.18 o                         
   8  -4   5         11.59         -0.28        19.51 o                         
   9  -4   5         19.75          0.96        20.19 o                         
  10  -4   5        428.61        485.62        56.37 o                         
 -11  -3   5       2501.19       2423.29       324.54 o                         
 -10  -3   5       2431.15       2321.03        76.11 o                         
  -9  -3   5       4182.91       4207.94        93.03 o                         
  -8  -3   5      10229.61      10144.58       140.02 o                         
  -7  -3   5       5163.85       5202.79        66.13 o                         
  -6  -3   5        262.20        297.39        16.84 o                         
  -5  -3   5       6124.42       6062.81        61.46 o                         
  -4  -3   5      10041.05       9976.03        70.67 o                         
  -3  -3   5       2530.61       2605.63        27.96 o                         
  -2  -3   5       1510.19       1523.79        17.13 o                         
  -1  -3   5      12214.96      11847.32        67.30 o                         
   0  -3   5       7720.43       7683.57        54.64 o                         
   1  -3   5       2250.63       2315.16        26.17 o                         
   2  -3   5      15824.02      15911.31       102.83 o                         
   3  -3   5      40640.29      40537.81       231.93 o                         
   4  -3   5      15821.96      15547.07       106.86 o                         
   5  -3   5       3939.45       3963.06        49.64 o                         
   6  -3   5      12085.52      12342.51       113.86 o                         
   7  -3   5      13270.66      13402.52       152.54 o                         
   8  -3   5       3641.20       3732.62        77.84 o                         
   9  -3   5       1882.72       1971.05        60.27 o                         
  10  -3   5       4682.26       5013.05       101.39 o                         
 -11  -2   5        894.90        809.99        63.43 o                         
 -10  -2   5         78.05         91.68        22.69 o                         
  -9  -2   5        176.20        203.42        20.81 o                         
  -8  -2   5        234.14        274.96        21.85 o                         
  -7  -2   5          9.25         12.07        11.56 o                         
  -6  -2   5       1889.86       1895.40        35.45 o                         
  -5  -2   5        673.56        608.74        18.70 o                         
  -4  -2   5         31.91         44.32         5.98 o                         
  -3  -2   5        324.32        351.86         9.34 o                         
  -2  -2   5       6109.74       6007.22        41.81 o                         
  -1  -2   5        629.83        705.15        10.24 o                         
   0  -2   5       4167.38       4306.29        33.44 o                         
   1  -2   5       3467.29       3681.98        27.91 o                         
   2  -2   5        446.05        429.97        10.31 o                         
   3  -2   5       4945.95       4903.44        45.88 o                         
   4  -2   5        133.19        137.65         9.73 o                         
   5  -2   5          9.35          3.69         8.93 o                         
   6  -2   5        723.27        710.62        24.38 o                         
   7  -2   5        484.09        497.99        29.06 o                         
   8  -2   5        106.63         82.47        20.39 o                         
   9  -2   5        582.75        631.56        38.98 o                         
  10  -2   5         86.08        125.24        26.62 o                         
 -11  -1   5       3269.18       3298.59        83.43 o                         
 -10  -1   5        452.74        436.92        27.31 o                         
  -9  -1   5        140.40        154.97        19.60 o                         
  -8  -1   5       5128.18       5107.77        75.57 o                         
  -7  -1   5       5454.26       5349.77        68.25 o                         
  -6  -1   5        632.99        715.37        21.72 o                         
  -5  -1   5       2386.31       2319.21        31.12 o                         
  -4  -1   5      11552.33      11067.25        86.69 o                         
  -3  -1   5      11679.75      11564.97        72.73 o                         
  -2  -1   5       4122.06       3822.10        29.09 o                         
  -1  -1   5      33987.22      33993.25       168.96 o                         
   0  -1   5      64869.32      63783.67       292.50 o                         
   1  -1   5       8976.97       8410.87        47.02 o                         
   2  -1   5       8418.22       8336.60        60.42 o                         
   3  -1   5      32687.67      32049.49       212.96 o                         
   4  -1   5      24203.72      23701.50       171.11 o                         
   5  -1   5       5361.96       5267.12        69.94 o                         
   6  -1   5       3325.82       3449.18        70.14 o                         
   7  -1   5       9497.44       9552.54       123.24 o                         
   8  -1   5       1002.33       1019.25        41.37 o                         
   9  -1   5        354.70        359.43        32.47 o                         
  10  -1   5       1819.30       1894.08        66.28 o                         
 -11   0   5         21.66         41.68        19.53 o                         
 -10   0   5         26.70         34.88        21.50 o                         
  -9   0   5        270.81        332.06        24.65 o                         
  -8   0   5         46.32         47.90        17.23 o                         
  -7   0   5        201.94        227.53        19.08 o                         
  -6   0   5       1405.66       1494.87        34.72 o                         
  -5   0   5        761.54        785.22        19.71 o                         
  -4   0   5       3475.67       3494.59        36.84 o                         
  -3   0   5       1054.84        985.05        14.38 o                         
  -2   0   5        520.34        521.06         8.76 o                         
  -1   0   5       3454.32       3383.39        31.80 o                         
   0   0   5       1901.96       1832.10        22.87 o                         
   1   0   5         64.96         90.23         5.31 o                         
   2   0   5        482.56        489.08        11.78 o                         
   3   0   5       2887.85       2900.14        37.71 o                         
   4   0   5        140.13        119.65        13.78 o                         
   5   0   5       4212.31       4193.74        62.28 o                         
   6   0   5        556.61        577.67        28.65 o                         
   7   0   5          0.21         11.13        15.59 o                         
   8   0   5        298.63        321.13        25.84 o                         
   9   0   5       1025.92       1160.63        54.54 o                         
  10   0   5        105.75        120.53        37.52 o                         
 -11   1   5       3205.28       2985.49        73.72 o                         
 -10   1   5       2310.53       2245.32        57.56 o                         
  -9   1   5        293.94        318.44        24.57 o                         
  -8   1   5       1684.51       1712.12        44.64 o                         
  -7   1   5      10773.31      10490.67       111.88 o                         
  -6   1   5       7950.47       7894.97        85.12 o                         
  -5   1   5       7600.25       7542.72        72.07 o                         
  -4   1   5      36446.73      36561.86       209.51 o                         
  -3   1   5      25632.10      25220.04       222.50 o                         
  -2   1   5      10247.21      10109.50        76.89 o                         
  -1   1   5      12415.11      12452.12        82.57 o                         
   0   1   5      41528.71      41511.20       251.53 o                         
   1   1   5      13490.62      13348.45        67.94 o                         
   2   1   5       3644.75       3676.50        32.07 o                         
   3   1   5       2693.83       2626.98        33.72 o                         
   4   1   5       6303.28       6145.45        93.59 o                         
   5   1   5        600.33        647.22        27.90 o                         
   6   1   5       1257.41       1296.89        40.45 o                         
   7   1   5       4738.65       4792.76        81.73 o                         
   8   1   5       2818.30       2769.06        81.57 o                         
   9   1   5       1189.06       1113.46        54.75 o                         
  10   1   5       1565.18       1549.04        80.60 o                         
 -11   2   5          3.14         -3.53        22.17 o                         
 -10   2   5        207.61        219.89        23.35 o                         
  -9   2   5        445.10        458.61        27.28 o                         
  -8   2   5        521.48        555.44        29.00 o                         
  -7   2   5       3956.04       3866.07        63.05 o                         
  -6   2   5        309.10        318.25        20.63 o                         
  -5   2   5        534.78        532.31        17.42 o                         
  -4   2   5       2714.70       2784.45        33.57 o                         
  -3   2   5       2322.57       2337.80        26.08 o                         
  -2   2   5        181.57        162.44         6.14 o                         
  -1   2   5        755.62        741.06         9.56 o                         
   0   2   5       1843.24       1802.91        18.41 o                         
   1   2   5       1910.79       1863.20        25.01 o                         
   2   2   5      10598.11      10262.62        83.22 o                         
   3   2   5         52.49         48.34         9.50 o                         
   4   2   5          4.65         16.00        10.55 o                         
   5   2   5       1747.69       1757.30        36.62 o                         
   6   2   5        567.99        611.55        26.07 o                         
   7   2   5        269.92        284.11        34.63 o                         
   8   2   5         51.20         94.71        25.11 o                         
   9   2   5        193.23        165.71        26.33 o                         
 -11   3   5       2396.47       2372.46        66.61 o                         
 -10   3   5       4891.27       4763.43        84.82 o                         
  -9   3   5       4526.15       4652.50        79.08 o                         
  -8   3   5       5151.76       5092.57        78.22 o                         
  -7   3   5      11141.56      11112.24       122.18 o                         
  -6   3   5       7673.26       7697.26        86.57 o                         
  -5   3   5       5408.66       5440.22        63.92 o                         
  -4   3   5       9251.74       9223.09        67.08 o                         
  -3   3   5      20099.56      20142.67       138.54 o                         
  -2   3   5       5305.55       5203.08        40.62 o                         
  -1   3   5       1803.74       1826.62        17.87 o                         
   0   3   5       3907.76       3788.70        34.10 o                         
   1   3   5       5575.71       5513.80        50.47 o                         
   2   3   5       2228.09       2155.71        30.66 o                         
   3   3   5       4785.93       4590.00        59.18 o                         
   4   3   5       6036.23       6056.39        67.32 o                         
   5   3   5       3026.79       2908.12        56.49 o                         
   6   3   5       2587.72       2558.06        59.40 o                         
   7   3   5       6143.13       6194.05       101.40 o                         
   8   3   5       4933.52       4993.50        95.21 o                         
   9   3   5       2571.09       2485.18        99.45 o                         
 -11   4   5        864.65        937.44        47.12 o                         
 -10   4   5       1426.51       1419.77        50.09 o                         
  -9   4   5        212.94        256.68        22.53 o                         
  -8   4   5          2.59         23.86        16.95 o                         
  -7   4   5       1573.04       1582.58        40.15 o                         
  -6   4   5        404.30        367.50        18.62 o                         
  -5   4   5        681.95        704.12        18.16 o                         
  -4   4   5        169.98        191.76        10.89 o                         
  -3   4   5        147.08        172.62        13.90 o                         
  -2   4   5       4968.40       4884.29        48.04 o                         
  -1   4   5       4932.62       4854.54        65.13 o                         
   0   4   5        483.74        480.45        17.53 o                         
   1   4   5          1.66         12.94         9.22 o                         
   2   4   5       1625.99       1630.92        34.55 o                         
   3   4   5        288.08        287.28        18.21 o                         
   4   4   5       1443.29       1467.95        40.96 o                         
   5   4   5        697.61        752.14        34.79 o                         
   6   4   5          0.87        -17.09        17.09 o                         
   7   4   5       1685.98       1667.72        57.31 o                         
   8   4   5       1243.54       1179.08        51.69 o                         
 -11   5   5       1883.37       1853.92        79.77 o                         
 -10   5   5       3401.52       3289.63        76.45 o                         
  -9   5   5       2602.43       2563.03        63.85 o                         
  -8   5   5       3473.50       3377.36        67.07 o                         
  -7   5   5       6408.64       6387.86        77.21 o                         
  -6   5   5       7082.46       7073.36        74.05 o                         
  -5   5   5        342.41        362.26        15.61 o                         
  -4   5   5       1900.90       1915.58        31.70 o                         
  -3   5   5       2906.30       2903.55        34.64 o                         
  -2   5   5       2123.56       2144.29        30.08 o                         
  -1   5   5       2713.86       2739.67        51.48 o                         
   0   5   5       5387.18       5470.42        67.06 o                         
   1   5   5       5337.37       5406.45        69.99 o                         
   2   5   5       2638.43       2682.08        51.73 o                         
   3   5   5       7937.63       7900.07       101.35 o                         
   4   5   5      12162.83      11746.73       136.52 o                         
   5   5   5       5474.79       5303.55       119.36 o                         
   6   5   5       4228.85       4158.47        83.59 o                         
   7   5   5       3800.26       3843.67        99.45 o                         
   8   5   5       2972.57       3153.24       220.29 o                         
 -10   6   5        992.70        978.75        43.39 o                         
  -9   6   5         25.62          6.14        25.26 o                         
  -8   6   5        718.54        703.35        29.76 o                         
  -7   6   5         72.33         70.88        13.99 o                         
  -6   6   5         83.71         71.66        11.90 o                         
  -5   6   5       2237.53       2270.86        38.13 o                         
  -4   6   5       1015.76       1040.25        25.94 o                         
  -3   6   5       1238.11       1225.97        27.98 o                         
  -2   6   5        163.13        177.78        13.66 o                         
  -1   6   5       1554.90       1563.84        36.00 o                         
   0   6   5        447.10        421.07        19.14 o                         
   1   6   5       3345.18       3373.48        53.16 o                         
   2   6   5       1094.12       1100.54        36.52 o                         
   3   6   5         92.74         82.82        15.22 o                         
   4   6   5       2053.66       1985.01        52.92 o                         
   5   6   5        553.59        529.05        33.51 o                         
   6   6   5         20.44         32.95        29.69 o                         
   7   6   5         31.59         14.46        58.65 o                         
 -10   7   5       2009.24       1912.34        71.11 o                         
  -9   7   5        285.82        265.30        23.33 o                         
  -8   7   5         76.48         77.96        16.01 o                         
  -7   7   5       2100.92       2088.12        45.36 o                         
  -6   7   5       2094.83       2092.60        43.06 o                         
  -5   7   5       1207.43       1267.48        31.55 o                         
  -4   7   5       3207.24       3239.55        54.51 o                         
  -3   7   5       6912.11       6966.70        82.20 o                         
  -2   7   5       3823.56       3881.65        58.06 o                         
  -1   7   5       3766.58       3882.48        62.16 o                         
   0   7   5      10610.93      10804.52       116.26 o                         
   1   7   5      13639.41      13905.63       140.00 o                         
   2   7   5       2757.63       2755.73        65.22 o                         
   3   7   5       3578.09       3615.89        86.60 o                         
   4   7   5       4863.28       4821.67       177.38 o                         
   5   7   5       3203.95       3261.22       116.17 o                         
  -9   8   5         32.30         29.37        19.13 o                         
  -8   8   5        399.29        392.47        23.89 o                         
  -7   8   5         19.68         18.54        14.42 o                         
  -6   8   5        618.24        679.41        28.25 o                         
  -5   8   5         12.43         22.35        13.04 o                         
  -4   8   5        320.88        294.34        19.92 o                         
  -3   8   5       1513.20       1488.75        38.35 o                         
  -2   8   5       1627.54       1707.78        40.64 o                         
  -1   8   5        463.39        486.33        24.98 o                         
   0   8   5        628.12        657.99        32.06 o                         
   1   8   5        886.93       1012.54        45.94 o                         
   2   8   5        449.69        455.01        46.15 o                         
   3   8   5          2.01         -7.86        30.68 o                         
   4   8   5        155.28        150.05        36.18 o                         
  -8   9   5        517.08        548.98        59.84 o                         
  -7   9   5       1963.13       1962.90        70.96 o                         
  -6   9   5       4102.37       4032.28       105.37 o                         
  -5   9   5       1186.59       1226.19        52.12 o                         
  -4   9   5       2898.40       2946.78        78.56 o                         
  -3   9   5       8757.16       8837.58       142.38 o                         
  -2   9   5       6052.17       6161.31       170.96 o                         
  -1   9   5        860.23        905.38        44.19 o                         
   0   9   5       2683.66       2688.79        98.72 o                         
   1   9   5       4993.73       5194.12       142.50 o                         
   2   9   5       1293.81       1255.88        72.45 o                         
  -7  10   5        131.82        200.97        68.28 o                         
  -6  10   5       1116.08       1033.00        58.45 o                         
  -5  10   5        573.40        541.92        38.54 o                         
  -4  10   5        533.67        474.05        36.17 o                         
  -3  10   5        420.98        394.43        33.32 o                         
  -2  10   5        268.45        305.15        40.11 o                         
  -1  10   5         30.90         48.83        28.87 o                         
   0  10   5          1.78        -14.63        34.26 o                         
   1  10   5         94.90        146.39        68.10 o                         
  -5  11   5       1736.03       1649.43        90.79 o                         
  -4  11   5        362.07        361.95       113.09 o                         
  -3  11   5       1674.51       1387.58       149.57 o                         
   0 -13   6         38.17         93.14        57.41 o                         
   1 -13   6         11.10         40.19        51.01 o                         
   2 -13   6        485.20        537.47        69.22 o                         
   3 -13   6        186.09        166.82        68.88 o                         
  -2 -12   6       1876.97       1818.61        86.05 o                         
  -1 -12   6       1240.53       1291.29        50.71 o                         
   0 -12   6       1363.33       1489.02        57.06 o                         
   1 -12   6       3141.81       3302.25        84.09 o                         
   2 -12   6       4842.10       4811.29       109.98 o                         
   3 -12   6       2335.26       2342.82        71.57 o                         
   4 -12   6       2451.93       2361.04        64.46 o                         
   5 -12   6       4629.19       4698.24       155.96 o                         
   6 -12   6       4940.08       4570.46       189.72 o                         
  -5 -11   6         16.89         81.12        40.72 o                         
  -4 -11   6          3.74         66.39        69.39 o                         
  -3 -11   6         26.43         69.51        21.45 o                         
  -2 -11   6        158.75        146.64        22.81 o                         
  -1 -11   6        463.00        519.48        32.16 o                         
   0 -11   6        276.90        301.58        24.58 o                         
   1 -11   6        244.00        244.61        23.80 o                         
   2 -11   6        619.12        563.58        35.00 o                         
   3 -11   6        478.40        479.48        31.88 o                         
   4 -11   6        489.45        497.64        34.38 o                         
   5 -11   6         76.41         66.57        19.41 o                         
   6 -11   6         18.88         46.44        22.53 o                         
   7 -11   6        105.10         47.67        49.07 o                         
  -6 -10   6        423.69        399.52        85.00 o                         
  -5 -10   6       3412.76       3491.54        81.81 o                         
  -4 -10   6       2276.67       2396.07        65.48 o                         
  -3 -10   6       2278.39       2293.23        64.03 o                         
  -2 -10   6       6794.01       6858.45        96.15 o                         
  -1 -10   6       9887.95       9926.32       121.94 o                         
   0 -10   6       3752.76       3801.10        70.04 o                         
   1 -10   6       5216.00       5272.16        83.29 o                         
   2 -10   6      10368.74      10335.10       141.66 o                         
   3 -10   6       7140.46       7189.18       100.27 o                         
   4 -10   6        731.86        724.23        33.36 o                         
   5 -10   6       1928.52       1937.27        51.99 o                         
   6 -10   6       3891.93       4018.53       104.88 o                         
   7 -10   6       1273.63       1232.35        47.71 o                         
   8 -10   6        817.69        641.68        70.57 o                         
  -7  -9   6          9.93         89.15        68.94 o                         
  -6  -9   6        337.40        363.17        30.17 o                         
  -5  -9   6        756.77        729.70        35.66 o                         
  -4  -9   6        533.26        618.94        37.48 o                         
  -3  -9   6        492.10        498.68        26.47 o                         
  -2  -9   6       1077.94       1118.97        34.16 o                         
  -1  -9   6       1498.76       1569.99        39.53 o                         
   0  -9   6        331.21        361.95        23.66 o                         
   1  -9   6        156.55        146.32        17.61 o                         
   2  -9   6        277.46        290.55        21.19 o                         
   3  -9   6         61.16         63.08        14.97 o                         
   4  -9   6       1245.54       1239.07        36.09 o                         
   5  -9   6         39.72        120.22        22.08 o                         
   6  -9   6          0.98         21.46        18.61 o                         
   7  -9   6        364.76        448.50        30.65 o                         
   8  -9   6        986.27       1033.35        45.14 o                         
   9  -9   6         21.42        -22.79        45.04 o                         
  -7  -8   6       1986.26       2069.81        72.70 o                         
  -6  -8   6       2687.79       2669.56        75.62 o                         
  -5  -8   6       7395.09       7436.47        99.67 o                         
  -4  -8   6       6907.17       7049.92        86.75 o                         
  -3  -8   6       4148.62       4140.93        64.37 o                         
  -2  -8   6       7114.84       7069.64        90.61 o                         
  -1  -8   6      12910.59      13110.18       123.81 o                         
   0  -8   6       5211.04       5359.35        68.26 o                         
   1  -8   6       1316.86       1345.87        36.29 o                         
   2  -8   6       5062.02       5124.23        69.59 o                         
   3  -8   6       6900.98       6803.76        75.57 o                         
   4  -8   6       2599.64       2589.39        48.44 o                         
   5  -8   6       1309.72       1364.75        36.96 o                         
   6  -8   6       3594.33       3597.60        62.47 o                         
   7  -8   6       2749.91       2796.84        58.40 o                         
   8  -8   6       1459.90       1443.25        48.19 o                         
   9  -8   6       2852.91       2883.54        89.67 o                         
  -8  -7   6        695.66        734.27        42.62 o                         
  -7  -7   6         76.73         87.56        20.78 o                         
  -6  -7   6        485.48        516.00        28.96 o                         
  -5  -7   6       1693.31       1681.23        43.64 o                         
  -4  -7   6       1542.90       1587.46        40.33 o                         
  -3  -7   6        232.88        281.35        17.56 o                         
  -2  -7   6        538.51        553.31        25.71 o                         
  -1  -7   6        157.89        170.16        15.95 o                         
   0  -7   6       2044.90       2058.40        40.68 o                         
   1  -7   6       2448.92       2493.70        42.89 o                         
   2  -7   6        172.54        189.88        13.04 o                         
   3  -7   6        483.17        471.08        19.70 o                         
   4  -7   6       3482.19       3633.18        56.24 o                         
   5  -7   6       1398.20       1411.50        36.79 o                         
   6  -7   6        987.70       1017.29        31.89 o                         
   7  -7   6         57.95         31.86        17.07 o                         
   8  -7   6         64.41         94.65        17.74 o                         
   9  -7   6        327.03        354.30        26.08 o                         
  -9  -6   6       1995.97       2125.60       125.62 o                         
  -8  -6   6       4634.41       4691.92        99.31 o                         
  -7  -6   6       5965.24       6042.65        95.43 o                         
  -6  -6   6       4310.65       4394.04        79.24 o                         
  -5  -6   6       8814.40       8879.00        90.21 o                         
  -4  -6   6       7207.33       7361.06        73.81 o                         
  -3  -6   6       3165.87       3199.62        44.21 o                         
  -2  -6   6       1843.33       1976.22        33.75 o                         
  -1  -6   6       6175.10       6188.47        50.79 o                         
   0  -6   6       5308.37       5495.12        57.33 o                         
   1  -6   6       1791.94       1761.87        31.23 o                         
   2  -6   6       3633.61       3742.72        47.30 o                         
   3  -6   6       7131.82       7066.55        69.22 o                         
   4  -6   6       4864.51       4938.76        74.17 o                         
   5  -6   6       8043.02       8126.07        89.71 o                         
   6  -6   6      12805.86      12890.36       126.12 o                         
   7  -6   6       6907.53       6977.65        92.08 o                         
   8  -6   6       3118.81       3217.78        67.33 o                         
   9  -6   6       3901.89       4130.97        85.30 o                         
  10  -6   6       4017.15       3762.04       240.37 o                         
 -10  -5   6         13.95         -2.24        38.30 o                         
  -9  -5   6        571.84        563.77        38.14 o                         
  -8  -5   6       1586.86       1673.58        58.28 o                         
  -7  -5   6        102.20         89.65        22.55 o                         
  -6  -5   6        465.76        487.24        25.73 o                         
  -5  -5   6        135.82        121.69        13.27 o                         
  -4  -5   6         79.73         78.65        10.72 o                         
  -3  -5   6       2844.95       2751.34        37.27 o                         
  -2  -5   6       1686.21       1686.35        27.18 o                         
  -1  -5   6        324.51        339.24        12.17 o                         
   0  -5   6        676.75        762.02        19.81 o                         
   1  -5   6       3396.41       3419.71        40.97 o                         
   2  -5   6         16.22          2.17         9.68 o                         
   3  -5   6       6008.99       5827.84        58.96 o                         
   4  -5   6         25.36         17.16        14.26 o                         
   5  -5   6        136.81        161.80        16.03 o                         
   6  -5   6        990.62        957.84        33.15 o                         
   7  -5   6        392.18        409.52        25.60 o                         
   8  -5   6        229.61        284.59        23.93 o                         
   9  -5   6          1.00        -12.83        22.32 o                         
  10  -5   6        524.80        480.47        55.85 o                         
 -10  -4   6       2225.48       2376.55        78.36 o                         
  -9  -4   6       2231.59       2162.68        63.17 o                         
  -8  -4   6       3385.44       3276.58        78.08 o                         
  -7  -4   6       1507.33       1580.82        48.29 o                         
  -6  -4   6        872.75        890.96        23.89 o                         
  -5  -4   6       2962.96       2981.39        38.04 o                         
  -4  -4   6       4400.69       4359.90        51.97 o                         
  -3  -4   6       3221.37       3183.87        33.13 o                         
  -2  -4   6       3913.70       3948.80        33.45 o                         
  -1  -4   6      10699.58      10786.55        89.15 o                         
   0  -4   6      12132.48      12112.24        88.34 o                         
   1  -4   6      11309.50      11270.04        79.32 o                         
   2  -4   6      28583.02      28610.03       164.66 o                         
   3  -4   6      20731.29      20550.04       154.91 o                         
   4  -4   6       9259.53       9466.91        90.20 o                         
   5  -4   6       9542.84       9682.37        95.73 o                         
   6  -4   6      12502.99      12764.75       128.19 o                         
   7  -4   6      11595.14      11930.59       129.46 o                         
   8  -4   6       2393.87       2530.25        65.42 o                         
   9  -4   6       3121.26       3223.73        77.99 o                         
  10  -4   6       2376.77       2417.59        89.33 o                         
 -10  -3   6          1.15         -7.50        30.62 o                         
  -9  -3   6        637.11        718.78        38.15 o                         
  -8  -3   6         88.40        109.91        22.30 o                         
  -7  -3   6         12.34         17.01        16.43 o                         
  -6  -3   6       1260.10       1291.61        29.24 o                         
  -5  -3   6       1258.47       1310.18        26.44 o                         
  -4  -3   6        708.10        728.84        14.42 o                         
  -3  -3   6       1177.35       1181.16        18.01 o                         
  -2  -3   6       2458.83       2471.65        29.55 o                         
  -1  -3   6       1951.70       1947.63        23.81 o                         
   0  -3   6       4414.65       4220.93        38.09 o                         
   1  -3   6          5.35         17.14         5.36 o                         
   2  -3   6         72.01         96.53         7.11 o                         
   3  -3   6       2414.09       2299.02        28.67 o                         
   4  -3   6       1234.33       1154.10        22.64 o                         
   5  -3   6         52.80         52.20        14.73 o                         
   6  -3   6        247.32        219.76        21.40 o                         
   7  -3   6         28.59         -3.43        19.20 o                         
   8  -3   6        652.80        683.67        35.98 o                         
   9  -3   6       1728.29       1814.94        58.53 o                         
  10  -3   6          0.98        -13.35        24.65 o                         
 -11  -2   6       1458.26       1451.13       207.98 o                         
 -10  -2   6        314.17        295.32        28.82 o                         
  -9  -2   6       1350.64       1311.85        41.49 o                         
  -8  -2   6       3416.69       3430.68        66.35 o                         
  -7  -2   6       3195.39       3149.90        52.64 o                         
  -6  -2   6       1185.07       1070.13        25.61 o                         
  -5  -2   6       4807.71       4646.56        47.61 o                         
  -4  -2   6      14931.47      14843.20        96.90 o                         
  -3  -2   6      10404.84       9993.17        65.46 o                         
  -2  -2   6      18392.31      18035.99       100.95 o                         
  -1  -2   6      32728.39      32376.38       186.78 o                         
   0  -2   6      33393.78      32786.33       153.69 o                         
   1  -2   6       9261.04       9447.93        56.41 o                         
   2  -2   6      19140.15      18903.85       110.93 o                         
   3  -2   6      28209.35      27976.83       166.57 o                         
   4  -2   6      12286.13      12423.80        98.28 o                         
   5  -2   6        741.63        746.43        28.77 o                         
   6  -2   6       4193.06       4305.16        75.23 o                         
   7  -2   6       4143.89       4131.10        78.13 o                         
   8  -2   6        440.49        419.66        31.74 o                         
   9  -2   6       1725.91       1792.27        62.69 o                         
  10  -2   6       3524.17       3543.28       118.05 o                         
 -11  -1   6         35.55         58.86        25.97 o                         
 -10  -1   6         14.63          9.17        18.31 o                         
  -9  -1   6       1072.41       1118.81        38.13 o                         
  -8  -1   6         35.76         32.87        20.14 o                         
  -7  -1   6        366.92        344.10        20.30 o                         
  -6  -1   6        351.67        291.68        18.57 o                         
  -5  -1   6        244.90        287.94        14.16 o                         
  -4  -1   6       4941.41       4682.62        40.33 o                         
  -3  -1   6       5244.17       5098.75        47.05 o                         
  -2  -1   6        136.02        171.00         9.33 o                         
  -1  -1   6        436.82        423.66         8.63 o                         
   0  -1   6       3657.13       3739.21        25.04 o                         
   1  -1   6       1344.31       1380.98        14.26 o                         
   2  -1   6       1164.65       1220.52        19.48 o                         
   3  -1   6         15.45         18.09         6.62 o                         
   4  -1   6       1528.20       1491.59        29.84 o                         
   5  -1   6       3285.69       3248.69        54.99 o                         
   6  -1   6       1387.92       1333.80        37.48 o                         
   7  -1   6          2.63        -17.13        18.12 o                         
   8  -1   6         75.98         92.06        21.36 o                         
   9  -1   6        564.94        585.75        34.56 o                         
  10  -1   6         22.85         -7.21        40.67 o                         
 -11   0   6       2725.92       2804.95        72.18 o                         
 -10   0   6        616.28        573.43        31.51 o                         
  -9   0   6        475.13        506.47        28.78 o                         
  -8   0   6       5886.06       5832.69        85.37 o                         
  -7   0   6      12628.84      12528.58       127.85 o                         
  -6   0   6       5489.01       5366.25        72.73 o                         
  -5   0   6      11178.51      10920.43        92.31 o                         
  -4   0   6      27597.94      27117.80       164.37 o                         
  -3   0   6      19484.31      19371.68       124.86 o                         
  -2   0   6       4224.95       4075.82        30.80 o                         
  -1   0   6      26544.95      26534.00       148.94 o                         
   0   0   6      30057.84      29701.37       179.14 o                         
   1   0   6       5117.70       4884.81        51.74 o                         
   2   0   6        327.44        304.66         9.33 o                         
   3   0   6       8934.77       8867.21        82.01 o                         
   4   0   6       8255.28       8109.58        88.56 o                         
   5   0   6       1692.33       1660.40        39.87 o                         
   6   0   6       3075.70       3116.43        58.14 o                         
   7   0   6       6964.06       6937.25       111.93 o                         
   8   0   6       2672.07       2542.62        64.21 o                         
   9   0   6        670.57        663.66        48.39 o                         
  10   0   6       3171.55       3084.47       128.82 o                         
 -11   1   6         49.39          2.15        20.68 o                         
 -10   1   6        185.76        154.97        22.18 o                         
  -9   1   6         12.01          8.08        17.25 o                         
  -8   1   6       1093.79       1099.35        36.78 o                         
  -7   1   6       1837.01       1730.26        42.48 o                         
  -6   1   6        375.39        359.70        20.88 o                         
  -5   1   6         27.55         24.02        12.90 o                         
  -4   1   6        858.76        859.66        19.85 o                         
  -3   1   6       1548.18       1505.56        25.35 o                         
  -2   1   6        439.67        444.14         7.92 o                         
  -1   1   6        927.63        942.90        17.58 o                         
   0   1   6         38.91         31.76        10.02 o                         
   1   1   6       6557.14       6546.42        51.14 o                         
   2   1   6       2259.60       2263.67        23.27 o                         
   3   1   6         18.26         26.31         4.62 o                         
   4   1   6          1.17         28.70        13.92 o                         
   5   1   6       1173.06       1191.33        36.71 o                         
   6   1   6        407.38        343.41        22.18 o                         
   7   1   6        382.39        393.08        25.05 o                         
   8   1   6         51.79         62.00        21.13 o                         
   9   1   6        137.46        158.39        27.53 o                         
 -11   2   6       4315.77       4229.02        88.66 o                         
 -10   2   6       4599.88       4555.75        93.35 o                         
  -9   2   6       1830.86       1837.83        49.77 o                         
  -8   2   6       6122.89       6120.07        87.13 o                         
  -7   2   6      12325.10      12282.47       151.09 o                         
  -6   2   6       6957.27       6806.62        82.57 o                         
  -5   2   6       2393.25       2492.46        36.21 o                         
  -4   2   6      19365.74      19357.71       144.09 o                         
  -3   2   6      12093.22      11836.33       101.51 o                         
  -2   2   6        427.45        416.94        11.56 o                         
  -1   2   6        514.12        481.17        14.16 o                         
   0   2   6       9038.13       8640.64        90.47 o                         
   1   2   6       9751.92       9600.03        73.10 o                         
   2   2   6        488.63        532.44        16.93 o                         
   3   2   6       5156.63       5068.62        81.80 o                         
   4   2   6      11164.47      11188.93       106.37 o                         
   5   2   6       3549.49       3575.70        54.20 o                         
   6   2   6       4148.58       4236.25        72.94 o                         
   7   2   6      10628.83      10826.59       142.73 o                         
   8   2   6       8460.70       8348.54       136.67 o                         
   9   2   6       1815.62       1895.37        76.35 o                         
 -11   3   6        610.76        659.43        46.93 o                         
 -10   3   6        275.13        307.72        25.72 o                         
  -9   3   6          1.45        -16.68        16.68 o                         
  -8   3   6        260.15        273.08        22.05 o                         
  -7   3   6       2088.43       2081.03        46.63 o                         
  -6   3   6        102.92        101.77        15.21 o                         
  -5   3   6        407.30        421.89        18.46 o                         
  -4   3   6         65.78         48.46         8.61 o                         
  -3   3   6        991.55       1029.94        19.43 o                         
  -2   3   6       4996.36       4877.67        42.19 o                         
  -1   3   6        679.80        631.14         9.99 o                         
   0   3   6        885.02        910.48        14.93 o                         
   1   3   6        805.56        746.51        22.59 o                         
   2   3   6       1332.36       1255.80        26.64 o                         
   3   3   6        162.96        175.37        14.74 o                         
   4   3   6       2945.12       2936.60        53.97 o                         
   5   3   6        118.50        103.23        21.16 o                         
   6   3   6        169.34        143.81        19.70 o                         
   7   3   6       1261.36       1274.46        46.11 o                         
   8   3   6         46.46         38.17        37.49 o                         
 -11   4   6       2200.87       2263.31        97.67 o                         
 -10   4   6       3884.19       3912.55        83.14 o                         
  -9   4   6       1610.20       1578.00        46.88 o                         
  -8   4   6       1332.87       1322.86        40.69 o                         
  -7   4   6       4852.72       4874.52        72.65 o                         
  -6   4   6       1982.07       2039.84        40.43 o                         
  -5   4   6         39.42         41.80        10.92 o                         
  -4   4   6       1860.58       1924.57        29.97 o                         
  -3   4   6       9344.41       9367.85        73.68 o                         
  -2   4   6       5145.39       5180.95        45.57 o                         
  -1   4   6       2493.87       2517.69        46.19 o                         
   0   4   6       9531.01       9635.24        95.75 o                         
   1   4   6      12844.86      12891.07       110.49 o                         
   2   4   6       6134.97       6065.46        79.67 o                         
   3   4   6      13942.20      13428.45       129.33 o                         
   4   4   6      12332.42      12123.00       147.59 o                         
   5   4   6       6781.78       6861.12       167.28 o                         
   6   4   6       2349.88       2360.99        66.19 o                         
   7   4   6       2564.71       2376.83       161.91 o                         
   8   4   6       3254.80       3101.87       228.12 o                         
 -11   5   6        388.00        395.86        44.07 o                         
 -10   5   6        136.97        172.40        24.17 o                         
  -9   5   6        519.98        524.26        31.44 o                         
  -8   5   6        377.71        385.71        22.08 o                         
  -7   5   6          5.98         17.24        13.53 o                         
  -6   5   6        456.10        490.47        19.88 o                         
  -5   5   6       1263.68       1271.83        26.84 o                         
  -4   5   6         31.58         27.96         8.84 o                         
  -3   5   6       1286.93       1271.80        26.13 o                         
  -2   5   6       1029.21       1053.82        21.56 o                         
  -1   5   6        366.15        362.50        15.16 o                         
   0   5   6       3723.17       3755.51        51.49 o                         
   1   5   6       3138.75       3161.13        51.69 o                         
   2   5   6         69.87         57.96        12.88 o                         
   3   5   6        212.01        156.35        17.67 o                         
   4   5   6       1989.26       2011.51        52.03 o                         
   5   5   6          3.25        -18.97        24.57 o                         
   6   5   6        227.26        143.05        45.60 o                         
   7   5   6        278.74        218.83        52.91 o                         
 -10   6   6       1421.39       1348.56        65.13 o                         
  -9   6   6        587.01        510.69        41.51 o                         
  -8   6   6        535.72        563.41        35.54 o                         
  -7   6   6       2586.22       2629.03        57.04 o                         
  -6   6   6       4206.54       4232.33        57.47 o                         
  -5   6   6       1923.29       1984.71        35.84 o                         
  -4   6   6       3010.30       3044.89        42.91 o                         
  -3   6   6       5890.50       5964.19        70.96 o                         
  -2   6   6       7533.00       7899.70        83.30 o                         
  -1   6   6       8554.01       8803.49        89.62 o                         
   0   6   6      11530.01      11957.91       119.38 o                         
   1   6   6       8330.68       8357.36        92.61 o                         
   2   6   6       3900.59       3855.94        93.21 o                         
   3   6   6       3235.45       3295.37        80.74 o                         
   4   6   6       4566.11       4641.28       258.18 o                         
   5   6   6       2569.62       2676.24       100.44 o                         
   6   6   6        768.43       1000.98        91.34 o                         
 -10   7   6        166.07        110.58        45.62 o                         
  -9   7   6         20.40         32.09        19.33 o                         
  -8   7   6        303.40        310.65        22.09 o                         
  -7   7   6        285.03        301.00        19.87 o                         
  -6   7   6        619.10        652.84        26.48 o                         
  -5   7   6        405.05        431.57        27.63 o                         
  -4   7   6        299.76        308.88        18.61 o                         
  -3   7   6       4352.84       4393.58        88.70 o                         
  -2   7   6       1926.76       2036.39        59.38 o                         
  -1   7   6          8.02         17.96        19.72 o                         
   0   7   6        141.99        148.21        22.85 o                         
   1   7   6       1074.99       1128.07        55.65 o                         
   2   7   6         63.72         36.58        29.21 o                         
   3   7   6        182.80        161.24        31.74 o                         
   4   7   6         19.00        -37.68        37.68 o                         
   5   7   6         32.90         16.16        51.24 o                         
  -9   8   6        916.40        849.31        88.35 o                         
  -8   8   6        685.47        675.10        49.36 o                         
  -7   8   6       2780.66       2817.40        91.61 o                         
  -6   8   6       3846.25       3954.39        94.51 o                         
  -5   8   6       5129.69       5054.56       102.50 o                         
  -4   8   6       5231.84       5311.01       134.11 o                         
  -3   8   6       7290.69       7481.36       126.24 o                         
  -2   8   6       3431.12       3461.82        82.82 o                         
  -1   8   6       1227.39       1252.48        50.92 o                         
   0   8   6       4051.67       4177.92        93.89 o                         
   1   8   6       3276.14       3397.90        86.12 o                         
   2   8   6        784.56        757.19        98.04 o                         
   3   8   6        414.80        502.70        51.67 o                         
  -8   9   6          0.67        -22.04        61.05 o                         
  -7   9   6        372.01        365.72        44.55 o                         
  -6   9   6       2016.35       2052.84        76.81 o                         
  -5   9   6        202.55        225.45        31.77 o                         
  -4   9   6         99.65        137.12        23.35 o                         
  -3   9   6         41.07         34.55        22.13 o                         
  -2   9   6        507.26        504.14        37.15 o                         
  -1   9   6         50.56         54.56        21.72 o                         
   0   9   6        152.28         87.99        32.05 o                         
   1   9   6         18.01        101.72        32.84 o                         
   2   9   6         90.09        138.13        67.17 o                         
  -6  10   6       2273.84       2024.37       125.96 o                         
  -5  10   6        625.70        610.52        45.67 o                         
  -4  10   6        464.89        491.90        37.17 o                         
  -3  10   6       3269.12       3356.72        90.24 o                         
  -2  10   6       1303.25       1276.08        87.83 o                         
  -1  10   6        133.30         -0.58        46.73 o                         
   0  10   6        333.96        324.26        86.34 o                         
   1 -13   7       3434.79       3658.62       234.54 o                         
   2 -13   7       2323.05       2418.74       195.36 o                         
  -3 -12   7         57.71         46.92        47.52 o                         
  -2 -12   7        941.71        832.81        70.50 o                         
  -1 -12   7        816.64        902.59        46.44 o                         
   0 -12   7         73.35         45.06        20.31 o                         
   1 -12   7        213.50        239.12        30.24 o                         
   2 -12   7       1059.68       1065.48        47.14 o                         
   3 -12   7        497.28        478.48        33.56 o                         
   4 -12   7          2.95         39.28        30.53 o                         
   5 -12   7         42.34         86.46        35.89 o                         
  -5 -11   7       2508.39       2115.63       185.98 o                         
  -4 -11   7       2300.45       2383.06       100.07 o                         
  -3 -11   7       3326.65       3360.83        78.26 o                         
  -2 -11   7       4688.07       4817.19        96.42 o                         
  -1 -11   7       3919.57       3809.66        81.15 o                         
   0 -11   7       2693.54       2771.53        63.20 o                         
   1 -11   7       5774.15       5730.90       107.27 o                         
   2 -11   7       6945.17       7074.79       113.47 o                         
   3 -11   7       1422.02       1450.45        48.12 o                         
   4 -11   7        923.51        948.38        40.98 o                         
   5 -11   7       2841.18       2862.82        71.34 o                         
   6 -11   7       2187.68       2124.24        83.18 o                         
  -6 -10   7        267.64        246.73        64.79 o                         
  -5 -10   7        386.26        366.40        27.88 o                         
  -4 -10   7        760.88        828.15        42.91 o                         
  -3 -10   7         26.95         58.04        18.51 o                         
  -2 -10   7        519.42        472.62        32.98 o                         
  -1 -10   7        986.13        991.00        36.92 o                         
   0 -10   7        357.34        349.69        24.76 o                         
   1 -10   7         54.56         80.43        21.97 o                         
   2 -10   7         59.41         73.91        18.18 o                         
   3 -10   7        170.15        175.25        19.77 o                         
   4 -10   7        153.99        162.38        19.25 o                         
   5 -10   7        152.11        115.32        18.23 o                         
   6 -10   7          5.43         52.55        21.94 o                         
   7 -10   7        267.87        264.01        27.05 o                         
   8 -10   7        104.97         89.51        60.84 o                         
  -7  -9   7       1594.32       1724.21       171.73 o                         
  -6  -9   7       2864.78       2891.35        74.49 o                         
  -5  -9   7       7313.21       7310.86       110.16 o                         
  -4  -9   7       4277.09       4435.14        75.56 o                         
  -3  -9   7       4563.20       4534.69        73.65 o                         
  -2  -9   7       8335.07       8494.39        91.69 o                         
  -1  -9   7       6421.47       6596.51        92.19 o                         
   0  -9   7       1024.26       1063.73        34.09 o                         
   1  -9   7        899.16        839.84        30.52 o                         
   2  -9   7       4393.97       4424.74        73.85 o                         
   3  -9   7       3640.00       3552.65        58.02 o                         
   4  -9   7        591.20        679.62        28.78 o                         
   5  -9   7       1660.97       1657.25        45.71 o                         
   6  -9   7       3914.32       3815.85        82.52 o                         
   7  -9   7       2099.71       2031.62        59.11 o                         
   8  -9   7       1413.32       1394.68        51.38 o                         
  -7  -8   7        359.67        403.86        33.26 o                         
  -6  -8   7        232.09        195.48        24.27 o                         
  -5  -8   7       1099.67       1134.15        36.84 o                         
  -4  -8   7        447.76        469.11        24.41 o                         
  -3  -8   7         22.31         39.88        15.17 o                         
  -2  -8   7        302.86        350.40        19.55 o                         
  -1  -8   7        278.56        277.95        16.91 o                         
   0  -8   7        993.69       1015.01        29.00 o                         
   1  -8   7        142.23        125.28        17.15 o                         
   2  -8   7         48.91         32.67        11.98 o                         
   3  -8   7        113.85        109.89        14.33 o                         
   4  -8   7        850.54        893.24        30.20 o                         
   5  -8   7         65.00         44.01        14.65 o                         
   6  -8   7        445.23        435.82        26.06 o                         
   7  -8   7         41.71         39.60        18.15 o                         
   8  -8   7        102.67        114.50        30.32 o                         
   9  -8   7         80.69         48.30        73.24 o                         
  -9  -7   7       2546.72       2624.37       201.69 o                         
  -8  -7   7       5254.28       5269.54       118.38 o                         
  -7  -7   7       2881.75       2939.43        72.47 o                         
  -6  -7   7       2237.51       2149.18        68.71 o                         
  -5  -7   7       4653.86       4639.96        69.88 o                         
  -4  -7   7       3393.15       3541.77        55.01 o                         
  -3  -7   7        339.00        340.02        17.36 o                         
  -2  -7   7       1241.07       1348.90        37.30 o                         
  -1  -7   7       9570.04       9815.86        82.87 o                         
   0  -7   7       5972.75       6131.61        65.63 o                         
   1  -7   7        584.39        666.67        26.81 o                         
   2  -7   7       7079.12       7075.36        70.38 o                         
   3  -7   7      10652.60      10498.29       103.52 o                         
   4  -7   7       6317.48       6424.90        79.20 o                         
   5  -7   7       6344.34       6379.06        81.93 o                         
   6  -7   7       9597.54       9855.39       111.03 o                         
   7  -7   7       7079.79       6908.43        94.73 o                         
   8  -7   7       1626.13       1698.66        48.35 o                         
   9  -7   7       3076.18       3244.13        73.31 o                         
  -9  -6   7        419.79        353.07        65.28 o                         
  -8  -6   7        461.77        456.64        33.25 o                         
  -7  -6   7        274.84        218.41        21.12 o                         
  -6  -6   7        298.48        326.41        22.98 o                         
  -5  -6   7        196.73        239.08        22.35 o                         
  -4  -6   7        223.94        244.69        16.10 o                         
  -3  -6   7       1513.13       1517.83        29.76 o                         
  -2  -6   7         64.27         78.74        18.44 o                         
  -1  -6   7          7.88         12.28        10.97 o                         
   0  -6   7       1585.39       1603.26        29.53 o                         
   1  -6   7        744.62        737.91        24.04 o                         
   2  -6   7        908.43        894.86        25.66 o                         
   3  -6   7       2533.96       2496.79        38.81 o                         
   4  -6   7          1.07          8.58        13.72 o                         
   5  -6   7         18.04         19.36        14.94 o                         
   6  -6   7       1601.30       1628.65        41.85 o                         
   7  -6   7        141.85        142.73        19.62 o                         
   8  -6   7         50.30         40.74        22.54 o                         
   9  -6   7         82.66         66.90        20.99 o                         
  10  -6   7        230.80        282.17        88.21 o                         
  -9  -5   7       1374.18       1337.39        56.32 o                         
  -8  -5   7       2643.92       2613.12        72.99 o                         
  -7  -5   7       2153.60       2150.76        54.59 o                         
  -6  -5   7        522.44        560.13        37.92 o                         
  -5  -5   7       4379.75       4432.77        59.78 o                         
  -4  -5   7       9504.69       9522.93        72.50 o                         
  -3  -5   7       2406.96       2523.67        35.21 o                         
  -2  -5   7       2492.23       2527.37        31.17 o                         
  -1  -5   7      11921.42      11948.52        92.79 o                         
   0  -5   7      17285.72      17386.72       121.42 o                         
   1  -5   7      12803.40      12896.30        97.46 o                         
   2  -5   7      17138.10      17129.44       116.87 o                         
   3  -5   7      16474.00      16091.50       182.61 o                         
   4  -5   7      11379.49      11599.69       108.15 o                         
   5  -5   7       4712.72       4814.80        63.75 o                         
   6  -5   7       8869.68       9236.24       113.31 o                         
   7  -5   7       6747.51       6831.49        95.70 o                         
   8  -5   7       1351.32       1468.94        56.93 o                         
   9  -5   7       1055.10       1096.55        56.41 o                         
 -10  -4   7        368.57        337.65        57.79 o                         
  -9  -4   7        251.47        263.91        31.26 o                         
  -8  -4   7         35.64         15.20        20.08 o                         
  -7  -4   7        246.75        279.87        24.05 o                         
  -6  -4   7       1651.35       1679.48        41.94 o                         
  -5  -4   7        106.17        129.10        11.54 o                         
  -4  -4   7         32.47         33.91         8.47 o                         
  -3  -4   7       1286.48       1198.14        21.87 o                         
  -2  -4   7         19.04         16.38         8.60 o                         
  -1  -4   7       9105.24       9175.46        68.74 o                         
   0  -4   7       3962.50       3904.03        46.72 o                         
   1  -4   7        295.98        286.39        11.96 o                         
   2  -4   7        402.98        455.69        14.01 o                         
   3  -4   7       4548.96       4573.98        48.90 o                         
   4  -4   7        264.70        254.45        14.38 o                         
   5  -4   7        872.39        847.97        27.38 o                         
   6  -4   7         13.95          3.55        15.22 o                         
   7  -4   7         90.09         72.62        19.48 o                         
   8  -4   7       2187.24       2219.79        63.14 o                         
   9  -4   7        697.14        644.43        37.29 o                         
  10  -4   7        177.58        281.27        49.18 o                         
 -10  -3   7        484.63        415.52        32.90 o                         
  -9  -3   7       1150.59       1207.73        48.14 o                         
  -8  -3   7       2755.14       2860.19        67.71 o                         
  -7  -3   7       2823.86       2871.17        51.51 o                         
  -6  -3   7       2280.02       2305.18        43.07 o                         
  -5  -3   7       6278.17       6338.85        57.86 o                         
  -4  -3   7      16114.83      15687.87        98.80 o                         
  -3  -3   7      20680.08      20332.71       140.80 o                         
  -2  -3   7      18735.73      18496.31       113.01 o                         
  -1  -3   7      25755.58      25464.57       155.48 o                         
   0  -3   7      18405.51      18373.35       113.63 o                         
   1  -3   7      10050.83       9952.97        72.78 o                         
   2  -3   7      12870.35      12789.98        80.97 o                         
   3  -3   7      16763.29      16563.47       118.12 o                         
   4  -3   7       4343.81       4381.16        57.47 o                         
   5  -3   7       1293.99       1353.04        33.25 o                         
   6  -3   7       3901.39       4014.96        74.25 o                         
   7  -3   7       3064.35       3037.11        68.58 o                         
   8  -3   7       1544.93       1534.37        52.02 o                         
   9  -3   7       1724.66       1776.12        59.38 o                         
  10  -3   7       2499.90       2469.09       116.32 o                         
 -10  -2   7        140.08        111.49        23.16 o                         
  -9  -2   7        484.13        498.79        32.54 o                         
  -8  -2   7        406.59        423.18        24.74 o                         
  -7  -2   7        101.36        110.59        15.76 o                         
  -6  -2   7        237.77        214.88        16.70 o                         
  -5  -2   7       1328.43       1225.54        29.92 o                         
  -4  -2   7       6139.00       6062.46        67.00 o                         
  -3  -2   7        290.81        285.45        11.42 o                         
  -2  -2   7       1736.77       1737.25        24.29 o                         
  -1  -2   7        496.08        455.19        10.46 o                         
   0  -2   7       2747.31       2735.24        26.23 o                         
   1  -2   7       1874.31       1929.12        21.33 o                         
   2  -2   7       1058.40       1024.95        17.49 o                         
   3  -2   7        121.09        115.36         8.73 o                         
   4  -2   7        445.13        452.61        19.64 o                         
   5  -2   7       3659.42       3651.55        58.66 o                         
   6  -2   7        361.88        332.98        24.56 o                         
   7  -2   7        623.75        670.23        34.41 o                         
   8  -2   7        397.53        395.05        29.21 o                         
   9  -2   7        663.54        753.37        43.24 o                         
  10  -2   7        143.13         75.62        30.01 o                         
 -11  -1   7       1660.80       1694.00        90.11 o                         
 -10  -1   7       1416.06       1376.32        50.28 o                         
  -9  -1   7       2521.55       2527.68        56.31 o                         
  -8  -1   7       7410.31       7530.53        95.68 o                         
  -7  -1   7      10603.70      10489.20       128.56 o                         
  -6  -1   7      10496.14      10281.11        98.84 o                         
  -5  -1   7      11077.69      11138.14       102.02 o                         
  -4  -1   7      20686.86      20892.48       133.35 o                         
  -3  -1   7       6730.99       6497.14        56.38 o                         
  -2  -1   7       9691.67       9473.94        73.39 o                         
  -1  -1   7      23631.40      22831.56       181.32 o                         
   0  -1   7       8825.53       8417.81        71.27 o                         
   1  -1   7       1838.68       1858.57        18.08 o                         
   2  -1   7       1341.06       1350.56        18.48 o                         
   3  -1   7       9016.94       8716.48        80.80 o                         
   4  -1   7       3028.83       2933.47        51.34 o                         
   5  -1   7       1502.30       1529.59        38.54 o                         
   6  -1   7       5278.32       5291.62        86.28 o                         
   7  -1   7       5669.84       5623.19        94.36 o                         
   8  -1   7       2176.51       2239.33        62.28 o                         
   9  -1   7       2754.87       2638.36        70.24 o                         
  10  -1   7       5973.97       5764.50       240.60 o                         
 -11   0   7        183.55        146.06        24.56 o                         
 -10   0   7        193.16        187.77        22.60 o                         
  -9   0   7          3.46        -13.53        18.10 o                         
  -8   0   7        735.46        780.26        32.97 o                         
  -7   0   7       2849.44       2837.37        55.68 o                         
  -6   0   7         27.64         12.40        14.55 o                         
  -5   0   7        117.20         76.79        13.21 o                         
  -4   0   7        869.58        859.88        21.22 o                         
  -3   0   7       1136.03       1075.49        18.38 o                         
  -2   0   7       2632.46       2462.81        31.67 o                         
  -1   0   7       3295.06       3269.19        43.67 o                         
   0   0   7        317.18        324.67        15.36 o                         
   1   0   7       3540.67       3419.13        46.34 o                         
   2   0   7       2884.08       2816.09        27.11 o                         
   3   0   7        148.88        159.06        12.80 o                         
   4   0   7         65.22         86.89        15.58 o                         
   5   0   7        874.68        904.73        30.94 o                         
   6   0   7          1.32          7.73        14.71 o                         
   7   0   7       1060.33       1022.93        44.83 o                         
   8   0   7        439.85        398.63        33.94 o                         
   9   0   7        147.05         78.58        25.95 o                         
 -11   1   7       4638.37       4503.05        96.93 o                         
 -10   1   7       3556.28       3446.05        77.07 o                         
  -9   1   7       2434.32       2540.05        62.25 o                         
  -8   1   7       6993.45       7222.01       109.16 o                         
  -7   1   7       7719.45       7811.93        95.49 o                         
  -6   1   7       3313.54       3301.81        55.64 o                         
  -5   1   7       5666.51       5589.30        64.41 o                         
  -4   1   7      12785.37      12730.16       143.14 o                         
  -3   1   7       3085.36       2966.50        43.26 o                         
  -2   1   7        209.63        213.63         8.45 o                         
  -1   1   7       3233.36       3178.26        36.55 o                         
   0   1   7      15794.01      15877.55       132.71 o                         
   1   1   7       5687.80       5496.66        62.12 o                         
   2   1   7       2447.39       2395.07        25.35 o                         
   3   1   7      15192.33      14869.47       148.16 o                         
   4   1   7      11842.81      11797.79       117.02 o                         
   5   1   7       5112.48       5094.49        74.48 o                         
   6   1   7       7379.00       7412.60        97.71 o                         
   7   1   7      10681.57      10671.66       137.58 o                         
   8   1   7       3738.20       3771.21       107.03 o                         
   9   1   7        454.67        245.78        75.24 o                         
 -11   2   7        523.64        539.18        38.68 o                         
 -10   2   7        256.48        234.14        23.66 o                         
  -9   2   7        166.17         87.40        19.91 o                         
  -8   2   7         37.79         48.88        16.34 o                         
  -7   2   7        263.54        245.63        23.74 o                         
  -6   2   7        203.59        201.04        15.34 o                         
  -5   2   7       3160.53       3124.59        43.55 o                         
  -4   2   7       2282.51       2193.36        31.02 o                         
  -3   2   7        379.48        376.96        10.70 o                         
  -2   2   7       1746.30       1651.03        36.19 o                         
  -1   2   7        138.90        164.84        10.28 o                         
   0   2   7         98.43        125.72        13.06 o                         
   1   2   7          6.86         14.34         5.15 o                         
   2   2   7          6.34          6.11        10.32 o                         
   3   2   7        678.01        673.73        21.61 o                         
   4   2   7       2395.81       2439.57        43.85 o                         
   5   2   7        443.00        413.18        21.76 o                         
   6   2   7        104.67         90.56        19.30 o                         
   7   2   7        192.38        155.12        31.54 o                         
   8   2   7         40.11         36.84        33.07 o                         
 -11   3   7       2664.34       2845.99       108.28 o                         
 -10   3   7       2951.47       2975.32        67.93 o                         
  -9   3   7        802.87        781.81        34.60 o                         
  -8   3   7       2127.63       2159.12        51.56 o                         
  -7   3   7       6117.37       5992.72        83.21 o                         
  -6   3   7       1057.31       1063.14        28.72 o                         
  -5   3   7         67.60         86.94        11.87 o                         
  -4   3   7       7328.73       7437.76        68.31 o                         
  -3   3   7      14458.37      14409.02       132.40 o                         
  -2   3   7       2344.62       2344.40        22.26 o                         
  -1   3   7       3526.72       3375.11        38.27 o                         
   0   3   7      17961.00      17981.11       111.41 o                         
   1   3   7      13915.45      13996.95       107.46 o                         
   2   3   7       6535.26       6511.92        68.08 o                         
   3   3   7      11284.74      11072.25       112.06 o                         
   4   3   7      13587.78      13376.12       205.29 o                         
   5   3   7       4043.78       4038.53        90.23 o                         
   6   3   7       1432.64       1388.63        60.72 o                         
   7   3   7       4440.01       4412.58       129.66 o                         
   8   3   7       3246.65       3246.77       239.78 o                         
 -11   4   7         82.96        148.10        34.19 o                         
 -10   4   7          9.71         16.75        25.63 o                         
  -9   4   7        359.32        318.88        24.57 o                         
  -8   4   7        614.15        617.85        32.41 o                         
  -7   4   7         85.06        106.22        15.33 o                         
  -6   4   7         83.90         67.17        12.55 o                         
  -5   4   7        518.36        523.02        25.24 o                         
  -4   4   7        250.74        261.04        12.40 o                         
  -3   4   7        105.60        102.59         8.38 o                         
  -2   4   7         65.41         71.32         6.89 o                         
  -1   4   7        339.18        334.36        12.20 o                         
   0   4   7       3154.05       3259.95        43.69 o                         
   1   4   7       2311.18       2323.66        39.94 o                         
   2   4   7         74.86         73.71        17.30 o                         
   3   4   7        365.13        336.32        32.19 o                         
   4   4   7        357.57        346.21        33.94 o                         
   5   4   7        108.68        136.81        28.91 o                         
   6   4   7        170.49        177.21        48.94 o                         
   7   4   7         31.66         52.04        31.72 o                         
 -10   5   7       1984.40       1832.40        74.43 o                         
  -9   5   7         79.85         94.82        20.20 o                         
  -8   5   7        443.49        401.94        24.35 o                         
  -7   5   7       6310.52       6208.49        85.69 o                         
  -6   5   7       4882.15       4932.48        67.36 o                         
  -5   5   7       1875.30       1912.64        33.96 o                         
  -4   5   7       4593.04       4641.23        52.05 o                         
  -3   5   7      16904.50      17106.13       132.62 o                         
  -2   5   7      12651.52      12880.80       156.83 o                         
  -1   5   7       6316.84       6240.83       113.46 o                         
   0   5   7      12105.13      12253.93       154.46 o                         
   1   5   7       9555.54       9409.02       126.16 o                         
   2   5   7       2992.58       2885.99        71.84 o                         
   3   5   7       1511.72       1445.97        58.83 o                         
   4   5   7       4914.28       4560.19       122.22 o                         
   5   5   7       1712.07       1696.85       118.90 o                         
   6   5   7        143.80        133.08        29.46 o                         
   7   5   7        336.83        301.29        76.28 o                         
 -10   6   7          2.78        -34.37        97.01 o                         
  -9   6   7        160.31        150.89        32.68 o                         
  -8   6   7          3.98        -22.90        22.90 o                         
  -7   6   7        530.38        609.16        39.72 o                         
  -6   6   7        127.15        120.09        18.22 o                         
  -5   6   7        136.14        176.59        28.07 o                         
  -4   6   7       1891.72       1949.85        51.84 o                         
  -3   6   7       3033.12       3159.34        81.20 o                         
  -2   6   7         47.32         32.28        20.18 o                         
  -1   6   7        385.14        407.67        30.23 o                         
   0   6   7        685.75        732.41        38.62 o                         
   1   6   7        132.85        154.58        24.98 o                         
   2   6   7        805.50        684.60        54.13 o                         
   3   6   7        116.06         64.10        23.50 o                         
   4   6   7          4.67         16.03        26.31 o                         
   5   6   7        233.37        205.22        35.13 o                         
   6   6   7        568.69        424.45        89.60 o                         
  -9   7   7       1952.58       1854.52       153.72 o                         
  -8   7   7       1284.04       1379.35        67.39 o                         
  -7   7   7       3737.12       3776.06       107.07 o                         
  -6   7   7       6996.50       7253.19       147.12 o                         
  -5   7   7       4674.67       4821.02       108.56 o                         
  -4   7   7       2647.03       2714.62        70.67 o                         
  -3   7   7       6220.10       6291.09       130.44 o                         
  -2   7   7       2536.16       2577.61        69.62 o                         
  -1   7   7       1636.06       1698.53        57.61 o                         
   0   7   7       2636.61       2659.98        73.39 o                         
   1   7   7       2492.25       2551.16        73.79 o                         
   2   7   7        694.66        658.98        52.16 o                         
   3   7   7        269.68        234.85        36.32 o                         
   4   7   7       1519.91       1693.93       131.24 o                         
  -8   8   7          2.59         48.83        56.75 o                         
  -7   8   7       1282.18       1324.70        66.25 o                         
  -6   8   7        758.64        763.30        50.93 o                         
  -5   8   7        192.32        204.15        29.16 o                         
  -4   8   7         34.73          8.83        30.05 o                         
  -3   8   7        501.19        509.18        35.54 o                         
  -2   8   7         10.94         -3.14        20.99 o                         
  -1   8   7        903.56        944.66        46.92 o                         
   0   8   7        279.14        296.72        29.67 o                         
   1   8   7         27.22         20.44        29.78 o                         
   2   8   7        585.81        632.80        53.99 o                         
   3   8   7        288.97        370.45        96.25 o                         
  -7   9   7       1804.33       1970.76       178.33 o                         
  -6   9   7       1921.11       1929.98       112.68 o                         
  -5   9   7        992.55        943.46        61.64 o                         
  -4   9   7       1673.16       1737.58        70.60 o                         
  -3   9   7       1678.50       1716.33        63.25 o                         
  -2   9   7        644.73        647.31        41.43 o                         
  -1   9   7        280.20        289.72        30.61 o                         
   0   9   7        941.61       1009.34        65.32 o                         
   1   9   7       1855.78       1869.68       172.69 o                         
  -4  10   7        707.09        652.26       184.26 o                         
  -3  10   7         42.71         41.54        25.67 o                         
  -2  10   7         45.91         13.70        39.46 o                         
   3 -13   8         12.22         17.28        56.17 o                         
  -3 -12   8       2305.32       2076.48       127.29 o                         
  -2 -12   8       2965.97       3033.10       126.49 o                         
  -1 -12   8       3518.99       3720.90       140.33 o                         
   0 -12   8       2930.27       3037.43       133.09 o                         
   1 -12   8       2620.65       2665.68        72.70 o                         
   2 -12   8       1968.05       1929.14        57.61 o                         
   3 -12   8        817.28        751.23        37.05 o                         
   4 -12   8        755.58        761.28        53.21 o                         
   5 -12   8       1547.78       1640.64       142.84 o                         
  -4 -11   8        280.43        417.30        86.89 o                         
  -3 -11   8        181.68        172.25        23.44 o                         
  -2 -11   8       1102.88       1046.73        39.93 o                         
  -1 -11   8        862.73        828.72        35.19 o                         
   0 -11   8        132.63        171.70        39.01 o                         
   1 -11   8        234.12        238.97        36.54 o                         
   2 -11   8         31.51         40.50        18.62 o                         
   3 -11   8         26.55          9.83        17.53 o                         
   4 -11   8        620.82        594.67        34.12 o                         
   5 -11   8          1.83         -4.69        19.86 o                         
   6 -11   8         68.55        122.84        77.81 o                         
  -6 -10   8       3286.05       3072.50       162.08 o                         
  -5 -10   8       3423.03       3390.92       108.51 o                         
  -4 -10   8       2122.25       2164.86        58.79 o                         
  -3 -10   8       2811.73       2774.62        80.14 o                         
  -2 -10   8       2959.67       2935.66        61.10 o                         
  -1 -10   8       1142.84       1176.67        40.45 o                         
   0 -10   8        642.41        685.28        40.85 o                         
   1 -10   8       1884.51       1854.72        47.78 o                         
   2 -10   8       4717.32       4784.30        74.95 o                         
   3 -10   8       1095.83       1083.34        36.94 o                         
   4 -10   8       1129.43       1145.31        40.76 o                         
   5 -10   8       2879.63       2844.82        64.43 o                         
   6 -10   8       3553.69       3528.97        83.27 o                         
   7 -10   8       2313.48       2229.01        77.73 o                         
  -6  -9   8         75.45         74.92        22.66 o                         
  -5  -9   8        334.68        373.32        28.39 o                         
  -4  -9   8         53.61         33.44        17.42 o                         
  -3  -9   8        948.23       1009.61        33.64 o                         
  -2  -9   8        220.08        258.75        19.15 o                         
  -1  -9   8         62.37        101.91        16.78 o                         
   0  -9   8        209.97        205.68        19.12 o                         
   1  -9   8        259.22        296.11        21.60 o                         
   2  -9   8         31.49         43.82        14.93 o                         
   3  -9   8          2.55         14.51        14.24 o                         
   4  -9   8         47.47         51.86        17.42 o                         
   5  -9   8        277.46        266.25        23.09 o                         
   6  -9   8        914.68        885.69        42.05 o                         
   7  -9   8        255.43        229.84        24.96 o                         
   8  -9   8          1.11        103.90        72.85 o                         
  -8  -8   8       1830.01       1900.33       171.74 o                         
  -7  -8   8       1545.09       1625.23        57.16 o                         
  -6  -8   8       1963.71       1866.72        74.96 o                         
  -5  -8   8       2883.85       2866.62        60.96 o                         
  -4  -8   8       1234.82       1263.11        37.10 o                         
  -3  -8   8        712.51        689.28        28.34 o                         
  -2  -8   8       4471.35       4476.29        62.32 o                         
  -1  -8   8       5386.98       5549.85        67.56 o                         
   0  -8   8        749.22        812.14        24.61 o                         
   1  -8   8       1416.14       1415.90        38.15 o                         
   2  -8   8       9127.51       9148.71       104.96 o                         
   3  -8   8       8036.11       8075.66        96.26 o                         
   4  -8   8       4104.51       4123.93        80.13 o                         
   5  -8   8       6078.15       6131.49        86.21 o                         
   6  -8   8       8713.67       9036.69       115.35 o                         
   7  -8   8       2314.17       2295.69        55.55 o                         
   8  -8   8       1297.75       1327.70        44.99 o                         
   9  -8   8       4768.93       4666.38       282.19 o                         
  -8  -7   8         96.67         82.66        24.54 o                         
  -7  -7   8         36.09         28.20        25.86 o                         
  -6  -7   8        343.89        400.79        28.25 o                         
  -5  -7   8         19.01         32.58        15.92 o                         
  -4  -7   8         41.54         37.76        14.42 o                         
  -3  -7   8        123.58        118.61        14.38 o                         
  -2  -7   8        176.70        165.89        14.26 o                         
  -1  -7   8         75.38         87.42        12.07 o                         
   0  -7   8        172.21        200.65        14.53 o                         
   1  -7   8        589.90        604.68        24.28 o                         
   2  -7   8       1893.01       1850.18        37.77 o                         
   3  -7   8       1721.19       1683.63        38.63 o                         
   4  -7   8         10.89        -14.55        14.55 o                         
   5  -7   8         83.47         87.41        15.88 o                         
   6  -7   8        277.91        302.53        22.38 o                         
   7  -7   8         15.06         26.04        16.41 o                         
   8  -7   8         31.25         40.67        17.66 o                         
   9  -7   8         10.02         13.61        22.37 o                         
  -9  -6   8       1047.16        983.31       127.35 o                         
  -8  -6   8       2011.55       1996.57        62.94 o                         
  -7  -6   8        459.98        415.80        29.02 o                         
  -6  -6   8        561.03        558.98        31.61 o                         
  -5  -6   8       4165.71       4268.56        66.08 o                         
  -4  -6   8       4614.18       4754.03        59.52 o                         
  -3  -6   8       1134.06       1147.45        28.15 o                         
  -2  -6   8       5833.79       5895.38        66.65 o                         
  -1  -6   8      21331.60      21318.15       150.46 o                         
   0  -6   8      15472.74      15513.28       117.69 o                         
   1  -6   8       7930.61       7982.31        75.50 o                         
   2  -6   8      12021.37      12053.81       103.51 o                         
   3  -6   8      13004.36      12874.46       117.45 o                         
   4  -6   8       4801.89       4920.91        71.65 o                         
   5  -6   8       3837.94       3916.52        73.09 o                         
   6  -6   8       7886.35       7938.83        97.92 o                         
   7  -6   8       3128.26       3132.15        62.11 o                         
   8  -6   8        387.79        449.77        27.74 o                         
   9  -6   8        444.62        480.71        40.51 o                         
  -9  -5   8        113.85        139.38        27.44 o                         
  -8  -5   8         10.74         -7.34        24.01 o                         
  -7  -5   8         65.55         56.00        20.64 o                         
  -6  -5   8        190.04        195.33        21.33 o                         
  -5  -5   8         20.45          6.34        13.99 o                         
  -4  -5   8        121.56        131.12        13.16 o                         
  -3  -5   8        580.71        544.40        20.70 o                         
  -2  -5   8       1491.62       1528.39        32.70 o                         
  -1  -5   8       3538.89       3498.39        45.45 o                         
   0  -5   8        174.46        186.30        13.84 o                         
   1  -5   8        393.10        418.54        15.57 o                         
   2  -5   8       1543.61       1561.08        29.17 o                         
   3  -5   8        362.21        386.57        20.66 o                         
   4  -5   8         86.72         92.83        13.91 o                         
   5  -5   8        204.04        198.72        16.58 o                         
   6  -5   8         55.94         68.60        18.70 o                         
   7  -5   8        546.79        575.77        29.53 o                         
   8  -5   8       1043.68       1126.56        47.11 o                         
   9  -5   8         29.33         39.92        22.30 o                         
  -9  -4   8       1148.25       1042.35        61.15 o                         
  -8  -4   8       4230.88       4178.80        85.14 o                         
  -7  -4   8       4107.29       4124.24        75.57 o                         
  -6  -4   8       2839.64       2817.10        63.06 o                         
  -5  -4   8       7924.11       7641.00        74.65 o                         
  -4  -4   8      23836.74      23813.45       148.93 o                         
  -3  -4   8      11112.76      10975.19        83.52 o                         
  -2  -4   8       5926.24       5779.96        60.09 o                         
  -1  -4   8      13521.07      13291.23       112.42 o                         
   0  -4   8      14581.19      14479.89       104.94 o                         
   1  -4   8       8437.43       8364.01        64.82 o                         
   2  -4   8       4122.88       4108.45        45.11 o                         
   3  -4   8      11245.55      11289.25        96.42 o                         
   4  -4   8       1648.77       1656.97        34.98 o                         
   5  -4   8        319.66        350.75        19.74 o                         
   6  -4   8       2276.26       2320.69        51.23 o                         
   7  -4   8       4878.29       4911.60        90.91 o                         
   8  -4   8       1904.92       1915.04        59.56 o                         
   9  -4   8       1456.18       1468.43        71.08 o                         
 -10  -3   8        157.68        152.47        32.30 o                         
  -9  -3   8          4.58         37.67        23.03 o                         
  -8  -3   8        625.28        642.43        35.17 o                         
  -7  -3   8        341.24        347.31        20.62 o                         
  -6  -3   8         41.15         27.85        13.16 o                         
  -5  -3   8       3260.61       3253.22        49.98 o                         
  -4  -3   8       1834.22       1767.76        31.28 o                         
  -3  -3   8         82.22         71.56        10.09 o                         
  -2  -3   8          1.54          4.71         6.16 o                         
  -1  -3   8       3290.09       3218.53        32.47 o                         
   0  -3   8        565.71        555.47        15.20 o                         
   1  -3   8       3252.44       3193.68        36.99 o                         
   2  -3   8       1652.72       1585.53        23.18 o                         
   3  -3   8        420.14        426.89        14.59 o                         
   4  -3   8       1355.32       1412.82        32.65 o                         
   5  -3   8       2602.44       2672.47        50.18 o                         
   6  -3   8        181.90        182.88        21.75 o                         
   7  -3   8        153.70        159.16        22.32 o                         
   8  -3   8        904.59        931.68        42.83 o                         
   9  -3   8         30.17         12.72        21.85 o                         
 -10  -2   8       1939.23       2036.80        63.50 o                         
  -9  -2   8       1846.21       1858.55        59.89 o                         
  -8  -2   8       7776.13       7842.55        94.71 o                         
  -7  -2   8      10723.81      10797.44       122.25 o                         
  -6  -2   8       5403.44       5359.90        68.90 o                         
  -5  -2   8       5383.91       5386.00        68.85 o                         
  -4  -2   8      15191.43      14899.14       112.19 o                         
  -3  -2   8      10447.93      10396.32        85.14 o                         
  -2  -2   8       7172.65       6970.74        57.01 o                         
  -1  -2   8       5111.89       5016.90        41.95 o                         
   0  -2   8       5404.50       5288.73        51.71 o                         
   1  -2   8        440.08        464.02        13.20 o                         
   2  -2   8       2076.06       2036.84        27.37 o                         
   3  -2   8       8911.68       8771.04        74.94 o                         
   4  -2   8       6315.02       6422.56        79.91 o                         
   5  -2   8       3914.65       3857.56        69.60 o                         
   6  -2   8       4324.52       4426.23        80.24 o                         
   7  -2   8       4807.83       4644.93        87.21 o                         
   8  -2   8       4811.06       4890.45        94.70 o                         
   9  -2   8       3187.45       3180.32        89.76 o                         
 -10  -1   8         27.58         11.43        20.88 o                         
  -9  -1   8         96.57         86.46        18.36 o                         
  -8  -1   8       1528.08       1454.73        41.41 o                         
  -7  -1   8        327.23        334.34        20.21 o                         
  -6  -1   8        737.32        741.81        26.30 o                         
  -5  -1   8          9.10         26.52        12.86 o                         
  -4  -1   8       1575.41       1600.17        28.21 o                         
  -3  -1   8        467.23        466.95        16.06 o                         
  -2  -1   8      11824.83      11555.07        86.17 o                         
  -1  -1   8       1129.49       1030.51        22.58 o                         
   0  -1   8         46.84         40.34         3.80 o                         
   1  -1   8       2071.03       2078.98        21.89 o                         
   2  -1   8        608.81        585.26        14.14 o                         
   3  -1   8       1597.77       1705.94        36.16 o                         
   4  -1   8        298.05        251.91        17.43 o                         
   5  -1   8        926.17        846.70        30.04 o                         
   6  -1   8        366.91        378.64        25.41 o                         
   7  -1   8       2779.62       2765.71        66.21 o                         
   8  -1   8        269.82        251.75        25.89 o                         
   9  -1   8        161.05        144.20        49.51 o                         
 -11   0   8       3532.31       3631.24       145.11 o                         
 -10   0   8       2855.73       2893.10        79.49 o                         
  -9   0   8       2480.21       2429.50        58.36 o                         
  -8   0   8       4273.78       4232.95        70.25 o                         
  -7   0   8       5716.50       5715.47        78.03 o                         
  -6   0   8       2972.26       2966.36        51.55 o                         
  -5   0   8       3749.97       3845.68        58.34 o                         
  -4   0   8       2943.91       2925.46        46.23 o                         
  -3   0   8       1512.13       1416.80        19.37 o                         
  -2   0   8        801.26        742.10        20.46 o                         
  -1   0   8       9376.41       9226.16        80.00 o                         
   0   0   8      11864.62      11982.15        99.39 o                         
   1   0   8       4615.94       4672.32        60.27 o                         
   2   0   8       4627.71       4658.20        54.64 o                         
   3   0   8      11180.84      11188.45       116.26 o                         
   4   0   8       9981.83       9982.08       113.42 o                         
   5   0   8       6475.17       6620.88        93.41 o                         
   6   0   8       8637.91       8585.64       125.02 o                         
   7   0   8       8384.77       8668.63       164.22 o                         
   8   0   8       1702.06       1710.51        83.24 o                         
 -11   1   8        351.30        298.84        32.09 o                         
 -10   1   8          4.72         -3.35        18.50 o                         
  -9   1   8        368.64        384.61        28.19 o                         
  -8   1   8         40.04         52.58        17.11 o                         
  -7   1   8        454.93        524.72        27.75 o                         
  -6   1   8       1750.22       1742.34        47.29 o                         
  -5   1   8       5053.36       4982.67        64.24 o                         
  -4   1   8        124.40        116.93         8.32 o                         
  -3   1   8         17.51         28.32         5.24 o                         
  -2   1   8        835.74        850.86        19.42 o                         
  -1   1   8         55.06         48.80         8.85 o                         
   0   1   8        579.99        557.70        19.31 o                         
   1   1   8        206.70        184.02        19.79 o                         
   2   1   8        221.47        206.08        10.92 o                         
   3   1   8       3103.57       2937.34        47.67 o                         
   4   1   8       3213.90       3332.88        55.80 o                         
   5   1   8         55.28         53.98        30.52 o                         
   6   1   8        244.38        250.94        35.24 o                         
   7   1   8        232.01        241.11        38.77 o                         
   8   1   8         14.40        -29.89        29.93 o                         
 -11   2   8       1750.68       1770.85        96.33 o                         
 -10   2   8       2059.20       2042.37        59.98 o                         
  -9   2   8        613.20        619.54        31.56 o                         
  -8   2   8       2054.33       2041.99        50.60 o                         
  -7   2   8       1849.67       1799.97        44.50 o                         
  -6   2   8        369.93        346.90        22.62 o                         
  -5   2   8       3174.38       3183.42        48.28 o                         
  -4   2   8      10653.80      10562.44        83.02 o                         
  -3   2   8       8150.15       8248.69       100.10 o                         
  -2   2   8       2249.22       2331.41        40.46 o                         
  -1   2   8       9716.88       9659.03       103.55 o                         
   0   2   8      24495.66      24468.96       286.17 o                         
   1   2   8      10550.08      10647.63       103.36 o                         
   2   2   8       9960.64       9874.86       145.60 o                         
   3   2   8      13545.10      13505.65       143.26 o                         
   4   2   8       7795.85       7770.91       125.88 o                         
   5   2   8        621.53        620.00        38.01 o                         
   6   2   8       2254.84       2188.87        74.60 o                         
   7   2   8       3701.14       3482.76       116.10 o                         
 -11   3   8         24.97        -23.89        52.26 o                         
 -10   3   8         37.19         48.75        17.84 o                         
  -9   3   8       1127.48       1105.28        40.55 o                         
  -8   3   8        908.49        866.27        34.19 o                         
  -7   3   8         15.86          2.25        14.64 o                         
  -6   3   8        148.33        113.37        15.66 o                         
  -5   3   8        418.23        437.76        20.02 o                         
  -4   3   8         81.92         91.55         9.63 o                         
  -3   3   8        653.31        659.25        23.32 o                         
  -2   3   8        933.36        965.53        27.15 o                         
  -1   3   8        564.59        530.78        23.77 o                         
   0   3   8       4556.23       4547.32        61.25 o                         
   1   3   8       1041.96       1093.10        36.97 o                         
   2   3   8        168.10        202.70        22.22 o                         
   3   3   8          5.77         24.95        18.29 o                         
   4   3   8         54.60         48.83        24.58 o                         
   5   3   8         58.47          0.18        28.08 o                         
   6   3   8        209.53        268.25        38.78 o                         
   7   3   8         99.52         90.28        58.61 o                         
 -10   4   8       1052.09        954.48        65.88 o                         
  -9   4   8        527.01        554.47        46.56 o                         
  -8   4   8       2971.95       2938.76        76.90 o                         
  -7   4   8       7499.17       7735.19       132.32 o                         
  -6   4   8       2884.53       2932.38        67.93 o                         
  -5   4   8       2229.40       2257.52        57.19 o                         
  -4   4   8       9703.30       9822.93       127.30 o                         
  -3   4   8      19316.34      19575.25       162.37 o                         
  -2   4   8       5065.35       5052.75        86.56 o                         
  -1   4   8       5782.04       5740.97        96.73 o                         
   0   4   8       8327.49       8401.40       172.40 o                         
   1   4   8       4020.00       4113.87        83.10 o                         
   2   4   8        830.21        815.72        43.25 o                         
   3   4   8       2362.75       2372.51       107.57 o                         
   4   4   8       5234.56       4922.02       114.72 o                         
   5   4   8        661.25        617.17        46.89 o                         
   6   4   8         56.26         19.42        39.17 o                         
   7   4   8       1838.77       1645.12       168.21 o                         
 -10   5   8        201.33        112.87        56.56 o                         
  -9   5   8         93.04         67.74        25.90 o                         
  -8   5   8         63.89         57.24        23.59 o                         
  -7   5   8        394.10        388.12        30.18 o                         
  -6   5   8        460.18        459.97        30.61 o                         
  -5   5   8        465.29        450.48        28.73 o                         
  -4   5   8       1317.73       1332.48        40.06 o                         
  -3   5   8        922.36        945.87        36.10 o                         
  -2   5   8         45.95         68.32        18.07 o                         
  -1   5   8         91.88         88.52        18.91 o                         
   0   5   8          9.75          2.19        17.26 o                         
   1   5   8          3.52         21.94        18.31 o                         
   2   5   8        498.64        413.79        33.90 o                         
   3   5   8        162.55        139.68        27.38 o                         
   4   5   8        281.39        290.59        32.67 o                         
   5   5   8        350.57        342.10        36.27 o                         
   6   5   8         61.20         16.58        40.12 o                         
  -9   6   8        817.78       1076.29       124.34 o                         
  -8   6   8       1229.13       1228.39        62.58 o                         
  -7   6   8       6718.86       6713.77       127.28 o                         
  -6   6   8       8848.19       8505.37       142.51 o                         
  -5   6   8       1762.42       1765.11        62.85 o                         
  -4   6   8       2501.30       2496.82        86.34 o                         
  -3   6   8       5592.96       5714.12       143.32 o                         
  -2   6   8       2987.30       3108.37        90.27 o                         
  -1   6   8        529.74        538.68        34.48 o                         
   0   6   8       2557.88       2476.97        70.34 o                         
   1   6   8       2913.86       2929.43        78.24 o                         
   2   6   8         89.21         97.80        30.22 o                         
   3   6   8        235.57        285.62        39.19 o                         
   4   6   8       2603.60       2580.13       102.86 o                         
  -8   7   8        335.84        234.99        80.83 o                         
  -7   7   8        575.17        540.68        44.99 o                         
  -6   7   8         21.19         14.25        28.03 o                         
  -5   7   8        296.47        270.45        33.89 o                         
  -4   7   8         18.25         42.21        26.35 o                         
  -3   7   8        133.55        125.27        21.24 o                         
  -2   7   8         97.76        104.28        21.10 o                         
  -1   7   8       1142.43       1200.54        50.91 o                         
   0   7   8         26.76         88.50        24.20 o                         
   1   7   8         14.02         -2.93        33.37 o                         
   2   7   8        113.51        126.27        32.40 o                         
   3   7   8         63.24         35.31        29.63 o                         
  -7   8   8        936.02        841.36       116.37 o                         
  -6   8   8       2305.14       2338.58        78.92 o                         
  -5   8   8        612.93        671.01        57.99 o                         
  -4   8   8        431.50        444.85        44.14 o                         
  -3   8   8       1262.61       1317.13        68.53 o                         
  -2   8   8       1021.35       1086.33        52.57 o                         
  -1   8   8        200.51        171.55        26.36 o                         
   0   8   8       1326.34       1378.62        59.77 o                         
   1   8   8       3274.78       3372.87       116.21 o                         
   2   8   8       2944.16       3213.11       230.85 o                         
  -6   9   8        134.02         95.42        62.62 o                         
  -5   9   8        334.90        366.80        56.94 o                         
  -4   9   8        590.52        626.21        53.63 o                         
  -3   9   8        303.99        272.50        44.91 o                         
  -2   9   8          2.62         12.15        23.59 o                         
  -1   9   8          7.60        -21.93        28.73 o                         
   0   9   8        263.11        297.81       149.81 o                         
  -3 -12   9        230.95        317.17        86.53 o                         
  -2 -12   9        338.93        226.45        53.43 o                         
  -1 -12   9          1.65         12.07        43.02 o                         
   0 -12   9        342.47        421.99        54.01 o                         
   1 -12   9          6.72         34.35        21.82 o                         
   2 -12   9          1.84         22.79        20.71 o                         
   3 -12   9         48.65         39.13        40.00 o                         
   4 -12   9        130.05        182.17        76.21 o                         
   5 -12   9        119.04        291.14        92.75 o                         
  -3 -11   9       1183.05       1120.61        55.65 o                         
  -2 -11   9       1028.81       1117.23        42.94 o                         
  -1 -11   9       1188.51       1254.73        44.78 o                         
   0 -11   9       1195.87       1265.79        48.35 o                         
   1 -11   9       1702.62       1714.15        56.58 o                         
   2 -11   9       1686.11       1624.75        65.83 o                         
   3 -11   9       1882.78       1817.21        55.96 o                         
   4 -11   9       1813.92       1729.80        55.60 o                         
   5 -11   9       1911.75       1876.63        57.26 o                         
   6 -11   9       3211.80       3096.20       215.33 o                         
  -6 -10   9        168.69        170.88        67.51 o                         
  -5 -10   9        564.20        440.12        67.70 o                         
  -4 -10   9         95.71         88.71        27.65 o                         
  -3 -10   9        623.16        662.89        34.88 o                         
  -2 -10   9         45.89         91.09        19.45 o                         
  -1 -10   9         61.38         48.29        18.00 o                         
   0 -10   9        225.91        229.77        33.04 o                         
   1 -10   9        283.49        263.89        20.80 o                         
   2 -10   9        306.43        342.73        23.76 o                         
   3 -10   9         51.77         47.93        15.38 o                         
   4 -10   9         22.69         11.63        18.56 o                         
   5 -10   9        423.18        471.45        29.48 o                         
   6 -10   9        704.06        694.76        39.95 o                         
   7 -10   9          0.34        -49.27        54.87 o                         
  -7  -9   9        987.67        838.57       117.39 o                         
  -6  -9   9        867.14        823.36        62.58 o                         
  -5  -9   9        603.07        646.24        35.08 o                         
  -4  -9   9        948.07        963.54        44.86 o                         
  -3  -9   9       1238.46       1253.44        37.45 o                         
  -2  -9   9       2726.68       2700.64        53.06 o                         
  -1  -9   9       3025.64       3047.45        59.22 o                         
   0  -9   9       2355.39       2458.97        50.69 o                         
   1  -9   9       4578.67       4557.53        70.38 o                         
   2  -9   9       8890.14       8660.38       138.46 o                         
   3  -9   9       7525.28       7435.40       105.22 o                         
   4  -9   9       4836.49       4761.68        79.43 o                         
   5  -9   9       5923.01       5873.35        92.11 o                         
   6  -9   9       4776.79       4927.33        86.43 o                         
   7  -9   9       1682.44       1699.31        58.99 o                         
  -7  -8   9        497.37        587.00        50.06 o                         
  -6  -8   9        498.45        487.67        33.64 o                         
  -5  -8   9        155.51        162.20        22.03 o                         
  -4  -8   9          2.78         16.73        16.94 o                         
  -3  -8   9        192.75        204.73        20.58 o                         
  -2  -8   9         82.02         53.09        13.93 o                         
  -1  -8   9       1274.83       1295.94        36.77 o                         
   0  -8   9        553.80        575.55        21.64 o                         
   1  -8   9         36.16         35.94        18.35 o                         
   2  -8   9       1585.21       1503.30        41.09 o                         
   3  -8   9        705.35        698.88        27.91 o                         
   4  -8   9          7.05          6.22        14.81 o                         
   5  -8   9         98.79         58.68        15.37 o                         
   6  -8   9        324.97        371.65        25.33 o                         
   7  -8   9         69.85         85.04        17.76 o                         
   8  -8   9        711.93        784.62        42.12 o                         
  -8  -7   9        775.16        727.20        58.14 o                         
  -7  -7   9        694.83        757.20        40.64 o                         
  -6  -7   9       2376.12       2228.90        56.02 o                         
  -5  -7   9       4613.86       4532.48        95.20 o                         
  -4  -7   9       3395.64       3454.98        61.78 o                         
  -3  -7   9       1994.71       2008.66        44.92 o                         
  -2  -7   9      11215.72      11024.47       111.07 o                         
  -1  -7   9      14662.42      14813.42       127.03 o                         
   0  -7   9       5337.45       5503.54        80.02 o                         
   1  -7   9       7142.46       7286.55        75.75 o                         
   2  -7   9       8836.48       8875.48        89.68 o                         
   3  -7   9       8609.66       8455.96        90.58 o                         
   4  -7   9       1960.43       1933.85        44.10 o                         
   5  -7   9       4985.24       4999.62        71.80 o                         
   6  -7   9       4676.44       4737.29        76.65 o                         
   7  -7   9       1362.93       1324.45        42.81 o                         
   8  -7   9        236.03        192.35        23.54 o                         
  -8  -6   9        254.10        298.77        31.12 o                         
  -7  -6   9        100.12        104.16        22.88 o                         
  -6  -6   9         87.72         98.43        18.27 o                         
  -5  -6   9        297.55        276.64        25.87 o                         
  -4  -6   9       1387.34       1396.87        39.16 o                         
  -3  -6   9        800.50        794.52        25.28 o                         
  -2  -6   9        624.70        635.57        26.33 o                         
  -1  -6   9       1693.11       1713.09        34.02 o                         
   0  -6   9        274.20        275.57        16.18 o                         
   1  -6   9         73.96         86.52        11.72 o                         
   2  -6   9        213.47        208.40        15.24 o                         
   3  -6   9         16.38          9.38        11.62 o                         
   4  -6   9        533.91        547.46        24.70 o                         
   5  -6   9       1943.68       1967.89        43.20 o                         
   6  -6   9        395.92        358.27        23.26 o                         
   7  -6   9        416.07        465.19        27.37 o                         
   8  -6   9        290.08        274.69        25.32 o                         
   9  -6   9         12.85        -14.10        28.47 o                         
  -9  -5   9       1638.72       1605.95        76.15 o                         
  -8  -5   9       3240.52       3380.94        84.87 o                         
  -7  -5   9       1287.90       1352.27        45.31 o                         
  -6  -5   9       3251.54       3183.33        62.15 o                         
  -5  -5   9      12160.40      12097.54       124.83 o                         
  -4  -5   9      13493.89      13551.43       121.84 o                         
  -3  -5   9       4449.39       4551.97        56.74 o                         
  -2  -5   9       8516.90       8295.62        94.87 o                         
  -1  -5   9      13782.67      13759.99       120.32 o                         
   0  -5   9      10567.33      10466.81        88.75 o                         
   1  -5   9       1639.56       1713.65        30.66 o                         
   2  -5   9       6024.76       6221.35        63.62 o                         
   3  -5   9       6633.47       6548.19        72.33 o                         
   4  -5   9        382.14        398.95        20.31 o                         
   5  -5   9        843.79        878.77        28.91 o                         
   6  -5   9       7273.23       7331.98        94.07 o                         
   7  -5   9       4344.57       4304.85        78.18 o                         
   8  -5   9       1079.95       1030.15        46.35 o                         
   9  -5   9       1370.21       1420.10        77.29 o                         
  -9  -4   9         39.24         55.93        22.52 o                         
  -8  -4   9        479.67        471.74        37.03 o                         
  -7  -4   9        767.95        812.27        38.22 o                         
  -6  -4   9        964.33        908.42        37.24 o                         
  -5  -4   9        966.25       1036.22        28.34 o                         
  -4  -4   9        239.94        244.05        15.01 o                         
  -3  -4   9          4.21         36.66         8.98 o                         
  -2  -4   9          8.56         23.72         8.65 o                         
  -1  -4   9         57.62         66.10        10.41 o                         
   0  -4   9       1244.36       1222.73        25.63 o                         
   1  -4   9       2897.31       2845.31        37.85 o                         
   2  -4   9       1123.86       1153.49        23.03 o                         
   3  -4   9        405.79        416.68        18.46 o                         
   4  -4   9        390.46        443.69        20.15 o                         
   5  -4   9        104.02         78.42        13.76 o                         
   6  -4   9        106.71        115.70        19.56 o                         
   7  -4   9         26.76         21.37        23.00 o                         
   8  -4   9        151.78        200.11        25.87 o                         
   9  -4   9        122.52        106.56        32.17 o                         
 -10  -3   9       1572.16       1612.89        93.13 o                         
  -9  -3   9       3051.28       3153.76        88.63 o                         
  -8  -3   9       8461.74       8511.83       116.49 o                         
  -7  -3   9       7665.75       7711.14        99.18 o                         
  -6  -3   9       1422.16       1450.39        37.90 o                         
  -5  -3   9       5205.66       5021.54        72.33 o                         
  -4  -3   9       9313.35       9336.61        82.00 o                         
  -3  -3   9       4240.38       4186.58        49.17 o                         
  -2  -3   9        440.12        479.32        18.12 o                         
  -1  -3   9       5924.52       5884.98        75.64 o                         
   0  -3   9       3778.89       3662.72        49.09 o                         
   1  -3   9       1174.13       1155.01        22.46 o                         
   2  -3   9       4268.80       4308.55        42.01 o                         
   3  -3   9      11321.16      11423.73        98.72 o                         
   4  -3   9       6172.06       6112.59        78.35 o                         
   5  -3   9       2478.99       2466.31        57.19 o                         
   6  -3   9       5251.52       5430.96        91.99 o                         
   7  -3   9      10021.99      10044.32       158.16 o                         
   8  -3   9       4650.42       4718.15        94.81 o                         
   9  -3   9       2893.79       2899.30       156.01 o                         
 -10  -2   9        188.67        210.17        36.98 o                         
  -9  -2   9        387.68        434.90        31.52 o                         
  -8  -2   9        230.33        253.68        20.38 o                         
  -7  -2   9          3.30         13.99        14.19 o                         
  -6  -2   9         59.85         53.32        13.05 o                         
  -5  -2   9          6.53         14.34        11.23 o                         
  -4  -2   9        123.40        145.20        12.33 o                         
  -3  -2   9       3032.87       2993.11        39.31 o                         
  -2  -2   9       2301.22       2303.93        34.16 o                         
  -1  -2   9         16.59         28.11         5.02 o                         
   0  -2   9        100.25        117.18         7.45 o                         
   1  -2   9        894.02        859.26        14.84 o                         
   2  -2   9        229.57        180.75        10.24 o                         
   3  -2   9        812.07        794.89        27.68 o                         
   4  -2   9        278.98        290.81        18.88 o                         
   5  -2   9          7.90         -9.79        14.86 o                         
   6  -2   9       1647.60       1671.71        49.64 o                         
   7  -2   9       1040.46       1091.00        59.16 o                         
   8  -2   9        361.24        370.07        48.19 o                         
   9  -2   9         36.47         47.38        39.08 o                         
 -10  -1   9       2045.90       2121.59        64.07 o                         
  -9  -1   9        303.17        333.98        24.51 o                         
  -8  -1   9       3563.16       3600.74        65.69 o                         
  -7  -1   9       4873.00       4769.15        72.09 o                         
  -6  -1   9       1451.12       1519.51        36.14 o                         
  -5  -1   9       1035.01       1070.63        28.66 o                         
  -4  -1   9       2852.66       2852.50        44.68 o                         
  -3  -1   9       4709.78       4624.28        49.09 o                         
  -2  -1   9       2787.98       2674.30        32.50 o                         
  -1  -1   9       6061.24       5801.86        76.63 o                         
   0  -1   9      14676.18      14738.84       120.05 o                         
   1  -1   9       6635.45       6473.66        83.39 o                         
   2  -1   9       7459.55       7111.56        72.37 o                         
   3  -1   9      13657.24      13749.69       118.19 o                         
   4  -1   9      17957.70      17979.69       160.30 o                         
   5  -1   9       6618.58       6471.50       104.19 o                         
   6  -1   9       5538.54       5506.21       123.61 o                         
   7  -1   9       3609.46       3560.55       102.53 o                         
   8  -1   9       2203.73       2226.00        84.44 o                         
 -11   0   9        320.26        285.77        44.53 o                         
 -10   0   9         88.59        103.91        20.63 o                         
  -9   0   9        154.76        198.93        22.02 o                         
  -8   0   9        146.14        123.74        17.36 o                         
  -7   0   9         58.55         38.39        14.52 o                         
  -6   0   9       3256.71       3261.60        54.81 o                         
  -5   0   9       1616.90       1646.23        46.33 o                         
  -4   0   9        963.88        995.93        23.61 o                         
  -3   0   9        199.35        211.98        10.46 o                         
  -2   0   9        527.65        480.65        17.75 o                         
  -1   0   9        125.91        166.33        14.84 o                         
   0   0   9       3337.01       3253.81        45.07 o                         
   1   0   9         54.98         61.70        12.16 o                         
   2   0   9        536.33        562.35        31.16 o                         
   3   0   9       3838.37       4012.43        80.90 o                         
   4   0   9        540.82        569.61        33.17 o                         
   5   0   9        960.46        982.88        44.25 o                         
   6   0   9        210.48        185.54        30.15 o                         
   7   0   9        216.37         32.30        36.38 o                         
   8   0   9         21.97         57.76        70.47 o                         
 -10   1   9       1240.77       1226.97        44.76 o                         
  -9   1   9        423.75        400.00        27.36 o                         
  -8   1   9        521.04        529.97        28.20 o                         
  -7   1   9       2183.65       2224.63        49.69 o                         
  -6   1   9       2184.83       2194.90        45.97 o                         
  -5   1   9       3407.00       3356.05        52.95 o                         
  -4   1   9       7018.10       7093.91        70.04 o                         
  -3   1   9      10934.47      10518.49       138.80 o                         
  -2   1   9       4550.36       4447.16        57.87 o                         
  -1   1   9      15301.85      15090.10       101.98 o                         
   0   1   9      18107.34      18320.42       157.57 o                         
   1   1   9      11277.91      11415.75       128.50 o                         
   2   1   9       6301.35       6346.93       101.72 o                         
   3   1   9       5846.19       5694.78       101.54 o                         
   4   1   9       4091.52       4095.70        85.62 o                         
   5   1   9       2398.58       2370.60        86.11 o                         
   6   1   9       2992.82       2953.38       103.74 o                         
   7   1   9       2888.79       2888.35        96.20 o                         
   8   1   9        614.61        699.77       104.62 o                         
 -10   2   9        135.00        144.06        28.98 o                         
  -9   2   9        885.79        932.46        47.85 o                         
  -8   2   9          0.38         11.95        22.79 o                         
  -7   2   9       1935.49       1984.67        60.50 o                         
  -6   2   9          4.22         19.31        19.25 o                         
  -5   2   9        169.82        177.90        19.48 o                         
  -4   2   9       1486.79       1395.68        39.79 o                         
  -3   2   9       3243.74       3227.03        55.53 o                         
  -2   2   9         10.44          4.88        10.44 o                         
  -1   2   9        395.91        407.82        23.33 o                         
   0   2   9       1967.39       1993.40        38.00 o                         
   1   2   9         18.68         37.81        12.44 o                         
   2   2   9       2845.74       2844.88        93.72 o                         
   3   2   9          1.72         35.28        19.78 o                         
   4   2   9        344.26        351.00        30.43 o                         
   5   2   9        696.45        685.91        41.19 o                         
   6   2   9       1746.32       1763.26        73.58 o                         
   7   2   9         79.26        122.27        49.77 o                         
 -10   3   9       1171.39       1246.68        65.25 o                         
  -9   3   9       1045.26       1069.20        51.56 o                         
  -8   3   9       3732.35       3772.85        89.39 o                         
  -7   3   9       4582.10       4635.66        95.45 o                         
  -6   3   9       3035.16       3129.98        74.00 o                         
  -5   3   9       4457.37       4655.92        83.09 o                         
  -4   3   9      15094.82      15186.89       203.94 o                         
  -3   3   9       9622.74       9720.94       110.03 o                         
  -2   3   9       4894.01       4994.40        66.90 o                         
  -1   3   9       4744.65       4698.99        72.58 o                         
   0   3   9       7209.16       7239.49        94.70 o                         
   1   3   9       3190.99       3034.69        64.70 o                         
   2   3   9       1453.94       1512.42        51.23 o                         
   3   3   9       3478.27       3418.04        80.48 o                         
   4   3   9       2076.12       2023.48        81.20 o                         
   5   3   9         99.96        121.13        43.45 o                         
   6   3   9        529.70        565.03        50.60 o                         
  -9   4   9        185.85        197.03        28.14 o                         
  -8   4   9          4.54         33.54        22.66 o                         
  -7   4   9       1183.27       1216.23        69.60 o                         
  -6   4   9       1139.75       1129.39        49.12 o                         
  -5   4   9         33.03         40.04        17.34 o                         
  -4   4   9        362.80        405.36        25.62 o                         
  -3   4   9        720.57        729.45        33.31 o                         
  -2   4   9        223.96        265.26        19.22 o                         
  -1   4   9        844.22        828.07        33.68 o                         
   0   4   9        157.60        205.41        21.46 o                         
   1   4   9         58.22         71.00        24.92 o                         
   2   4   9       1598.91       1532.24        80.72 o                         
   3   4   9       1179.21       1176.47        55.36 o                         
   4   4   9          8.43        -26.32        26.32 o                         
   5   4   9          2.90        -27.90        27.90 o                         
   6   4   9         12.79        -15.43        32.56 o                         
  -9   5   9       1390.54       1407.62       107.07 o                         
  -8   5   9       3177.80       3114.92        82.84 o                         
  -7   5   9       6922.06       6906.30       129.67 o                         
  -6   5   9       2929.04       3005.40        80.85 o                         
  -5   5   9        606.25        595.60        36.97 o                         
  -4   5   9       3088.88       3238.53        79.97 o                         
  -3   5   9       4058.31       4078.39        85.78 o                         
  -2   5   9        628.95        669.64        35.41 o                         
  -1   5   9        404.71        389.87        29.62 o                         
   0   5   9       3539.20       3487.52        82.27 o                         
   1   5   9        938.88        889.83        44.81 o                         
   2   5   9        174.41        199.89        32.12 o                         
   3   5   9       2835.21       2705.14        96.04 o                         
   4   5   9       6790.14       6521.04       158.82 o                         
   5   5   9       2382.12       2403.74        97.24 o                         
  -8   6   9         17.84        -61.94        66.14 o                         
  -7   6   9         58.94         83.18        34.23 o                         
  -6   6   9          3.79         26.14        24.37 o                         
  -5   6   9         90.15         74.93        21.91 o                         
  -4   6   9        156.17        142.33        25.93 o                         
  -3   6   9         25.36        -23.04        28.61 o                         
  -2   6   9        685.04        733.80        39.01 o                         
  -1   6   9        527.79        573.78        45.46 o                         
   0   6   9        179.29        211.48        27.67 o                         
   1   6   9        126.25        121.35        30.23 o                         
   2   6   9         45.80          1.32        30.65 o                         
   3   6   9        141.96         69.74        52.61 o                         
   4   6   9        287.60        353.99        86.39 o                         
  -6   7   9       1906.93       2006.44        80.17 o                         
  -5   7   9        193.35        203.91        31.46 o                         
  -4   7   9        750.50        808.50        56.48 o                         
  -3   7   9       1954.79       2078.32        85.56 o                         
  -2   7   9       1024.89       1060.07        54.64 o                         
  -1   7   9        765.81        752.49        48.90 o                         
   0   7   9       3566.73       3625.15        92.83 o                         
   1   7   9       5535.42       5447.31       186.84 o                         
   2   7   9       1439.75       1431.37        88.71 o                         
   3   7   9       1373.52       1346.20       153.47 o                         
  -6   8   9          4.49        -29.78        46.09 o                         
  -5   8   9        371.30        386.06        42.78 o                         
  -4   8   9         31.63        -13.54        29.15 o                         
  -3   8   9        139.19        127.90        32.60 o                         
  -2   8   9        186.27        204.40        35.01 o                         
  -1   8   9         63.18         56.84        27.23 o                         
   0   8   9        707.84        738.39        49.83 o                         
   1   8   9        316.83        390.04        84.87 o                         
  -2   9   9       3282.94       3082.39       156.47 o                         
  -1 -12  10       1346.87       1287.65       105.43 o                         
   0 -12  10        929.37        886.69        70.00 o                         
   1 -12  10       1455.40       1516.39        90.66 o                         
   2 -12  10       2298.30       2089.35       109.29 o                         
   3 -12  10       1749.75       1665.00       158.44 o                         
  -4 -11  10        467.49        220.43        66.67 o                         
  -3 -11  10          5.76         80.27        58.45 o                         
  -2 -11  10         10.80         38.92        24.50 o                         
  -1 -11  10          2.15         19.77        22.20 o                         
   0 -11  10        292.57        305.24        28.12 o                         
   1 -11  10         51.41         53.53        18.81 o                         
   2 -11  10        431.25        438.55        29.42 o                         
   3 -11  10          5.68         20.12        20.80 o                         
   4 -11  10        374.99        368.05        30.81 o                         
   5 -11  10        788.53        693.79       103.89 o                         
   6 -11  10         52.59        199.46        73.90 o                         
  -4 -10  10       2395.08       2405.45        68.00 o                         
  -3 -10  10       1204.08       1210.23        47.79 o                         
  -2 -10  10       2211.27       2166.50        57.74 o                         
  -1 -10  10       3445.41       3542.92        74.40 o                         
   0 -10  10       3091.89       3127.44        65.22 o                         
   1 -10  10       5017.03       5015.71        83.63 o                         
   2 -10  10       5923.20       5890.84        96.63 o                         
   3 -10  10       6681.93       6568.20        93.40 o                         
   4 -10  10       2230.24       2122.77        53.17 o                         
   5 -10  10       2951.44       2857.15        70.89 o                         
   6 -10  10       2376.71       2326.69        78.22 o                         
  -6  -9  10         50.97         -4.96        27.02 o                         
  -5  -9  10        316.44        410.34        42.98 o                         
  -4  -9  10         49.28         17.63        21.55 o                         
  -3  -9  10         57.45         55.15        18.33 o                         
  -2  -9  10        443.25        433.18        35.39 o                         
  -1  -9  10        996.42       1073.90        36.60 o                         
   0  -9  10        181.68        183.46        31.99 o                         
   1  -9  10        234.04        210.41        21.01 o                         
   2  -9  10        803.04        807.79        31.79 o                         
   3  -9  10          4.08         14.49        17.58 o                         
   4  -9  10        255.72        225.96        21.82 o                         
   5  -9  10          0.31          4.68        17.31 o                         
   6  -9  10        452.60        474.18        36.20 o                         
   7  -9  10        383.16        376.76        33.96 o                         
  -7  -8  10       1315.49       1326.18        62.20 o                         
  -6  -8  10       1405.18       1386.38        49.15 o                         
  -5  -8  10       2321.86       2241.24        61.17 o                         
  -4  -8  10       3816.84       3954.66        80.12 o                         
  -3  -8  10       5294.49       5298.60        85.93 o                         
  -2  -8  10      10183.73      10076.99       112.97 o                         
  -1  -8  10       7795.76       7939.54        86.54 o                         
   0  -8  10       7573.85       7509.28        82.71 o                         
   1  -8  10       4686.65       4599.56        72.94 o                         
   2  -8  10       6364.77       6218.65        89.78 o                         
   3  -8  10       4498.62       4312.32        68.67 o                         
   4  -8  10       3695.82       3666.04        64.93 o                         
   5  -8  10       2936.79       2918.15        59.56 o                         
   6  -8  10       1461.65       1427.93        43.77 o                         
   7  -8  10        458.48        487.80        31.62 o                         
   8  -8  10       1291.29       1284.00        55.30 o                         
  -7  -7  10         66.14         46.14        25.30 o                         
  -6  -7  10         31.11         49.29        18.05 o                         
  -5  -7  10       1194.57       1142.40        39.53 o                         
  -4  -7  10       1998.13       2050.14        58.51 o                         
  -3  -7  10         86.25         93.25        22.10 o                         
  -2  -7  10         44.72         62.10        15.45 o                         
  -1  -7  10       1111.42       1083.32        32.64 o                         
   0  -7  10         52.01         25.10        12.41 o                         
   1  -7  10        568.47        579.36        21.75 o                         
   2  -7  10         58.98         61.52        14.22 o                         
   3  -7  10          2.31         24.11        14.49 o                         
   4  -7  10       1937.37       1902.95        45.12 o                         
   5  -7  10       1678.58       1696.30        42.30 o                         
   6  -7  10         21.65         -0.32        16.34 o                         
   7  -7  10          5.42         23.91        16.68 o                         
   8  -7  10        127.96         87.06        22.13 o                         
  -8  -6  10       2496.26       2518.89        74.42 o                         
  -7  -6  10       3949.89       3947.81        80.74 o                         
  -6  -6  10       6261.20       6044.37        91.49 o                         
  -5  -6  10      10251.61      10000.96       121.86 o                         
  -4  -6  10       5000.27       4875.70        74.21 o                         
  -3  -6  10       4165.51       4125.46        65.28 o                         
  -2  -6  10       4360.99       4223.99        62.96 o                         
  -1  -6  10       8662.64       8560.35        83.65 o                         
   0  -6  10       3251.40       3192.52        47.09 o                         
   1  -6  10       2167.69       2155.92        38.21 o                         
   2  -6  10       3422.27       3412.89        51.69 o                         
   3  -6  10       2232.75       2132.86        45.42 o                         
   4  -6  10        937.43        936.50        30.00 o                         
   5  -6  10       3831.39       3860.41        63.34 o                         
   6  -6  10       6712.15       6562.55        91.67 o                         
   7  -6  10       3153.34       3137.65        64.82 o                         
   8  -6  10       1048.87       1013.89        60.23 o                         
  -9  -5  10        251.98        244.19        42.12 o                         
  -8  -5  10       1663.47       1663.57        56.95 o                         
  -7  -5  10        834.30        866.75        38.42 o                         
  -6  -5  10         10.56         24.35        18.71 o                         
  -5  -5  10         12.06         17.12        15.89 o                         
  -4  -5  10        573.26        545.01        25.66 o                         
  -3  -5  10        418.25        420.40        20.73 o                         
  -2  -5  10        168.08        192.83        16.13 o                         
  -1  -5  10         51.03         79.30        11.17 o                         
   0  -5  10        739.07        731.64        24.83 o                         
   1  -5  10       2895.44       2892.06        42.52 o                         
   2  -5  10       2146.48       2109.22        37.28 o                         
   3  -5  10        131.73        127.95        17.15 o                         
   4  -5  10         45.66         41.38        12.41 o                         
   5  -5  10        305.65        313.27        20.90 o                         
   6  -5  10         46.39         25.43        17.26 o                         
   7  -5  10         96.91        119.72        21.81 o                         
   8  -5  10          4.40        -33.50        33.50 o                         
  -9  -4  10       2640.49       2606.39       141.03 o                         
  -8  -4  10       5537.81       5637.69       129.76 o                         
  -7  -4  10       1388.42       1366.83        45.69 o                         
  -6  -4  10       1411.84       1368.59        40.37 o                         
  -5  -4  10       7559.56       7493.96        81.57 o                         
  -4  -4  10       7633.40       7643.37        75.92 o                         
  -3  -4  10       1458.63       1469.18        30.22 o                         
  -2  -4  10       1624.17       1645.88        33.94 o                         
  -1  -4  10       6187.37       6097.39        59.38 o                         
   0  -4  10       3481.63       3527.62        55.13 o                         
   1  -4  10       1383.29       1450.56        27.40 o                         
   2  -4  10      10958.09      11174.33        93.45 o                         
   3  -4  10      11199.95      11170.90       101.72 o                         
   4  -4  10       4004.08       3963.69        57.51 o                         
   5  -4  10       2440.55       2492.27        49.48 o                         
   6  -4  10      10701.59      10977.57       142.30 o                         
   7  -4  10       7457.53       7330.90       157.34 o                         
   8  -4  10       2709.48       2855.34       157.49 o                         
 -10  -3  10         21.02          1.15        29.71 o                         
  -9  -3  10          4.22         38.73        20.82 o                         
  -8  -3  10          8.91         38.03        18.84 o                         
  -7  -3  10         33.40         37.50        17.41 o                         
  -6  -3  10         69.93         31.16        16.18 o                         
  -5  -3  10        399.89        380.63        18.76 o                         
  -4  -3  10        386.55        388.63        17.60 o                         
  -3  -3  10       3085.29       3128.65        42.95 o                         
  -2  -3  10       1884.81       1917.30        32.10 o                         
  -1  -3  10        199.48        190.02        13.67 o                         
   0  -3  10        352.38        334.39        13.04 o                         
   1  -3  10        310.85        319.72        13.45 o                         
   2  -3  10         23.90         30.35         8.97 o                         
   3  -3  10        519.02        510.71        24.25 o                         
   4  -3  10        119.84        102.38        15.50 o                         
   5  -3  10        406.45        481.87        40.51 o                         
   6  -3  10        827.39        805.57        50.90 o                         
   7  -3  10         22.42         29.26        28.17 o                         
   8  -3  10        153.18        205.61        78.88 o                         
 -10  -2  10        439.21        451.35        72.34 o                         
  -9  -2  10       1468.33       1373.84        57.93 o                         
  -8  -2  10       4750.46       4789.43        74.43 o                         
  -7  -2  10       2323.89       2373.36        59.13 o                         
  -6  -2  10         64.39         65.67        13.70 o                         
  -5  -2  10       1221.22       1210.51        31.72 o                         
  -4  -2  10       4533.45       4693.34        56.58 o                         
  -3  -2  10       4317.48       4297.74        49.01 o                         
  -2  -2  10       2491.27       2526.25        34.46 o                         
  -1  -2  10      16435.57      16140.53       103.85 o                         
   0  -2  10      13060.32      12610.85       155.00 o                         
   1  -2  10       5237.71       5127.67        67.67 o                         
   2  -2  10       8002.75       8110.42       102.60 o                         
   3  -2  10      20311.79      20485.82       229.30 o                         
   4  -2  10      11996.99      11489.81       180.44 o                         
   5  -2  10       2481.66       2526.23        81.71 o                         
   6  -2  10       3309.35       3221.13        96.38 o                         
   7  -2  10       5521.54       5488.93       133.74 o                         
   8  -2  10       1209.39       1265.50       102.60 o                         
 -10  -1  10          5.94         12.10        31.25 o                         
  -9  -1  10         50.64         43.27        16.80 o                         
  -8  -1  10        226.39        220.47        21.51 o                         
  -7  -1  10        552.12        560.72        26.15 o                         
  -6  -1  10       1490.56       1496.65        36.56 o                         
  -5  -1  10         55.25         72.24        13.55 o                         
  -4  -1  10        560.12        550.04        17.94 o                         
  -3  -1  10          0.45          6.22         7.81 o                         
  -2  -1  10         48.91         52.05        10.34 o                         
  -1  -1  10       1225.18       1216.58        31.29 o                         
   0  -1  10        222.89        243.87        16.45 o                         
   1  -1  10        160.53        165.45        16.64 o                         
   2  -1  10        450.40        449.12        24.13 o                         
   3  -1  10        772.15        804.54        38.77 o                         
   4  -1  10        498.79        496.68        32.31 o                         
   5  -1  10       1012.29        920.02        51.08 o                         
   6  -1  10          3.49          3.00        32.72 o                         
   7  -1  10         16.25          8.88        24.77 o                         
   8  -1  10        604.63        778.78       128.78 o                         
 -10   0  10        661.22        711.90        81.82 o                         
  -9   0  10         50.18         44.39        31.37 o                         
  -8   0  10       1529.29       1516.85        56.96 o                         
  -7   0  10       5514.10       5550.76       104.82 o                         
  -6   0  10       4270.32       4169.62        85.74 o                         
  -5   0  10       3584.89       3665.54        76.94 o                         
  -4   0  10      12911.60      12979.69       154.50 o                         
  -3   0  10       8590.36       8662.50        97.78 o                         
  -2   0  10       7088.26       6959.55        72.45 o                         
  -1   0  10      12328.19      12479.94       122.60 o                         
   0   0  10      21392.36      21494.90       155.42 o                         
   1   0  10       7903.30       7758.96        83.54 o                         
   2   0  10       2956.75       2973.38        63.59 o                         
   3   0  10       5291.97       5365.29        99.05 o                         
   4   0  10       4888.42       4898.96        97.43 o                         
   5   0  10       1571.11       1502.45        69.01 o                         
   6   0  10       1383.64       1463.76        82.95 o                         
   7   0  10       1600.39       1614.03        82.62 o                         
   8   0  10        648.43        919.63       135.76 o                         
 -10   1  10        121.71        159.27        38.74 o                         
  -9   1  10        263.15        287.29        31.12 o                         
  -8   1  10        772.23        798.57        43.35 o                         
  -7   1  10        123.59         72.50        24.33 o                         
  -6   1  10        174.77        163.00        23.99 o                         
  -5   1  10          8.56          7.52        19.29 o                         
  -4   1  10       1370.93       1401.46        46.49 o                         
  -3   1  10        937.74        937.31        32.39 o                         
  -2   1  10         47.64         61.49        12.56 o                         
  -1   1  10        587.72        596.31        24.01 o                         
   0   1  10        686.44        685.52        21.59 o                         
   1   1  10       1604.80       1587.46        43.75 o                         
   2   1  10       1189.62       1219.34        45.08 o                         
   3   1  10        117.69        107.84        23.31 o                         
   4   1  10         99.45         91.45        23.70 o                         
   5   1  10       2766.77       2696.56        98.71 o                         
   6   1  10        549.25        549.78        46.21 o                         
   7   1  10          5.72         10.22        38.03 o                         
 -10   2  10       2006.25       1955.36       136.84 o                         
  -9   2  10       1978.13       2013.22        69.45 o                         
  -8   2  10       1894.79       1983.18        66.29 o                         
  -7   2  10       5284.79       5351.30       104.58 o                         
  -6   2  10       5301.98       5569.18       126.28 o                         
  -5   2  10       6010.61       5952.87       103.41 o                         
  -4   2  10      10674.93      11091.58       149.02 o                         
  -3   2  10       8928.39       8855.76       110.13 o                         
  -2   2  10       3701.21       3727.98        54.95 o                         
  -1   2  10       1982.06       2038.49        41.86 o                         
   0   2  10       4147.03       4178.52        61.37 o                         
   1   2  10       2847.61       2931.20        85.27 o                         
   2   2  10       1829.02       1771.26        63.93 o                         
   3   2  10       1449.19       1493.99        55.84 o                         
   4   2  10       1797.91       1756.41        62.67 o                         
   5   2  10       1479.97       1486.50        60.14 o                         
   6   2  10       2321.93       2261.10        97.79 o                         
 -10   3  10        132.54         83.13        59.99 o                         
  -9   3  10         97.89        115.83        24.84 o                         
  -8   3  10        224.04        190.40        28.15 o                         
  -7   3  10       2509.24       2418.52        70.78 o                         
  -6   3  10        268.96        251.22        25.90 o                         
  -5   3  10        105.49         69.84        20.02 o                         
  -4   3  10         60.44         56.21        17.59 o                         
  -3   3  10         42.23         43.99        13.88 o                         
  -2   3  10       3385.31       3407.91        77.14 o                         
  -1   3  10        512.39        520.37        30.38 o                         
   0   3  10          5.45         14.01        15.54 o                         
   1   3  10        541.65        545.14        35.58 o                         
   2   3  10       2881.61       2916.90       150.83 o                         
   3   3  10        180.03        168.31        37.15 o                         
   4   3  10        339.83        250.41        55.27 o                         
   5   3  10         10.38          4.41        30.04 o                         
   6   3  10         56.49         31.58        40.50 o                         
  -9   4  10       2438.85       2257.82       127.27 o                         
  -8   4  10       2898.96       2952.97        82.18 o                         
  -7   4  10       4460.75       4429.13        97.69 o                         
  -6   4  10       1878.71       1849.68        60.61 o                         
  -5   4  10        818.14        874.92        43.69 o                         
  -4   4  10       2545.02       2537.25        70.69 o                         
  -3   4  10       2908.91       3105.86        77.49 o                         
  -2   4  10       1670.43       1699.87        55.42 o                         
  -1   4  10       1412.39       1420.64        56.67 o                         
   0   4  10       2397.05       2291.25        59.87 o                         
   1   4  10       2018.30       2098.88        68.60 o                         
   2   4  10       1476.27       1472.35        66.94 o                         
   3   4  10       5270.32       4841.21       131.25 o                         
   4   4  10       4531.45       4524.51       130.57 o                         
   5   4  10       1656.21       1479.97        96.03 o                         
  -9   5  10         95.41         -9.37        48.28 o                         
  -8   5  10        146.34        139.03        35.90 o                         
  -7   5  10         16.14         29.96        26.77 o                         
  -6   5  10          5.00         -7.90        26.04 o                         
  -5   5  10        913.13        917.38        52.72 o                         
  -4   5  10         92.54        107.20        23.86 o                         
  -3   5  10         33.63         18.24        22.79 o                         
  -2   5  10        441.03        471.84        36.39 o                         
  -1   5  10       1653.82       1661.13        66.68 o                         
   0   5  10        120.29        141.61        23.44 o                         
   1   5  10        757.04        649.19        49.53 o                         
   2   5  10         22.77         -7.16        28.65 o                         
   3   5  10          6.76         -2.16        29.07 o                         
   4   5  10        765.82        721.87        65.18 o                         
  -7   6  10       2056.59       2096.93       199.07 o                         
  -6   6  10       1013.39       1041.28        61.67 o                         
  -5   6  10        184.89        207.60        32.26 o                         
  -4   6  10       1233.02       1298.70        62.02 o                         
  -3   6  10       2261.58       2315.66        89.83 o                         
  -2   6  10       1123.65       1162.64        65.36 o                         
  -1   6  10       2316.04       2326.20        96.98 o                         
   0   6  10       6882.77       6939.77       268.64 o                         
   1   6  10       4605.83       4619.02       131.32 o                         
   2   6  10       1667.94       1582.31        78.04 o                         
   3   6  10       3651.29       4178.69       261.59 o                         
  -5   7  10        337.47        317.30        51.84 o                         
  -4   7  10         65.59         70.19        25.81 o                         
  -3   7  10        736.86        703.89        55.32 o                         
  -2   7  10        346.36        349.37        42.55 o                         
  -1   7  10         43.22         25.88        24.08 o                         
   0   7  10        264.05        281.40        38.37 o                         
   1   7  10        409.92        474.42        97.48 o                         
   2   7  10        258.69        339.86        87.58 o                         
  -4   8  10       2357.04       2252.53       183.93 o                         
  -3   8  10       4867.11       4830.25       276.86 o                         
  -2   8  10       2213.17       2442.45       188.09 o                         
  -1   8  10       1029.66       1083.51       107.76 o                         
   0   8  10       2826.24       3163.91       159.97 o                         
   1 -12  11        142.75        231.29        88.85 o                         
   2 -12  11        297.79        430.66       108.83 o                         
   3 -12  11        194.30        175.01        64.03 o                         
  -3 -11  11        878.85        770.20       121.36 o                         
  -2 -11  11       3158.30       3183.25       109.94 o                         
  -1 -11  11       3291.57       3532.75        96.83 o                         
   0 -11  11       2788.99       2734.36        74.47 o                         
   1 -11  11       2813.20       2697.05        68.79 o                         
   2 -11  11       6535.03       6378.27       101.87 o                         
   3 -11  11       2766.40       2801.32        81.36 o                         
   4 -11  11       1058.23       1073.79        51.12 o                         
   5 -11  11       2495.68       2442.12       194.73 o                         
  -4 -10  11          4.32        -28.04        28.04 o                         
  -3 -10  11        166.24        147.33        24.88 o                         
  -2 -10  11        640.25        645.86        35.82 o                         
  -1 -10  11        586.56        650.18        37.54 o                         
   0 -10  11        164.28        150.62        21.97 o                         
   1 -10  11        409.01        379.03        24.68 o                         
   2 -10  11        196.21        188.54        20.08 o                         
   3 -10  11          0.38          2.74        16.57 o                         
   4 -10  11          7.64         14.02        15.99 o                         
   5 -10  11        101.10        101.61        24.87 o                         
  -6  -9  11       1205.32       1218.29       142.44 o                         
  -5  -9  11       4482.98       4415.29       118.57 o                         
  -4  -9  11       3833.23       3926.62        83.39 o                         
  -3  -9  11       4209.20       4165.65        78.57 o                         
  -2  -9  11       4667.09       4512.96        81.04 o                         
  -1  -9  11       6903.49       6933.06       100.64 o                         
   0  -9  11       2236.04       2173.40        57.52 o                         
   1  -9  11       2272.02       2224.25        50.56 o                         
   2  -9  11       3750.45       3671.21        65.90 o                         
   3  -9  11       3017.72       2907.56        59.48 o                         
   4  -9  11       1005.06       1032.19        39.29 o                         
   5  -9  11        620.54        626.25        34.71 o                         
   6  -9  11       1307.94       1299.34        53.82 o                         
   7  -9  11       1819.12       1493.61       155.11 o                         
  -7  -8  11         59.74        154.86        76.56 o                         
  -6  -8  11        633.91        577.27        33.92 o                         
  -5  -8  11       1192.17       1214.40        44.94 o                         
  -4  -8  11        530.24        547.54        37.58 o                         
  -3  -8  11         45.24         32.63        17.29 o                         
  -2  -8  11        636.15        601.15        27.70 o                         
  -1  -8  11         70.27         77.99        14.59 o                         
   0  -8  11        395.64        353.99        23.41 o                         
   1  -8  11         93.16        157.26        19.82 o                         
   2  -8  11         11.71         26.00        14.62 o                         
   3  -8  11        445.95        439.58        24.22 o                         
   4  -8  11       2389.94       2333.27        52.56 o                         
   5  -8  11         15.75         -0.15        16.73 o                         
   6  -8  11        256.07        212.54        21.37 o                         
   7  -8  11         53.32         17.07        20.47 o                         
  -7  -7  11       3046.72       3109.96        85.44 o                         
  -6  -7  11       3675.36       3625.00        73.12 o                         
  -5  -7  11       3822.18       3681.27        70.42 o                         
  -4  -7  11       3592.28       3553.16        70.42 o                         
  -3  -7  11       3574.09       3517.75        66.23 o                         
  -2  -7  11       3338.19       3250.38        58.94 o                         
  -1  -7  11       4233.22       4262.49        65.75 o                         
   0  -7  11       2959.64       2996.34        51.65 o                         
   1  -7  11        997.82       1025.09        28.93 o                         
   2  -7  11       1950.75       1937.58        49.02 o                         
   3  -7  11       2395.70       2377.16        50.31 o                         
   4  -7  11       3130.42       3137.08        59.33 o                         
   5  -7  11       3063.20       3035.23        60.40 o                         
   6  -7  11       3789.11       3746.84        70.44 o                         
   7  -7  11       1360.20       1375.50       182.06 o                         
  -8  -6  11        627.11        585.59        56.55 o                         
  -7  -6  11          3.70        -19.20        19.20 o                         
  -6  -6  11         59.39         55.88        17.27 o                         
  -5  -6  11        309.90        293.15        25.85 o                         
  -4  -6  11         33.05         58.81        15.38 o                         
  -3  -6  11        900.38        903.23        30.18 o                         
  -2  -6  11        165.77        167.55        15.76 o                         
  -1  -6  11        174.29        177.66        15.81 o                         
   0  -6  11        988.04        991.10        28.98 o                         
   1  -6  11       2129.77       2115.92        38.54 o                         
   2  -6  11        111.46        108.71        13.89 o                         
   3  -6  11        562.94        579.01        25.51 o                         
   4  -6  11        196.90        199.91        17.16 o                         
   5  -6  11        140.74        131.40        17.02 o                         
   6  -6  11        420.08        431.68        37.83 o                         
   7  -6  11        398.51        483.00        47.16 o                         
  -9  -5  11       2432.99       2205.58       129.21 o                         
  -8  -5  11       2241.01       2276.41        77.85 o                         
  -7  -5  11       2254.40       2208.36        59.30 o                         
  -6  -5  11       2367.86       2314.05        54.16 o                         
  -5  -5  11       3056.50       2994.71        58.69 o                         
  -4  -5  11       1704.39       1714.80        42.32 o                         
  -3  -5  11        911.49        915.45        30.91 o                         
  -2  -5  11        903.17        948.51        29.02 o                         
  -1  -5  11       4371.93       4388.93        56.29 o                         
   0  -5  11       2533.94       2484.40        40.48 o                         
   1  -5  11       5596.92       5561.38        82.21 o                         
   2  -5  11       8371.12       8262.87        88.91 o                         
   3  -5  11       5183.23       5097.19        66.57 o                         
   4  -5  11       3748.40       3714.03        58.31 o                         
   5  -5  11       7271.88       7266.38       136.26 o                         
   6  -5  11       8356.76       8611.35       155.64 o                         
   7  -5  11       4505.05       4562.57       114.57 o                         
  -9  -4  11         33.12         22.06        93.17 o                         
  -8  -4  11        111.15        110.80        20.62 o                         
  -7  -4  11          5.69         40.69        18.04 o                         
  -6  -4  11       1323.38       1413.70        41.25 o                         
  -5  -4  11        602.25        615.52        23.77 o                         
  -4  -4  11         77.27         69.33        11.84 o                         
  -3  -4  11        609.52        623.41        22.46 o                         
  -2  -4  11        696.98        682.61        25.09 o                         
  -1  -4  11        806.00        824.56        22.97 o                         
   0  -4  11        461.98        458.30        17.21 o                         
   1  -4  11        173.21        161.16        12.30 o                         
   2  -4  11         27.53         63.48        19.08 o                         
   3  -4  11       1747.72       1741.42        55.20 o                         
   4  -4  11        580.75        620.05        36.03 o                         
   5  -4  11          2.57        -22.45        24.35 o                         
   6  -4  11         21.52        -23.58        26.53 o                         
   7  -4  11          5.70         -9.79        25.88 o                         
  -9  -3  11       1306.23       1279.78        82.26 o                         
  -8  -3  11       1983.34       2063.75        60.66 o                         
  -7  -3  11        595.21        549.67        33.11 o                         
  -6  -3  11        634.95        579.64        25.05 o                         
  -5  -3  11       3646.05       3647.13        54.43 o                         
  -4  -3  11       7471.65       7536.61        75.15 o                         
  -3  -3  11       3514.26       3601.37        52.08 o                         
  -2  -3  11       8015.83       8011.41        89.74 o                         
  -1  -3  11       9981.07       9930.15       105.47 o                         
   0  -3  11       8869.34       9064.14       104.62 o                         
   1  -3  11       5640.89       5758.23       127.55 o                         
   2  -3  11      12294.90      12558.23       156.12 o                         
   3  -3  11      13819.50      13953.13       170.24 o                         
   4  -3  11       3629.17       3632.75        88.54 o                         
   5  -3  11        932.90        899.48        48.12 o                         
   6  -3  11       3777.49       3852.43       110.14 o                         
   7  -3  11       2950.49       3046.07       101.67 o                         
   8  -3  11        579.14        481.73        92.84 o                         
  -9  -2  11       1063.33       1012.08        60.05 o                         
  -8  -2  11         12.54        -10.65        26.87 o                         
  -7  -2  11         33.41         52.65        18.67 o                         
  -6  -2  11        174.30        183.82        22.66 o                         
  -5  -2  11          0.33        -16.09        16.09 o                         
  -4  -2  11        408.33        413.68        22.11 o                         
  -3  -2  11         90.66         74.95        14.76 o                         
  -2  -2  11         40.08         72.00        13.98 o                         
  -1  -2  11        712.68        626.16        23.08 o                         
   0  -2  11       2659.08       2690.93        51.83 o                         
   1  -2  11        574.70        572.75        28.71 o                         
   2  -2  11          9.66         -5.77        20.14 o                         
   3  -2  11         11.12         22.41        21.61 o                         
   4  -2  11        157.48        177.12        25.63 o                         
   5  -2  11        235.93        276.58        33.49 o                         
   6  -2  11         62.71         49.94        28.41 o                         
   7  -2  11         97.41        204.81        57.60 o                         
  -9  -1  11        880.53        867.40        44.56 o                         
  -8  -1  11       3467.08       3423.93        98.86 o                         
  -7  -1  11       4711.82       4808.38        93.76 o                         
  -6  -1  11       1530.98       1636.95        52.62 o                         
  -5  -1  11       4391.44       4505.20        79.72 o                         
  -4  -1  11      12241.96      12376.32       134.92 o                         
  -3  -1  11       7300.06       7271.83        91.99 o                         
  -2  -1  11       6066.26       6103.89        78.80 o                         
  -1  -1  11      15518.88      15897.54       174.26 o                         
   0  -1  11      12972.95      13064.49       191.39 o                         
   1  -1  11        968.04        938.85        36.70 o                         
   2  -1  11       1358.44       1422.93        46.22 o                         
   3  -1  11       6386.18       6538.10       105.22 o                         
   4  -1  11       3493.19       3446.80        94.70 o                         
   5  -1  11        484.43        512.68        42.37 o                         
   6  -1  11       1122.90       1205.63        73.35 o                         
   7  -1  11       2222.42       2672.11       184.91 o                         
 -10   0  11          7.51         33.49        65.88 o                         
  -9   0  11          9.38         -2.90        22.98 o                         
  -8   0  11        185.20        164.97        27.06 o                         
  -7   0  11        121.98        200.15        27.12 o                         
  -6   0  11         57.22         63.41        24.23 o                         
  -5   0  11        480.33        480.45        31.98 o                         
  -4   0  11       1449.16       1480.48        49.59 o                         
  -3   0  11       1023.81        991.67        37.13 o                         
  -2   0  11        146.42        117.05        17.95 o                         
  -1   0  11         14.95         26.62        10.46 o                         
   0   0  11        493.81        521.46        21.54 o                         
   1   0  11       1074.82       1077.77        38.36 o                         
   2   0  11        423.06        444.74        27.71 o                         
   3   0  11         25.88         53.29        20.01 o                         
   4   0  11        611.21        665.76        45.56 o                         
   5   0  11       1454.61       1448.76        79.04 o                         
   6   0  11         78.07         52.64        31.93 o                         
   7   0  11        208.33        206.64        75.55 o                         
  -9   1  11       1077.05       1134.40        53.98 o                         
  -8   1  11       3916.92       3934.56        94.33 o                         
  -7   1  11       8658.75       8539.04       146.40 o                         
  -6   1  11       3929.66       4073.95        89.00 o                         
  -5   1  11       4482.62       4580.23        97.39 o                         
  -4   1  11       9368.36       9445.32       133.17 o                         
  -3   1  11       3653.77       3655.56        75.76 o                         
  -2   1  11        515.56        529.78        25.47 o                         
  -1   1  11       2060.00       2069.77        38.70 o                         
   0   1  11       6477.33       6434.10        79.10 o                         
   1   1  11       2961.63       2977.36        65.23 o                         
   2   1  11        144.37        114.59        21.48 o                         
   3   1  11       1846.51       1836.77        64.31 o                         
   4   1  11       3287.83       3378.74        88.41 o                         
   5   1  11       1508.94       1488.15        69.45 o                         
   6   1  11       2284.15       2304.46        97.87 o                         
  -9   2  11          0.85        -28.38        28.38 o                         
  -8   2  11        646.82        644.32        41.78 o                         
  -7   2  11        381.35        379.39        32.62 o                         
  -6   2  11        155.69        155.15        31.06 o                         
  -5   2  11        264.78        231.65        25.47 o                         
  -4   2  11          4.32         35.17        20.49 o                         
  -3   2  11        392.03        406.18        28.78 o                         
  -2   2  11        875.60        951.91        29.52 o                         
  -1   2  11         18.40         23.25        12.96 o                         
   0   2  11          1.70          8.98        15.63 o                         
   1   2  11       2243.93       2392.20        83.14 o                         
   2   2  11        762.05        742.54        44.23 o                         
   3   2  11        354.90        370.11        40.04 o                         
   4   2  11        517.07        561.00        46.97 o                         
   5   2  11         25.27         22.79        30.66 o                         
  -9   3  11       1389.09       1280.83       100.51 o                         
  -8   3  11       1847.53       1926.33        67.24 o                         
  -7   3  11       2330.55       2358.75        73.68 o                         
  -6   3  11       1560.14       1615.81        57.80 o                         
  -5   3  11        617.76        697.92        37.69 o                         
  -4   3  11       2269.96       2383.47        64.62 o                         
  -3   3  11       3789.47       3915.59        81.14 o                         
  -2   3  11        752.05        815.14        35.09 o                         
  -1   3  11        336.51        322.90        25.25 o                         
   0   3  11       2799.11       2754.80        69.69 o                         
   1   3  11       3927.00       3671.88       104.40 o                         
   2   3  11       3161.30       2975.19       113.44 o                         
   3   3  11       5899.22       5733.09       231.04 o                         
   4   3  11       4164.69       4127.10       145.60 o                         
   5   3  11       2985.71       2960.33       155.69 o                         
  -9   4  11        163.78        123.14        41.32 o                         
  -8   4  11         66.43         88.94        36.40 o                         
  -7   4  11         49.74         44.17        22.55 o                         
  -6   4  11        295.62        271.45        31.91 o                         
  -5   4  11        706.91        788.97        50.59 o                         
  -4   4  11         31.20         22.18        24.59 o                         
  -3   4  11        122.81        153.90        23.48 o                         
  -2   4  11       1519.12       1581.64        76.61 o                         
  -1   4  11         21.89         66.73        22.92 o                         
   0   4  11       1743.07       1689.70        66.86 o                         
   1   4  11        512.62        407.34        81.93 o                         
   2   4  11          1.72        -14.80        25.59 o                         
   3   4  11        122.43        163.41        37.95 o                         
   4   4  11       1251.32        967.87        74.04 o                         
  -7   5  11       1446.52       1512.43        93.93 o                         
  -6   5  11       1074.00       1158.53        62.74 o                         
  -5   5  11        459.95        413.56        40.15 o                         
  -4   5  11       1560.74       1678.26        65.43 o                         
  -3   5  11       3311.01       3359.85       135.16 o                         
  -2   5  11       4041.51       4171.41       121.11 o                         
  -1   5  11       5044.98       5062.78       118.58 o                         
   0   5  11       4424.05       4245.00       110.95 o                         
   1   5  11       2946.08       2792.40       116.73 o                         
   2   5  11       2310.93       2072.19       104.14 o                         
  -6   6  11          0.57        -28.90        44.71 o                         
  -5   6  11        139.38        112.40        30.35 o                         
  -4   6  11        273.93        251.72        35.88 o                         
  -3   6  11       1623.89       1706.49        71.94 o                         
  -2   6  11        209.74        180.72        39.04 o                         
  -1   6  11         50.69         82.08        30.73 o                         
   0   6  11        362.83        307.92        36.04 o                         
   1   6  11       1021.88        905.44        86.80 o                         
  -3   7  11       2929.19       3175.97       214.56 o                         
  -2   7  11       1689.11       1652.47       154.45 o                         
  -1   7  11       1817.89       1889.62       174.18 o                         
   0   7  11       3773.58       3407.97       225.70 o                         
  -3 -11  12        188.72        141.42        76.67 o                         
  -1 -11  12        441.09        447.08        42.34 o                         
   0 -11  12        273.75        246.43        33.50 o                         
   1 -11  12          5.92          6.48        21.43 o                         
   2 -11  12         39.57         96.93        24.57 o                         
   3 -11  12         14.44         26.94        22.90 o                         
  -4 -10  12       2370.34       2343.88       101.46 o                         
  -3 -10  12       2610.30       2480.31        76.25 o                         
  -2 -10  12       3912.50       3829.63        87.49 o                         
  -1 -10  12       2775.80       2690.99        68.42 o                         
   0 -10  12        921.57        802.10        37.85 o                         
   1 -10  12       1812.42       1712.91        50.47 o                         
   2 -10  12       3731.14       3583.19        72.53 o                         
   3 -10  12       1501.12       1496.35        50.17 o                         
   4 -10  12        541.13        525.49        33.36 o                         
   5 -10  12       1010.35        900.51        48.52 o                         
  -5  -9  12        439.11        396.42        44.79 o                         
  -4  -9  12        165.07        144.24        21.26 o                         
  -3  -9  12          1.96        -10.97        22.37 o                         
  -2  -9  12         12.74         66.07        18.83 o                         
  -1  -9  12          1.13          2.99        19.05 o                         
   0  -9  12          6.39         -1.20        18.44 o                         
   1  -9  12         66.93         71.99        16.68 o                         
   2  -9  12         64.73         79.61        23.60 o                         
   3  -9  12        568.00        539.98        29.88 o                         
   4  -9  12        336.54        312.33        26.00 o                         
   5  -9  12         51.22         54.01        19.20 o                         
  -6  -8  12       1800.65       1775.44        85.31 o                         
  -5  -8  12       2811.79       2911.40        74.58 o                         
  -4  -8  12       2139.10       2215.63        61.07 o                         
  -3  -8  12        995.54        934.82        37.11 o                         
  -2  -8  12       1534.02       1475.49        42.17 o                         
  -1  -8  12       4027.48       4072.89        71.59 o                         
   0  -8  12        721.11        761.85        32.50 o                         
   1  -8  12        256.27        237.53        20.67 o                         
   2  -8  12       2220.52       2069.10        53.20 o                         
   3  -8  12       4370.51       4251.97        90.49 o                         
   4  -8  12       2487.71       2348.43        54.31 o                         
   5  -8  12       2450.87       2430.67        81.33 o                         
   6  -8  12       4032.06       3718.02       169.17 o                         
  -7  -7  12          4.31          0.03        25.12 o                         
  -6  -7  12          5.21         21.87        18.87 o                         
  -5  -7  12        155.04        138.44        19.85 o                         
  -4  -7  12        118.69         73.92        17.82 o                         
  -3  -7  12        395.88        392.32        25.91 o                         
  -2  -7  12         78.93         93.58        16.41 o                         
  -1  -7  12        245.55        290.18        19.70 o                         
   0  -7  12       1272.32       1245.16        36.09 o                         
   1  -7  12         26.62         29.94        13.26 o                         
   2  -7  12        445.36        453.17        25.31 o                         
   3  -7  12         85.89         91.93        20.09 o                         
   4  -7  12        161.31        124.86        31.17 o                         
   5  -7  12         23.81         24.86        28.58 o                         
   6  -7  12        607.06        564.82        75.15 o                         
  -8  -6  12       1324.78       1317.36       106.57 o                         
  -7  -6  12       1269.43       1303.24        47.46 o                         
  -6  -6  12        688.18        677.97        32.66 o                         
  -5  -6  12       1702.19       1715.21        47.15 o                         
  -4  -6  12       2486.04       2576.36        58.25 o                         
  -3  -6  12        381.07        401.32        22.63 o                         
  -2  -6  12       1912.16       1813.44        42.91 o                         
  -1  -6  12       4940.86       5010.72        68.31 o                         
   0  -6  12       6690.62       6672.86        83.51 o                         
   1  -6  12       4359.62       4397.93        86.52 o                         
   2  -6  12       5421.17       5518.64       105.38 o                         
   3  -6  12       5979.66       5951.69       110.36 o                         
   4  -6  12       5124.62       5105.84       103.90 o                         
   5  -6  12       4471.93       4292.93       107.15 o                         
   6  -6  12       4719.72       4736.57       116.18 o                         
  -8  -5  12        148.19        163.80        57.19 o                         
  -7  -5  12        443.07        456.36        29.64 o                         
  -6  -5  12        381.21        385.99        25.05 o                         
  -5  -5  12          0.62        -11.55        16.02 o                         
  -4  -5  12        100.89         81.18        17.08 o                         
  -3  -5  12        285.17        269.29        17.90 o                         
  -2  -5  12         65.75         63.99        18.50 o                         
  -1  -5  12       1891.10       1985.88        50.88 o                         
   0  -5  12         31.85         41.52        18.54 o                         
   1  -5  12        317.14        378.94        32.44 o                         
   2  -5  12        931.75        962.24        40.06 o                         
   3  -5  12       2151.19       2064.46        63.00 o                         
   4  -5  12         37.81          9.05        21.89 o                         
   5  -5  12         81.69         83.07        26.41 o                         
   6  -5  12         58.19         72.34        27.17 o                         
  -8  -4  12        723.36        712.49       110.12 o                         
  -7  -4  12        806.47        848.60        49.53 o                         
  -6  -4  12        910.61        863.06        46.05 o                         
  -5  -4  12       2693.46       2733.39        75.94 o                         
  -4  -4  12       4331.36       4485.92        74.47 o                         
  -3  -4  12       4696.59       4734.68        71.18 o                         
  -2  -4  12       5961.69       5859.14        95.78 o                         
  -1  -4  12       6511.08       6708.42        95.82 o                         
   0  -4  12       7627.81       7690.72        99.58 o                         
   1  -4  12       7736.29       7800.00       119.33 o                         
   2  -4  12       9575.22       9578.56       138.49 o                         
   3  -4  12       5897.71       5847.08       106.62 o                         
   4  -4  12       2115.13       2128.22        65.00 o                         
   5  -4  12       2018.89       2088.72        73.27 o                         
   6  -4  12       3053.71       3038.06        91.03 o                         
   7  -4  12       1844.89       1624.66       162.40 o                         
  -8  -3  12         63.27         76.73        34.87 o                         
  -7  -3  12          1.17        -24.42        24.42 o                         
  -6  -3  12         33.58         63.35        20.31 o                         
  -5  -3  12        492.91        508.28        27.79 o                         
  -4  -3  12       1479.48       1520.74        40.31 o                         
  -3  -3  12         20.82         25.00        14.33 o                         
  -2  -3  12          3.63         13.13        14.80 o                         
  -1  -3  12       2654.65       2728.58        69.28 o                         
   0  -3  12        911.94        949.61        33.32 o                         
   1  -3  12        279.00        303.84        29.54 o                         
   2  -3  12        386.66        402.16        46.94 o                         
   3  -3  12         62.69         72.11        23.70 o                         
   4  -3  12        206.32        242.89        33.81 o                         
   5  -3  12       1110.28       1093.62        72.55 o                         
   6  -3  12        226.11        227.90        32.85 o                         
   7  -3  12         22.39        151.19        68.49 o                         
  -8  -2  12       2876.55       2934.02       108.61 o                         
  -7  -2  12       3907.02       4122.99        84.39 o                         
  -6  -2  12       3387.53       3376.27        73.40 o                         
  -5  -2  12       6213.61       6214.52        97.83 o                         
  -4  -2  12       8100.44       8155.20       126.41 o                         
  -3  -2  12       5227.48       5165.17        72.79 o                         
  -2  -2  12       7708.18       7732.98        90.41 o                         
  -1  -2  12       8429.11       8530.52        95.36 o                         
   0  -2  12       2670.46       2717.02        64.22 o                         
   1  -2  12        822.88        844.37        40.75 o                         
   2  -2  12       2713.29       2690.33        72.61 o                         
   3  -2  12       4953.54       4951.22       103.91 o                         
   4  -2  12        869.17        784.41        44.21 o                         
   5  -2  12        565.73        530.10        39.31 o                         
   6  -2  12       2556.95       2703.80        94.09 o                         
  -8  -1  12        362.28        381.42        34.67 o                         
  -7  -1  12        551.03        546.48        41.27 o                         
  -6  -1  12         17.09         18.70        19.17 o                         
  -5  -1  12        120.93        134.30        21.55 o                         
  -4  -1  12        975.96        984.90        37.19 o                         
  -3  -1  12        286.97        231.95        29.37 o                         
  -2  -1  12        686.51        703.53        32.68 o                         
  -1  -1  12        610.14        664.45        28.53 o                         
   0  -1  12          5.04         23.30        17.20 o                         
   1  -1  12        313.04        352.52        30.55 o                         
   2  -1  12        746.49        768.91        40.02 o                         
   3  -1  12        272.98        314.53        27.16 o                         
   4  -1  12        220.74        195.11        27.19 o                         
   5  -1  12        578.15        544.92        78.18 o                         
   6  -1  12          0.76         36.28        48.45 o                         
  -9   0  12        939.07        946.37        84.98 o                         
  -8   0  12       4326.15       4341.63       101.45 o                         
  -7   0  12       3427.76       3379.30        85.82 o                         
  -6   0  12       2089.23       2078.83        65.10 o                         
  -5   0  12       3677.68       3724.18        84.17 o                         
  -4   0  12       4645.81       4711.40        92.21 o                         
  -3   0  12       1128.67       1216.14        42.70 o                         
  -2   0  12        524.81        516.05        26.58 o                         
  -1   0  12       3963.21       3946.97        64.97 o                         
   0   0  12       4284.61       4304.84        81.76 o                         
   1   0  12        505.60        525.69        32.34 o                         
   2   0  12        524.72        572.32        33.31 o                         
   3   0  12       5083.45       5276.72       108.01 o                         
   4   0  12       3493.45       3729.13       120.22 o                         
   5   0  12       2790.47       2879.90       108.68 o                         
   6   0  12       3172.73       3342.45       227.45 o                         
  -9   1  12         95.37         57.36        40.27 o                         
  -8   1  12        144.50        147.19        27.63 o                         
  -7   1  12        471.98        483.09        36.18 o                         
  -6   1  12         22.13         -7.93        22.20 o                         
  -5   1  12        621.35        653.02        37.15 o                         
  -4   1  12         99.69         75.74        19.90 o                         
  -3   1  12        100.40        120.89        23.05 o                         
  -2   1  12        760.66        828.63        56.11 o                         
  -1   1  12        553.09        558.44        27.07 o                         
   0   1  12        411.81        453.79        31.33 o                         
   1   1  12        489.41        553.02        35.25 o                         
   2   1  12         30.55         37.33        23.84 o                         
   3   1  12        229.62        231.01        29.45 o                         
   4   1  12        413.70        418.10        41.59 o                         
   5   1  12          3.07         -5.13        36.36 o                         
  -8   2  12       1641.04       1612.72        87.47 o                         
  -7   2  12       2118.57       2137.99        69.91 o                         
  -6   2  12        396.55        411.08        33.40 o                         
  -5   2  12        221.76        184.14        26.23 o                         
  -4   2  12       3499.25       3545.52        81.37 o                         
  -3   2  12       2500.71       2447.55        65.14 o                         
  -2   2  12        150.73        173.38        35.42 o                         
  -1   2  12       1415.54       1405.22        45.22 o                         
   0   2  12       7981.03       8173.45       141.74 o                         
   1   2  12       5363.40       5011.67       163.12 o                         
   2   2  12       2583.76       2576.72        82.82 o                         
   3   2  12       4700.07       4579.27       131.95 o                         
   4   2  12       5201.93       4982.50       267.93 o                         
  -8   3  12        132.08        211.84        50.30 o                         
  -7   3  12          0.13         22.01        24.11 o                         
  -6   3  12        345.37        392.37        46.55 o                         
  -5   3  12        124.03        123.90        25.39 o                         
  -4   3  12          0.08          7.36        24.13 o                         
  -3   3  12         37.66          9.07        21.90 o                         
  -2   3  12          2.45         16.60        19.72 o                         
  -1   3  12        633.86        602.97        33.80 o                         
   0   3  12       1064.62        975.62        75.97 o                         
   1   3  12        171.59        163.77        41.05 o                         
   2   3  12         35.16         48.11        43.72 o                         
   3   3  12        532.34        550.24        58.15 o                         
   4   3  12        367.46        402.27        51.42 o                         
  -8   4  12        567.02        511.23        98.06 o                         
  -7   4  12       2008.98       1949.29       107.84 o                         
  -6   4  12        865.42        767.61        53.11 o                         
  -5   4  12        419.46        381.08        43.20 o                         
  -4   4  12       2296.54       2413.41        88.35 o                         
  -3   4  12       6611.67       6915.71       128.20 o                         
  -2   4  12       3028.54       3074.89        95.45 o                         
  -1   4  12       2348.52       2304.25        79.44 o                         
   0   4  12       4557.23       4587.44       162.47 o                         
   1   4  12       4177.13       3857.36       136.24 o                         
   2   4  12       2626.48       2469.37       112.75 o                         
   3   4  12       2411.85       2295.03       137.44 o                         
  -7   5  12         46.99        124.85        64.60 o                         
  -6   5  12          0.91        -46.47        46.47 o                         
  -5   5  12          5.35         31.67        33.33 o                         
  -4   5  12       1057.94       1090.79        60.61 o                         
  -3   5  12        645.19        701.14        51.73 o                         
  -2   5  12         22.74         11.29        31.09 o                         
  -1   5  12         21.85        -17.14        29.83 o                         
   0   5  12       1369.57       1338.43        74.37 o                         
   1   5  12        205.46        240.96        51.60 o                         
   2   5  12        279.78        163.00        70.77 o                         
  -5   6  12       1768.81       1605.95       157.10 o                         
  -4   6  12       1935.33       1669.18       171.25 o                         
  -3   6  12       2989.55       2926.78       219.96 o                         
  -1   6  12       1853.39       1757.32       161.47 o                         
   0   6  12       1531.20       1364.49       149.96 o                         
  -1 -11  13       1220.30       1132.04        91.72 o                         
   0 -11  13       1087.51       1009.95        70.14 o                         
   1 -11  13       2608.99       2402.93        83.00 o                         
   2 -11  13       1541.34       1343.50        62.51 o                         
  -3 -10  13         36.44         23.41        26.47 o                         
  -2 -10  13          2.50        -16.24        22.33 o                         
  -1 -10  13         24.08         38.06        22.04 o                         
   0 -10  13        268.95        265.08        33.04 o                         
   1 -10  13        615.67        664.70        38.73 o                         
   2 -10  13        304.69        357.72        35.12 o                         
   3 -10  13         92.29         14.07        37.09 o                         
   4 -10  13         11.69        -61.71        61.71 o                         
  -5  -9  13       1709.24       1623.67        77.06 o                         
  -4  -9  13       1015.17        992.66        78.31 o                         
  -3  -9  13        953.73        939.92        46.13 o                         
  -2  -9  13       2541.28       2470.44        67.45 o                         
  -1  -9  13       1051.68       1086.31        42.53 o                         
   0  -9  13        510.79        526.52        29.26 o                         
   1  -9  13       1648.69       1625.51        50.30 o                         
   2  -9  13       5092.99       5032.94       118.43 o                         
   3  -9  13       3776.77       3924.15       115.38 o                         
   4  -9  13       1757.98       1635.98       116.94 o                         
  -5  -8  13         10.89          1.22        31.80 o                         
  -4  -8  13        134.04        123.42        21.56 o                         
  -3  -8  13        139.78        116.45        19.24 o                         
  -2  -8  13        444.09        473.85        26.35 o                         
  -1  -8  13         75.79        103.24        28.81 o                         
   0  -8  13         16.64         29.06        20.91 o                         
   1  -8  13        216.61        189.18        32.38 o                         
   2  -8  13         31.84         49.56        26.06 o                         
   3  -8  13          2.76         10.09        24.65 o                         
   4  -8  13         15.62         42.89        24.75 o                         
   5  -8  13        146.20        145.90        66.52 o                         
  -6  -7  13        476.22        496.00        47.93 o                         
  -5  -7  13       1746.35       1794.12        62.84 o                         
  -4  -7  13       1316.60       1469.34        64.99 o                         
  -3  -7  13        505.18        465.53        35.09 o                         
  -2  -7  13       3400.06       3391.07       109.27 o                         
  -1  -7  13       7282.80       7438.13       116.62 o                         
   0  -7  13       4130.77       4162.40        83.78 o                         
   1  -7  13       2196.40       2062.84       110.92 o                         
   2  -7  13       5850.08       5874.50       123.15 o                         
   3  -7  13       6701.63       6853.20       136.32 o                         
   4  -7  13       4322.41       4162.73        97.37 o                         
   5  -7  13       4148.42       4147.43       205.36 o                         
  -7  -6  13        194.42        214.67        91.20 o                         
  -6  -6  13         73.85         70.74        38.80 o                         
  -5  -6  13         70.26         60.86        24.55 o                         
  -4  -6  13          2.88         18.70        21.57 o                         
  -3  -6  13         45.98         70.68        30.10 o                         
  -2  -6  13        160.24        153.33        21.55 o                         
  -1  -6  13        177.68        163.00        24.44 o                         
   0  -6  13         43.46         45.99        22.95 o                         
   1  -6  13         44.26         10.89        23.16 o                         
   2  -6  13       1200.33       1205.47        55.19 o                         
   3  -6  13         79.65         92.51        23.43 o                         
   4  -6  13        135.80        107.24        24.44 o                         
   5  -6  13        269.72        260.44        34.55 o                         
  -8  -5  13       1065.54       1093.18       154.37 o                         
  -7  -5  13       1218.97       1276.49        98.16 o                         
  -6  -5  13       1143.10       1144.29        54.31 o                         
  -5  -5  13       4790.98       4649.62        96.50 o                         
  -4  -5  13       7288.67       7224.46       118.15 o                         
  -3  -5  13       3776.91       3739.57        85.47 o                         
  -2  -5  13       4141.92       4104.46        81.93 o                         
  -1  -5  13       8193.70       8260.24       111.51 o                         
   0  -5  13      10154.13      10192.21       157.38 o                         
   1  -5  13       5631.38       5631.83       166.67 o                         
   2  -5  13       2976.29       2995.17        83.85 o                         
   3  -5  13       3831.62       3802.30        88.93 o                         
   4  -5  13       1383.60       1360.23        55.55 o                         
   5  -5  13        906.00        953.85        53.04 o                         
   6  -5  13       2346.67       2561.66       203.65 o                         
  -8  -4  13        200.91        219.39        61.29 o                         
  -7  -4  13         37.13         95.63        30.44 o                         
  -6  -4  13          9.91          2.91        24.18 o                         
  -5  -4  13        913.80        908.79        43.39 o                         
  -4  -4  13        176.47        186.83        20.54 o                         
  -3  -4  13         18.10          5.13        16.40 o                         
  -2  -4  13        416.75        392.07        27.66 o                         
  -1  -4  13       1679.57       1584.22        46.01 o                         
   0  -4  13         51.89         76.12        22.79 o                         
   1  -4  13       1601.00       1638.39        55.00 o                         
   2  -4  13        262.79        276.23        29.87 o                         
   3  -4  13         28.40         21.68        25.18 o                         
   4  -4  13        611.57        599.66        41.79 o                         
   5  -4  13        655.90        664.02        45.67 o                         
   6  -4  13         16.97         -5.09        38.55 o                         
  -8  -3  13       3208.05       3235.99       177.70 o                         
  -7  -3  13       2754.53       2908.26        87.66 o                         
  -6  -3  13       2396.05       2498.67        78.52 o                         
  -5  -3  13       3460.76       3464.06        74.36 o                         
  -4  -3  13       7026.71       7018.69       106.84 o                         
  -3  -3  13       6243.79       6238.01        89.35 o                         
  -2  -3  13       3182.63       3139.70        68.33 o                         
  -1  -3  13       3074.99       3074.87        62.38 o                         
   0  -3  13       2375.18       2391.79        75.04 o                         
   1  -3  13       1696.48       1735.07        56.00 o                         
   2  -3  13       2914.07       2736.98        77.80 o                         
   3  -3  13       4139.80       4141.73        98.96 o                         
   4  -3  13       1113.35       1134.29        55.74 o                         
   5  -3  13       1769.20       1755.20        69.39 o                         
   6  -3  13       1572.12       1568.68       110.99 o                         
  -8  -2  13        424.13        352.10       107.92 o                         
  -7  -2  13        123.88        165.80        26.91 o                         
  -6  -2  13          0.98        -24.24        24.24 o                         
  -5  -2  13        441.41        432.02        29.45 o                         
  -4  -2  13        675.40        714.24        34.27 o                         
  -3  -2  13        841.77        913.47        48.55 o                         
  -2  -2  13       2398.47       2497.38        58.92 o                         
  -1  -2  13         70.29         39.22        18.46 o                         
   0  -2  13          7.10         34.08        18.91 o                         
   1  -2  13       1967.23       1974.95        63.00 o                         
   2  -2  13       1020.16       1009.40        51.96 o                         
   3  -2  13        110.49        176.61        27.89 o                         
   4  -2  13        134.77        114.63        25.70 o                         
   5  -2  13        727.27        719.61        55.80 o                         
   6  -2  13        255.04        246.99        76.68 o                         
  -8  -1  13       3648.69       3669.64       119.66 o                         
  -7  -1  13       3239.80       3179.73        93.32 o                         
  -6  -1  13       2577.00       2557.44        73.60 o                         
  -5  -1  13       2134.99       2162.44        87.73 o                         
  -4  -1  13       1730.49       1764.06        53.41 o                         
  -3  -1  13        682.08        720.53        34.85 o                         
  -2  -1  13       2203.02       2166.17        61.69 o                         
  -1  -1  13       3751.91       3801.08        84.25 o                         
   0  -1  13       1882.76       1873.53        61.52 o                         
   1  -1  13        673.54        675.53        48.35 o                         
   2  -1  13       2912.24       2972.45        98.91 o                         
   3  -1  13       4946.30       5132.51       122.42 o                         
   4  -1  13       4642.10       4737.07       121.40 o                         
   5  -1  13       3245.61       3176.97       279.68 o                         
  -8   0  13         33.11         39.12        27.76 o                         
  -7   0  13         57.82         82.81        26.34 o                         
  -6   0  13       1490.22       1322.21        60.17 o                         
  -5   0  13        849.53        829.69        42.64 o                         
  -4   0  13         21.50         30.51        20.53 o                         
  -3   0  13         51.44         59.56        19.45 o                         
  -2   0  13       1187.14       1271.91        48.33 o                         
  -1   0  13        368.96        440.28        29.27 o                         
   0   0  13          0.90         21.64        21.16 o                         
   1   0  13          8.11         16.79        24.58 o                         
   2   0  13          3.78          4.57        27.42 o
[truncated: 29,568 more chars]
