# Supplementary material for: Crystal structures of seven mixed-valence gold compounds of the form [(R1R2R3PE)2AuI]+[AuIIIX4]− (R = tert-butyl or isopropyl, E = S or Se, and X = Cl or Br)
Source: Acta Crystallogr E Crystallogr Commun. 2024 Sep 30;80(Pt 10):1087–96. doi: 10.1107/S2056989024009095 (PMC11451493; doi:10.1107/S2056989024009095)
Supplement: Supplementary file 8 [file e-80-01087-5bsup8.hkl]

data_5b                                                                         
_shelx_title ' Eule in P-1'                                                     
_shelx_refln_list_code          4                                               
_shelx_F_calc_maximum      269.47                                               
_exptl_crystal_F_000       594.00                                               
_reflns_d_resolution_high  0.6930                                               
                                                                                
loop_                                                                           
 _space_group_symop_operation_xyz                                               
 'x, y, z'                                                                      
 '-x, -y, -z'                                                                   
                                                                                
_cell_length_a     8.4403                                                       
_cell_length_b     9.2135                                                       
_cell_length_c    12.6496                                                       
_cell_angle_alpha 106.172                                                       
_cell_angle_beta  101.100                                                       
_cell_angle_gamma  97.485                                                       
                                                                                
_shelx_F_squared_multiplier     1.000                                           
                                                                                
loop_                                                                           
 _refln_index_h                                                                 
 _refln_index_k                                                                 
 _refln_index_l                                                                 
 _refln_F_squared_calc                                                          
 _refln_F_squared_meas                                                          
 _refln_F_squared_sigma                                                         
 _refln_observed_status                                                         
   1   0   0      35693.18      34510.20       190.51 o                         
   2   0   0       7208.46       7338.45        43.15 o                         
   3   0   0       2765.42       2847.49        36.44 o                         
   4   0   0       8520.28       8519.15        70.53 o                         
   5   0   0       2438.47       2498.72        35.69 o                         
   6   0   0       4933.88       4863.98        51.40 o                         
   7   0   0      18477.06      19062.46       152.11 o                         
   8   0   0      11157.13      11514.94       134.14 o                         
   9   0   0       1043.29       1103.03        52.77 o                         
  10   0   0        690.47        759.29        52.32 o                         
  11   0   0       3289.84       3257.50       139.08 o                         
 -11   1   0         50.59        123.01        73.55 o                         
 -10   1   0        144.01        167.45        38.55 o                         
  -9   1   0        782.48        824.13        45.31 o                         
  -8   1   0       2145.56       2183.90        57.61 o                         
  -7   1   0        516.30        597.28        28.00 o                         
  -6   1   0       3756.15       3724.78        59.28 o                         
  -5   1   0       9526.91       9338.42        91.11 o                         
  -4   1   0        723.81        664.89        25.63 o                         
  -3   1   0        993.65        993.11        20.41 o                         
  -2   1   0        873.93        852.61        16.32 o                         
  -1   1   0      13316.96      13772.72        68.01 o                         
   0   1   0       1305.00       1500.65        16.21 o                         
   1   1   0       5026.95       5159.72        27.69 o                         
   2   1   0      21247.16      21852.79        95.27 o                         
   3   1   0        538.87        551.38        17.05 o                         
   4   1   0       2497.97       2609.69        36.10 o                         
   5   1   0          9.01         37.44        17.86 o                         
   6   1   0        104.31        129.88        23.13 o                         
   7   1   0        593.89        642.40        34.12 o                         
   8   1   0        433.39        465.78        38.02 o                         
   9   1   0         62.20         77.47        35.04 o                         
  10   1   0         60.08         66.82        37.77 o                         
  11   1   0        305.88        304.62        90.63 o                         
 -11   2   0       5563.96       5803.35       130.21 o                         
 -10   2   0       8627.98       8963.72       138.43 o                         
  -9   2   0       3634.91       3672.98        80.46 o                         
  -8   2   0       1538.95       1538.27        51.53 o                         
  -7   2   0       6848.81       6698.44       119.03 o                         
  -6   2   0        928.48        853.20        43.39 o                         
  -5   2   0       2631.74       2549.66        56.07 o                         
  -4   2   0      28815.21      27943.13       260.05 o                         
  -3   2   0      65182.26      64510.14       356.59 o                         
  -2   2   0      12156.78      12140.55        87.14 o                         
  -1   2   0       7866.01       8243.08        49.44 o                         
   0   2   0      26598.46      27628.81       109.61 o                         
   1   2   0      19267.58      19954.20        85.78 o                         
   2   2   0      11402.79      11768.90        65.65 o                         
   3   2   0       6345.03       6210.57        49.09 o                         
   4   2   0      23095.01      22843.76       133.08 o                         
   5   2   0       8816.68       8610.75        77.59 o                         
   6   2   0       1708.31       1751.43        41.20 o                         
   7   2   0       9034.67       9245.96       100.76 o                         
   8   2   0      12569.50      13079.10       141.78 o                         
   9   2   0       3451.37       3680.09        88.12 o                         
  10   2   0        593.40        742.49        76.89 o                         
  11   2   0        420.67        569.85       137.75 o                         
 -11   3   0       1392.22       1411.29        76.26 o                         
 -10   3   0        136.53        107.93        42.11 o                         
  -9   3   0       2290.23       2354.46        72.37 o                         
  -8   3   0        298.64        270.02        38.09 o                         
  -7   3   0         41.78         27.09        35.05 o                         
  -6   3   0         10.22         -6.91        32.55 o                         
  -5   3   0        275.29        318.85        29.29 o                         
  -4   3   0       2123.93       2097.22        40.17 o                         
  -3   3   0       1605.06       1529.72        36.27 o                         
  -2   3   0       3567.98       3832.62        44.01 o                         
  -1   3   0        346.93        425.24        12.29 o                         
   0   3   0       5885.83       6282.26        41.53 o                         
   1   3   0       1220.32       1424.66        23.71 o                         
   2   3   0      17524.49      18168.94       112.89 o                         
   3   3   0       3181.82       3137.21        37.24 o                         
   4   3   0        386.58        392.00        20.88 o                         
   5   3   0        243.85        259.45        21.94 o                         
   6   3   0        189.95        191.80        24.76 o                         
   7   3   0       2778.02       2849.37        62.46 o                         
   8   3   0       1800.94       1844.09        63.13 o                         
   9   3   0        939.77        958.83        60.60 o                         
  10   3   0       1245.58       1532.15       128.26 o                         
 -11   4   0       1253.47       1398.66       100.61 o                         
 -10   4   0       3179.33       3169.09        96.83 o                         
  -9   4   0        957.09        867.73        52.23 o                         
  -8   4   0       2285.96       2232.42        67.93 o                         
  -7   4   0       9106.33       9187.23       122.50 o                         
  -6   4   0       6584.02       6690.35        95.15 o                         
  -5   4   0       4497.35       4481.07        62.63 o                         
  -4   4   0       9325.27       9269.05       107.29 o                         
  -3   4   0      31433.07      30749.24       238.05 o                         
  -2   4   0      35807.13      36263.02       216.93 o                         
  -1   4   0      14227.58      14223.09        92.06 o                         
   0   4   0      10247.22      10533.98        80.43 o                         
   1   4   0       4612.65       4793.43        53.80 o                         
   2   4   0        417.39        429.79        18.67 o                         
   3   4   0       6324.83       6217.43        67.79 o                         
   4   4   0      28962.35      28224.24       149.90 o                         
   5   4   0      22315.21      21547.80       153.07 o                         
   6   4   0       6455.20       6378.15        95.56 o                         
   7   4   0       2504.89       2470.71        66.01 o                         
   8   4   0        586.71        593.80        60.88 o                         
   9   4   0        556.76        546.42        53.30 o                         
  10   4   0        523.30        563.53       160.05 o                         
 -11   5   0        688.55        857.41        96.08 o                         
 -10   5   0       1026.00       1006.91        60.57 o                         
  -9   5   0        346.23        285.89        40.23 o                         
  -8   5   0        707.25        678.72        43.06 o                         
  -7   5   0          7.46          0.27        30.14 o                         
  -6   5   0        262.72        269.14        43.56 o                         
  -5   5   0       1702.55       1733.90        54.22 o                         
  -4   5   0       2796.59       2727.68        61.35 o                         
  -3   5   0       7573.19       7355.18        86.25 o                         
  -2   5   0         49.38         65.77        16.90 o                         
  -1   5   0      15439.70      15729.14       114.06 o                         
   0   5   0       3556.77       3566.52        51.35 o                         
   1   5   0        343.11        396.56        22.33 o                         
   2   5   0         57.52         58.82        18.21 o                         
   3   5   0       1576.65       1567.56        38.53 o                         
   4   5   0       8340.76       7950.76        99.96 o                         
   5   5   0       1434.73       1490.36        49.58 o                         
   6   5   0       1733.13       1620.08        55.85 o                         
   7   5   0       1731.46       1632.45        74.62 o                         
   8   5   0        456.23        464.72        51.89 o                         
   9   5   0         76.62        146.92        69.35 o                         
 -11   6   0       2593.17       2301.28       172.33 o                         
 -10   6   0       1561.44       1553.37        97.49 o                         
  -9   6   0        377.74        363.45        45.37 o                         
  -8   6   0        493.04        595.17        48.54 o                         
  -7   6   0       7111.11       7221.19       113.19 o                         
  -6   6   0      14886.67      14940.74       182.71 o                         
  -5   6   0      15179.22      15275.92       161.61 o                         
  -4   6   0      11523.22      11347.23       133.95 o                         
  -3   6   0      10728.28      10628.87       101.17 o                         
  -2   6   0        752.42        794.65        32.78 o                         
  -1   6   0        360.46        424.02        26.56 o                         
   0   6   0      12793.63      12919.16       118.83 o                         
   1   6   0      19272.35      19042.35       148.64 o                         
   2   6   0      11208.16      11167.25        96.45 o                         
   3   6   0       7651.44       7598.82        81.03 o                         
   4   6   0       6830.29       6910.26        90.80 o                         
   5   6   0       3905.97       3893.50        72.45 o                         
   6   6   0        692.05        702.28        44.27 o                         
   7   6   0       2485.42       2358.98        85.07 o                         
   8   6   0       3954.93       3753.00       108.28 o                         
   9   6   0       1500.27       1629.49       164.58 o                         
 -11   7   0        223.25        275.73       116.17 o                         
 -10   7   0          6.98        112.70        70.57 o                         
  -9   7   0         24.93        -32.36        51.29 o                         
  -8   7   0        221.45        245.93        41.99 o                         
  -7   7   0       2462.27       2558.80        87.56 o                         
  -6   7   0       4449.41       4437.92        89.34 o                         
  -5   7   0        153.76        163.27        30.27 o                         
  -4   7   0       3126.43       3233.54        87.67 o                         
  -3   7   0        307.94        292.98        24.05 o                         
  -2   7   0        200.96        230.56        35.53 o                         
  -1   7   0         98.31         85.13        30.26 o                         
   0   7   0         26.33         40.84        33.93 o                         
   1   7   0       2273.60       2312.14        51.92 o                         
   2   7   0        180.71        178.86        24.68 o                         
   3   7   0        174.40        225.51        23.63 o                         
   4   7   0        208.18        190.46        25.70 o                         
   5   7   0       1054.25       1101.38        48.22 o                         
   6   7   0          1.36         65.76        35.27 o                         
   7   7   0        533.75        537.68        54.08 o                         
   8   7   0          5.21        -24.76        63.25 o                         
  -9   8   0       2655.74       2838.13       119.29 o                         
  -8   8   0       2037.02       2120.19        88.95 o                         
  -7   8   0       6938.15       6931.78       160.63 o                         
  -6   8   0       4931.91       4621.54       124.90 o                         
  -5   8   0        501.91        506.65        54.33 o                         
  -4   8   0       1711.70       1745.94        63.25 o                         
  -3   8   0      10903.04      10964.72       190.48 o                         
  -2   8   0       8295.88       8190.79       125.23 o                         
  -1   8   0       2013.52       2051.88        60.06 o                         
   0   8   0       4330.71       4443.79        78.05 o                         
   1   8   0      12203.20      12464.19       139.95 o                         
   2   8   0       8830.51       8859.13       100.77 o                         
   3   8   0       2918.65       2987.02        68.67 o                         
   4   8   0       5571.32       5740.87        98.79 o                         
   5   8   0       3330.29       3491.38        93.45 o                         
   6   8   0         37.39         70.51        40.28 o                         
   7   8   0        266.51        159.45        70.04 o                         
  -8   9   0        116.64        169.06        51.65 o                         
  -7   9   0         18.79         50.33        47.06 o                         
  -6   9   0        303.73        224.90        50.32 o                         
  -5   9   0        127.97         77.17        45.95 o                         
  -4   9   0        188.36        186.71        49.88 o                         
  -3   9   0         74.02         79.19        33.17 o                         
  -2   9   0          0.90         -8.13        32.49 o                         
  -1   9   0        100.56        103.38        31.19 o                         
   0   9   0        265.99        306.04        32.70 o                         
   1   9   0       2578.25       2569.16        60.91 o                         
   2   9   0       1229.30       1276.08        59.03 o                         
   3   9   0          6.58         59.13        33.47 o                         
   4   9   0        346.04        313.37        44.53 o                         
   5   9   0        131.44        194.66        42.25 o                         
   6   9   0          0.21       -115.80       115.80 o                         
  -8  10   0       1160.63       1587.15       267.53 o                         
  -7  10   0       3383.52       3506.27       124.67 o                         
  -6  10   0       7026.14       6912.10       163.00 o                         
  -5  10   0       1984.72       1902.42       110.59 o                         
  -4  10   0         27.75         70.84        40.31 o                         
  -3  10   0       1637.93       1829.55        92.96 o                         
  -2  10   0       9047.49       8901.15       135.29 o                         
  -1  10   0       4804.31       4806.90        93.91 o                         
   0  10   0       4294.54       4278.04        90.52 o                         
   1  10   0       6192.38       6249.13       133.28 o                         
   2  10   0       2882.05       2805.68        84.48 o                         
   3  10   0         16.43         -5.87        44.92 o                         
   4  10   0        472.41        585.90        53.04 o                         
  -7  11   0          6.36        582.29       235.25 o                         
  -6  11   0         15.84         49.38        70.29 o                         
  -5  11   0        558.49        818.65        72.10 o                         
  -4  11   0        326.25        228.53        76.71 o                         
  -3  11   0       1401.95       1389.40        74.27 o                         
  -2  11   0       2231.67       2512.03        94.21 o                         
  -1  11   0        542.98        584.77        51.89 o                         
   0  11   0          4.02        108.44        44.45 o                         
   1  11   0         22.35         72.82        41.75 o                         
   2  11   0         39.77         79.57        44.22 o                         
   3  11   0         82.32         38.66        73.62 o                         
  -5  12   0       2939.79       2660.72       313.56 o                         
  -4  12   0       2073.47       2072.16       171.45 o                         
  -3  12   0       3329.25       3390.43       258.85 o                         
  -2  12   0       3631.23       3557.04       314.15 o                         
  -1  12   0       1857.55       1870.36       300.19 o                         
   0  12   0        341.17        327.57       128.56 o                         
   1  12   0        929.93        659.81       109.01 o                         
  -1 -12   1        422.29        588.60       180.08 o                         
   0 -12   1         21.59        112.84        69.49 o                         
   1 -12   1        666.28        663.01        90.91 o                         
   2 -12   1       1329.12       1351.60       123.06 o                         
   3 -12   1         41.42         68.91        60.81 o                         
   4 -12   1       1038.27       1120.32       139.10 o                         
   5 -12   1        204.86         64.71        89.00 o                         
  -3 -11   1        647.47        481.71        85.90 o                         
  -2 -11   1       4874.98       4728.38       112.74 o                         
  -1 -11   1       7216.21       7240.74       173.43 o                         
   0 -11   1       4393.59       4542.50       121.20 o                         
   1 -11   1       3140.97       3138.10       100.78 o                         
   2 -11   1       2070.49       2157.16        71.82 o                         
   3 -11   1       1127.86        987.57        89.43 o                         
   4 -11   1       1093.57       1002.77        74.17 o                         
   5 -11   1       3976.94       3822.95       153.58 o                         
   6 -11   1       3423.62       3447.25       221.85 o                         
   7 -11   1       1445.52       1690.72       249.70 o                         
  -5 -10   1         18.53         65.15       108.51 o                         
  -4 -10   1         11.94         78.07        44.40 o                         
  -3 -10   1         65.11         52.32        41.10 o                         
  -2 -10   1        995.72        960.67        59.52 o                         
  -1 -10   1       1929.15       2052.06        75.24 o                         
   0 -10   1          7.60         41.18        32.11 o                         
   1 -10   1       1147.71       1149.23        54.73 o                         
   2 -10   1        156.99        148.79        37.38 o                         
   3 -10   1        868.61        866.89        56.73 o                         
   4 -10   1          6.37         -1.90        59.83 o                         
   5 -10   1        450.43        490.83        56.39 o                         
   6 -10   1        199.86        206.26        62.03 o                         
   7 -10   1         10.07         98.97        54.51 o                         
  -6  -9   1       1423.14       1748.85       212.94 o                         
  -5  -9   1       5528.63       5589.54       130.26 o                         
  -4  -9   1       3436.59       3435.33        86.07 o                         
  -3  -9   1       1895.39       1857.65        63.73 o                         
  -2  -9   1       6514.35       6763.38       114.59 o                         
  -1  -9   1       7083.21       7270.69       106.16 o                         
   0  -9   1       2946.74       3023.18        71.86 o                         
   1  -9   1       3068.61       3181.59        77.45 o                         
   2  -9   1       8413.81       8305.01       133.76 o                         
   3  -9   1       5191.46       5327.48        98.48 o                         
   4  -9   1        112.98        160.53        38.22 o                         
   5  -9   1       1958.80       1902.86        83.68 o                         
   6  -9   1       9301.77       9267.92       183.14 o                         
   7  -9   1       6466.70       6352.31       199.60 o                         
   8  -9   1       2168.35       2107.13       102.31 o                         
  -7  -8   1          1.95        -59.78        74.83 o                         
  -6  -8   1          8.30         52.21        36.39 o                         
  -5  -8   1         43.83        119.86        34.49 o                         
  -4  -8   1        162.78        163.77        46.76 o                         
  -3  -8   1          0.35         28.13        27.03 o                         
  -2  -8   1        211.50        251.73        26.02 o                         
  -1  -8   1       3724.94       3678.08        70.71 o                         
   0  -8   1         95.80        104.65        30.43 o                         
   1  -8   1       1859.88       1945.24        62.53 o                         
   2  -8   1       1166.46       1222.97        54.43 o                         
   3  -8   1        506.10        604.27        39.53 o                         
   4  -8   1         53.18         23.89        50.60 o                         
   5  -8   1        487.05        458.20        53.92 o                         
   6  -8   1       3210.02       3194.06       121.23 o                         
   7  -8   1        351.94        432.51        50.48 o                         
   8  -8   1        134.08        132.84        50.98 o                         
   9  -8   1        962.95       1009.54        94.61 o                         
  -8  -7   1       2283.26       2264.79       127.28 o                         
  -7  -7   1        399.50        358.57        48.08 o                         
  -6  -7   1        271.06        278.02        48.61 o                         
  -5  -7   1       7038.45       7079.05       101.34 o                         
  -4  -7   1      13345.80      13399.49       146.35 o                         
  -3  -7   1       8295.04       8306.76        89.33 o                         
  -2  -7   1      12756.38      12944.58       113.27 o                         
  -1  -7   1      15610.57      15443.05       150.59 o                         
   0  -7   1       1706.45       1709.12        50.08 o                         
   1  -7   1        488.41        540.70        30.62 o                         
   2  -7   1       4706.67       4812.42        90.76 o                         
   3  -7   1      27809.00      27541.31       197.02 o                         
   4  -7   1      11791.17      11972.20       131.46 o                         
   5  -7   1       5844.48       6033.68        96.03 o                         
   6  -7   1       4553.49       4598.39        91.37 o                         
   7  -7   1       3958.21       4077.99        85.90 o                         
   8  -7   1        110.99        119.13        40.29 o                         
   9  -7   1        563.17        483.20        62.15 o                         
  10  -7   1       5015.06       5125.58       225.77 o                         
  -9  -6   1         85.43        164.41        77.28 o                         
  -8  -6   1         65.41         17.24        41.14 o                         
  -7  -6   1        306.06        250.10        45.00 o                         
  -6  -6   1         41.95         37.46        39.16 o                         
  -5  -6   1       4271.58       4298.65        75.26 o                         
  -4  -6   1       3528.90       3431.37        65.66 o                         
  -3  -6   1         17.81         30.51        20.21 o                         
  -2  -6   1       1508.39       1581.76        38.52 o                         
  -1  -6   1       1395.48       1400.10        38.97 o                         
   0  -6   1       4539.51       4601.93        76.85 o                         
   1  -6   1         67.45         61.36        23.49 o                         
   2  -6   1       3129.00       3073.12        43.51 o                         
   3  -6   1       7951.74       7975.93        83.86 o                         
   4  -6   1         15.35        -22.15        26.03 o                         
   5  -6   1       1500.72       1490.86        76.27 o                         
   6  -6   1         64.03        151.77        38.23 o                         
   7  -6   1        236.30        243.38        34.45 o                         
   8  -6   1        263.58        212.03        39.18 o                         
   9  -6   1          6.69         39.28        39.15 o                         
  10  -6   1        121.39         96.34        47.33 o                         
  11  -6   1         38.71         -0.68        88.74 o                         
 -10  -5   1         39.45        -44.00       107.36 o                         
  -9  -5   1        191.14        121.10        49.22 o                         
  -8  -5   1       4707.41       4603.34       107.79 o                         
  -7  -5   1       8619.30       8554.53       116.00 o                         
  -6  -5   1       7352.57       7071.63        99.10 o                         
  -5  -5   1      11457.56      11124.58       112.61 o                         
  -4  -5   1      14525.75      14479.35       143.19 o                         
  -3  -5   1        603.81        589.69        26.94 o                         
  -2  -5   1        740.38        762.69        25.68 o                         
  -1  -5   1       9847.51       9798.26        87.05 o                         
   0  -5   1      32077.80      32333.88       233.90 o                         
   1  -5   1      11423.43      11678.21       115.38 o                         
   2  -5   1      11611.62      11910.30        95.48 o                         
   3  -5   1      19230.95      19022.64       162.87 o                         
   4  -5   1      10570.32      10362.53       125.33 o                         
   5  -5   1       4058.08       4087.63        85.40 o                         
   6  -5   1       5498.60       5531.61        88.09 o                         
   7  -5   1      10682.08      10435.03       131.76 o                         
   8  -5   1       1225.92       1200.72        53.72 o                         
   9  -5   1        360.59        305.48        43.70 o                         
  10  -5   1       1717.30       1727.10        76.39 o                         
  11  -5   1       3905.91       3991.82       171.88 o                         
 -10  -4   1       1035.11       1304.23       117.68 o                         
  -9  -4   1         34.60         17.22        42.68 o                         
  -8  -4   1       3223.84       3200.35        76.71 o                         
  -7  -4   1        626.27        656.57        38.74 o                         
  -6  -4   1         63.03         98.17        26.18 o                         
  -5  -4   1        108.03        142.26        23.80 o                         
  -4  -4   1         70.32         54.19        21.24 o                         
  -3  -4   1        674.48        666.96        25.45 o                         
  -2  -4   1       1410.02       1446.16        31.93 o                         
  -1  -4   1       1693.31       1673.41        31.12 o                         
   0  -4   1        301.49        342.78        15.80 o                         
   1  -4   1       8624.55       8849.93        68.58 o                         
   2  -4   1        227.11        322.57        19.52 o                         
   3  -4   1       9781.92       9821.71       117.76 o                         
   4  -4   1       1437.45       1435.47        41.04 o                         
   5  -4   1       1993.15       2100.62        44.81 o                         
   6  -4   1        141.33        142.27        32.22 o                         
   7  -4   1         11.09         42.25        33.26 o                         
   8  -4   1        726.16        753.98        48.91 o                         
   9  -4   1        155.25        157.50        36.62 o                         
  10  -4   1       1778.47       1814.39        88.54 o                         
  11  -4   1       2478.44       2655.30       147.76 o                         
 -10  -3   1       1601.34       1692.19        80.44 o                         
  -9  -3   1       2935.35       3057.59        86.54 o                         
  -8  -3   1       6186.18       6383.62       102.70 o                         
  -7  -3   1       9093.30       8859.04       104.36 o                         
  -6  -3   1       3309.61       3212.28        55.23 o                         
  -5  -3   1       8055.09       7850.70        81.06 o                         
  -4  -3   1      15712.52      15268.99       106.13 o                         
  -3  -3   1      11630.56      11381.46        87.71 o                         
  -2  -3   1       3785.36       3847.59        43.74 o                         
  -1  -3   1       6063.03       6018.04        48.27 o                         
   0  -3   1      35418.09      36061.62       177.69 o                         
   1  -3   1      27544.92      27944.63       158.95 o                         
   2  -3   1      49082.09      49956.73       313.61 o                         
   3  -3   1      31428.51      31547.78       226.51 o                         
   4  -3   1      10179.52      10293.18        94.81 o                         
   5  -3   1         37.87         80.44        22.63 o                         
   6  -3   1        779.49        815.30        36.61 o                         
   7  -3   1       5773.38       5759.30       103.09 o                         
   8  -3   1       8295.10       8122.11       119.64 o                         
   9  -3   1       5486.87       5402.44        95.48 o                         
  10  -3   1       4945.12       5017.14       103.75 o                         
  11  -3   1       1900.44       2025.02       130.72 o                         
 -11  -2   1        611.33        581.70        91.16 o                         
 -10  -2   1         59.15        108.52        39.43 o                         
  -9  -2   1        192.50        207.94        36.12 o                         
  -8  -2   1       1314.17       1413.17        49.16 o                         
  -7  -2   1       2260.67       2333.78        54.65 o                         
  -6  -2   1        578.15        553.71        35.43 o                         
  -5  -2   1       1436.37       1446.72        33.00 o                         
  -4  -2   1          5.57         47.08        15.24 o                         
  -3  -2   1       2767.02       2796.03        34.49 o                         
  -2  -2   1      23123.76      23967.27       126.09 o                         
  -1  -2   1       8980.08       9650.99        50.29 o                         
   0  -2   1      23672.96      24815.83       109.29 o                         
   1  -2   1      12277.97      12810.61        73.14 o                         
   2  -2   1       1078.57       1224.70        25.21 o                         
   3  -2   1        998.19        981.60        26.34 o                         
   4  -2   1       1143.45       1114.89        28.88 o                         
   5  -2   1       5894.22       5736.88        67.48 o                         
   6  -2   1        278.21        269.31        29.34 o                         
   7  -2   1       6157.04       5998.04        92.03 o                         
   8  -2   1       2652.73       2524.48        62.96 o                         
   9  -2   1        657.77        643.41        40.96 o                         
  10  -2   1        142.72        187.61        41.50 o                         
  11  -2   1        177.30        375.00        98.37 o                         
 -11  -1   1       1657.21       1733.45       135.55 o                         
 -10  -1   1       1815.66       1817.41        67.84 o                         
  -9  -1   1       4461.95       4785.40        96.24 o                         
  -8  -1   1      14129.16      14710.28       146.27 o                         
  -7  -1   1      13124.19      13316.23       125.85 o                         
  -6  -1   1       1508.58       1531.18        39.57 o                         
  -5  -1   1       1188.95       1266.66        34.16 o                         
  -4  -1   1       7003.06       7253.80        69.80 o                         
  -3  -1   1      19166.60      19035.41       131.36 o                         
  -2  -1   1      22868.86      23342.18       117.74 o                         
  -1  -1   1      72612.89      73585.84       259.72 o                         
   0  -1   1      45750.73      47098.62       287.34 o                         
   1  -1   1       6905.49       7100.90        39.06 o                         
   2  -1   1         78.78        134.61        10.28 o                         
   3  -1   1      10816.54      10968.85        80.83 o                         
   4  -1   1      13214.58      13229.42       116.60 o                         
   5  -1   1       9336.19       9302.87        83.23 o                         
   6  -1   1      11335.14      11386.80        99.11 o                         
   7  -1   1      16343.35      16449.94       126.84 o                         
   8  -1   1       4761.49       4839.62        80.39 o                         
   9  -1   1        881.14        873.14        45.27 o                         
  10  -1   1       3278.47       3462.48        91.22 o                         
  11  -1   1       3553.91       3556.97       210.68 o                         
 -11   0   1        730.10        765.36        55.67 o                         
 -10   0   1       1705.04       1742.97        66.91 o                         
  -9   0   1         16.00         39.07        31.25 o                         
  -8   0   1        417.72        498.71        39.91 o                         
  -7   0   1          7.77         47.19        24.17 o                         
  -6   0   1       4785.72       4828.27        67.34 o                         
  -5   0   1       7819.97       7846.88        83.39 o                         
  -4   0   1       3515.62       3669.17        52.25 o                         
  -3   0   1      10869.83      10727.73        76.60 o                         
  -2   0   1       2709.01       2787.37        26.56 o                         
  -1   0   1       3315.15       3269.66        24.42 o                         
   1   0   1        512.44        517.35         8.15 o                         
   2   0   1       6808.68       7062.39        36.94 o                         
   3   0   1         24.58         45.37        11.19 o                         
   4   0   1       2342.61       2500.78        32.97 o                         
   5   0   1         76.34         99.19        14.49 o                         
   6   0   1        630.85        664.29        24.05 o                         
   7   0   1        424.21        548.99        37.87 o                         
   8   0   1       1260.69       1333.44        50.77 o                         
   9   0   1        117.63        172.61        34.71 o                         
  10   0   1         86.70        110.34        39.56 o                         
  11   0   1          6.90        133.38       125.14 o                         
 -11   1   1       7897.11       8047.57       143.71 o                         
 -10   1   1       3319.82       3513.06        82.77 o                         
  -9   1   1        473.90        429.31        40.55 o                         
  -8   1   1       2077.91       2129.81        57.32 o                         
  -7   1   1       4959.18       4978.16        83.08 o                         
  -6   1   1       2413.47       2342.27        41.46 o                         
  -5   1   1       7568.32       7074.84       115.95 o                         
  -4   1   1      46960.12      45468.57       274.56 o                         
  -3   1   1      43181.65      42972.63       215.22 o                         
  -2   1   1       9555.65       9601.91        52.35 o                         
  -1   1   1      14254.26      14685.55        62.38 o                         
   0   1   1      58030.86      57277.78       192.62 o                         
   1   1   1      26801.68      27265.39        90.60 o                         
   2   1   1        819.48        852.19        12.79 o                         
   3   1   1       5836.67       5733.73        37.15 o                         
   4   1   1      13977.74      13578.68       108.84 o                         
   5   1   1       6115.83       6237.69        63.15 o                         
   6   1   1       5732.82       6025.30        73.14 o                         
   7   1   1      18065.22      18473.91       162.43 o                         
   8   1   1      10095.25      10406.48       138.91 o                         
   9   1   1        394.57        493.72        43.22 o                         
  10   1   1         50.41        101.96        42.96 o                         
  11   1   1       1659.14       1721.10       154.16 o                         
 -11   2   1        337.46        419.00        51.75 o                         
 -10   2   1         89.53        143.94        41.08 o                         
  -9   2   1        812.94        886.89        53.01 o                         
  -8   2   1        275.01        333.31        37.76 o                         
  -7   2   1        319.98        269.25        35.11 o                         
  -6   2   1        194.29        157.33        32.97 o                         
  -5   2   1        820.24        875.74        38.17 o                         
  -4   2   1        115.42        151.59        23.87 o                         
  -3   2   1       2411.89       2496.34        37.24 o                         
  -2   2   1        171.14        204.30         9.80 o                         
  -1   2   1       1276.39       1427.93        19.57 o                         
   0   2   1       2734.34       2915.19        28.26 o                         
   1   2   1       3098.28       3405.33        25.74 o                         
   2   2   1       5103.31       5031.11        37.92 o                         
   3   2   1        380.25        351.46        12.99 o                         
   4   2   1       4652.59       4736.97        50.71 o                         
   5   2   1       5317.17       5290.69        63.20 o                         
   6   2   1       1782.77       1755.95        41.30 o                         
   7   2   1         37.18         69.70        29.24 o                         
   8   2   1        175.08        202.90        34.26 o                         
   9   2   1       2047.01       2117.77        74.76 o                         
  10   2   1        308.13        452.18        50.46 o                         
 -11   3   1       3211.95       3301.09        95.90 o                         
 -10   3   1       4328.43       4304.21       120.09 o                         
  -9   3   1       1576.41       1652.98        62.28 o                         
  -8   3   1       2503.77       2380.90        69.82 o                         
  -7   3   1      12610.04      12279.63       143.74 o                         
  -6   3   1       5498.51       5615.15        87.25 o                         
  -5   3   1       2599.73       2595.48        52.02 o                         
  -4   3   1      23186.50      22603.48       192.82 o                         
  -3   3   1      56144.86      55499.59       339.62 o                         
  -2   3   1      13254.35      13083.69        87.08 o                         
  -1   3   1         76.75        116.88        10.05 o                         
   0   3   1       3134.73       3194.40        30.22 o                         
   1   3   1      13518.45      13952.53        84.00 o                         
   2   3   1       5219.08       5424.90        49.09 o                         
   3   3   1      17420.79      17053.52        96.64 o                         
   4   3   1      38415.05      37252.46       183.40 o                         
   5   3   1      19866.81      19473.81       162.38 o                         
   6   3   1        524.16        564.90        30.72 o                         
   7   3   1        473.55        421.94        35.32 o                         
   8   3   1       2961.44       2869.56        78.03 o                         
   9   3   1       2534.16       2704.55        89.84 o                         
  10   3   1       1097.79       1193.82       114.50 o                         
 -11   4   1        172.87        244.00        47.60 o                         
 -10   4   1         22.61         55.21        45.33 o                         
  -9   4   1        994.08        933.00        55.33 o                         
  -8   4   1       1568.47       1618.97        57.22 o                         
  -7   4   1        267.23        213.43        32.85 o                         
  -6   4   1        289.29        276.36        32.24 o                         
  -5   4   1       1063.93        981.42        32.04 o                         
  -4   4   1       6587.84       6505.89        86.69 o                         
  -3   4   1       2800.45       2795.27        44.11 o                         
  -2   4   1       7362.58       7283.76        63.12 o                         
  -1   4   1      10532.37      10534.21        87.00 o                         
   0   4   1         11.49         41.64        12.55 o                         
   1   4   1       3490.97       3603.18        48.30 o                         
   2   4   1       1419.57       1441.04        29.50 o                         
   3   4   1        468.51        459.95        21.25 o                         
   4   4   1       2140.89       2193.73        47.19 o                         
   5   4   1         89.20         75.21        24.86 o                         
   6   4   1       2892.54       2722.83        58.92 o                         
   7   4   1          7.09        -44.22        44.22 o                         
   8   4   1        540.74        575.80        52.36 o                         
   9   4   1          3.05         31.25        48.31 o                         
 -11   5   1        701.19        855.02       101.39 o                         
 -10   5   1       2039.31       1928.94        72.07 o                         
  -9   5   1        424.27        406.47        42.22 o                         
  -8   5   1       2041.85       1975.14        65.69 o                         
  -7   5   1      13320.48      13565.37       149.86 o                         
  -6   5   1      25633.41      25233.67       265.45 o                         
  -5   5   1       8074.27       7851.42       111.59 o                         
  -4   5   1       2252.02       2258.47        51.51 o                         
  -3   5   1       3513.79       3555.34        56.72 o                         
  -2   5   1       3531.27       3615.08        51.43 o                         
  -1   5   1       2629.11       2637.74        44.21 o                         
   0   5   1      17905.12      18113.48       131.80 o                         
   1   5   1      30879.85      30917.54       203.25 o                         
   2   5   1      12436.03      12349.94       103.37 o                         
   3   5   1       2995.47       3181.83        52.41 o                         
   4   5   1       6265.95       6049.93        76.08 o                         
   5   5   1       7446.03       7228.45       115.02 o                         
   6   5   1       2744.10       2697.04        75.87 o                         
   7   5   1       1051.86        968.15        59.83 o                         
   8   5   1       2040.69       1897.36        79.89 o                         
   9   5   1       1855.75       1725.68       218.43 o                         
 -11   6   1         93.65         60.71       162.12 o                         
 -10   6   1        276.99        320.20        68.86 o                         
  -9   6   1          5.06         34.16        40.74 o                         
  -8   6   1        242.98        278.67        40.73 o                         
  -7   6   1       3188.49       3136.82        73.98 o                         
  -6   6   1        116.37        120.37        29.16 o                         
  -5   6   1       3132.95       3147.65        62.73 o                         
  -4   6   1       3245.71       3252.82        61.96 o                         
  -3   6   1       1135.32       1134.58        33.48 o                         
  -2   6   1        488.73        520.70        31.95 o                         
  -1   6   1        789.09        863.55        36.03 o                         
   0   6   1        703.05        763.97        39.78 o                         
   1   6   1       4669.52       4695.98        68.07 o                         
   2   6   1         13.35         44.92        21.36 o                         
   3   6   1        225.15        266.65        24.73 o                         
   4   6   1       1732.88       1705.89        47.79 o                         
   5   6   1        411.76        454.91        34.80 o                         
   6   6   1       1206.89       1220.21        63.75 o                         
   7   6   1       1194.85       1071.82        64.22 o                         
   8   6   1        226.82        120.97        44.58 o                         
 -11   7   1       1337.75       1588.82       252.92 o                         
 -10   7   1       3958.50       3857.52       124.66 o                         
  -9   7   1       4762.26       4848.39       120.52 o                         
  -8   7   1       2577.78       2592.97        84.78 o                         
  -7   7   1       2525.65       2384.85        77.75 o                         
  -6   7   1       5359.17       5283.70       106.75 o                         
  -5   7   1       3140.09       3161.67        63.64 o                         
  -4   7   1       5353.67       5371.38        78.50 o                         
  -3   7   1       8376.38       8279.10        91.43 o                         
  -2   7   1       4507.42       4588.57        77.92 o                         
  -1   7   1       2206.92       2281.19        68.34 o                         
   0   7   1       6387.81       6476.50        91.06 o                         
   1   7   1      14652.58      14897.13       133.06 o                         
   2   7   1       9206.68       9295.92        98.78 o                         
   3   7   1       3366.44       3464.72        62.76 o                         
   4   7   1       2556.26       2556.65        61.81 o                         
   5   7   1       1111.77       1184.16        54.61 o                         
   6   7   1        899.02        923.59        60.67 o                         
   7   7   1       1810.19       1673.32        77.76 o                         
   8   7   1       5949.54       5640.11       447.89 o                         
  -9   8   1         53.37         31.02        48.67 o                         
  -8   8   1        509.50        715.58        58.06 o                         
  -7   8   1         93.08         94.04        61.68 o                         
  -6   8   1       2547.64       2629.24       110.31 o                         
  -5   8   1         27.00        115.65        39.42 o                         
  -4   8   1       2804.63       2909.14        73.69 o                         
  -3   8   1          0.95          4.12        32.03 o                         
  -2   8   1        324.57        378.97        34.53 o                         
  -1   8   1        215.30        268.63        46.46 o                         
   0   8   1       1164.36       1162.12        45.10 o                         
   1   8   1       4081.47       4231.27        71.87 o                         
   2   8   1        271.75        269.16        30.45 o                         
   3   8   1       2317.08       2457.26        65.08 o                         
   4   8   1       1857.70       1827.18        62.35 o                         
   5   8   1        503.77        557.29        50.20 o                         
   6   8   1        299.60        224.35        48.36 o                         
   7   8   1        130.30        148.94        82.77 o                         
  -9   9   1       2436.37       2715.61       232.88 o                         
  -8   9   1       1852.75       2004.95        93.66 o                         
  -7   9   1       3398.40       3448.40       112.03 o                         
  -6   9   1       2887.93       2877.22        98.71 o                         
  -5   9   1         52.81         85.12        42.75 o                         
  -4   9   1        549.45        521.41        63.15 o                         
  -3   9   1       6224.37       6199.70       106.57 o                         
  -2   9   1      13412.16      13446.04       229.93 o                         
  -1   9   1       7695.60       7634.02       140.69 o                         
   0   9   1       4822.29       4990.70        92.76 o                         
   1   9   1       4888.37       4891.43       101.80 o                         
   2   9   1        371.55        335.79        35.44 o                         
   3   9   1        134.04        123.29        45.41 o                         
   4   9   1       2495.41       2664.23        86.30 o                         
   5   9   1       6201.46       6021.78       151.62 o                         
   6   9   1       2400.76       2582.61       178.72 o                         
  -8  10   1         65.22        421.85       202.17 o                         
  -7  10   1        824.34        768.63        68.99 o                         
  -6  10   1         50.80         66.41        82.63 o                         
  -5  10   1         50.52          7.85        54.36 o                         
  -4  10   1        328.84        419.71        47.76 o                         
  -3  10   1        925.13        990.20        62.64 o                         
  -2  10   1       2119.12       2153.54        82.26 o                         
  -1  10   1         42.17         93.39        40.82 o                         
   0  10   1        616.86        704.76        45.98 o                         
   1  10   1        217.13        337.11        43.34 o                         
   2  10   1        287.76        304.52        45.32 o                         
   3  10   1          6.47         -3.36        38.05 o                         
   4  10   1        225.07        225.96        63.51 o                         
  -7  11   1        422.87        453.00       223.05 o                         
  -6  11   1       4413.08       4405.04       154.34 o                         
  -5  11   1       4461.03       4714.78       129.44 o                         
  -4  11   1       1445.24       1508.22       107.89 o                         
  -3  11   1       1947.44       1912.53        94.06 o                         
  -2  11   1       3964.36       3883.35       124.36 o                         
  -1  11   1        844.50        846.97        63.84 o                         
   0  11   1        602.23        663.87        57.96 o                         
   1  11   1       3256.36       3182.70        94.16 o                         
   2  11   1       3123.58       3341.57       166.85 o                         
   3  11   1        825.02        835.96       124.29 o                         
  -4  12   1         24.03        -86.16       142.96 o                         
  -3  12   1        102.58         97.29       121.93 o                         
  -2  12   1        628.34        575.14       123.63 o                         
  -2 -12   2       3828.66       3986.47       223.34 o                         
  -1 -12   2       5686.54       5723.71       322.50 o                         
   0 -12   2       1666.87       1616.94       130.50 o                         
   1 -12   2        599.86        649.72        64.51 o                         
   2 -12   2       2047.84       1877.54        93.11 o                         
   3 -12   2       2562.75       2511.14       111.05 o                         
   4 -12   2       1344.66       1356.31       120.30 o                         
   5 -12   2       1909.21       1954.20       169.97 o                         
   6 -12   2       1837.85       1728.54       242.57 o                         
  -4 -11   2        156.39        -54.84       115.60 o                         
  -3 -11   2         61.99         52.27        57.55 o                         
  -2 -11   2        529.11        485.07        52.26 o                         
  -1 -11   2        406.64        402.77        51.43 o                         
   0 -11   2        315.77        286.37        46.02 o                         
   1 -11   2         17.51         16.85        36.47 o                         
   2 -11   2        925.38        965.41        58.59 o                         
   3 -11   2         55.44         -4.05        38.77 o                         
   4 -11   2        890.76        758.63        71.10 o                         
   5 -11   2          1.29         -9.01        66.60 o                         
   6 -11   2        892.36        981.80        83.21 o                         
   7 -11   2        245.97        234.89       160.87 o                         
  -5 -10   2       3353.36       3530.86       232.50 o                         
  -4 -10   2       3326.64       3470.79        97.96 o                         
  -3 -10   2       1822.09       1788.69        75.05 o                         
  -2 -10   2       4744.58       4900.60       103.51 o                         
  -1 -10   2       6376.20       6532.89       123.92 o                         
   0 -10   2       4811.13       4935.17       108.45 o                         
   1 -10   2       2936.29       2907.01        79.35 o                         
   2 -10   2       1626.83       1631.72        63.46 o                         
   3 -10   2       1482.15       1462.81        58.88 o                         
   4 -10   2       1444.31       1569.45       117.27 o                         
   5 -10   2       4666.89       4626.60       176.10 o                         
   6 -10   2       6603.82       6681.47       161.88 o                         
   7 -10   2       3976.47       3935.03       131.32 o                         
   8 -10   2        434.81        440.90       156.67 o                         
  -6  -9   2        287.59        321.12        53.71 o                         
  -5  -9   2        599.81        666.54        57.60 o                         
  -4  -9   2        806.79        807.00        48.60 o                         
  -3  -9   2          8.75          8.07        32.00 o                         
  -2  -9   2        840.51        926.24        49.50 o                         
  -1  -9   2       2362.83       2340.67        68.90 o                         
   0  -9   2        257.11        282.61        35.39 o                         
   1  -9   2       4198.04       4185.06        92.57 o                         
   2  -9   2        230.92        343.26        41.60 o                         
   3  -9   2       1854.28       1802.41        81.25 o                         
   4  -9   2        860.12        782.72        60.90 o                         
   5  -9   2        314.58        378.32        47.42 o                         
   6  -9   2        728.81        927.79        62.93 o                         
   7  -9   2         46.23         67.44        52.58 o                         
   8  -9   2       1735.68       1591.59        96.80 o                         
  -8  -8   2       1292.80       1176.44       207.18 o                         
  -7  -8   2        287.25        232.18        49.92 o                         
  -6  -8   2       2771.38       2662.27        81.28 o                         
  -5  -8   2       9861.90       9768.36       130.98 o                         
  -4  -8   2      10134.86      10170.19       125.23 o                         
  -3  -8   2       4981.92       5049.46        82.82 o                         
  -2  -8   2       3938.02       3948.42        72.03 o                         
  -1  -8   2       1870.55       1895.83        58.04 o                         
   0  -8   2        814.04        868.87        50.29 o                         
   1  -8   2        764.30        809.20        44.46 o                         
   2  -8   2      16316.09      16434.31       188.48 o                         
   3  -8   2      18532.33      18894.59       203.35 o                         
   4  -8   2       6429.24       6392.11       124.02 o                         
   5  -8   2       2416.16       2590.68        84.64 o                         
   6  -8   2       5280.40       5365.60       126.97 o                         
   7  -8   2       1670.61       1668.21        64.99 o                         
   8  -8   2       1092.66       1097.45        74.36 o                         
   9  -8   2       2680.66       3013.66       167.15 o                         
  10  -8   2       3157.70       3243.48       311.04 o                         
  -8  -7   2         50.87         22.37        69.42 o                         
  -7  -7   2        273.89        196.71        46.67 o                         
  -6  -7   2        265.93        312.29        33.41 o                         
  -5  -7   2       3209.09       3149.01        69.91 o                         
  -4  -7   2       1518.53       1536.96        48.68 o                         
  -3  -7   2       1138.21       1185.63        38.48 o                         
  -2  -7   2       4924.11       4962.78        67.04 o                         
  -1  -7   2         43.91         40.23        29.50 o                         
   0  -7   2       1238.10       1290.32        36.44 o                         
   1  -7   2        168.10        131.27        25.15 o                         
   2  -7   2        476.56        575.78        48.42 o                         
   3  -7   2       1300.22       1131.94        31.64 o                         
   4  -7   2          4.08        -25.44        30.34 o                         
   5  -7   2        881.51        825.43        41.58 o                         
   6  -7   2         37.62         77.31        33.06 o                         
   7  -7   2        252.51        308.76        36.28 o                         
   8  -7   2         14.82         55.37        41.43 o                         
   9  -7   2        284.91        349.19        52.87 o                         
  10  -7   2          1.69         89.36        62.80 o                         
  -9  -6   2       1654.33       1510.03       214.84 o                         
  -8  -6   2       6412.52       6316.22       133.97 o                         
  -7  -6   2       5946.37       5818.05       107.27 o                         
  -6  -6   2       4455.75       4247.65        86.96 o                         
  -5  -6   2       8881.35       8839.49       118.02 o                         
  -4  -6   2       6605.03       6547.72        73.88 o                         
  -3  -6   2        567.23        649.13        27.93 o                         
  -2  -6   2       1859.97       1957.06        39.80 o                         
  -1  -6   2      29399.14      29952.82       217.08 o                         
   0  -6   2      15021.47      14822.99       123.17 o                         
   1  -6   2       2215.96       2122.88        61.71 o                         
   2  -6   2       7682.10       7472.75       109.11 o                         
   3  -6   2      17827.42      17597.14       147.61 o                         
   4  -6   2      10729.29      10967.22       124.34 o                         
   5  -6   2       2102.44       2070.17        69.57 o                         
   6  -6   2       5864.19       5836.64       120.31 o                         
   7  -6   2       4824.79       4771.25        93.17 o                         
   8  -6   2        761.47        721.65        48.66 o                         
   9  -6   2        543.93        550.72        52.17 o                         
  10  -6   2       7079.01       7179.40       154.65 o                         
  11  -6   2       4670.48       4696.57       250.99 o                         
 -10  -5   2         16.00        -95.44       120.33 o                         
  -9  -5   2        261.45        239.56        50.73 o                         
  -8  -5   2       1393.73       1374.14        56.59 o                         
  -7  -5   2        274.63        260.11        32.80 o                         
  -6  -5   2        191.64        190.09        27.98 o                         
  -5  -5   2         66.30        122.10        27.08 o                         
  -4  -5   2        152.07        170.63        22.90 o                         
  -3  -5   2        394.39        414.45        21.11 o                         
  -2  -5   2        645.73        672.43        23.97 o                         
  -1  -5   2        141.19        204.69        18.74 o                         
   0  -5   2        188.09        233.90        15.39 o                         
   1  -5   2         88.34        116.52        19.92 o                         
   2  -5   2       1745.87       1708.38        33.29 o                         
   3  -5   2       7551.30       7660.97        92.40 o                         
   4  -5   2         55.37         49.57        32.89 o                         
   5  -5   2       2064.90       2073.35        64.91 o                         
   6  -5   2       2612.78       2571.56        62.42 o                         
   7  -5   2         44.05         28.98        31.19 o                         
   8  -5   2         14.30         29.10        33.42 o                         
   9  -5   2        291.86        234.29        43.64 o                         
  10  -5   2        875.16        883.85        60.58 o                         
  11  -5   2         17.43        -58.15       107.00 o                         
 -10  -4   2       1786.81       1906.76       108.04 o                         
  -9  -4   2       1532.11       1519.46        71.41 o                         
  -8  -4   2       8657.01       8606.16       146.62 o                         
  -7  -4   2       6710.87       6584.15        92.43 o                         
  -6  -4   2       2311.06       2297.98        53.73 o                         
  -5  -4   2       6370.15       6395.65        76.99 o                         
  -4  -4   2      15028.89      14550.61       107.30 o                         
  -3  -4   2       1922.45       1895.57        31.38 o                         
  -2  -4   2        243.73        298.73        16.36 o                         
  -1  -4   2      18622.93      19337.25       120.14 o                         
   0  -4   2      47107.19      47371.89       259.68 o                         
   1  -4   2      35516.28      36471.17       286.40 o                         
   2  -4   2       6436.82       6243.32        71.57 o                         
   3  -4   2      16515.79      16253.54       144.41 o                         
   4  -4   2       4592.71       4565.77        75.65 o                         
   5  -4   2         83.84         78.89        27.76 o                         
   6  -4   2       2997.97       2958.42        69.86 o                         
   7  -4   2      18693.85      18357.72       216.66 o                         
   8  -4   2      12476.23      12492.48       171.89 o                         
   9  -4   2       3160.79       3270.72        91.66 o                         
  10  -4   2       1800.80       1909.22        74.13 o                         
  11  -4   2       2095.08       2120.88       161.83 o                         
 -11  -3   2         28.11        -38.32       105.02 o                         
 -10  -3   2        107.13        152.27        41.07 o                         
  -9  -3   2         40.36         88.27        36.06 o                         
  -8  -3   2       2083.68       2199.03        60.38 o                         
  -7  -3   2       1017.03       1027.72        40.15 o                         
  -6  -3   2        314.30        310.91        24.47 o                         
  -5  -3   2        768.54        742.08        30.90 o                         
  -4  -3   2        145.96        137.76        21.37 o                         
  -3  -3   2       4531.36       4505.66        48.39 o                         
  -2  -3   2        474.58        555.15        15.46 o                         
  -1  -3   2      12708.34      12684.43        77.94 o                         
   0  -3   2      26169.41      26681.34       192.82 o                         
   1  -3   2       3957.00       4349.93        57.28 o                         
   2  -3   2       6433.56       6783.36        79.73 o                         
   3  -3   2       1838.10       1907.78        42.12 o                         
   4  -3   2        275.73        266.63        22.20 o                         
   5  -3   2        933.92        927.46        33.79 o                         
   6  -3   2       1086.42       1075.64        45.99 o                         
   7  -3   2       4940.16       4882.19        82.29 o                         
   8  -3   2          3.19         37.18        27.91 o                         
   9  -3   2        893.02        897.19        45.98 o                         
  10  -3   2          4.19          4.11        42.68 o                         
  11  -3   2        134.85         76.95        79.81 o                         
 -11  -2   2       4039.54       4140.38       159.54 o                         
 -10  -2   2       3802.55       4031.91        94.01 o                         
  -9  -2   2       4802.88       5024.57       107.04 o                         
  -8  -2   2       8127.65       8399.30       113.75 o                         
  -7  -2   2       5700.38       5740.91        84.52 o                         
  -6  -2   2        267.40        228.85        32.02 o                         
  -5  -2   2         48.02         68.86        20.46 o                         
  -4  -2   2      12242.12      11781.93        99.74 o                         
  -3  -2   2      45100.81      44325.25       221.67 o                         
  -2  -2   2      33542.99      33484.15       159.74 o                         
  -1  -2   2      38676.42      39769.61       145.72 o                         
   0  -2   2      32340.42      33205.68       188.02 o                         
   1  -2   2       3231.87       3367.75        44.63 o                         
   2  -2   2        153.87        193.50        15.35 o                         
   3  -2   2      16595.85      16977.45       117.57 o                         
   4  -2   2      23423.29      22989.61       135.90 o                         
   5  -2   2      10730.87      10459.57       102.20 o                         
   6  -2   2       5267.14       5188.74        70.59 o                         
   7  -2   2       6397.63       6429.40       108.25 o                         
   8  -2   2       7491.31       7486.83       102.53 o                         
   9  -2   2       2692.06       2726.95        70.10 o                         
  10  -2   2       2092.11       2268.10       121.04 o                         
  11  -2   2       2437.30       2205.34       173.98 o                         
 -11  -1   2       2592.57       2588.91       147.60 o                         
 -10  -1   2        376.67        429.96        45.62 o                         
  -9  -1   2        294.85        327.74        38.00 o                         
  -8  -1   2        487.63        493.53        37.12 o                         
  -7  -1   2        202.84        204.88        30.16 o                         
  -6  -1   2       6564.26       6726.87        76.99 o                         
  -5  -1   2         25.41         44.00        13.51 o                         
  -4  -1   2      10684.04      10295.08        78.87 o                         
  -3  -1   2      10118.48      10147.53        66.90 o                         
  -2  -1   2        711.11        807.31        12.55 o                         
  -1  -1   2        960.84        986.67        10.62 o                         
   0  -1   2       8353.45       8571.74        43.02 o                         
   1  -1   2       2162.36       2271.21        17.23 o                         
   2  -1   2       2724.64       2789.30        23.78 o                         
   3  -1   2        372.65        434.00        15.02 o                         
   4  -1   2       2030.69       2056.54        34.02 o                         
   5  -1   2       1296.55       1306.45        31.03 o                         
   6  -1   2        896.65        922.93        32.17 o                         
   7  -1   2       3391.43       3438.15        54.07 o                         
   8  -1   2       1991.25       2046.00        59.29 o                         
   9  -1   2        678.85        689.77        46.11 o                         
  10  -1   2       1170.98       1297.71        62.40 o                         
  11  -1   2          1.30        164.69       137.00 o                         
 -11   0   2       3827.77       4026.75       104.40 o                         
 -10   0   2       2160.99       2158.74        67.13 o                         
  -9   0   2        284.62        335.37        40.20 o                         
  -8   0   2       1883.84       1860.31        56.84 o                         
  -7   0   2       8956.92       9017.25       100.65 o                         
  -6   0   2      12034.76      12085.65        95.92 o                         
  -5   0   2       9855.29       9877.36        80.33 o                         
  -4   0   2      23583.31      23968.70       142.80 o                         
  -3   0   2      15131.58      14784.05        81.52 o                         
  -2   0   2       3994.16       3940.85        24.41 o                         
  -1   0   2      26885.44      27167.40        85.84 o                         
   0   0   2      13931.10      14590.36        59.34 o                         
   1   0   2      12551.22      12649.43        50.07 o                         
   2   0   2       1479.57       1549.19        17.55 o                         
   3   0   2       9750.16       9683.55        81.55 o                         
   4   0   2      23051.39      23184.15       149.94 o                         
   5   0   2      18161.07      18525.78       119.10 o                         
   6   0   2      14777.46      15149.82       114.75 o                         
   7   0   2      15086.24      15406.81       136.60 o                         
   8   0   2       3618.94       3768.04        83.80 o                         
   9   0   2         30.81         72.55        34.58 o                         
  10   0   2        420.45        514.60        46.86 o                         
  11   0   2       2596.26       2779.47       286.59 o                         
 -11   1   2        138.42        231.77        53.67 o                         
 -10   1   2         88.08        119.44        37.60 o                         
  -9   1   2       1084.14       1132.38        53.00 o                         
  -8   1   2          3.34          5.01        30.33 o                         
  -7   1   2       3027.28       2930.73        64.47 o                         
  -6   1   2        103.00        102.45        29.61 o                         
  -5   1   2       1882.65       1844.22        39.35 o                         
  -4   1   2        308.58        318.16        20.90 o                         
  -3   1   2      18817.35      19089.72       104.02 o                         
  -2   1   2       1019.13       1113.38        13.80 o                         
  -1   1   2       2377.90       2464.75        24.12 o                         
   0   1   2        189.23        219.03         7.95 o                         
   1   1   2       5016.67       5262.53        32.31 o                         
   2   1   2       5786.57       5930.97        37.49 o                         
   3   1   2         76.12         71.16         9.96 o                         
   4   1   2      15019.44      14834.70        94.75 o                         
   5   1   2       4000.73       3988.57        46.04 o                         
   6   1   2       1616.96       1698.89        40.89 o                         
   7   1   2       1178.78       1149.83        47.08 o                         
   8   1   2        261.45        298.80        36.24 o                         
   9   1   2        244.52        237.43        40.90 o                         
  10   1   2         77.91        156.87        39.87 o                         
 -11   2   2       4142.25       4303.27       110.21 o                         
 -10   2   2       3080.48       3009.25        92.65 o                         
  -9   2   2        170.12        264.36        46.19 o                         
  -8   2   2       2457.07       2415.88        59.39 o                         
  -7   2   2       5437.11       5439.42        73.59 o                         
  -6   2   2       7024.20       6966.78        86.18 o                         
  -5   2   2      10282.70      10081.42        96.64 o                         
  -4   2   2      48460.70      47207.00       253.36 o                         
  -3   2   2      34040.30      34070.64       167.07 o                         
  -2   2   2       4840.91       4948.96        33.87 o                         
  -1   2   2        553.90        647.67        13.27 o                         
   0   2   2       7632.13       7667.01        42.07 o                         
   1   2   2      23467.20      23611.83       106.60 o                         
   2   2   2      14764.64      14393.29        80.67 o                         
   3   2   2      33318.57      32760.51       159.23 o                         
   4   2   2      34003.26      33246.35       162.49 o                         
   5   2   2       2239.65       2272.89        41.54 o                         
   6   2   2        166.63        176.76        26.18 o                         
   7   2   2       2051.02       2054.23        60.66 o                         
   8   2   2       7784.49       7970.44       124.28 o                         
   9   2   2       2036.77       2255.02        77.64 o                         
  10   2   2       1560.98       1674.67       107.63 o                         
 -12   3   2          0.39         39.12        85.58 o                         
 -11   3   2         20.66        -27.88        50.58 o                         
 -10   3   2          3.57         -2.08        37.69 o                         
  -9   3   2       1339.23       1254.87        56.91 o                         
  -8   3   2        951.26       1007.60        47.32 o                         
  -7   3   2       3528.60       3573.89        67.58 o                         
  -6   3   2       7169.65       7078.07        87.37 o                         
  -5   3   2       1410.91       1310.42        37.60 o                         
  -4   3   2        857.21        913.18        22.64 o                         
  -3   3   2        462.09        406.43        19.82 o                         
  -2   3   2       8916.88       9273.47        63.97 o                         
  -1   3   2       4680.81       4789.13        40.31 o                         
   0   3   2       1629.49       1695.10        27.65 o                         
   1   3   2      12410.39      12413.97        78.46 o                         
   2   3   2       3029.17       3159.44        33.36 o                         
   3   3   2         23.57         25.06        14.05 o                         
   4   3   2         12.20         39.83        16.31 o                         
   5   3   2         65.94         83.65        24.92 o                         
   6   3   2        623.72        628.25        35.79 o                         
   7   3   2          0.28         -8.98        40.91 o                         
   8   3   2         37.71        103.45        52.64 o                         
   9   3   2          0.58         88.32        45.13 o                         
  10   3   2         60.61        -49.44       127.73 o                         
 -11   4   2       1595.13       1614.53        72.57 o                         
 -10   4   2       1872.41       1940.85        92.19 o                         
  -9   4   2       1797.54       1788.61        65.32 o                         
  -8   4   2       6735.19       6615.78       108.22 o                         
  -7   4   2      21468.92      21725.00       173.41 o                         
  -6   4   2      15830.61      15521.18       138.00 o                         
  -5   4   2        198.16        233.47        35.11 o                         
  -4   4   2        457.25        439.63        24.62 o                         
  -3   4   2      13905.95      14023.83        98.41 o                         
  -2   4   2      10901.80      10910.22        77.41 o                         
  -1   4   2       7322.03       7426.61        66.98 o                         
   0   4   2      23552.50      23616.24       136.18 o                         
   1   4   2      29687.83      29326.27       164.08 o                         
   2   4   2       4873.52       4921.05        50.25 o                         
   3   4   2       4232.19       4043.34        63.21 o                         
   4   4   2      12062.15      11739.00       140.50 o                         
   5   4   2      11440.15      11263.69       118.31 o                         
   6   4   2       1062.80       1010.05        50.08 o                         
   7   4   2        424.56        363.16        44.81 o                         
   8   4   2       5757.30       5647.70       125.79 o                         
   9   4   2       2672.18       2543.98        98.29 o                         
 -11   5   2         37.69         22.70        56.45 o                         
 -10   5   2        811.95        821.68        56.14 o                         
  -9   5   2        364.52        447.99        43.68 o                         
  -8   5   2        151.66        156.22        44.46 o                         
  -7   5   2        486.28        490.21        40.71 o                         
  -6   5   2         70.56        131.84        28.46 o                         
  -5   5   2        885.25        987.07        40.07 o                         
  -4   5   2         32.68         41.13        19.11 o                         
  -3   5   2       2572.92       2580.23        41.64 o                         
  -2   5   2        161.78        151.43        19.72 o                         
  -1   5   2       1469.62       1544.30        34.14 o                         
   0   5   2          9.86         33.41        17.61 o                         
   1   5   2       1366.94       1343.60        35.27 o                         
   2   5   2        363.08        342.08        22.00 o                         
   3   5   2         25.37         48.47        21.27 o                         
   4   5   2         21.29         30.13        20.53 o                         
   5   5   2        357.25        393.35        39.26 o                         
   6   5   2       2720.33       2566.38        83.26 o                         
   7   5   2         26.26         -3.98        40.34 o                         
   8   5   2        987.75        995.61        63.92 o                         
 -11   6   2       1691.46       1822.61       125.44 o                         
 -10   6   2       4834.72       4861.82       120.50 o                         
  -9   6   2       2604.09       2677.43        86.27 o                         
  -8   6   2        242.66        285.68        51.55 o                         
  -7   6   2       4781.13       4782.53        96.39 o                         
  -6   6   2      12251.74      11999.41       153.41 o                         
  -5   6   2       2573.06       2574.81        55.48 o                         
  -4   6   2       1715.14       1766.60        44.57 o                         
  -3   6   2       4571.75       4702.19        60.35 o                         
  -2   6   2       9640.65       9611.48        98.64 o                         
  -1   6   2       5081.10       5016.33        70.23 o                         
   0   6   2      12322.89      12394.00       116.98 o                         
   1   6   2      31522.89      31235.43       209.07 o                         
   2   6   2      12573.68      12691.87       109.29 o                         
   3   6   2        217.79        252.38        28.07 o                         
   4   6   2        262.79        287.07        31.91 o                         
   5   6   2       3242.69       3047.71        74.70 o                         
   6   6   2       3342.90       3335.56        96.20 o                         
   7   6   2       3886.41       3805.00       107.67 o                         
   8   6   2       5177.83       5215.02       218.70 o                         
 -10   7   2        436.52        477.09        70.22 o                         
  -9   7   2          3.29         30.85        51.83 o                         
  -8   7   2         19.81         67.01        33.45 o                         
  -7   7   2       1259.35       1299.45        57.73 o                         
  -6   7   2        178.90        162.24        34.24 o                         
  -5   7   2       2723.35       2767.67        64.00 o                         
  -4   7   2       3345.49       3248.90        66.08 o                         
  -3   7   2        999.99        977.43        37.41 o                         
  -2   7   2       4057.12       4016.99        71.78 o                         
  -1   7   2        550.68        615.90        34.51 o                         
   0   7   2       2124.00       1984.24        52.83 o                         
   1   7   2        515.04        603.40        31.83 o                         
   2   7   2       1074.66       1010.58        39.81 o                         
   3   7   2       6289.54       6379.79        87.44 o                         
   4   7   2         26.77         -1.41        30.17 o                         
   5   7   2       1681.06       1565.59        63.21 o                         
   6   7   2        528.12        540.29        52.66 o                         
   7   7   2         62.18        112.49        73.55 o                         
 -10   8   2       2850.96       3341.61       274.61 o                         
  -9   8   2       4793.72       4689.56       132.29 o                         
  -8   8   2       1507.09       1444.85        78.92 o                         
  -7   8   2        785.04        759.84        61.33 o                         
  -6   8   2        802.84        867.61        64.44 o                         
  -5   8   2       2031.16       2126.86        73.80 o                         
  -4   8   2       3232.41       3296.17        82.11 o                         
  -3   8   2      13580.23      13423.74       158.80 o                         
  -2   8   2      16590.31      16392.16       163.15 o                         
  -1   8   2       4218.49       4317.81        79.45 o                         
   0   8   2        479.94        518.75        35.12 o                         
   1   8   2       1948.54       1969.78        53.97 o                         
   2   8   2       1844.28       1810.16        52.74 o                         
   3   8   2       3616.60       3620.24        81.01 o                         
   4   8   2       4552.88       4511.70        98.37 o                         
   5   8   2       5417.37       5471.51       123.04 o                         
   6   8   2       3470.62       3420.38       171.15 o                         
  -9   9   2         94.34         73.84        97.65 o                         
  -8   9   2       1263.16       1359.33        98.54 o                         
  -7   9   2        375.07        349.65        53.91 o                         
  -6   9   2        937.62       1040.97        66.89 o                         
  -5   9   2       1026.60       1077.63        75.69 o                         
  -4   9   2         11.52          3.79        37.35 o                         
  -3   9   2       1581.95       1489.97        63.34 o                         
  -2   9   2        545.95        593.85        42.24 o                         
  -1   9   2        669.53        718.35        49.52 o                         
   0   9   2       1238.35       1295.84        56.36 o                         
   1   9   2        447.08        470.24        36.55 o                         
   2   9   2       1191.94       1200.62        54.37 o                         
   3   9   2        280.13        274.00        39.79 o                         
   4   9   2         39.42          8.68        39.41 o                         
   5   9   2        512.11        413.10       133.38 o                         
  -8  10   2        464.77        480.48       192.57 o                         
  -7  10   2       1566.80       1482.38        88.20 o                         
  -6  10   2       5131.24       5348.35       158.56 o                         
  -5  10   2       2536.41       2476.37       111.84 o                         
  -4  10   2       1654.38       1623.67        71.88 o                         
  -3  10   2       3591.14       3576.71       114.97 o                         
  -2  10   2       3875.14       3884.91       118.84 o                         
  -1  10   2       2653.14       2782.04        93.54 o                         
   0  10   2       2173.73       2140.80        72.01 o                         
   1  10   2       3431.19       3553.13        94.07 o                         
   2  10   2       1507.87       1453.71        72.52 o                         
   3  10   2       1005.89       1064.33        65.63 o                         
   4  10   2       1636.00       1703.64       150.42 o                         
  -6  11   2        162.55         88.12        77.39 o                         
  -5  11   2        280.07        290.33        52.98 o                         
  -4  11   2          7.61         58.08        55.34 o                         
  -3  11   2         55.85        148.19        50.93 o                         
  -2  11   2        691.82        573.91        62.80 o                         
  -1  11   2         26.98         19.64        42.72 o                         
   0  11   2        899.69       1010.41        70.56 o                         
   1  11   2        111.81        158.99        55.01 o                         
   2  11   2        532.18        497.05        96.06 o                         
  -3  12   2       1000.81       1091.43       195.19 o                         
  -2  12   2       1944.35       2061.62       185.43 o                         
   3 -13   3       1712.12       1259.30       140.11 o                         
  -3 -12   3        118.16         58.17       125.65 o                         
  -2 -12   3        271.13        363.33        84.92 o                         
  -1 -12   3        101.84         80.31        82.47 o                         
   0 -12   3        134.64        173.14        58.67 o                         
   1 -12   3         74.24         59.38        41.68 o                         
   2 -12   3        256.29        172.70        43.44 o                         
   3 -12   3          1.68         46.30        57.82 o                         
   4 -12   3        318.90        377.09        84.62 o                         
   5 -12   3         96.94        265.64        81.19 o                         
   6 -12   3        571.54        411.44       163.63 o                         
  -4 -11   3       2145.79       2092.69       170.69 o                         
  -3 -11   3       1626.56       1677.39        77.76 o                         
  -2 -11   3       3888.89       4017.34       129.08 o                         
  -1 -11   3       6917.63       7247.24       137.28 o                         
   0 -11   3       1720.18       1736.64        79.55 o                         
   1 -11   3        100.10         82.26        36.80 o                         
   2 -11   3       1694.44       1658.31        76.92 o                         
   3 -11   3       3669.18       3723.61        98.13 o                         
   4 -11   3       3381.02       3447.18       115.97 o                         
   5 -11   3       2998.27       3162.84       128.32 o                         
   6 -11   3       7838.10       7582.54       179.37 o                         
   7 -11   3       1954.99       1830.96       247.95 o                         
  -6 -10   3         20.86        -81.77       116.50 o                         
  -5 -10   3        952.11       1064.85       103.15 o                         
  -4 -10   3        911.89        908.33        61.44 o                         
  -3 -10   3        303.29        308.09        40.40 o                         
  -2 -10   3        487.99        499.61        43.85 o                         
  -1 -10   3         18.13         38.31        37.90 o                         
   0 -10   3       3062.64       3163.35        88.22 o                         
   1 -10   3       1225.70       1301.05        61.95 o                         
   2 -10   3       1294.96       1373.89        59.01 o                         
   3 -10   3       2608.48       2555.11        71.75 o                         
   4 -10   3         70.31        133.05        43.19 o                         
   5 -10   3        164.44        253.51        47.98 o                         
   6 -10   3         45.00         76.05        58.86 o                         
   7 -10   3        131.02        130.05        89.24 o                         
   8 -10   3        812.41        723.25       178.96 o                         
  -7  -9   3       1238.93       1549.49       263.19 o                         
  -6  -9   3       3024.80       3128.42       104.77 o                         
  -5  -9   3       7494.88       7251.30       156.24 o                         
  -4  -9   3       8049.13       8328.49       135.06 o                         
  -3  -9   3       2290.22       2418.41        73.28 o                         
  -2  -9   3        115.63        111.45        40.68 o                         
  -1  -9   3       2560.12       2456.28        73.56 o                         
   0  -9   3       3054.68       3176.58        76.53 o                         
   1  -9   3       7483.51       7520.07       118.47 o                         
   2  -9   3      10978.46      10818.53       147.06 o                         
   3  -9   3      10651.49      10671.34       154.82 o                         
   4  -9   3       2594.30       2649.39        94.08 o                         
   5  -9   3        880.16       1061.44        69.21 o                         
   6  -9   3       2593.79       2685.43        95.24 o                         
   7  -9   3       3580.56       3422.54       113.10 o                         
   8  -9   3       2375.58       2193.36       112.11 o                         
  -8  -8   3        940.57        998.31       147.18 o                         
  -7  -8   3        482.43        500.60        54.96 o                         
  -6  -8   3        220.17        174.22        33.89 o                         
  -5  -8   3       1570.77       1524.47        61.11 o                         
  -4  -8   3        156.30        182.29        30.35 o                         
  -3  -8   3       4339.46       4460.57        89.96 o                         
  -2  -8   3        179.37        222.77        42.50 o                         
  -1  -8   3       1422.72       1415.02        48.47 o                         
   0  -8   3       2046.03       1959.13        58.91 o                         
   1  -8   3         92.00        131.71        38.52 o                         
   2  -8   3         53.25         44.26        37.64 o                         
   3  -8   3       1303.63       1320.45        54.38 o                         
   4  -8   3        313.86        327.88        44.85 o                         
   5  -8   3        513.06        454.94        47.79 o                         
   6  -8   3        343.04        233.85        45.63 o                         
   7  -8   3        663.75        649.80        52.89 o                         
   8  -8   3       1689.90       1690.17        88.51 o                         
   9  -8   3        516.33        661.71        85.00 o                         
  -9  -7   3       2914.02       2910.02       205.80 o                         
  -8  -7   3       6706.79       6586.72       149.77 o                         
  -7  -7   3       3884.45       3906.37        97.26 o                         
  -6  -7   3       2200.19       2127.57        63.79 o                         
  -5  -7   3       2365.95       2410.81        60.88 o                         
  -4  -7   3       3542.82       3626.71        69.27 o                         
  -3  -7   3       2491.13       2567.18        48.99 o                         
  -2  -7   3       5230.06       5147.05        60.81 o                         
  -1  -7   3      11112.59      11303.46       123.53 o                         
   0  -7   3       5643.72       5713.39        96.34 o                         
   1  -7   3       5181.83       5156.17        78.98 o                         
   2  -7   3      12061.96      12240.87       159.82 o                         
   3  -7   3      19268.04      19334.40       172.69 o                         
   4  -7   3       8964.92       8706.55       157.47 o                         
   5  -7   3       2602.59       2655.30        65.92 o                         
   6  -7   3       3893.74       3871.88       100.39 o                         
   7  -7   3       2047.61       2073.04        84.28 o                         
   8  -7   3        981.23       1013.19        61.28 o                         
   9  -7   3       3737.96       3831.87       111.24 o                         
  10  -7   3       5901.00       6112.00       179.87 o                         
  -9  -6   3        235.39        388.60        84.13 o                         
  -8  -6   3       1131.89       1137.81        54.43 o                         
  -7  -6   3        246.66        266.86        37.18 o                         
  -6  -6   3        704.58        714.66        39.96 o                         
  -5  -6   3        154.93        228.75        34.42 o                         
  -4  -6   3       1679.36       1785.31        43.52 o                         
  -3  -6   3        179.73        205.51        19.25 o                         
  -2  -6   3       3362.44       3386.56        57.33 o                         
  -1  -6   3        131.88        147.36        22.92 o                         
   0  -6   3       7301.80       7474.34        90.00 o                         
   1  -6   3        100.78         75.71        18.48 o                         
   2  -6   3       1269.58       1292.72        37.66 o                         
   3  -6   3        810.23        781.44        32.94 o                         
   4  -6   3       1088.41       1075.39        45.22 o                         
   5  -6   3       7505.79       7307.03       127.53 o                         
   6  -6   3       1429.17       1409.97        50.68 o                         
   7  -6   3       1206.65       1158.14        51.38 o                         
   8  -6   3       1467.45       1508.81        60.54 o                         
   9  -6   3         82.88        101.42        38.47 o                         
  10  -6   3        101.73         83.41        59.15 o                         
 -10  -5   3        477.69        823.26       216.98 o                         
  -9  -5   3       2249.82       2300.87        77.80 o                         
  -8  -5   3       7546.20       7415.37       112.76 o                         
  -7  -5   3       5020.28       5039.80       107.04 o                         
  -6  -5   3       2323.33       2302.67        65.61 o                         
  -5  -5   3       5574.10       5580.13        80.88 o                         
  -4  -5   3       5159.76       4997.94        67.61 o                         
  -3  -5   3       1336.91       1349.35        26.74 o                         
  -2  -5   3       2978.84       3007.16        38.16 o                         
  -1  -5   3      44378.21      44291.69       262.23 o                         
   0  -5   3      44541.09      44082.60       374.09 o                         
   1  -5   3      14123.22      13870.65       123.42 o                         
   2  -5   3       2188.63       2085.92        41.13 o                         
   3  -5   3       5864.79       6118.48        83.02 o                         
   4  -5   3       1571.04       1651.24        55.39 o                         
   5  -5   3       1601.32       1685.74        54.40 o                         
   6  -5   3      16327.84      15589.07       157.43 o                         
   7  -5   3      19494.35      19305.72       176.20 o                         
   8  -5   3       4962.76       4813.28        93.13 o                         
   9  -5   3        557.28        579.46        47.77 o                         
  10  -5   3       1878.37       1980.94        72.24 o                         
  11  -5   3       2628.29       2734.48       312.29 o                         
 -10  -4   3        276.44        388.32        45.18 o                         
  -9  -4   3        577.95        615.75        57.17 o                         
  -8  -4   3       1023.53       1029.07        46.34 o                         
  -7  -4   3        693.93        731.19        38.48 o                         
  -6  -4   3       4254.74       3972.44        71.26 o                         
  -5  -4   3       4416.46       4386.53        63.46 o                         
  -4  -4   3          2.27         37.23        16.89 o                         
  -3  -4   3       2148.27       2079.01        31.86 o                         
  -2  -4   3       2404.05       2346.68        29.45 o                         
  -1  -4   3       8306.93       8536.26        62.60 o                         
   0  -4   3       2500.11       2629.02        40.07 o                         
   1  -4   3       4952.79       5101.94        71.52 o                         
   2  -4   3       6426.60       6286.64       100.17 o                         
   3  -4   3       1087.45       1055.10        40.30 o                         
   4  -4   3       1308.39       1315.93        42.49 o                         
   5  -4   3        499.27        527.78        33.20 o                         
   6  -4   3          1.69         19.05        28.56 o                         
   7  -4   3        191.85        215.36        31.27 o                         
   8  -4   3        347.44        408.80        35.07 o                         
   9  -4   3        314.12        366.54        46.42 o                         
  10  -4   3         42.67        115.50        42.89 o                         
  11  -4   3         60.68        187.96       114.48 o                         
 -11  -3   3       5463.24       5597.54       222.29 o                         
 -10  -3   3       3852.78       4067.41        93.31 o                         
  -9  -3   3       1421.13       1480.43        61.12 o                         
  -8  -3   3       5102.13       5038.81        80.30 o                         
  -7  -3   3        755.69        727.40        36.56 o                         
  -6  -3   3         29.88         73.97        30.46 o                         
  -5  -3   3       2952.28       2863.95        49.09 o                         
  -4  -3   3      46654.89      45680.56       241.71 o                         
  -3  -3   3      35154.21      34394.69       180.32 o                         
  -2  -3   3       5418.87       5796.29        46.44 o                         
  -1  -3   3      11008.40      11259.39        67.78 o                         
   0  -3   3      19899.47      19987.21       157.27 o                         
   1  -3   3       7832.74       8035.75        81.85 o                         
   2  -3   3       3274.69       3273.31        52.30 o                         
   3  -3   3      25735.71      25518.77       196.15 o                         
   4  -3   3      26741.03      26195.20       190.75 o                         
   5  -3   3       3585.21       3604.71        56.68 o                         
   6  -3   3       3464.89       3543.56        69.69 o                         
   7  -3   3      13512.10      13613.17       199.26 o                         
   8  -3   3      11379.01      11542.56       175.73 o                         
   9  -3   3       1601.12       1613.01        61.07 o                         
  10  -3   3       1237.46       1180.32        64.08 o                         
  11  -3   3       1961.60       1873.46       208.69 o                         
 -11  -2   3        741.22        589.34        95.96 o                         
 -10  -2   3          5.76        128.22        37.70 o                         
  -9  -2   3        886.27        938.67        47.97 o                         
  -8  -2   3        125.84         89.18        30.96 o                         
  -7  -2   3         79.54         63.22        29.29 o                         
  -6  -2   3          7.02         -3.19        23.08 o                         
  -5  -2   3       3280.98       3103.25        61.64 o                         
  -4  -2   3       5037.98       5121.79        46.62 o                         
  -3  -2   3         39.54         74.40        11.09 o                         
  -2  -2   3       3086.99       3075.08        32.32 o                         
  -1  -2   3        549.29        617.40        12.86 o                         
   0  -2   3       2649.31       2823.61        21.82 o                         
   1  -2   3        661.42        754.87        14.51 o                         
   2  -2   3       8903.12       9102.33        63.94 o                         
   3  -2   3        489.22        638.91        23.73 o                         
   4  -2   3        130.45        169.77        16.87 o                         
   5  -2   3         43.66         59.71        16.64 o                         
   6  -2   3       1302.33       1374.08        41.77 o                         
   7  -2   3       3556.83       3579.37        57.77 o                         
   8  -2   3         13.59         36.79        28.39 o                         
   9  -2   3       1840.99       1887.21        69.51 o                         
  10  -2   3        665.79        786.48        57.43 o                         
  11  -2   3          8.22         -6.44       128.51 o                         
 -11  -1   3       3111.02       3208.85        97.37 o                         
 -10  -1   3       1304.27       1322.35        57.45 o                         
  -9  -1   3        189.02        260.59        46.56 o                         
  -8  -1   3       3829.99       3946.61        80.41 o                         
  -7  -1   3      11470.19      11513.04       111.39 o                         
  -6  -1   3       7464.65       7347.22        75.00 o                         
  -5  -1   3       1612.47       1537.82        32.58 o                         
  -4  -1   3      22215.04      21875.93       122.98 o                         
  -3  -1   3      35685.27      35197.22       142.87 o                         
  -2  -1   3      20173.57      20455.22        78.66 o                         
  -1  -1   3      18369.78      18694.26        77.13 o                         
   0  -1   3      26203.33      26753.47       120.02 o                         
   1  -1   3      11275.45      11468.35        49.68 o                         
   2  -1   3        235.00        221.97        10.84 o                         
   3  -1   3      13199.03      13309.33        82.80 o                         
   4  -1   3      48811.98      47389.08       303.58 o                         
   5  -1   3      25843.30      25510.28       203.21 o                         
   6  -1   3       6412.48       6552.79        74.28 o                         
   7  -1   3       1544.69       1732.54        46.83 o                         
   8  -1   3       1942.95       2119.54        65.30 o                         
   9  -1   3        277.09        350.27        40.68 o                         
  10  -1   3       1749.60       1899.47        93.57 o                         
 -11   0   3        559.34        547.60        49.43 o                         
 -10   0   3         14.34         11.41        37.31 o                         
  -9   0   3        433.12        463.26        40.30 o                         
  -8   0   3          5.50         47.11        30.39 o                         
  -7   0   3        219.88        194.36        31.39 o                         
  -6   0   3        741.52        774.08        26.11 o                         
  -5   0   3        121.00        177.32        18.89 o                         
  -4   0   3      11009.21      10970.34        82.89 o                         
  -3   0   3      13255.78      13854.38        75.75 o                         
  -2   0   3      10584.61      11114.68        49.86 o                         
  -1   0   3      16349.02      17145.86        74.85 o                         
   0   0   3        271.29        328.39         9.86 o                         
   1   0   3        964.96       1079.94        14.01 o                         
   2   0   3        579.67        628.40        15.87 o                         
   3   0   3      11432.59      11596.20        84.19 o                         
   4   0   3       9638.10       9598.16        74.76 o                         
   5   0   3         53.41         62.54        20.25 o                         
   6   0   3       9169.56       9254.45        87.90 o                         
   7   0   3        536.82        578.57        34.89 o                         
   8   0   3        129.38        128.45        36.22 o                         
   9   0   3         10.50         70.57        35.80 o                         
  10   0   3          1.05        -38.47        43.95 o                         
 -11   1   3       2339.09       2310.66        81.04 o                         
 -10   1   3       2156.65       2116.83        71.72 o                         
  -9   1   3        472.35        522.56        41.41 o                         
  -8   1   3       1245.98       1265.94        47.81 o                         
  -7   1   3      12249.27      11834.83       124.08 o                         
  -6   1   3      23193.83      22308.01       159.08 o                         
  -5   1   3      16665.19      16000.35       106.70 o                         
  -4   1   3      18840.57      18475.78       138.17 o                         
  -3   1   3       4270.75       4099.04        45.97 o                         
  -2   1   3         70.78        116.43        10.04 o                         
  -1   1   3        704.12        714.62        10.69 o                         
   0   1   3      33229.53      33756.98       125.06 o                         
   1   1   3      63586.27      63259.86       272.84 o                         
   2   1   3      31621.90      31109.58       145.52 o                         
   3   1   3      20207.11      20102.69       105.22 o                         
   4   1   3      11547.45      11512.41        73.34 o                         
   5   1   3       4152.29       4102.37        45.85 o                         
   6   1   3       1657.07       1685.08        42.85 o                         
   7   1   3       5064.99       5258.43        90.07 o                         
   8   1   3       6408.82       6496.85       110.16 o                         
   9   1   3       2282.78       2448.70        78.93 o                         
  10   1   3       1255.92       1265.05        80.09 o                         
 -11   2   3          4.73          8.26        42.47 o                         
 -10   2   3         65.10         47.23        40.34 o                         
  -9   2   3        712.98        788.51        48.84 o                         
  -8   2   3        229.57        222.41        33.55 o                         
  -7   2   3      11372.10      11181.34       105.58 o                         
  -6   2   3       3401.35       3363.95        57.13 o                         
  -5   2   3       4033.26       3989.86        59.45 o                         
  -4   2   3       2795.81       2709.22        35.53 o                         
  -3   2   3        481.60        497.73        16.03 o                         
  -2   2   3        927.16        980.53        18.83 o                         
  -1   2   3       1442.15       1532.75        21.87 o                         
   0   2   3       9063.76       9361.48        59.10 o                         
   1   2   3       4557.86       4441.04        41.18 o                         
   2   2   3       1452.30       1391.21        25.52 o                         
   3   2   3       6017.83       6119.54        58.41 o                         
   4   2   3       1177.25       1148.45        28.06 o                         
   5   2   3        611.88        693.71        30.79 o                         
   6   2   3       2113.93       1982.72        60.90 o                         
   7   2   3        190.43        214.28        39.17 o                         
   8   2   3        180.61        208.62        39.56 o                         
   9   2   3        183.35        264.77        46.73 o                         
  10   2   3          7.16       -121.84       121.84 o                         
 -11   3   3       1046.72       1017.31        61.68 o                         
 -10   3   3       2938.84       2825.44        80.78 o                         
  -9   3   3       4102.62       4052.99       108.00 o                         
  -8   3   3       6963.92       6765.76       108.14 o                         
  -7   3   3      10974.39      11322.93       120.46 o                         
  -6   3   3       3673.92       3664.16        60.11 o                         
  -5   3   3        966.70       1044.86        28.63 o                         
  -4   3   3       7213.21       7115.07        67.36 o                         
  -3   3   3      23606.21      23281.43       143.16 o                         
  -2   3   3      14986.45      15260.39        99.10 o                         
  -1   3   3      10820.55      10780.07        76.56 o                         
   0   3   3      23000.63      22853.28       128.05 o                         
   1   3   3      20074.50      20032.30       107.88 o                         
   2   3   3       8019.03       7798.09        68.79 o                         
   3   3   3      10456.34      10441.31        89.19 o                         
   4   3   3      16322.27      16112.90       125.96 o                         
   5   3   3       3136.61       3240.35        63.61 o                         
   6   3   3         79.68         96.58        32.96 o                         
   7   3   3       1817.92       1815.81        69.40 o                         
   8   3   3       7473.28       7592.06       135.37 o                         
   9   3   3       4205.92       4240.19       113.74 o                         
 -11   4   3        230.82        221.25        48.95 o                         
 -10   4   3       2665.87       2485.58        81.72 o                         
  -9   4   3        186.94        224.77        39.51 o                         
  -8   4   3        444.50        458.43        43.12 o                         
  -7   4   3         64.75         78.85        29.64 o                         
  -6   4   3        494.98        514.17        33.78 o                         
  -5   4   3        146.54        158.89        16.44 o                         
  -4   4   3       2142.42       2196.10        36.02 o                         
  -3   4   3         95.48         90.37        14.71 o                         
  -2   4   3          1.84          8.03        15.84 o                         
  -1   4   3       1816.53       1872.73        30.46 o                         
   0   4   3       1198.56       1153.34        24.81 o                         
   1   4   3       8723.00       8723.38        73.38 o                         
   2   4   3       1295.90       1265.14        31.94 o                         
   3   4   3       2348.72       2363.23        42.50 o                         
   4   4   3       1085.55       1079.23        42.19 o                         
   5   4   3        937.59        949.79        43.57 o                         
   6   4   3         27.05         82.03        35.06 o                         
   7   4   3         54.58         26.41        39.89 o                         
   8   4   3       2107.68       2071.02        81.45 o                         
   9   4   3        855.67        857.00       207.11 o                         
 -11   5   3       2509.46       2441.45        90.43 o                         
 -10   5   3       4278.54       4302.97       106.04 o                         
  -9   5   3       1388.13       1302.38        64.43 o                         
  -8   5   3       1307.99       1353.36        63.29 o                         
  -7   5   3       9505.23       9590.27       119.88 o                         
  -6   5   3       8973.47       8733.50       120.33 o                         
  -5   5   3        548.80        598.38        28.01 o                         
  -4   5   3        388.44        392.77        26.32 o                         
  -3   5   3      14583.69      14453.86       114.21 o                         
  -2   5   3      15127.78      14870.25       118.00 o                         
  -1   5   3      14530.45      14666.05       119.98 o                         
   0   5   3      22503.01      22156.79       145.24 o                         
   1   5   3      22863.93      22794.25       151.78 o                         
   2   5   3        553.07        575.74        27.45 o                         
   3   5   3        149.40        203.93        26.03 o                         
   4   5   3       3197.26       3110.87        67.22 o                         
   5   5   3      11528.75      11376.87       151.30 o                         
   6   5   3       5022.93       4925.53       113.06 o                         
   7   5   3       4279.77       4164.69       110.23 o                         
   8   5   3       5254.50       5236.80       134.46 o                         
 -11   6   3          4.58          8.90        80.31 o                         
 -10   6   3        558.75        610.89        58.22 o                         
  -9   6   3        698.78        846.40        57.44 o                         
  -8   6   3         45.75        -16.86        39.44 o                         
  -7   6   3         67.09         36.29        37.83 o                         
  -6   6   3          0.48        -22.33        33.00 o                         
  -5   6   3       1629.72       1650.30        50.15 o                         
  -4   6   3        301.36        350.04        26.78 o                         
  -3   6   3       3711.27       3677.42        50.36 o                         
  -2   6   3       4974.64       5067.43        70.85 o                         
  -1   6   3        588.66        534.96        32.09 o                         
   0   6   3        627.61        631.03        28.77 o                         
   1   6   3       1718.16       1743.29        43.11 o                         
   2   6   3       1817.72       1857.10        48.66 o                         
   3   6   3        288.29        329.68        28.84 o                         
   4   6   3        668.52        685.51        39.56 o                         
   5   6   3       2175.08       2152.13        71.53 o                         
   6   6   3        221.28        261.42        49.41 o                         
   7   6   3          0.35        -28.15        46.45 o                         
   8   6   3        201.98        348.80       150.62 o                         
 -10   7   3       6316.48       6060.31       190.27 o                         
  -9   7   3       2315.81       2425.80        95.27 o                         
  -8   7   3         16.16         19.55        51.84 o                         
  -7   7   3        242.07        230.60        38.15 o                         
  -6   7   3       6291.92       6252.22       108.08 o                         
  -5   7   3       4496.85       4519.32        81.24 o                         
  -4   7   3       6522.70       6448.22        94.50 o                         
  -3   7   3      15126.20      15153.91       139.94 o                         
  -2   7   3      16496.01      16194.41       154.35 o                         
  -1   7   3       1139.87       1082.49        42.62 o                         
   0   7   3        328.38        314.99        30.09 o                         
   1   7   3       6576.16       6520.32        89.15 o                         
   2   7   3       8358.19       8345.39       104.71 o                         
   3   7   3       2651.55       2683.45        66.40 o                         
   4   7   3       2890.59       2878.28        73.48 o                         
   5   7   3       6027.95       5773.67       115.67 o                         
   6   7   3       2383.55       2251.18        86.35 o                         
 -10   8   3        102.52        359.48       129.83 o                         
  -9   8   3        220.29        196.64        81.79 o                         
  -8   8   3       1442.73       1545.57        81.30 o                         
  -7   8   3         50.18         22.67        44.98 o                         
  -6   8   3       1584.96       1564.91        66.37 o                         
  -5   8   3        249.29        243.45        45.45 o                         
  -4   8   3         41.89        -14.31        35.33 o                         
  -3   8   3         91.33        130.38        34.94 o                         
  -2   8   3        147.21        150.97        29.19 o                         
  -1   8   3        379.15        418.31        41.38 o                         
   0   8   3        118.91         77.76        34.27 o                         
   1   8   3        744.31        780.11        41.10 o                         
   2   8   3         21.06         66.75        29.80 o                         
   3   8   3        415.87        419.90        41.00 o                         
   4   8   3        265.66        233.37        48.42 o                         
   5   8   3       1409.54       1389.68        70.90 o                         
  -9   9   3       2045.49       2140.84       223.75 o                         
  -8   9   3       1438.07       1516.52        84.37 o                         
  -7   9   3       2221.87       2069.38        89.70 o                         
  -6   9   3       5178.23       5004.63       127.25 o                         
  -5   9   3       4665.55       4877.43       133.54 o                         
  -4   9   3       1074.93       1111.61        63.33 o                         
  -3   9   3       2642.20       2754.95        82.32 o                         
  -2   9   3       7654.97       7433.12       130.42 o                         
  -1   9   3       2892.81       2955.07        92.13 o                         
   0   9   3        690.65        750.78        47.64 o                         
   1   9   3        888.81        989.86        46.88 o                         
   2   9   3       4240.27       4177.08        94.20 o                         
   3   9   3       3463.52       3498.15        96.47 o                         
   4   9   3       4227.95       4265.39       132.07 o                         
  -8  10   3        153.38        319.98       175.97 o                         
  -7  10   3         22.12        -27.05        55.41 o                         
  -6  10   3        461.89        471.53       116.21 o                         
  -5  10   3        554.91        589.93        60.05 o                         
  -4  10   3         84.17         63.35        54.16 o                         
  -3  10   3        287.00        254.76        48.89 o                         
  -2  10   3        587.09        573.54        55.16 o                         
  -1  10   3        603.73        576.88        55.32 o                         
   0  10   3       1475.78       1614.19        66.59 o                         
   1  10   3        504.74        492.93        47.96 o                         
   2  10   3       1793.28       1849.61        79.04 o                         
   3  10   3        782.64        826.70        85.79 o                         
  -6  11   3       3821.98       3890.63       358.92 o                         
  -5  11   3       4132.39       4229.59       141.99 o                         
  -4  11   3       1295.33       1322.30        84.85 o                         
  -3  11   3        875.54        776.84        77.50 o                         
  -2  11   3        759.74        796.08        79.47 o                         
  -1  11   3       1198.49       1175.36        76.41 o                         
   0  11   3       2170.39       2193.61       112.96 o                         
   1 -13   4        291.25        335.26        81.43 o                         
   2 -13   4         47.78        -70.86        70.86 o                         
   3 -13   4         17.60        162.24       138.38 o                         
  -3 -12   4       1811.40       2157.11       249.15 o                         
  -2 -12   4       4480.13       4424.97       213.97 o                         
  -1 -12   4       2768.72       2825.45       120.12 o                         
   0 -12   4         53.35        134.25        46.37 o                         
   1 -12   4        335.63        424.97        60.14 o                         
   2 -12   4       3277.02       3156.84       100.36 o                         
   3 -12   4       5838.38       6027.33       137.95 o                         
   4 -12   4       3348.25       3192.80       172.26 o                         
   5 -12   4       3125.98       3087.07       294.15 o                         
   6 -12   4       2977.54       2746.50       204.44 o                         
  -5 -11   4       1148.33       1216.44       194.59 o                         
  -4 -11   4       1232.92       1296.24       139.99 o                         
  -3 -11   4         12.67         46.99        43.51 o                         
  -2 -11   4         26.49        116.00        41.08 o                         
  -1 -11   4        358.00        406.69        55.55 o                         
   0 -11   4         14.41          4.47        39.60 o                         
   1 -11   4         15.02         26.56        38.13 o                         
   2 -11   4       1742.68       1754.23        74.64 o                         
   3 -11   4       1054.43       1129.70        88.07 o                         
   4 -11   4          4.06         32.19        49.00 o                         
   5 -11   4        548.46        582.16        80.42 o                         
   6 -11   4        193.70        209.93        54.52 o                         
   7 -11   4          1.97       -173.41       173.41 o                         
  -6 -10   4       3237.16       3219.55       267.88 o                         
  -5 -10   4       6298.04       6240.55       150.84 o                         
  -4 -10   4       2034.26       2151.98        96.93 o                         
  -3 -10   4         54.02        119.64        39.19 o                         
  -2 -10   4        471.96        448.71        44.30 o                         
  -1 -10   4       7814.20       8152.94       157.41 o                         
   0 -10   4       7039.85       7236.17       132.45 o                         
   1 -10   4       2847.22       2930.18        86.45 o                         
   2 -10   4       6534.88       6449.98       118.91 o                         
   3 -10   4       7434.33       7511.74       127.64 o                         
   4 -10   4       1538.26       1486.00        73.99 o                         
   5 -10   4       1162.32       1262.51        70.68 o                         
   6 -10   4       6181.67       6268.53       148.34 o                         
   7 -10   4       4463.27       4357.70       165.77 o                         
   8 -10   4        896.70        927.65       228.17 o                         
  -7  -9   4        695.19        741.10       109.79 o                         
  -6  -9   4        118.95        117.94        47.68 o                         
  -5  -9   4        153.42        196.11        44.88 o                         
  -4  -9   4        362.82        359.72        42.18 o                         
  -3  -9   4        495.60        527.64        41.06 o                         
  -2  -9   4        130.57        150.14        36.32 o                         
  -1  -9   4       1025.93       1007.81        52.60 o                         
   0  -9   4          8.71         17.27        35.44 o                         
   1  -9   4        803.14        754.76        48.47 o                         
   2  -9   4        295.09        393.12        41.76 o                         
   3  -9   4        981.59       1003.81        53.67 o                         
   4  -9   4          5.75         56.09        37.42 o                         
   5  -9   4         54.24         53.38        39.85 o                         
   6  -9   4         53.44        114.04        48.77 o                         
   7  -9   4        333.15        315.32        88.37 o                         
   8  -9   4        608.06        569.92        60.13 o                         
   9  -9   4         22.28        103.50       101.20 o                         
  -8  -8   4       3973.88       4149.81       261.71 o                         
  -7  -8   4       2354.12       2291.58        80.11 o                         
  -6  -8   4        742.45        703.51        55.59 o                         
  -5  -8   4       2615.92       2688.33        84.31 o                         
  -4  -8   4       7532.14       7719.28       179.96 o                         
  -3  -8   4       3360.71       3493.18        64.00 o                         
  -2  -8   4       1615.70       1585.84        47.29 o                         
  -1  -8   4       9916.43      10182.09       129.45 o                         
   0  -8   4       8647.41       8608.42       128.45 o                         
   1  -8   4       8088.43       7990.27       124.41 o                         
   2  -8   4      10547.80      10371.11       157.70 o                         
   3  -8   4      13778.27      13698.22       160.75 o                         
   4  -8   4       3707.39       3795.60        91.17 o                         
   5  -8   4         37.75         77.71        43.43 o                         
   6  -8   4        563.98        562.81        70.16 o                         
   7  -8   4       5840.87       5769.88       122.67 o                         
   8  -8   4       5453.09       5370.15       119.91 o                         
   9  -8   4       3693.57       3914.57       122.48 o                         
  10  -8   4       2965.97       2800.78       295.51 o                         
  -9  -7   4        177.76        157.38        99.57 o                         
  -8  -7   4        936.89        920.93        55.70 o                         
  -7  -7   4         52.52         22.15        35.64 o                         
  -6  -7   4         60.04        100.68        32.71 o                         
  -5  -7   4        332.81        332.81        30.33 o                         
  -4  -7   4         42.37         64.89        21.93 o                         
  -3  -7   4       2552.13       2560.61        45.91 o                         
  -2  -7   4        899.05        857.16        29.04 o                         
  -1  -7   4       5362.90       5290.54        76.70 o                         
   0  -7   4       4882.09       4802.27        88.48 o                         
   1  -7   4          4.27         33.74        26.73 o                         
   2  -7   4         65.64         95.08        33.79 o                         
   3  -7   4         30.50         53.88        28.90 o                         
   4  -7   4       3568.01       3412.27        90.50 o                         
   5  -7   4       3350.26       3345.44        98.44 o                         
   6  -7   4        701.31        757.32        89.79 o                         
   7  -7   4       4812.96       4775.83       132.48 o                         
   8  -7   4         90.37        119.47        40.38 o                         
   9  -7   4        636.48        692.52        50.76 o                         
  10  -7   4          1.20        -70.53        70.53 o                         
  -9  -6   4       2016.57       1894.94        73.37 o                         
  -8  -6   4       6444.25       6205.32       103.90 o                         
  -7  -6   4       3886.07       3803.85        83.54 o                         
  -6  -6   4        756.64        769.65        39.54 o                         
  -5  -6   4        433.66        449.90        31.77 o                         
  -4  -6   4       3276.81       3288.46        53.72 o                         
  -3  -6   4       5865.00       5799.09        54.63 o                         
  -2  -6   4      20175.03      20207.17       141.67 o                         
  -1  -6   4      28184.58      27881.47       204.80 o                         
   0  -6   4      21631.24      21403.93       226.68 o                         
   1  -6   4       3689.30       3751.20        79.40 o                         
   2  -6   4        772.01        749.02        40.70 o                         
   3  -6   4       6251.31       6436.20        95.84 o                         
   4  -6   4      10381.03      10123.06       125.15 o                         
   5  -6   4       7555.44       7644.55       116.19 o                         
   6  -6   4      12434.28      12402.79       197.85 o                         
   7  -6   4       6652.28       6670.19       111.90 o                         
   8  -6   4       1589.27       1602.43        59.37 o                         
   9  -6   4        784.52        792.50        54.97 o                         
  10  -6   4       2157.61       2201.55       108.69 o                         
 -10  -5   4        130.70        172.56       111.61 o                         
  -9  -5   4         96.30        144.33        42.52 o                         
  -8  -5   4        629.34        659.90        40.38 o                         
  -7  -5   4         55.05         70.69        28.89 o                         
  -6  -5   4       5205.19       5148.00        80.15 o                         
  -5  -5   4        625.74        622.20        35.20 o                         
  -4  -5   4       6106.99       5954.10        63.67 o                         
  -3  -5   4       5310.44       5215.77        50.58 o                         
  -2  -5   4         55.95         71.23        13.11 o                         
  -1  -5   4        183.78        187.19        10.51 o                         
   0  -5   4         74.11        101.05        19.12 o                         
   1  -5   4       6053.64       6043.74        72.99 o                         
   2  -5   4       5349.30       5170.66        68.69 o                         
   3  -5   4       1773.46       1844.53        53.42 o                         
   4  -5   4       2112.72       1996.08        63.12 o                         
   5  -5   4        842.21        884.55        62.36 o                         
   6  -5   4        507.62        484.63        34.86 o                         
   7  -5   4       1174.06       1123.92        48.47 o                         
   8  -5   4        490.45        553.51        40.63 o                         
   9  -5   4         80.36        153.22        37.71 o                         
  10  -5   4          0.73         20.63        44.28 o                         
 -10  -4   4       1038.95       1085.42        59.08 o                         
  -9  -4   4        867.32       1015.76        51.05 o                         
  -8  -4   4       1448.61       1503.19        48.31 o                         
  -7  -4   4       1632.41       1663.62        50.69 o                         
  -6  -4   4       2889.64       2841.95        57.98 o                         
  -5  -4   4      14753.44      14555.11       106.53 o                         
  -4  -4   4      29349.52      28596.22       161.09 o                         
  -3  -4   4      17317.59      17625.56       109.05 o                         
  -2  -4   4       4305.87       4412.02        42.61 o                         
  -1  -4   4      11194.09      10989.52        76.19 o                         
   0  -4   4      22212.43      22647.00       162.85 o                         
   1  -4   4       5094.30       4887.86        59.69 o                         
   2  -4   4       8308.96       8394.70        86.33 o                         
   3  -4   4      18480.58      18479.58       149.86 o                         
   4  -4   4       8138.37       8023.81        88.93 o                         
   5  -4   4       3878.66       3746.13        63.12 o                         
   6  -4   4      10082.56      10076.47       119.46 o                         
   7  -4   4      16269.97      16337.17       179.41 o                         
   8  -4   4       4853.06       4834.26        97.34 o                         
   9  -4   4        111.46        129.43        36.30 o                         
  10  -4   4        744.51        765.93        58.10 o                         
  11  -4   4       1592.26       1474.26       155.14 o                         
 -11  -3   4        712.55        760.18       117.45 o                         
 -10  -3   4         27.60        125.66        37.63 o                         
  -9  -3   4       1587.00       1654.10        55.90 o                         
  -8  -3   4         20.23         61.68        29.97 o                         
  -7  -3   4       1347.60       1301.44        46.86 o                         
  -6  -3   4         56.62         65.36        30.75 o                         
  -5  -3   4        424.83        439.88        19.99 o                         
  -4  -3   4       1087.00       1097.25        26.86 o                         
  -3  -3   4       1287.53       1342.85        26.81 o                         
  -2  -3   4        333.65        361.75        13.99 o                         
  -1  -3   4        350.42        353.04        12.96 o                         
   0  -3   4        519.15        508.56        14.68 o                         
   1  -3   4        463.35        457.10        15.53 o                         
   2  -3   4       7596.30       7609.35        76.94 o                         
   3  -3   4          2.17         -4.01        15.25 o                         
   4  -3   4       3039.01       3019.15        46.88 o                         
   5  -3   4       2528.62       2593.92        42.15 o                         
   6  -3   4         37.86         43.55        26.56 o                         
   7  -3   4          3.61         24.99        27.26 o                         
   8  -3   4        811.57        871.41        49.65 o                         
   9  -3   4       1563.54       1597.37        70.37 o                         
  10  -3   4        371.50        278.40        55.34 o                         
 -11  -2   4       2072.46       2145.74       115.50 o                         
 -10  -2   4        803.38        833.46        53.05 o                         
  -9  -2   4        525.41        561.91        42.07 o                         
  -8  -2   4       5161.86       5247.71        93.57 o                         
  -7  -2   4      11518.42      11571.19       125.75 o                         
  -6  -2   4       1776.96       1760.30        41.51 o                         
  -5  -2   4       5363.73       5132.08        51.40 o                         
  -4  -2   4      37702.32      36862.59       155.67 o                         
  -3  -2   4      35365.61      35016.96       143.18 o                         
  -2  -2   4       4917.86       4914.59        35.42 o                         
  -1  -2   4       4133.43       4247.49        32.69 o                         
   0  -2   4      13428.61      13756.06        68.04 o                         
   1  -2   4       5100.60       5018.37        36.34 o                         
   2  -2   4      10292.30      10399.94        74.30 o                         
   3  -2   4      34698.73      33645.02       184.30 o                         
   4  -2   4      53924.33      52779.38       277.37 o                         
   5  -2   4       8409.41       8284.87        83.31 o                         
   6  -2   4        184.34        271.25        26.30 o                         
   7  -2   4       3552.21       3669.70        59.54 o                         
   8  -2   4       2995.27       3008.04        76.78 o                         
   9  -2   4       1157.03       1243.72        60.46 o                         
  10  -2   4       2584.23       2762.34       123.35 o                         
 -11  -1   4        199.79        133.19        43.74 o                         
 -10  -1   4         41.35         44.03        37.96 o                         
  -9  -1   4        464.33        557.09        41.21 o                         
  -8  -1   4          3.26         32.64        33.72 o                         
  -7  -1   4        667.05        684.80        34.18 o                         
  -6  -1   4       1462.58       1511.11        35.33 o                         
  -5  -1   4       1084.70       1101.43        28.67 o                         
  -4  -1   4       3707.24       3637.81        37.71 o                         
  -3  -1   4        133.95        167.49        10.59 o                         
  -2  -1   4      13565.67      13792.08        63.61 o                         
  -1  -1   4      22105.38      22227.54       107.11 o                         
   0  -1   4         34.47         52.23         5.41 o                         
   1  -1   4       1757.39       1796.71        18.53 o                         
   2  -1   4       5041.94       5247.07        39.61 o                         
   3  -1   4       2123.79       2073.11        30.30 o                         
   4  -1   4        779.77        810.92        25.09 o                         
   5  -1   4       3527.52       3383.03        51.64 o                         
   6  -1   4       1904.59       1963.88        43.70 o                         
   7  -1   4          0.58         -4.42        23.82 o                         
   8  -1   4        488.58        530.24        42.32 o                         
   9  -1   4         15.42         22.13        41.16 o                         
  10  -1   4         35.75         91.80        41.55 o                         
 -11   0   4       2209.67       2150.66        78.21 o                         
 -10   0   4       1347.72       1328.32        63.82 o                         
  -9   0   4         38.02         26.28        35.16 o                         
  -8   0   4       4398.48       4317.18        76.88 o                         
  -7   0   4      28791.02      27893.05       246.40 o                         
  -6   0   4      16829.39      16119.35       149.08 o                         
  -5   0   4       6534.50       6406.13        68.39 o                         
  -4   0   4       3847.96       3848.06        42.11 o                         
  -3   0   4      16854.14      17496.76        85.24 o                         
  -2   0   4       2055.36       2139.79        19.14 o                         
  -1   0   4       7336.49       7422.92        55.36 o                         
   0   0   4      58888.06      58866.09       211.69 o                         
   1   0   4      71117.45      70256.02       271.83 o                         
   2   0   4       7564.01       7503.71        53.16 o                         
   3   0   4       3252.00       3154.58        39.26 o                         
   4   0   4      10568.02      10560.73        83.16 o                         
   5   0   4       6078.34       6061.02        69.03 o                         
   6   0   4       1956.32       2084.58        43.27 o                         
   7   0   4       3582.51       3703.04        71.27 o                         
   8   0   4       5973.67       6309.31       115.69 o                         
   9   0   4       2744.98       2811.69        89.51 o                         
  10   0   4       1113.69       1164.13        78.41 o                         
 -11   1   4          4.19         11.11        45.53 o                         
 -10   1   4         27.85         31.09        41.25 o                         
  -9   1   4         16.71         -0.17        37.39 o                         
  -8   1   4       2478.36       2389.66        62.07 o                         
  -7   1   4       3856.89       3717.27        61.60 o                         
  -6   1   4         85.53         87.18        26.73 o                         
  -5   1   4       8527.21       8300.54        71.89 o                         
  -4   1   4        823.20        746.19        23.29 o                         
  -3   1   4        487.97        529.74        15.80 o                         
  -2   1   4        454.22        532.61        11.35 o                         
  -1   1   4        203.57        222.72         9.27 o                         
   0   1   4       3541.46       3540.89        29.81 o                         
   1   1   4       2835.71       2887.90        32.01 o                         
   2   1   4       3322.57       3399.00        48.48 o                         
   3   1   4          2.89         25.75        12.59 o                         
   4   1   4       1906.49       1831.71        31.73 o                         
   5   1   4        129.65        160.47        21.77 o                         
   6   1   4       2108.77       2141.36        54.32 o                         
   7   1   4        224.11        172.16        37.85 o                         
   8   1   4        817.85        787.63        51.94 o                         
   9   1   4          7.87         39.86        41.82 o                         
  10   1   4        108.82        351.34       155.20 o                         
 -12   2   4        139.48         14.43       104.63 o                         
 -11   2   4       1987.15       2211.61        91.60 o                         
 -10   2   4       8826.16       8862.59       154.53 o                         
  -9   2   4       6226.31       6127.81       114.83 o                         
  -8   2   4       3718.73       3666.78        80.54 o                         
  -7   2   4       5593.08       5412.90        82.63 o                         
  -6   2   4       6320.56       6072.38        62.13 o                         
  -5   2   4       1785.05       1743.27        42.31 o                         
  -4   2   4       5044.43       4929.02        49.19 o                         
  -3   2   4      29583.94      29400.49       164.56 o                         
  -2   2   4      10804.29      10574.55        66.73 o                         
  -1   2   4       6012.08       5995.71        44.29 o                         
   0   2   4      18885.14      19358.48        99.47 o                         
   1   2   4      34988.98      34962.84       192.45 o                         
   2   2   4      19477.41      19499.52       145.30 o                         
   3   2   4       6573.21       6284.07        70.39 o                         
   4   2   4       2811.96       2815.51        44.35 o                         
   5   2   4       4177.89       4067.03        74.20 o                         
   6   2   4        799.41        822.44        46.76 o                         
   7   2   4       4967.33       4894.43       122.49 o                         
   8   2   4       8192.33       8295.98       138.63 o                         
   9   2   4       5977.67       6140.89       133.14 o                         
 -11   3   4       1002.41       1012.43        63.65 o                         
 -10   3   4       1034.33       1088.04        57.53 o                         
  -9   3   4        285.43        284.46        40.12 o                         
  -8   3   4        550.46        638.72        42.54 o                         
  -7   3   4       1016.73       1041.19        42.29 o                         
  -6   3   4        830.19        796.41        42.39 o                         
  -5   3   4       4084.51       4027.97        50.62 o                         
  -4   3   4        338.66        279.39        17.76 o                         
  -3   3   4        425.13        441.24        23.83 o                         
  -2   3   4         57.09         82.01        16.20 o                         
  -1   3   4        354.66        335.47        20.24 o                         
   0   3   4       5869.12       5815.28        52.98 o                         
   1   3   4       9240.70       9287.49        72.82 o                         
   2   3   4       2878.69       3006.38        44.58 o                         
   3   3   4      10588.52      10444.71        85.94 o                         
   4   3   4        834.52        815.10        32.31 o                         
   5   3   4        795.12        754.83        44.81 o                         
   6   3   4        137.70        124.20        37.34 o                         
   7   3   4        644.51        626.19        49.35 o                         
   8   3   4       2675.67       2662.38        84.70 o                         
   9   3   4         40.24        165.00        60.69 o                         
 -11   4   4        737.89        780.80        78.88 o                         
 -10   4   4       3281.02       3290.34        93.41 o                         
  -9   4   4       3328.95       3300.65        86.78 o                         
  -8   4   4       3870.48       3903.37        82.30 o                         
  -7   4   4       7679.63       7725.93        99.60 o                         
  -6   4   4       4185.29       4190.60        76.50 o                         
  -5   4   4        588.04        628.58        31.34 o                         
  -4   4   4       4744.36       4717.76        71.16 o                         
  -3   4   4      18881.05      18787.98       135.26 o                         
  -2   4   4      31733.43      31804.07       193.91 o                         
  -1   4   4      17164.59      17150.67       114.96 o                         
   0   4   4      13280.70      13307.72       123.44 o                         
   1   4   4       3620.42       3654.90        47.93 o                         
   2   4   4        353.82        486.57        34.57 o                         
   3   4   4        117.73        187.75        24.44 o                         
   4   4   4      11773.08      11615.87       127.31 o                         
   5   4   4      12983.70      12680.55       153.09 o                         
   6   4   4       5592.17       5320.46       109.06 o                         
   7   4   4       3994.35       3936.32       100.50 o                         
   8   4   4       1974.15       2040.28        77.99 o                         
 -11   5   4        238.84        205.68        82.99 o                         
 -10   5   4       1879.39       1835.68        78.50 o                         
  -9   5   4        834.99        826.54        56.02 o                         
  -8   5   4       2004.66       2033.87        69.91 o                         
  -7   5   4       1107.54       1049.07        48.72 o                         
  -6   5   4        174.16        102.19        37.07 o                         
  -5   5   4        386.69        339.70        31.72 o                         
  -4   5   4         53.60         26.20        27.44 o                         
  -3   5   4       8411.60       8309.31        78.41 o                         
  -2   5   4       5798.28       5748.11        71.97 o                         
  -1   5   4       1761.43       1807.93        40.13 o                         
   0   5   4       4774.11       4725.68        72.09 o                         
   1   5   4         35.45         37.18        19.39 o                         
   2   5   4         58.32         73.37        26.71 o                         
   3   5   4          1.18         33.30        27.14 o                         
   4   5   4        503.47        471.10        35.04 o                         
   5   5   4       2204.23       2025.67        69.44 o                         
   6   5   4         25.12         47.79        41.52 o                         
   7   5   4        436.71        409.52        50.85 o                         
   8   5   4         34.34          3.68       118.04 o                         
 -11   6   4       2686.86       2023.22       207.79 o                         
 -10   6   4       3777.56       3769.16       125.74 o                         
  -9   6   4        329.40        272.93        45.93 o                         
  -8   6   4          7.70         -6.56        40.15 o                         
  -7   6   4       2666.18       2625.17        74.85 o                         
  -6   6   4       8496.06       8495.66       124.40 o                         
  -5   6   4      11572.77      11384.20       129.56 o                         
  -4   6   4       7129.33       7127.73        97.67 o                         
  -3   6   4      14150.78      13930.41       132.05 o                         
  -2   6   4       4400.13       4283.94        81.10 o                         
  -1   6   4         84.36        146.96        30.12 o                         
   0   6   4       3600.72       3502.25        60.80 o                         
   1   6   4      11269.81      11393.26       130.61 o                         
   2   6   4       5841.91       5705.58        87.23 o                         
   3   6   4       1106.30       1157.55        46.97 o                         
   4   6   4       5806.88       5770.75       106.25 o                         
   5   6   4       6739.07       6296.65       119.23 o                         
   6   6   4       3477.67       3402.06       101.56 o                         
   7   6   4       1314.72       1246.37        85.77 o                         
 -10   7   4         80.59         23.81        50.04 o                         
  -9   7   4          9.76         54.79        60.13 o                         
  -8   7   4         41.78          3.26        38.32 o                         
  -7   7   4        183.58        203.78        37.10 o                         
  -6   7   4       2474.12       2445.60        70.68 o                         
  -5   7   4        465.72        460.32        35.74 o                         
  -4   7   4        359.21        424.09        36.93 o                         
  -3   7   4         45.41         37.90        28.44 o                         
  -2   7   4        317.11        309.27        40.26 o                         
  -1   7   4         31.74         27.21        28.38 o                         
   0   7   4        323.95        316.71        50.07 o                         
   1   7   4         23.88         18.62        30.32 o                         
   2   7   4          7.21          5.68        29.33 o                         
   3   7   4         69.06         29.70        31.18 o                         
   4   7   4        374.53        385.54        57.34 o                         
   5   7   4       2118.25       2122.10        76.12 o                         
   6   7   4        258.42        232.01        49.49 o                         
  -9   8   4       3135.93       3091.26       140.59 o                         
  -8   8   4        943.60        963.05        96.33 o                         
  -7   8   4       1226.06       1246.90        63.87 o                         
  -6   8   4       6186.15       6221.41       123.05 o                         
  -5   8   4       3466.79       3464.10        97.39 o                         
  -4   8   4       1458.84       1379.08        59.21 o                         
  -3   8   4       8015.32       8017.17       123.23 o                         
  -2   8   4       7552.50       7582.83       125.77 o                         
  -1   8   4       1036.93        968.49        47.14 o                         
   0   8   4         71.77         97.83        33.74 o                         
   1   8   4       3281.56       3341.67        78.42 o                         
   2   8   4       9630.73       9559.29       123.97 o                         
   3   8   4       3523.56       3580.58        89.45 o                         
   4   8   4       3608.25       3552.40        99.61 o                         
   5   8   4       3667.44       3627.61       137.93 o                         
  -8   9   4        213.56        106.30        62.08 o                         
  -7   9   4         16.95         41.71        49.06 o                         
  -6   9   4       1175.76       1154.77        84.69 o                         
  -5   9   4        803.96        828.99        61.16 o                         
  -4   9   4        273.20        297.54        52.32 o                         
  -3   9   4        122.67         81.81        36.06 o                         
  -2   9   4        113.20        108.93        47.68 o                         
  -1   9   4        737.34        735.00        60.73 o                         
   0   9   4          9.40          9.90        38.57 o                         
   1   9   4       2423.95       2405.41        72.10 o                         
   2   9   4       1998.30       1997.22        70.08 o                         
   3   9   4        201.76        227.78        50.37 o                         
   4   9   4         18.81         88.86        54.31 o                         
  -7  10   4       2207.20       2152.06       150.11 o                         
  -6  10   4       4537.28       4550.80       129.38 o                         
  -5  10   4       3668.27       3686.06       112.70 o                         
  -4  10   4         25.22         59.98        47.19 o                         
  -3  10   4         28.40         23.11        52.46 o                         
  -2  10   4       2002.94       2047.98        85.77 o                         
  -1  10   4       5568.68       5502.71       132.88 o                         
   0  10   4       2690.00       2664.46        89.14 o                         
   1  10   4       4005.17       3979.21       109.85 o                         
   2  10   4       3482.59       3350.04       124.88 o                         
   3  10   4        771.93        747.82       176.19 o                         
  -5  11   4         36.46        133.35        61.23 o                         
  -4  11   4        376.74        264.42       112.90 o                         
  -3  11   4         22.06         41.07        53.26 o                         
  -2  11   4       2141.03       2053.98       104.15 o                         
  -1  11   4        475.86        458.77        57.86 o                         
   0 -13   5        682.17        673.52       122.75 o                         
   1 -13   5       1971.88       1874.88       149.62 o                         
   2 -13   5       4105.21       3759.28       266.46 o                         
   3 -13   5       4295.44       3828.76       321.67 o                         
  -3 -12   5        534.82       1029.06       195.69 o                         
  -2 -12   5        583.59        540.52        86.30 o                         
  -1 -12   5        310.26        385.71        45.74 o                         
   0 -12   5         12.65         51.08        43.08 o                         
   1 -12   5         76.48         59.34        42.73 o                         
   2 -12   5        619.02        757.87        56.69 o                         
   3 -12   5        273.05        333.86        48.44 o                         
   4 -12   5        166.85        203.00        89.08 o                         
   5 -12   5        205.58        473.34       161.92 o                         
   6 -12   5        322.58        228.28       103.25 o                         
  -4 -11   5        898.54       1246.08       147.33 o                         
  -3 -11   5        227.69        267.48        59.03 o                         
  -2 -11   5       2969.66       3087.94        98.24 o                         
  -1 -11   5       6117.42       6318.60       151.24 o                         
   0 -11   5       3713.50       3719.42        99.85 o                         
   1 -11   5       2343.88       2429.86        80.80 o                         
   2 -11   5       4782.42       4609.93       114.49 o                         
   3 -11   5       3620.09       3694.52       101.50 o                         
   4 -11   5       1355.25       1388.45        76.11 o                         
   5 -11   5       2992.64       3139.48       124.32 o                         
   6 -11   5       3085.32       2978.22       115.69 o                         
   7 -11   5       1151.08        696.23       181.85 o                         
  -6 -10   5        175.20        275.69        87.94 o                         
  -5 -10   5          4.99          0.04        57.52 o                         
  -4 -10   5        165.22        210.36        40.72 o                         
  -3 -10   5          6.86         -8.40        37.06 o                         
  -2 -10   5          1.42         13.21        33.77 o                         
  -1 -10   5        436.47        514.92        59.08 o                         
   0 -10   5        216.92        261.89        40.68 o                         
   1 -10   5         30.10         71.28        38.47 o                         
   2 -10   5         53.41         80.90        38.50 o                         
   3 -10   5        971.43        979.10        63.47 o                         
   4 -10   5         12.40         12.00        38.59 o                         
   5 -10   5       1055.67       1104.91        64.90 o                         
   6 -10   5        230.38        258.02        46.27 o                         
   7 -10   5         15.10         34.89        53.05 o                         
  -7  -9   5       1017.93        943.74       109.55 o                         
  -6  -9   5        747.72        740.72        58.57 o                         
  -5  -9   5       5034.36       5061.28       119.08 o                         
  -4  -9   5       5009.01       4941.11       111.36 o                         
  -3  -9   5        292.38        341.65        37.50 o                         
  -2  -9   5       2205.79       2254.04        63.84 o                         
  -1  -9   5       9426.24       9458.29       135.34 o                         
   0  -9   5      12725.05      12932.33       177.69 o                         
   1  -9   5       4444.27       4448.44       102.32 o                         
   2  -9   5       7422.83       7423.25       129.53 o                         
   3  -9   5       6500.72       6550.06       133.87 o                         
   4  -9   5        722.51        712.24        50.24 o                         
   5  -9   5         83.54         90.08        37.87 o                         
   6  -9   5       5076.89       4936.07       115.71 o                         
   7  -9   5       9030.03       8907.67       229.69 o                         
   8  -9   5       2684.17       2686.83        96.23 o                         
   9  -9   5       1132.08       1180.06       118.23 o                         
  -8  -8   5        676.35        720.55        99.94 o                         
  -7  -8   5         54.06         84.38        43.08 o                         
  -6  -8   5         12.66        -40.96        40.96 o                         
  -5  -8   5        142.78        153.97        39.12 o                         
  -4  -8   5        345.21        364.06        42.44 o                         
  -3  -8   5        182.89        146.27        32.76 o                         
  -2  -8   5         56.13         44.41        26.25 o                         
  -1  -8   5       5292.70       5276.79       110.64 o                         
   0  -8   5       2062.15       2084.80        62.70 o                         
   1  -8   5        210.03        278.29        36.54 o                         
   2  -8   5       1708.41       1660.94        67.48 o                         
   3  -8   5        346.85        332.34        38.89 o                         
   4  -8   5        616.76        733.90        47.14 o                         
   5  -8   5        178.73        252.34        41.82 o                         
   6  -8   5       1638.03       1561.59        67.27 o                         
   7  -8   5        581.64        557.53        50.09 o                         
   8  -8   5         83.43         72.82        44.69 o                         
   9  -8   5        196.57        127.08        70.07 o                         
  -9  -7   5       2146.20       1888.59       238.71 o                         
  -8  -7   5       4124.66       3989.73        98.34 o                         
  -7  -7   5       2069.93       1924.67        68.43 o                         
  -6  -7   5         72.34         45.98        30.36 o                         
  -5  -7   5       1975.62       1941.43        60.86 o                         
  -4  -7   5      12130.23      11978.01       108.06 o                         
  -3  -7   5      14651.16      14597.55       110.51 o                         
  -2  -7   5      11406.23      11499.78       104.29 o                         
  -1  -7   5      15216.69      15074.95       141.70 o                         
   0  -7   5      12122.40      11772.72       133.90 o                         
   1  -7   5         40.86         32.92        31.81 o                         
   2  -7   5        315.02        308.20        28.01 o                         
   3  -7   5      10126.67       9781.96       132.59 o                         
   4  -7   5      13247.01      13261.22       177.39 o                         
   5  -7   5       4963.79       4917.56       102.20 o                         
   6  -7   5       2902.67       2985.52       114.72 o                         
   7  -7   5       6142.18       6040.08       126.80 o                         
   8  -7   5       2870.21       2921.11        92.92 o                         
   9  -7   5       1531.50       1519.09        70.50 o                         
  10  -7   5       1984.80       2021.19       238.66 o                         
 -10  -6   5        145.59       -101.68       121.12 o                         
  -9  -6   5          0.05         18.61        39.34 o                         
  -8  -6   5          5.97         10.52        37.37 o                         
  -7  -6   5       1266.17       1297.07        49.58 o                         
  -6  -6   5        765.23        763.94        39.53 o                         
  -5  -6   5        912.75        956.64        39.51 o                         
  -4  -6   5       8296.21       8099.96        81.22 o                         
  -3  -6   5        275.39        324.66        18.30 o                         
  -2  -6   5        694.86        707.85        26.04 o                         
  -1  -6   5         96.97        116.43        15.78 o                         
   0  -6   5        323.99        307.83        23.58 o                         
   1  -6   5       1840.48       1762.80        46.41 o                         
   2  -6   5         33.06         21.82        32.29 o                         
   3  -6   5       2441.30       2476.10        49.57 o                         
   4  -6   5        352.11        357.00        34.06 o                         
   5  -6   5       1498.66       1594.42        51.24 o                         
   6  -6   5         22.31         41.49        30.24 o                         
   7  -6   5       1575.90       1628.76        57.24 o                         
   8  -6   5          1.96          8.31        31.62 o                         
   9  -6   5        645.98        574.58        50.99 o                         
  10  -6   5         48.57        -69.58        69.58 o                         
 -10  -5   5       1031.99       1005.17        81.68 o                         
  -9  -5   5         95.75        163.26        39.93 o                         
  -8  -5   5       1078.57       1033.35        49.98 o                         
  -7  -5   5       6290.65       6258.36        90.84 o                         
  -6  -5   5       4964.84       5102.07        75.98 o                         
  -5  -5   5       9650.60       9492.24        91.08 o                         
  -4  -5   5      12707.29      12768.65        96.16 o                         
  -3  -5   5       9322.77       9271.14        71.69 o                         
  -2  -5   5       3124.28       3157.44        39.70 o                         
  -1  -5   5       9579.87       9387.40        72.21 o                         
   0  -5   5      21907.86      21786.87       143.90 o                         
   1  -5   5       6996.21       6879.71        80.01 o                         
   2  -5   5       4484.31       4472.71        54.62 o                         
   3  -5   5       6152.88       6066.92        82.64 o                         
   4  -5   5      15000.56      15197.60       139.99 o                         
   5  -5   5       9809.72       9731.90       112.70 o                         
   6  -5   5       7925.90       7984.91       109.05 o                         
   7  -5   5       7570.50       7588.98       103.87 o                         
   8  -5   5       1868.02       1857.03        59.68 o                         
   9  -5   5        231.50        169.50        38.47 o                         
  10  -5   5        846.24        898.83       108.54 o                         
 -10  -4   5        351.14        344.86        45.56 o                         
  -9  -4   5        780.87        770.15        47.88 o                         
  -8  -4   5       1303.17       1343.31        52.43 o                         
  -7  -4   5        962.16       1009.19        42.13 o                         
  -6  -4   5        219.48        241.05        29.73 o                         
  -5  -4   5         87.44        111.94        22.00 o                         
  -4  -4   5       3597.22       3573.46        51.51 o                         
  -3  -4   5       1075.16       1020.96        22.68 o                         
  -2  -4   5       1010.49       1056.70        25.51 o                         
  -1  -4   5        168.50        182.28        11.30 o                         
   0  -4   5         21.73         54.15        14.81 o                         
   1  -4   5       4045.19       3943.09        50.90 o                         
   2  -4   5       8064.67       8097.68        77.12 o                         
   3  -4   5       4582.30       4504.22        57.55 o                         
   4  -4   5      13403.35      12920.67       116.67 o                         
   5  -4   5          7.41         33.92        22.01 o                         
   6  -4   5        494.67        450.42        33.98 o                         
   7  -4   5        442.13        420.72        34.23 o                         
   8  -4   5         53.12         91.97        33.62 o                         
   9  -4   5       1267.12       1243.09        60.44 o                         
  10  -4   5         25.44         27.68        44.18 o                         
 -11  -3   5       1527.56       1791.10       252.77 o                         
 -10  -3   5       1732.67       1863.14        67.14 o                         
  -9  -3   5       1456.56       1382.90        52.43 o                         
  -8  -3   5       3128.23       3110.21        72.36 o                         
  -7  -3   5       6990.25       6897.48        93.89 o                         
  -6  -3   5       5880.64       5790.38        81.12 o                         
  -5  -3   5      16955.19      16494.31       100.34 o                         
  -4  -3   5      25139.48      24519.62       163.36 o                         
  -3  -3   5      17086.24      16701.80       100.90 o                         
  -2  -3   5        655.76        684.77        20.85 o                         
  -1  -3   5       1654.44       1675.17        28.22 o                         
   0  -3   5       6098.61       6015.00        43.77 o                         
   1  -3   5      14652.50      14684.57       107.13 o                         
   2  -3   5      22254.62      22260.22       153.29 o                         
   3  -3   5      43031.62      42241.19       246.37 o                         
   4  -3   5      17824.23      17329.09       123.20 o                         
   5  -3   5       1169.50       1184.28        37.96 o                         
   6  -3   5         75.82        138.52        24.84 o                         
   7  -3   5       4344.05       4302.72        90.88 o                         
   8  -3   5       3938.08       3969.18        98.42 o                         
   9  -3   5       3632.45       3680.98       100.97 o                         
  10  -3   5       3466.15       3577.86       126.85 o                         
 -11  -2   5        570.04        576.02        55.05 o                         
 -10  -2   5         82.02        111.39        40.89 o                         
  -9  -2   5       1948.66       2000.00        63.64 o                         
  -8  -2   5         30.61         50.15        34.33 o                         
  -7  -2   5       3319.08       3358.37        67.29 o                         
  -6  -2   5       4539.25       4475.41        60.68 o                         
  -5  -2   5        287.98        292.94        19.86 o                         
  -4  -2   5         29.93         59.23        12.01 o                         
  -3  -2   5        989.76       1028.18        21.44 o                         
  -2  -2   5      13509.89      13613.30        76.54 o                         
  -1  -2   5       1688.32       1604.44        21.43 o                         
   0  -2   5      12831.37      13337.75        71.71 o                         
   1  -2   5      18403.02      18835.21        92.58 o                         
   2  -2   5        122.43        121.83        13.30 o                         
   3  -2   5        103.37         76.02        13.20 o                         
   4  -2   5        404.11        405.68        23.39 o                         
   5  -2   5        964.76        981.87        33.73 o                         
   6  -2   5       2239.23       2210.01        49.55 o                         
   7  -2   5          7.63         -0.30        26.20 o                         
   8  -2   5       1394.07       1451.80        57.56 o                         
   9  -2   5         93.87         83.79        47.28 o                         
  10  -2   5        185.21        230.40        56.21 o                         
 -11  -1   5        945.76        932.12        61.76 o                         
 -10  -1   5       1290.57       1168.77        60.13 o                         
  -9  -1   5       1626.11       1658.29        58.94 o                         
  -8  -1   5      13537.61      13571.12       148.77 o                         
  -7  -1   5      24131.22      24168.87       204.02 o                         
  -6  -1   5       6596.75       6516.49        75.56 o                         
  -5  -1   5        290.09        315.65        21.97 o                         
  -4  -1   5       3457.56       3334.64        38.69 o                         
  -3  -1   5       6909.67       7000.93        46.96 o                         
  -2  -1   5       9243.00       9157.65        53.26 o                         
  -1  -1   5      19782.93      19943.40       129.46 o                         
   0  -1   5      65192.42      64590.39       273.29 o                         
   1  -1   5      13253.33      12640.75        68.11 o                         
   2  -1   5       2508.18       2573.03        27.20 o                         
   3  -1   5       7116.91       7054.84        64.41 o                         
   4  -1   5      19758.03      19387.79       131.56 o                         
   5  -1   5       7202.74       7136.01        94.57 o                         
   6  -1   5       1089.01       1171.82        38.29 o                         
   7  -1   5       6750.48       6826.93        96.49 o                         
   8  -1   5       5218.84       5311.57       150.58 o                         
   9  -1   5       2162.18       2287.72        83.18 o                         
  10  -1   5       1377.97       1385.01       156.13 o                         
 -11   0   5        156.50        104.66        50.17 o                         
 -10   0   5       1638.51       1633.95        67.24 o                         
  -9   0   5       1226.68       1212.96        60.80 o                         
  -8   0   5        129.82         92.59        33.15 o                         
  -7   0   5        564.84        573.66        35.97 o                         
  -6   0   5        472.85        487.25        36.99 o                         
  -5   0   5       6730.19       6590.15        62.87 o                         
  -4   0   5          8.27          8.91        12.94 o                         
  -3   0   5        849.70        767.62        17.06 o                         
  -2   0   5       1336.51       1353.33        17.13 o                         
  -1   0   5        309.37        369.05        17.66 o                         
   0   0   5         49.35         90.82         7.08 o                         
   1   0   5       1614.39       1737.82        20.78 o                         
   2   0   5        151.01        165.97        12.04 o                         
   3   0   5          3.73         19.83        15.88 o                         
   4   0   5        247.48        207.80        21.75 o                         
   5   0   5       1155.96       1203.52        41.07 o                         
   6   0   5       2358.26       2413.82        52.87 o                         
   7   0   5         10.18         20.69        32.38 o                         
   8   0   5       1275.69       1310.00        65.97 o                         
   9   0   5        458.87        518.73        50.50 o                         
  10   0   5        131.68        211.16       135.59 o                         
 -12   1   5        595.44        505.35       140.81 o                         
 -11   1   5       5258.86       5166.73       123.14 o                         
 -10   1   5       6862.60       6901.18       130.73 o                         
  -9   1   5        874.24        825.01        51.58 o                         
  -8   1   5        977.88        883.01        46.55 o                         
  -7   1   5      10725.80      10222.52       122.20 o                         
  -6   1   5       7933.69       7915.50        77.52 o                         
  -5   1   5       3079.58       3189.23        49.44 o                         
  -4   1   5       7498.50       7408.20        67.60 o                         
  -3   1   5      24147.13      23867.54       119.75 o                         
  -2   1   5      10193.27      10175.49        59.75 o                         
  -1   1   5       4104.07       4110.46        34.42 o                         
   0   1   5      42465.21      41976.49       182.04 o                         
   1   1   5      36882.31      35979.77       171.49 o                         
   2   1   5       7499.55       7263.60        67.87 o                         
   3   1   5        178.68        232.89        25.48 o                         
   4   1   5       3949.80       3998.44        60.13 o                         
   5   1   5       3677.19       3751.94        60.88 o                         
   6   1   5       3475.62       3593.81        80.09 o                         
   7   1   5       9719.35       9518.16       143.16 o                         
   8   1   5      13826.04      13759.74       180.46 o                         
   9   1   5       3866.78       3896.72       106.91 o                         
 -11   2   5        213.76        255.41        47.05 o                         
 -10   2   5         61.01         76.17        43.53 o                         
  -9   2   5         57.67        124.42        38.29 o                         
  -8   2   5         23.91        110.11        36.48 o                         
  -7   2   5       1296.61       1336.52        52.77 o                         
  -6   2   5         63.12         47.34        27.98 o                         
  -5   2   5       2634.09       2633.65        41.55 o                         
  -4   2   5       2256.84       2245.02        34.60 o                         
  -3   2   5       2218.57       2133.20        34.30 o                         
  -2   2   5       3389.91       3433.12        33.31 o                         
  -1   2   5       3860.82       3924.59        36.46 o                         
   0   2   5       3212.91       3149.70        35.51 o                         
   1   2   5        126.67        138.79        14.80 o                         
   2   2   5      13159.21      13118.07       117.66 o                         
   3   2   5       3484.01       3328.83        50.90 o                         
   4   2   5        181.96        146.01        18.06 o                         
   5   2   5       2035.72       1913.75        60.44 o                         
   6   2   5        775.27        855.48        49.56 o                         
   7   2   5        422.26        494.86        45.49 o                         
   8   2   5         91.53        202.26        40.97 o                         
   9   2   5        628.60        724.56        76.94 o                         
 -11   3   5       1937.48       1855.15        82.67 o                         
 -10   3   5       9125.43       9203.40       157.95 o                         
  -9   3   5       4513.92       4437.88       165.83 o                         
  -8   3   5        975.85        894.01        56.07 o                         
  -7   3   5       1973.67       1976.55        55.31 o                         
  -6   3   5       2934.80       2930.80        61.77 o                         
  -5   3   5        879.90        850.72        29.10 o                         
  -4   3   5       5050.38       4931.51        68.95 o                         
  -3   3   5      44365.19      44210.34       266.08 o                         
  -2   3   5      34556.02      34508.55       203.63 o                         
  -1   3   5       4580.91       4595.14        51.09 o                         
   0   3   5        559.12        626.75        28.42 o                         
   1   3   5       3568.58       3533.13        53.74 o                         
   2   3   5       5306.72       5157.18        66.33 o                         
   3   3   5       4825.82       4798.95        71.09 o                         
   4   3   5      15715.69      15413.65       147.62 o                         
   5   3   5      14264.20      13915.44       220.87 o                         
   6   3   5       4388.53       4368.52        92.65 o                         
   7   3   5        965.85       1004.84        56.77 o                         
   8   3   5       2073.97       2177.34        80.08 o                         
 -11   4   5        764.32        673.00        68.76 o                         
 -10   4   5        947.19        923.10        57.24 o                         
  -9   4   5        726.83        781.40        59.23 o                         
  -8   4   5       2953.96       2956.41        87.24 o                         
  -7   4   5        180.53        171.11        33.68 o                         
  -6   4   5       2150.13       1970.62        60.63 o                         
  -5   4   5        127.19        113.46        47.12 o                         
  -4   4   5       3065.44       2945.67        58.98 o                         
  -3   4   5       6882.71       6897.06        73.85 o                         
  -2   4   5         19.35         43.54        20.65 o                         
  -1   4   5       8307.35       8164.77        82.74 o                         
   0   4   5       1552.18       1587.95        36.55 o                         
   1   4   5       1569.66       1636.58        43.26 o                         
   2   4   5        177.48        149.64        30.29 o                         
   3   4   5        114.04         96.11        25.35 o                         
   4   4   5        175.54        240.04        43.80 o                         
   5   4   5       1340.35       1422.56        69.50 o                         
   6   4   5        156.30        146.83        39.34 o                         
   7   4   5         20.59         18.43        40.18 o                         
   8   4   5        661.79        592.31        66.43 o                         
 -11   5   5        584.57        427.11       123.64 o                         
 -10   5   5       1040.34       1065.69        64.34 o                         
  -9   5   5        622.12        622.87        50.62 o                         
  -8   5   5        902.78        936.52        55.96 o                         
  -7   5   5       6096.07       5919.47       114.90 o                         
  -6   5   5      14718.37      14628.59       165.81 o                         
  -5   5   5       8429.37       8302.90       105.86 o                         
  -4   5   5       3083.48       3063.09        63.42 o                         
  -3   5   5       4748.96       4609.74        62.71 o                         
  -2   5   5       6017.51       6075.18        76.20 o                         
  -1   5   5       3963.94       3883.90        65.65 o                         
   0   5   5       4491.99       4644.45        64.84 o                         
   1   5   5       7886.91       7966.70       105.01 o                         
   2   5   5       5223.69       5178.13        93.59 o                         
   3   5   5       2549.04       2436.03        61.43 o                         
   4   5   5       6350.66       6177.26       103.21 o                         
   5   5   5       8398.32       8193.46       135.50 o                         
   6   5   5       4866.17       4859.19       118.16 o                         
   7   5   5       1324.51       1338.31        72.64 o                         
 -11   6   5        266.10        173.20       150.37 o                         
 -10   6   5        225.84        265.23        61.98 o                         
  -9   6   5        213.26        223.23        46.48 o                         
  -8   6   5        254.13        217.88        39.41 o                         
  -7   6   5        228.56        223.75        36.46 o                         
  -6   6   5       1513.57       1529.95        58.19 o                         
  -5   6   5         94.85        114.22        30.17 o                         
  -4   6   5        368.76        302.75        31.70 o                         
  -3   6   5        814.55        801.59        38.88 o                         
  -2   6   5       3849.04       3810.30        67.74 o                         
  -1   6   5        757.49        734.23        35.55 o                         
   0   6   5       2930.21       2853.92        58.55 o                         
   1   6   5        246.53        273.87        33.08 o                         
   2   6   5       1395.85       1380.26        52.96 o                         
   3   6   5        104.11        107.81        31.31 o                         
   4   6   5        770.31        810.60        49.95 o                         
   5   6   5       1172.06       1152.28        60.23 o                         
   6   6   5        115.37         99.78        45.40 o                         
 -10   7   5       1902.30       1743.31       102.31 o                         
  -9   7   5       1716.15       1727.16        72.22 o                         
  -8   7   5        613.70        619.01        52.07 o                         
  -7   7   5       2517.75       2401.15       100.83 o                         
  -6   7   5       5748.56       5619.47       105.38 o                         
  -5   7   5       5708.76       5617.98       101.50 o                         
  -4   7   5       3366.09       3453.32        85.28 o                         
  -3   7   5       5384.63       5367.84        89.84 o                         
  -2   7   5       1672.32       1606.70        55.30 o                         
  -1   7   5         50.74         76.14        29.07 o                         
   0   7   5       1201.41       1252.35        48.76 o                         
   1   7   5      12499.33      12508.55       149.89 o                         
   2   7   5      11837.52      11774.40       141.74 o                         
   3   7   5       5077.07       4930.70        94.06 o                         
   4   7   5       2304.28       2302.42        77.61 o                         
   5   7   5       1768.61       1820.23        79.51 o                         
  -9   8   5        269.37        192.26        90.42 o                         
  -8   8   5         73.90         77.28        49.34 o                         
  -7   8   5        230.24        180.16        41.25 o                         
  -6   8   5       2323.84       2359.35        80.17 o                         
  -5   8   5       1117.00       1145.26        64.24 o                         
  -4   8   5       1262.82       1313.87        54.87 o                         
  -3   8   5       1883.91       1943.45        64.27 o                         
  -2   8   5         19.11        -27.20        40.37 o                         
  -1   8   5         81.48         71.43        38.69 o                         
   0   8   5        747.38        841.93        48.29 o                         
   1   8   5       1722.56       1711.63        60.87 o                         
   2   8   5       1312.58       1358.68        54.85 o                         
   3   8   5         72.85         96.06        41.20 o                         
   4   8   5        947.47       1087.54        67.12 o                         
  -8   9   5       1693.99       1655.02       123.22 o                         
  -7   9   5       1842.51       1817.43        87.20 o                         
  -6   9   5       3256.32       3043.80       138.10 o                         
  -5   9   5        503.99        474.12        51.17 o                         
  -4   9   5         14.71         -2.57        39.36 o                         
  -3   9   5       1984.20       2053.97        74.28 o                         
  -2   9   5       8742.68       8890.66       161.75 o                         
  -1   9   5       5307.35       5427.77       126.49 o                         
   0   9   5       2009.21       1992.32        75.64 o                         
   1   9   5       3366.18       3341.67        90.54 o                         
   2   9   5       3009.18       3047.45        85.50 o                         
   3   9   5        397.73        424.33        58.07 o                         
  -7  10   5         62.86          4.78        73.68 o                         
  -6  10   5         33.57         60.02        55.23 o                         
  -5  10   5         28.20         62.01        51.54 o                         
  -4  10   5         56.54        111.56        50.94 o                         
  -3  10   5        460.39        485.57        59.29 o                         
  -2  10   5        410.42        439.12        53.36 o                         
  -1  10   5        149.37        153.87        44.37 o                         
   0  10   5          1.83         34.25        43.06 o                         
   1  10   5         36.96         -0.15        48.22 o                         
  -4  11   5        773.13        641.70       108.22 o                         
  -3  11   5        315.37        352.42        85.01 o                         
  -2  11   5       2327.48       2214.82       138.41 o                         
  -1  11   5       3197.02       3227.83       267.75 o                         
   2 -13   6        437.24        571.37       194.94 o                         
   3 -13   6         26.79        352.05       172.63 o                         
  -3 -12   6       1549.33       1833.04       308.82 o                         
  -2 -12   6       2698.54       2457.74       232.91 o                         
  -1 -12   6       3456.31       3751.25       107.06 o                         
   0 -12   6       3305.93       3352.32       102.77 o                         
   1 -12   6       1058.04       1070.07        62.60 o                         
   2 -12   6       3114.12       3049.54        92.56 o                         
   3 -12   6       3640.36       3630.74       102.21 o                         
   4 -12   6       1902.57       1806.18       145.06 o                         
   5 -12   6       1449.26       1135.22       199.12 o                         
  -4 -11   6        220.86        265.92        89.36 o                         
  -3 -11   6         98.08        126.68        44.91 o                         
  -2 -11   6         82.45        119.18        38.10 o                         
  -1 -11   6        699.94        697.46        53.81 o                         
   0 -11   6         67.61        154.77        38.68 o                         
   1 -11   6          2.86         40.52        38.03 o                         
   2 -11   6        694.88        732.92        55.20 o                         
   3 -11   6       1132.23       1247.25        66.63 o                         
   4 -11   6        653.90        666.06        60.92 o                         
   5 -11   6       1335.07       1430.15        80.01 o                         
   6 -11   6         76.42        105.27        81.61 o                         
  -6 -10   6       1212.02       1300.03       138.09 o                         
  -5 -10   6       2115.21       2046.34        87.73 o                         
  -4 -10   6       1447.90       1572.86        75.63 o                         
  -3 -10   6        800.80        899.41        60.49 o                         
  -2 -10   6       4117.02       4268.46        96.83 o                         
  -1 -10   6       9951.77       9995.03       147.77 o                         
   0 -10   6       7892.97       7768.73       130.89 o                         
   1 -10   6       3588.07       3608.20        94.46 o                         
   2 -10   6       3311.49       3332.52        92.04 o                         
   3 -10   6        773.45        796.11        54.46 o                         
   4 -10   6        347.52        413.12        44.05 o                         
   5 -10   6       2183.55       2147.50        81.19 o                         
   6 -10   6       7013.78       6917.12       156.60 o                         
   7 -10   6       6373.39       6281.75       165.54 o                         
   8 -10   6       1160.77       1273.15       192.26 o                         
  -7  -9   6          2.16        -65.01        85.79 o                         
  -6  -9   6        870.33        966.73        68.98 o                         
  -5  -9   6        512.83        555.55        55.55 o                         
  -4  -9   6        869.79        824.87        57.25 o                         
  -3  -9   6        789.46        782.78        48.43 o                         
  -2  -9   6       1045.58       1046.65        48.85 o                         
  -1  -9   6       3349.94       3218.67        80.23 o                         
   0  -9   6        347.29        422.06        49.99 o                         
   1  -9   6       2402.58       2364.67        74.29 o                         
   2  -9   6       2485.72       2501.91        76.35 o                         
   3  -9   6          2.75         19.00        37.57 o                         
   4  -9   6        871.09        878.72        51.29 o                         
   5  -9   6         18.92         77.47        39.64 o                         
   6  -9   6        235.49        211.20        58.28 o                         
   7  -9   6         41.60        104.13        43.59 o                         
   8  -9   6         95.13        107.36        46.59 o                         
  -8  -8   6       1877.71       1660.41       148.83 o                         
  -7  -8   6        248.49        280.89        50.00 o                         
  -6  -8   6         34.44         24.27        39.80 o                         
  -5  -8   6       7159.32       6995.57       140.21 o                         
  -4  -8   6      12901.38      12995.60       186.10 o                         
  -3  -8   6       8220.78       8194.06       121.94 o                         
  -2  -8   6       4458.19       4578.04        77.15 o                         
  -1  -8   6       5168.41       5183.86        94.95 o                         
   0  -8   6       2463.64       2420.38        62.48 o                         
   1  -8   6        595.21        575.34        39.54 o                         
   2  -8   6       5610.00       5486.94       101.30 o                         
   3  -8   6      18144.88      17768.86       183.99 o                         
   4  -8   6       7266.88       7186.70       114.11 o                         
   5  -8   6       1246.97       1189.98        59.90 o                         
   6  -8   6       4429.44       4426.75       116.81 o                         
   7  -8   6       6126.08       5869.67       128.41 o                         
   8  -8   6       1802.19       1760.04        84.62 o                         
   9  -8   6       1084.51       1193.20        98.87 o                         
  -9  -7   6        330.34        309.13        81.09 o                         
  -8  -7   6         27.08         52.19        43.81 o                         
  -7  -7   6          8.05          1.47        37.44 o                         
  -6  -7   6        145.11        125.12        33.50 o                         
  -5  -7   6        847.92        833.66        42.23 o                         
  -4  -7   6       2343.08       2330.19        53.06 o                         
  -3  -7   6         15.68         12.12        17.89 o                         
  -2  -7   6       1085.11       1111.93        39.28 o                         
  -1  -7   6         60.15         48.58        34.17 o                         
   0  -7   6        241.82        253.69        36.23 o                         
   1  -7   6        200.41        147.73        33.08 o                         
   2  -7   6        210.31        145.88        33.28 o                         
   3  -7   6         11.57         67.36        33.25 o                         
   4  -7   6         27.56         54.15        31.15 o                         
   5  -7   6         52.44         51.78        35.26 o                         
   6  -7   6        688.65        639.98        63.59 o                         
   7  -7   6        428.92        527.49        55.32 o                         
   8  -7   6         34.33         51.37        38.74 o                         
   9  -7   6        838.28        806.98        66.46 o                         
 -10  -6   6         43.12        -32.61        97.64 o                         
  -9  -6   6        300.55        228.29        43.49 o                         
  -8  -6   6       4883.97       4902.71       145.96 o                         
  -7  -6   6       6664.68       6453.18        98.71 o                         
  -6  -6   6       2601.97       2495.23        64.56 o                         
  -5  -6   6       4445.12       4378.51        79.03 o                         
  -4  -6   6      14559.84      14509.64       110.07 o                         
  -3  -6   6       9599.31       9365.64        86.31 o                         
  -2  -6   6       2227.35       2230.82        38.36 o                         
  -1  -6   6       9538.99       9266.77        90.70 o                         
   0  -6   6      13912.66      13775.67       116.48 o                         
   1  -6   6        816.15        874.04        35.72 o                         
   2  -6   6        334.88        319.36        26.87 o                         
   3  -6   6      14890.73      14779.28       143.23 o                         
   4  -6   6      19815.07      19120.33       175.90 o                         
   5  -6   6      11950.59      11819.74       154.30 o                         
   6  -6   6       3217.55       3304.12        81.45 o                         
   7  -6   6       5391.48       5305.87       102.43 o                         
   8  -6   6        941.24        912.70        51.83 o                         
   9  -6   6        283.88        216.15        45.37 o                         
  10  -6   6       1846.09       1935.71       140.55 o                         
 -10  -5   6         57.35         35.94        64.13 o                         
  -9  -5   6          0.91         31.42        38.71 o                         
  -8  -5   6        377.80        342.70        37.99 o                         
  -7  -5   6         64.51         93.42        30.82 o                         
  -6  -5   6         36.80         55.18        24.84 o                         
  -5  -5   6        500.84        511.57        26.90 o                         
  -4  -5   6       4934.03       4838.87        57.30 o                         
  -3  -5   6        319.82        341.33        16.57 o                         
  -2  -5   6       1943.86       1935.39        34.50 o                         
  -1  -5   6       2157.00       2184.32        38.26 o                         
   0  -5   6        368.41        392.42        25.48 o                         
   1  -5   6        587.47        554.71        23.53 o                         
   2  -5   6        961.34        963.74        27.26 o                         
   3  -5   6       9750.17       9295.86        87.07 o                         
   4  -5   6       2112.08       2090.02        44.25 o                         
   5  -5   6       1795.36       1767.07        50.50 o                         
   6  -5   6       3346.43       3306.28        72.62 o                         
   7  -5   6        635.60        599.14        39.46 o                         
   8  -5   6        255.83        313.28        37.39 o                         
   9  -5   6         58.90         70.39        42.59 o                         
  10  -5   6        442.26        494.80        77.57 o                         
 -10  -4   6       1436.67       1440.43        65.48 o                         
  -9  -4   6        181.91         92.89        42.26 o                         
  -8  -4   6       2233.75       2164.14        62.36 o                         
  -7  -4   6      11561.68      11298.79       160.60 o                         
  -6  -4   6       8396.77       8117.87        97.14 o                         
  -5  -4   6       7073.44       6849.42        75.63 o                         
  -4  -4   6      13997.26      13810.98       111.46 o                         
  -3  -4   6       3844.92       3721.98        41.98 o                         
  -2  -4   6         54.87         48.25        16.84 o                         
  -1  -4   6       1246.11       1321.46        27.72 o                         
   0  -4   6      32934.09      32399.21       218.18 o                         
   1  -4   6      39470.62      39231.66       235.95 o                         
   2  -4   6      22584.46      22823.02       164.61 o                         
   3  -4   6       7475.99       7546.31        85.76 o                         
   4  -4   6       8858.34       8936.41        99.81 o                         
   5  -4   6        998.10       1064.01        43.45 o                         
   6  -4   6       1091.24       1152.66        47.14 o                         
   7  -4   6       7227.52       7333.26       111.56 o                         
   8  -4   6       7748.77       7595.90       135.10 o                         
   9  -4   6       3360.67       3380.82        92.50 o                         
  10  -4   6       1390.70       1446.34       129.67 o                         
 -11  -3   6         45.02          0.73       102.14 o                         
 -10  -3   6        346.63        447.40        41.37 o                         
  -9  -3   6         53.97         31.30        34.89 o                         
  -8  -3   6       2697.61       2756.73        69.82 o                         
  -7  -3   6       7557.54       7468.88       103.51 o                         
  -6  -3   6         18.30         63.71        27.72 o                         
  -5  -3   6       1070.47       1031.92        26.85 o                         
  -4  -3   6        507.13        469.64        19.78 o                         
  -3  -3   6        956.05        900.82        22.65 o                         
  -2  -3   6       4874.95       4914.26        48.97 o                         
  -1  -3   6       1537.91       1587.11        27.00 o                         
   0  -3   6      13560.98      13582.09        83.06 o                         
   1  -3   6        880.30        840.80        24.21 o                         
   2  -3   6       6240.48       6406.22        71.15 o                         
   3  -3   6       1099.80       1100.07        30.19 o                         
   4  -3   6        772.65        712.81        27.64 o                         
   5  -3   6        258.78        257.06        24.38 o                         
   6  -3   6        560.13        609.28        37.58 o                         
   7  -3   6        301.40        323.29        32.78 o                         
   8  -3   6        123.30        128.70        37.73 o                         
   9  -3   6        780.59        947.66        64.57 o                         
  10  -3   6         27.22        -91.70        91.70 o                         
 -11  -2   6       1318.70       1384.39        78.34 o                         
 -10  -2   6       4182.10       4314.87        93.08 o                         
  -9  -2   6       5224.47       5188.32        96.81 o                         
  -8  -2   6       9010.04       9222.68       126.81 o                         
  -7  -2   6       8525.96       8650.88       106.15 o                         
  -6  -2   6       1389.46       1404.43        42.29 o                         
  -5  -2   6        666.67        660.44        23.24 o                         
  -4  -2   6       4244.87       4255.93        43.52 o                         
  -3  -2   6      19687.04      19277.34       117.10 o                         
  -2  -2   6      15281.23      14877.92        82.17 o                         
  -1  -2   6      13153.90      13045.20        82.71 o                         
   0  -2   6      22893.68      22746.04       135.82 o                         
   1  -2   6      15789.69      15958.71        89.89 o                         
   2  -2   6       6091.10       6059.25        53.17 o                         
   3  -2   6      13170.10      12704.67        88.06 o                         
   4  -2   6      14299.25      14214.02       118.56 o                         
   5  -2   6       3153.21       3124.72        57.12 o                         
   6  -2   6       1685.62       1689.32        48.82 o                         
   7  -2   6       2859.22       2908.70        69.53 o                         
   8  -2   6       6412.33       6285.40       124.10 o                         
   9  -2   6       5147.47       5190.54       129.37 o                         
  10  -2   6       3858.07       3781.82       337.01 o                         
 -11  -1   6       1027.51       1030.71        63.27 o                         
 -10  -1   6       1860.89       1871.14        67.67 o                         
  -9  -1   6        121.58         60.24        35.01 o                         
  -8  -1   6        116.16         43.40        34.10 o                         
  -7  -1   6        293.15        327.95        30.69 o                         
  -6  -1   6         96.93         85.40        27.46 o                         
  -5  -1   6       1735.59       1667.70        37.39 o                         
  -4  -1   6        477.16        461.08        24.61 o                         
  -3  -1   6       6186.07       6212.23        47.06 o                         
  -2  -1   6        851.35        831.69        15.67 o                         
  -1  -1   6        703.74        713.41        24.89 o                         
   0  -1   6       4504.82       4562.74        43.84 o                         
   1  -1   6      10026.38       9861.36        58.66 o                         
   2  -1   6       1763.08       1777.61        25.95 o                         
   3  -1   6       3446.59       3336.06        43.50 o                         
   4  -1   6       1024.09        927.25        27.89 o                         
   5  -1   6        736.10        780.02        35.49 o                         
   6  -1   6       1776.46       1779.64        48.56 o                         
   7  -1   6        640.37        652.63        43.39 o                         
   8  -1   6       3185.86       3246.11        93.82 o                         
   9  -1   6        416.24        415.41        50.47 o                         
 -11   0   6       3426.69       3736.29        99.80 o                         
 -10   0   6       3002.71       2901.23        84.67 o                         
  -9   0   6       1413.46       1426.35        61.55 o                         
  -8   0   6       3507.85       3440.11        78.23 o                         
  -7   0   6       7175.95       7342.33        93.63 o                         
  -6   0   6       5797.44       5538.91        75.18 o                         
  -5   0   6        550.03        536.46        24.12 o                         
  -4   0   6       6140.53       6067.97        57.14 o                         
  -3   0   6      15243.65      14995.42        80.97 o                         
  -2   0   6      10329.43       9825.67       120.35 o                         
  -1   0   6      25068.50      25219.44       168.38 o                         
   0   0   6      42633.01      41426.34       204.22 o                         
   1   0   6      15209.89      14638.96        76.35 o                         
   2   0   6         75.85        113.08        13.05 o                         
   3   0   6        486.60        483.27        22.15 o                         
   4   0   6      10374.49      10199.57        99.20 o                         
   5   0   6      14320.56      14438.82       145.25 o                         
   6   0   6       9453.48       9504.52       133.32 o                         
   7   0   6      10056.88       9919.16       145.90 o                         
   8   0   6       6751.57       6775.61       140.79 o                         
   9   0   6        203.55        127.23        43.81 o                         
 -11   1   6        143.72        200.59        47.90 o                         
 -10   1   6       1985.73       2029.96        83.55 o                         
  -9   1   6        220.94        196.44        41.40 o                         
  -8   1   6         95.42         91.72        34.47 o                         
  -7   1   6          2.87          6.70        28.35 o                         
  -6   1   6         41.19         15.98        24.28 o                         
  -5   1   6       3912.21       3833.49        54.50 o                         
  -4   1   6          0.79         17.72        11.98 o                         
  -3   1   6       8492.31       8525.96        60.81 o                         
  -2   1   6       9781.74       9689.00        59.30 o                         
  -1   1   6        155.56        166.94         9.18 o                         
   0   1   6        966.13        935.03        17.83 o                         
   1   1   6       3410.48       3374.41        40.52 o                         
   2   1   6       3575.36       3471.46        42.88 o                         
   3   1   6       1108.53       1107.70        30.35 o                         
   4   1   6       2775.98       2797.28        56.71 o                         
   5   1   6       4019.36       4096.84        73.31 o                         
   6   1   6          4.16          1.27        34.18 o                         
   7   1   6        533.33        462.93        44.82 o                         
   8   1   6         54.10         57.54        38.18 o                         
   9   1   6          4.33        -15.33        51.74 o                         
 -11   2   6       4016.15       4092.06       111.27 o                         
 -10   2   6       5405.62       5376.07       145.93 o                         
  -9   2   6        842.98        916.51        51.92 o                         
  -8   2   6         79.59        108.14        36.10 o                         
  -7   2   6       3414.46       3434.91        75.02 o                         
  -6   2   6       5512.87       5564.15        82.02 o                         
  -5   2   6       5693.31       5608.13        76.10 o                         
  -4   2   6      24648.19      24740.39       172.54 o                         
  -3   2   6      38177.32      37669.38       216.21 o                         
  -2   2   6      11791.58      11642.11        81.91 o                         
  -1   2   6         33.70         53.33        11.22 o                         
   0   2   6       1269.12       1256.13        28.46 o                         
   1   2   6      16446.43      15953.51       118.69 o                         
   2   2   6       6272.53       6356.57        82.80 o                         
   3   2   6       6183.05       6161.33        93.10 o                         
   4   2   6      16375.23      16071.72       165.62 o                         
   5   2   6      10651.42      10598.03       137.70 o                         
   6   2   6       1244.22       1220.56        54.74 o                         
   7   2   6       1942.74       1910.49        71.47 o                         
   8   2   6       5662.90       5640.42       119.27 o                         
 -11   3   6        111.94         95.79        46.92 o                         
 -10   3   6         38.06         16.29        41.80 o                         
  -9   3   6        553.99        611.09        46.66 o                         
  -8   3   6       1297.65       1270.63        64.58 o                         
  -7   3   6        293.37        234.46        31.63 o                         
  -6   3   6       3658.17       3719.97        80.36 o                         
  -5   3   6       2435.09       2397.82        57.82 o                         
  -4   3   6        169.70        176.25        22.00 o                         
  -3   3   6         18.96         16.65        20.15 o                         
  -2   3   6        649.49        603.00        23.50 o                         
  -1   3   6       2473.67       2481.13        35.51 o                         
   0   3   6         22.62         30.38        18.71 o                         
   1   3   6        617.16        581.55        23.30 o                         
   2   3   6         25.56         21.75        27.23 o                         
   3   3   6        440.27        481.33        36.32 o                         
   4   3   6        448.53        448.94        39.20 o                         
   5   3   6        568.63        573.02        43.42 o                         
   6   3   6          2.35         53.78        34.79 o                         
   7   3   6          4.68         69.63        39.66 o                         
   8   3   6         42.77         90.50        47.23 o                         
 -11   4   6        346.11        222.88        63.84 o                         
 -10   4   6       2019.34       1866.51        72.47 o                         
  -9   4   6       1508.65       1533.43        93.71 o                         
  -8   4   6        742.55        858.07        54.82 o                         
  -7   4   6       6232.97       6322.35       102.22 o                         
  -6   4   6      13436.16      13333.84       167.08 o                         
  -5   4   6       4084.15       3987.04        71.48 o                         
  -4   4   6        435.04        412.21        28.61 o                         
  -3   4   6       9395.56       9220.93       104.99 o                         
  -2   4   6      15708.24      15704.28       130.92 o                         
  -1   4   6       2924.97       2892.25        45.44 o                         
   0   4   6       2241.19       2168.40        55.56 o                         
   1   4   6      10432.18      10376.13       133.74 o                         
   2   4   6       7087.80       6987.90       102.77 o                         
   3   4   6       6650.20       6424.12        88.22 o                         
   4   4   6       8439.16       8373.03       123.41 o                         
   5   4   6      12381.53      11890.84       175.05 o                         
   6   4   6       2157.12       2209.80        73.62 o                         
   7   4   6         18.52         50.04        43.62 o                         
   8   4   6        406.51        575.00       160.67 o                         
 -11   5   6         30.51         -8.39        76.33 o                         
 -10   5   6        632.58        657.09        56.99 o                         
  -9   5   6        104.38         72.63        42.24 o                         
  -8   5   6         15.99         21.25        39.56 o                         
  -7   5   6        460.40        423.46        42.62 o                         
  -6   5   6       1349.51       1397.42        55.07 o                         
  -5   5   6         73.12        104.91        28.61 o                         
  -4   5   6          0.80         10.32        31.57 o                         
  -3   5   6       1286.41       1216.26        43.46 o                         
  -2   5   6         35.86         46.65        21.90 o                         
  -1   5   6       4855.97       4859.93        74.94 o                         
   0   5   6       1111.75       1199.20        39.50 o                         
   1   5   6       1082.40       1050.65        45.20 o                         
   2   5   6       2570.05       2604.25        70.75 o                         
   3   5   6        152.68        150.57        29.78 o                         
   4   5   6        825.74        783.88        49.18 o                         
   5   5   6          3.07         64.94        39.15 o                         
   6   5   6       1251.58       1183.33        66.58 o                         
   7   5   6        920.10        962.24        81.98 o                         
 -10   6   6       1549.32       1671.37        90.34 o                         
  -9   6   6       2541.35       2560.51       100.05 o                         
  -8   6   6        758.73        780.47        50.63 o                         
  -7   6   6       2319.91       2352.81        85.81 o                         
  -6   6   6      11909.08      11596.20       152.40 o                         
  -5   6   6       7051.55       7129.71       104.40 o                         
  -4   6   6       1298.02       1271.61        46.32 o                         
  -3   6   6        469.62        469.13        33.20 o                         
  -2   6   6       2203.08       2254.47        59.99 o                         
  -1   6   6       3637.73       3701.40        69.11 o                         
   0   6   6       6727.17       6764.37       100.79 o                         
   1   6   6      14253.67      14094.73       178.90 o                         
   2   6   6      13102.12      12961.35       156.29 o                         
   3   6   6       2542.56       2409.13        83.69 o                         
   4   6   6        243.48        169.62        39.99 o                         
   5   6   6       1017.51        972.36        58.50 o                         
   6   6   6       1344.86       1260.89       101.35 o                         
 -10   7   6        266.64        185.64        80.83 o                         
  -9   7   6        309.25        380.74        54.08 o                         
  -8   7   6          9.32        -35.92        37.91 o                         
  -7   7   6        688.15        719.03        49.26 o                         
  -6   7   6       1692.59       1601.86        61.22 o                         
  -5   7   6         43.62          7.79        33.35 o                         
  -4   7   6       5259.69       5162.87        91.27 o                         
  -3   7   6        116.01         49.21        33.24 o                         
  -2   7   6       1883.87       1882.55        63.99 o                         
  -1   7   6       1558.59       1616.63        67.46 o                         
   0   7   6        108.90         79.46        28.73 o                         
   1   7   6       1170.70       1312.48        53.85 o                         
   2   7   6        180.74        222.69        36.18 o                         
   3   7   6       1399.83       1446.21        62.30 o                         
   4   7   6        496.29        577.13        51.37 o                         
   5   7   6        247.56        190.24        56.68 o                         
  -9   8   6       3451.65       3202.09       186.20 o                         
  -8   8   6       2130.51       1936.41        99.80 o                         
  -7   8   6       1196.37       1206.97        65.81 o                         
  -6   8   6       1020.24       1037.77        64.37 o                         
  -5   8   6        509.08        453.60        45.23 o                         
  -4   8   6       1283.85       1344.96        59.27 o                         
  -3   8   6       3666.55       3836.70        92.79 o                         
  -2   8   6       9286.05       9327.97       159.05 o                         
  -1   8   6       4431.07       4454.41       101.20 o                         
   0   8   6       1559.03       1493.67        64.39 o                         
   1   8   6       3207.15       3280.43        91.82 o                         
   2   8   6       2431.69       2536.83        78.31 o                         
   3   8   6       1739.98       1773.56        76.74 o                         
   4   8   6       1577.11       1548.26        82.96 o                         
  -8   9   6          4.47         17.23        71.96 o                         
  -7   9   6        827.11        966.80       106.64 o                         
  -6   9   6        102.31         29.78        42.53 o                         
  -5   9   6        777.10        864.38        88.09 o                         
  -4   9   6         18.94         64.50        41.95 o                         
  -3   9   6          4.12         19.50        41.49 o                         
  -2   9   6        483.86        482.14        52.04 o                         
  -1   9   6        416.16        437.22        64.12 o                         
   0   9   6         92.99        120.61        42.01 o                         
   1   9   6         71.27         72.14        39.13 o                         
   2   9   6        488.63        499.39        62.33 o                         
   3   9   6          1.15         13.21        54.13 o                         
  -6  10   6       3000.58       2838.83       144.61 o                         
  -5  10   6       1900.17       1828.18       115.54 o                         
  -4  10   6        514.10        542.45        75.89 o                         
  -3  10   6       1239.36       1176.26        86.16 o                         
  -2  10   6       6230.29       5940.05       149.77 o                         
  -1  10   6       2839.66       2919.89        99.67 o                         
   0  10   6       1590.95       1538.08       106.12 o                         
   1  10   6       1036.07        881.47        78.78 o                         
   2 -13   7       3451.44       3264.36       333.38 o                         
   3 -13   7       3741.56       3014.61       299.18 o                         
  -3 -12   7        148.95        198.45       104.09 o                         
  -2 -12   7        306.24        317.90       117.24 o                         
  -1 -12   7        882.70        994.01        95.55 o                         
   0 -12   7        556.81        686.22        56.66 o                         
   1 -12   7        134.12         82.10        42.13 o                         
   2 -12   7         75.30         58.14        40.59 o                         
   3 -12   7         85.59         74.29        47.36 o                         
   4 -12   7       1105.47       1049.13       123.25 o                         
   5 -12   7        270.44        214.77        82.05 o                         
  -5 -11   7        890.61        738.27       154.24 o                         
  -4 -11   7       1971.76       2012.43       101.94 o                         
  -3 -11   7       2460.08       2452.89        92.63 o                         
  -2 -11   7       4458.41       4379.37       104.30 o                         
  -1 -11   7       9093.93       9072.55       158.81 o                         
   0 -11   7       4551.09       4552.75       106.32 o                         
   1 -11   7        754.68        728.11        52.75 o                         
   2 -11   7        139.68        158.50        40.75 o                         
   3 -11   7       2913.14       2870.25        89.44 o                         
   4 -11   7       3821.85       3649.88       108.45 o                         
   5 -11   7       3782.61       3668.09       114.45 o                         
   6 -11   7       4111.29       3999.51       299.20 o                         
  -6 -10   7        321.57        280.73       110.90 o                         
  -5 -10   7        332.99        360.48        54.16 o                         
  -4 -10   7       1488.48       1436.68        72.91 o                         
  -3 -10   7        360.41        415.90        48.73 o                         
  -2 -10   7        200.55        201.79        37.33 o                         
  -1 -10   7        487.17        524.76        47.25 o                         
   0 -10   7        283.02        333.76        40.68 o                         
   1 -10   7       3508.26       3475.20        89.69 o                         
   2 -10   7          2.72        -35.50        35.50 o                         
   3 -10   7       2603.67       2568.45        87.35 o                         
   4 -10   7        137.06        135.98        42.52 o                         
   5 -10   7        147.72        175.22        56.04 o                         
   6 -10   7          9.75         86.42        49.19 o                         
   7 -10   7        115.88        197.91        64.15 o                         
  -7  -9   7        667.94        562.03        90.81 o                         
  -6  -9   7       2331.95       2433.09        96.51 o                         
  -5  -9   7       5364.63       5264.35       128.78 o                         
  -4  -9   7       8182.93       8174.44       171.58 o                         
  -3  -9   7       3799.50       3916.86       108.53 o                         
  -2  -9   7       2103.42       2036.73        62.47 o                         
  -1  -9   7       2854.01       2811.54        76.12 o                         
   0  -9   7       4192.43       4184.98        92.01 o                         
   1  -9   7       3348.66       3362.66        83.66 o                         
   2  -9   7       5927.67       5727.09       109.17 o                         
   3  -9   7       6745.32       6838.29       131.18 o                         
   4  -9   7       2655.80       2691.18        80.38 o                         
   5  -9   7       2398.61       2433.57        83.56 o                         
   6  -9   7       4761.40       4730.94       134.65 o                         
   7  -9   7       5478.25       5551.89       131.03 o                         
   8  -9   7       2372.17       2141.92       114.77 o                         
  -8  -8   7        144.18         92.97        72.01 o                         
  -7  -8   7       1053.54       1058.21        61.62 o                         
  -6  -8   7          5.35         21.01        42.60 o                         
  -5  -8   7        611.47        569.15        51.04 o                         
  -4  -8   7       1864.33       1874.17        64.01 o                         
  -3  -8   7          3.75        -11.53        35.58 o                         
  -2  -8   7        540.51        520.65        37.39 o                         
  -1  -8   7        300.54        291.13        35.69 o                         
   0  -8   7        745.11        804.06        45.44 o                         
   1  -8   7       1572.45       1645.17        59.11 o                         
   2  -8   7       1592.48       1530.33        62.98 o                         
   3  -8   7         35.50          6.53        34.17 o                         
   4  -8   7       1650.87       1703.93        62.49 o                         
   5  -8   7          2.58         24.20        36.22 o                         
   6  -8   7          2.69         49.64        44.16 o                         
   7  -8   7        181.75        174.20        41.98 o                         
   8  -8   7        522.11        536.02        51.78 o                         
   9  -8   7       1451.48       1208.41       120.58 o                         
  -9  -7   7       1036.24        828.95       125.44 o                         
  -8  -7   7       3680.94       3612.06       107.01 o                         
  -7  -7   7       2954.12       2940.97        84.59 o                         
  -6  -7   7       1966.85       2041.87        72.77 o                         
  -5  -7   7       4702.03       4550.51        94.85 o                         
  -4  -7   7       9810.60       9891.46       117.00 o                         
  -3  -7   7       4742.67       4725.64        73.86 o                         
  -2  -7   7       2720.52       2761.04        65.70 o                         
  -1  -7   7       6215.73       6199.25        99.77 o                         
   0  -7   7       4036.87       4284.96        83.40 o                         
   1  -7   7       1723.88       1686.00        57.77 o                         
   2  -7   7      10447.68      10298.52       143.19 o                         
   3  -7   7      25257.59      24896.69       231.38 o                         
   4  -7   7      17556.69      17406.23       188.70 o                         
   5  -7   7       1621.25       1623.14        70.78 o                         
   6  -7   7       1655.65       1686.01        71.11 o                         
   7  -7   7       1656.08       1635.04        73.80 o                         
   8  -7   7       1104.40       1062.33        61.17 o                         
   9  -7   7        859.17        837.47       109.41 o                         
  -9  -6   7        176.83        149.01        42.01 o                         
  -8  -6   7        146.12        123.83        35.47 o                         
  -7  -6   7       1325.98       1391.43        53.14 o                         
  -6  -6   7         94.81         72.17        30.76 o                         
  -5  -6   7        796.61        802.09        36.56 o                         
  -4  -6   7        584.87        654.42        28.62 o                         
  -3  -6   7         53.05         82.11        19.63 o                         
  -2  -6   7       5093.81       4985.73        62.30 o                         
  -1  -6   7       3070.48       3011.45        47.91 o                         
   0  -6   7        365.38        362.56        20.66 o                         
   1  -6   7       2510.20       2366.24        58.69 o                         
   2  -6   7        705.07        667.15        43.02 o                         
   3  -6   7       1240.37       1171.42        43.00 o                         
   4  -6   7         96.06        117.27        25.65 o                         
   5  -6   7       3123.48       3229.17        82.94 o                         
   6  -6   7       2006.05       2017.09        63.40 o                         
   7  -6   7         44.14         14.66        33.11 o                         
   8  -6   7        380.60        296.75        44.63 o                         
   9  -6   7        113.96        129.43        56.27 o                         
 -10  -5   7        203.13        160.82        41.35 o                         
  -9  -5   7        318.13        254.46        38.37 o                         
  -8  -5   7       7526.15       7407.19       114.66 o                         
  -7  -5   7      12261.42      12124.95       160.54 o                         
  -6  -5   7       6407.49       6302.20        92.95 o                         
  -5  -5   7       2695.33       2707.08        55.00 o                         
  -4  -5   7       6446.65       6243.39        72.87 o                         
  -3  -5   7       1526.24       1489.53        37.22 o                         
  -2  -5   7        197.11        219.77        21.09 o                         
  -1  -5   7      12962.11      12662.43        97.91 o                         
   0  -5   7      38618.89      37908.43       236.86 o                         
   1  -5   7      21534.38      21280.75       155.93 o                         
   2  -5   7       2467.24       2519.80        48.86 o                         
   3  -5   7       7406.40       7155.39        88.63 o                         
   4  -5   7       7333.57       7306.50        93.03 o                         
   5  -5   7       1854.11       1847.59        56.47 o                         
   6  -5   7       3788.03       3769.35        78.17 o                         
   7  -5   7       9096.82       8945.97       130.87 o                         
   8  -5   7       6049.80       6056.66       109.10 o                         
   9  -5   7        538.29        605.08        50.62 o                         
  10  -5   7       1105.89        843.19       163.36 o                         
 -10  -4   7        107.42        119.02        37.71 o                         
  -9  -4   7        379.32        313.76        37.93 o                         
  -8  -4   7       2541.33       2554.10        72.41 o                         
  -7  -4   7       1662.09       1553.79        55.90 o                         
  -6  -4   7        105.25         65.52        27.74 o                         
  -5  -4   7       3886.49       3751.19        59.04 o                         
  -4  -4   7        773.51        725.22        24.76 o                         
  -3  -4   7         83.35         61.57        20.23 o                         
  -2  -4   7        166.46        148.27        12.63 o                         
  -1  -4   7       2083.47       2051.67        35.70 o                         
   0  -4   7       3298.70       3272.87        44.72 o                         
   1  -4   7        373.28        420.58        27.09 o                         
   2  -4   7       1042.36       1052.81        32.82 o                         
   3  -4   7         23.22         14.02        21.24 o                         
   4  -4   7          9.74          8.85        22.58 o                         
   5  -4   7        305.48        305.72        31.79 o                         
   6  -4   7       1380.50       1344.59        50.26 o                         
   7  -4   7          2.62         54.45        33.03 o                         
   8  -4   7         24.28        106.06        39.22 o                         
   9  -4   7          0.44        -42.19        42.19 o                         
 -10  -3   7       4392.97       4544.39        98.57 o                         
  -9  -3   7       2165.19       2237.19        69.40 o                         
  -8  -3   7       2903.71       3034.03        71.11 o                         
  -7  -3   7       5050.41       4982.62        84.63 o                         
  -6  -3   7       1208.98       1199.43        44.29 o                         
  -5  -3   7         60.29         47.73        20.79 o                         
  -4  -3   7      13252.34      12924.54        98.67 o                         
  -3  -3   7      25711.44      25222.80       149.08 o                         
  -2  -3   7      11299.71      11325.90        84.78 o                         
  -1  -3   7       5874.02       5916.84        56.33 o                         
   0  -3   7      22613.20      22793.76       135.28 o                         
   1  -3   7      24858.42      24657.16       176.32 o                         
   2  -3   7       6754.70       6721.60        71.76 o                         
   3  -3   7       6103.97       6113.98        65.85 o                         
   4  -3   7       7775.66       7476.46        78.07 o                         
   5  -3   7       2981.89       2978.25        62.27 o                         
   6  -3   7       1249.83       1318.36        45.12 o                         
   7  -3   7       5890.42       5863.79       111.74 o                         
   8  -3   7      13026.91      13106.96       185.49 o                         
   9  -3   7       3558.53       3473.95       114.45 o                         
 -11  -2   7       1192.53       1070.62        82.35 o                         
 -10  -2   7        602.36        654.99        52.06 o                         
  -9  -2   7        115.74        173.12        34.95 o                         
  -8  -2   7          6.49         20.33        32.19 o                         
  -7  -2   7       1246.77       1276.83        52.36 o                         
  -6  -2   7        350.22        416.59        31.49 o                         
  -5  -2   7        749.49        737.61        26.18 o                         
  -4  -2   7        421.19        442.14        21.30 o                         
  -3  -2   7        186.88        225.10        15.17 o                         
  -2  -2   7        754.15        750.58        17.16 o                         
  -1  -2   7         79.13         98.64        11.46 o                         
   0  -2   7       6533.16       6439.91        48.74 o                         
   1  -2   7        323.52        294.56        13.48 o                         
   2  -2   7       4248.09       4227.95        44.04 o                         
   3  -2   7       6134.82       6095.06        68.50 o                         
   4  -2   7         21.53         28.37        27.02 o                         
   5  -2   7         62.57         74.61        24.87 o                         
   6  -2   7         96.17        111.52        28.26 o                         
   7  -2   7       3482.82       3476.27        85.78 o                         
   8  -2   7        736.79        714.95        58.03 o                         
   9  -2   7        728.28        750.40        60.42 o                         
 -11  -1   7       2437.03       2389.39       110.76 o                         
 -10  -1   7       2873.94       2903.71        81.84 o                         
  -9  -1   7       2351.67       2416.46        78.74 o                         
  -8  -1   7       1875.38       1927.54        57.99 o                         
  -7  -1   7       7176.39       6984.92       112.54 o                         
  -6  -1   7       3689.14       3556.93        61.94 o                         
  -5  -1   7        533.07        539.94        30.08 o                         
  -4  -1   7       5120.07       5077.70        56.89 o                         
  -3  -1   7      28516.08      28035.04       134.69 o                         
  -2  -1   7      32350.25      31693.25       207.08 o                         
  -1  -1   7      20799.12      20730.29       149.03 o                         
   0  -1   7      10353.52      10172.12        92.42 o                         
   1  -1   7       7679.05       7819.51        55.82 o                         
   2  -1   7         45.72         68.45        11.06 o                         
   3  -1   7       2451.15       2431.36        42.62 o                         
   4  -1   7      13706.14      13507.99       114.35 o                         
   5  -1   7      19834.48      19804.62       159.72 o                         
   6  -1   7       7954.35       8116.67       116.49 o                         
   7  -1   7       3759.36       3695.32        84.57 o                         
   8  -1   7       1888.88       1935.03        77.94 o                         
   9  -1   7        804.58        901.82        67.48 o                         
 -11   0   7        703.98        800.86        60.42 o                         
 -10   0   7       1532.14       1524.64        84.52 o                         
  -9   0   7        359.15        286.45        40.14 o                         
  -8   0   7        615.29        609.41        42.71 o                         
  -7   0   7          3.03         15.79        25.63 o                         
  -6   0   7        466.10        471.89        28.21 o                         
  -5   0   7        420.51        387.26        21.41 o                         
  -4   0   7       2350.55       2290.89        35.88 o                         
  -3   0   7      23002.05      23050.51       112.10 o                         
  -2   0   7       1076.04       1065.47        33.23 o                         
  -1   0   7      11386.46      11322.80        93.31 o                         
   0   0   7       2507.89       2404.82        29.07 o                         
   1   0   7        557.04        569.83        18.67 o                         
   2   0   7        953.61        969.24        24.67 o                         
   3   0   7         89.52         85.70        15.10 o                         
   4   0   7       4751.43       4887.55        68.65 o                         
   5   0   7       1047.96       1035.34        42.25 o                         
   6   0   7        864.06        973.22        48.49 o                         
   7   0   7        704.69        742.82        49.59 o                         
   8   0   7        161.27        135.99        41.90 o                         
   9   0   7         93.47         80.96        58.52 o                         
 -11   1   7       2803.54       2884.78       121.04 o                         
 -10   1   7       2261.88       2340.27        91.34 o                         
  -9   1   7        192.41        241.83        41.45 o                         
  -8   1   7        110.56        138.64        34.61 o                         
  -7   1   7       3458.58       3422.28        74.12 o                         
  -6   1   7      12149.01      11734.53       110.21 o                         
  -5   1   7      12537.82      12246.28       105.08 o                         
  -4   1   7      20089.97      20198.79       142.97 o                         
  -3   1   7      14722.81      14636.36        90.37 o                         
  -2   1   7       2430.51       2312.32        32.36 o                         
  -1   1   7        189.50        191.14        12.74 o                         
   0   1   7       8155.47       8075.52        61.53 o                         
   1   1   7      22191.45      21549.40       151.03 o                         
   2   1   7      10555.59      10498.07        88.48 o                         
   3   1   7       9433.69       9292.97       106.08 o                         
   4   1   7       9818.79      10240.26       115.81 o                         
   5   1   7       6894.13       6919.84       103.93 o                         
   6   1   7       2721.18       2670.08        73.24 o                         
   7   1   7       3122.46       3133.20        86.44 o                         
   8   1   7       3002.67       3101.78        89.34 o                         
 -11   2   7         89.42         71.53        48.90 o                         
 -10   2   7         57.30          5.99        42.27 o                         
  -9   2   7        207.99        225.83        43.08 o                         
  -8   2   7        383.84        338.61        38.19 o                         
  -7   2   7       1974.11       1998.03        58.53 o                         
  -6   2   7       5993.09       5961.70        85.09 o                         
  -5   2   7          6.17         11.65        24.38 o                         
  -4   2   7       2850.91       2692.35        43.40 o                         
  -3   2   7        204.25        213.56        11.71 o                         
  -2   2   7          2.53          7.09        13.25 o                         
  -1   2   7        872.96        895.11        24.50 o                         
   0   2   7        220.10        236.23        18.89 o                         
   1   2   7        587.29        589.96        21.70 o                         
   2   2   7        182.26        148.77        29.68 o                         
   3   2   7       1392.57       1354.32        51.47 o                         
   4   2   7        676.88        618.59        41.65 o                         
   5   2   7       2474.88       2447.07        70.16 o                         
   6   2   7         53.29         83.57        35.37 o                         
   7   2   7       1257.65       1300.54        62.45 o                         
   8   2   7        229.45        334.08        60.46 o                         
 -11   3   7        392.18        451.16        70.66 o                         
 -10   3   7       2247.02       2141.28        80.05 o                         
  -9   3   7       2303.21       2263.07        73.64 o                         
  -8   3   7       2659.16       2566.34        74.68 o                         
  -7   3   7       8388.35       8618.77       118.79 o                         
  -6   3   7       9162.20       9185.46       117.46 o                         
  -5   3   7       1831.42       1961.31        51.23 o                         
  -4   3   7       6441.16       6354.35        99.36 o                         
  -3   3   7      16556.75      16282.57       131.17 o                         
  -2   3   7       9404.90       9337.45        91.91 o                         
  -1   3   7        245.91        280.99        16.37 o                         
   0   3   7       2172.17       2233.29        46.42 o                         
   1   3   7      13515.67      13542.00       139.08 o                         
   2   3   7       9348.80       9356.25       114.27 o                         
   3   3   7       7826.67       7815.49       108.97 o                         
   4   3   7      11012.82      10845.24       140.22 o                         
   5   3   7       6759.22       6753.42       115.10 o                         
   6   3   7         99.12        100.39        37.34 o                         
   7   3   7         15.72         49.37        40.70 o                         
   8   3   7       2858.10       2643.02       117.87 o                         
 -11   4   7         17.37         33.18        63.37 o                         
 -10   4   7        591.58        568.96        68.71 o                         
  -9   4   7        172.24        157.67        40.65 o                         
  -8   4   7        188.06        212.87        46.74 o                         
  -7   4   7         23.22         43.83        34.71 o                         
  -6   4   7       1146.84       1224.18        51.00 o                         
  -5   4   7       1256.21       1252.91        44.92 o                         
  -4   4   7        157.79        158.14        25.30 o                         
  -3   4   7        367.63        322.72        27.86 o                         
  -2   4   7       1272.48       1288.35        39.47 o                         
  -1   4   7       1202.75       1273.88        35.26 o                         
   0   4   7         21.31         34.31        21.54 o                         
   1   4   7       6828.87       6682.47        96.52 o                         
   2   4   7       3869.70       3645.96        72.79 o                         
   3   4   7         17.45         44.75        29.36 o                         
   4   4   7        606.89        655.97        45.03 o                         
   5   4   7        826.36        800.85        50.62 o                         
   6   4   7        632.45        555.10        48.71 o                         
   7   4   7          1.79        -49.30        49.30 o                         
 -11   5   7        245.05        326.37        94.71 o                         
 -10   5   7       1787.64       1790.96        87.10 o                         
  -9   5   7       2350.01       2382.01        87.38 o                         
  -8   5   7       1270.48       1280.23        59.23 o                         
  -7   5   7       5585.76       5589.10       106.52 o                         
  -6   5   7      13738.20      13489.24       163.29 o                         
  -5   5   7       2036.98       2006.69        76.41 o                         
  -4   5   7         65.32         47.77        27.52 o                         
  -3   5   7        811.84        851.44        38.04 o                         
  -2   5   7      11010.93      11203.60       119.77 o                         
  -1   5   7       7250.99       7318.45        95.50 o                         
   0   5   7      10841.00      10973.07       127.72 o                         
   1   5   7      16831.74      16687.89       171.17 o                         
   2   5   7       6030.04       6127.33       134.04 o                         
   3   5   7         33.61         39.65        33.43 o                         
   4   5   7        116.34         74.79        36.14 o                         
   5   5   7       4496.35       4207.25       103.54 o                         
   6   5   7       3301.40       3164.92       121.49 o                         
 -10   6   7        477.23        508.44        80.09 o                         
  -9   6   7       1211.71       1243.71        65.52 o                         
  -8   6   7        847.00        853.72        53.18 o                         
  -7   6   7         51.64        123.31        36.22 o                         
  -6   6   7         16.55         29.42        34.52 o                         
  -5   6   7       1416.31       1412.12        59.68 o                         
  -4   6   7       1699.55       1709.03        52.72 o                         
  -3   6   7        538.43        536.47        35.17 o                         
  -2   6   7       2852.18       2829.79        72.55 o                         
  -1   6   7        352.60        356.22        37.56 o                         
   0   6   7         44.48         64.86        29.76 o                         
   1   6   7         13.91         44.80        32.12 o                         
   2   6   7        120.91        136.47        42.61 o                         
   3   6   7        308.99        351.15        47.94 o                         
   4   6   7         40.00         -6.44        41.36 o                         
   5   6   7        544.87        478.70        89.04 o                         
   6   6   7         24.74        -19.13        57.99 o                         
  -9   7   7       5489.75       5152.80       157.53 o                         
  -8   7   7        428.21        429.90        48.31 o                         
  -7   7   7         38.79         91.59        39.39 o                         
  -6   7   7       1594.22       1594.24        62.02 o                         
  -5   7   7       4667.05       4682.20        96.24 o                         
  -4   7   7       3072.54       3110.31        72.85 o                         
  -3   7   7       3885.84       3833.23        89.14 o                         
  -2   7   7       8181.46       8147.31       142.20 o                         
  -1   7   7       3524.70       3572.12        88.69 o                         
   0   7   7       1434.37       1517.39        59.37 o                         
   1   7   7       2612.84       2529.85        72.13 o                         
   2   7   7       5360.17       5334.79       107.20 o                         
   3   7   7       1468.86       1538.21        66.58 o                         
   4   7   7        336.25        244.95        48.72 o                         
  -8   8   7        590.20        438.66       102.54 o                         
  -7   8   7         83.66        102.59        63.12 o                         
  -6   8   7        905.74        957.83        64.71 o                         
  -5   8   7        386.70        421.50        46.93 o                         
  -4   8   7        275.20        359.04        44.24 o                         
  -3   8   7         26.66         27.21        35.97 o                         
  -2   8   7        816.67        965.43        59.97 o                         
  -1   8   7        587.88        662.86        65.58 o                         
   0   8   7          2.34         37.90        36.88 o                         
   1   8   7        157.96        178.40        36.43 o                         
   2   8   7        100.54         79.20        37.94 o                         
   3   8   7       1133.35       1083.73       143.43 o                         
  -7   9   7        945.98       1059.37       232.77 o                         
  -6   9   7        767.24        609.10       127.05 o                         
  -5   9   7       1877.46       1992.13       124.37 o                         
  -4   9   7       1172.04       1292.98       187.71 o                         
  -3   9   7       2847.02       2797.52       121.90 o                         
  -2   9   7       4975.24       4851.88       193.25 o                         
  -1   9   7       4131.26       3940.48       208.88 o                         
   0   9   7        588.41        543.50        86.82 o                         
   1   9   7        257.73        206.42       254.82 o                         
  -2  10   7        470.70        335.00       117.65 o                         
  -2 -12   8       3349.39       3508.21       282.23 o                         
  -1 -12   8       5136.37       5137.57       240.77 o                         
   0 -12   8        999.43       1080.44        70.44 o                         
   1 -12   8         85.64        109.94        42.66 o                         
   2 -12   8       1594.46       1477.04        70.36 o                         
   3 -12   8       4549.98       4366.84       147.09 o                         
   4 -12   8       4071.70       4132.55       450.69 o                         
  -4 -11   8       1145.66       1179.37       104.11 o                         
  -3 -11   8        376.07        333.50        49.36 o                         
  -2 -11   8          0.12        -14.38        37.87 o                         
  -1 -11   8          8.44         31.68        37.63 o                         
   0 -11   8        210.17        237.94        41.80 o                         
   1 -11   8        144.40        155.58        40.75 o                         
   2 -11   8        310.87        326.70        51.97 o                         
   3 -11   8        149.14        219.31        43.09 o                         
   4 -11   8         21.32        -23.84        44.47 o                         
   5 -11   8        130.80        148.39        78.89 o                         
   6 -11   8          3.15         32.72       108.02 o                         
  -6 -10   8       1835.53       1972.76       225.95 o                         
  -5 -10   8       4633.26       4665.85       127.49 o                         
  -4 -10   8       6189.05       6204.66       140.50 o                         
  -3 -10   8       1881.16       1925.15        79.77 o                         
  -2 -10   8        534.87        554.86        44.95 o                         
  -1 -10   8       4223.26       4301.65        98.24 o                         
   0 -10   8       6575.68       6553.70       149.77 o                         
   1 -10   8       3423.02       3347.19        88.58 o                         
   2 -10   8       1242.77       1133.83        65.77 o                         
   3 -10   8       5507.47       5437.95       124.06 o                         
   4 -10   8       4940.69       4870.62       110.54 o                         
   5 -10   8       2305.22       2325.31        94.75 o                         
   6 -10   8       4266.68       4329.54       127.49 o                         
   7 -10   8       2911.70       2951.90       193.31 o                         
  -7  -9   8        269.83        228.77        58.18 o                         
  -6  -9   8          7.20         54.79        45.04 o                         
  -5  -9   8        559.62        494.01        51.49 o                         
  -4  -9   8        254.46        236.55        43.71 o                         
  -3  -9   8        173.63        160.17        34.41 o                         
  -2  -9   8        187.49        242.23        34.62 o                         
  -1  -9   8        285.76        297.46        38.02 o                         
   0  -9   8          2.20         27.91        34.64 o                         
   1  -9   8       1492.04       1464.00        66.10 o                         
   2  -9   8        129.60        105.55        45.47 o                         
   3  -9   8       2880.83       2930.76        89.88 o                         
   4  -9   8        824.04        791.18        49.55 o                         
   5  -9   8          2.62         62.01        44.21 o                         
   6  -9   8         82.95         51.41        46.83 o                         
   7  -9   8         14.04         29.82        41.38 o                         
   8  -9   8       1351.22       1272.56       210.28 o                         
  -8  -8   8       2216.98       2279.84       108.27 o                         
  -7  -8   8       2331.02       2296.62        79.06 o                         
  -6  -8   8       3446.73       3484.87        94.76 o                         
  -5  -8   8       3320.40       3220.89        91.70 o                         
  -4  -8   8       9561.65       9299.67       135.36 o                         
  -3  -8   8       4719.04       4882.82        95.19 o                         
  -2  -8   8        777.49        847.69        43.60 o                         
  -1  -8   8       1737.14       1679.06        58.59 o                         
   0  -8   8       4989.45       5104.86        96.21 o                         
   1  -8   8       7191.70       7216.41       127.19 o                         
   2  -8   8       9993.19       9993.54       164.94 o                         
   3  -8   8      13268.26      13224.58       166.98 o                         
   4  -8   8       5523.83       5414.80       106.15 o                         
   5  -8   8       1023.18       1111.74        60.59 o                         
   6  -8   8        411.70        398.68        48.59 o                         
   7  -8   8       1772.15       1710.96        75.14 o                         
   8  -8   8       3951.95       3875.49       109.33 o                         
  -9  -7   8        119.60        124.82       148.43 o                         
  -8  -7   8        802.39        835.51        60.11 o                         
  -7  -7   8       1730.37       1697.52        88.18 o                         
  -6  -7   8        177.21        174.18        36.35 o                         
  -5  -7   8        269.27        285.18        37.32 o                         
  -4  -7   8        520.14        514.00        36.70 o                         
  -3  -7   8       1682.20       1691.96        49.51 o                         
  -2  -7   8       5838.43       5959.20        92.41 o                         
  -1  -7   8         28.03         30.87        30.93 o                         
   0  -7   8       7865.52       7794.42       113.83 o                         
   1  -7   8        748.04        816.18        48.20 o                         
   2  -7   8         14.67         30.01        30.62 o                         
   3  -7   8         13.20         14.31        28.89 o                         
   4  -7   8        110.19        104.28        31.51 o                         
   5  -7   8       2097.89       2025.51        73.31 o                         
   6  -7   8        625.37        625.57        51.69 o                         
   7  -7   8       1143.50       1146.37        64.46 o                         
   8  -7   8        398.32        379.86        47.86 o                         
   9  -7   8        218.86         -8.82       111.30 o                         
  -9  -6   8       2576.19       2628.35        88.48 o                         
  -8  -6   8       6051.69       5836.89       110.21 o                         
  -7  -6   8       7876.73       7948.05       114.12 o                         
  -6  -6   8       1854.65       1886.56        59.32 o                         
  -5  -6   8        660.40        611.30        33.60 o                         
  -4  -6   8       1855.06       1838.85        41.70 o                         
  -3  -6   8       1767.67       1785.00        38.86 o                         
  -2  -6   8       7143.38       7194.08        85.17 o                         
  -1  -6   8      24359.13      23919.26       195.48 o                         
   0  -6   8      22532.46      22810.65       199.82 o                         
   1  -6   8       8261.04       8292.38       117.53 o                         
   2  -6   8       1658.65       1731.51        51.40 o                         
   3  -6   8       5386.60       5494.71        89.37 o                         
   4  -6   8       7023.86       6914.41       103.27 o                         
   5  -6   8       2725.53       2722.94        88.74 o                         
   6  -6   8       3570.32       3606.08        91.74 o                         
   7  -6   8       4403.23       4306.97       102.34 o                         
   8  -6   8       1903.10       1937.64        75.62 o                         
   9  -6   8        838.58        708.54        95.87 o                         
 -10  -5   8       1136.95       1089.70        65.51 o                         
  -9  -5   8        249.48        204.83        37.99 o                         
  -8  -5   8        344.14        304.51        37.34 o                         
  -7  -5   8        452.67        415.96        38.58 o                         
  -6  -5   8       2015.37       2008.61        79.42 o                         
  -5  -5   8       2546.67       2525.90        54.66 o                         
  -4  -5   8         90.99         75.93        26.50 o                         
  -3  -5   8       3298.15       3302.15        53.43 o                         
  -2  -5   8         77.64         80.47        12.48 o                         
  -1  -5   8         98.65         63.90        12.87 o                         
   0  -5   8        481.97        465.73        23.66 o                         
   1  -5   8         42.23         55.13        16.25 o                         
   2  -5   8        564.37        579.55        28.91 o                         
   3  -5   8        119.23        116.84        23.00 o                         
   4  -5   8        952.12        937.60        39.79 o                         
   5  -5   8        414.49        452.51        37.08 o                         
   6  -5   8       1699.41       1640.66        58.38 o                         
   7  -5   8         28.26         87.08        32.23 o                         
   8  -5   8        840.95        946.77        57.33 o                         
   9  -5   8        295.95        298.07        83.20 o                         
 -10  -4   8       2660.02       2730.84        79.84 o                         
  -9  -4   8        882.76        799.98        49.54 o                         
  -8  -4   8       3070.49       3019.43        77.14 o                         
  -7  -4   8       3959.38       4004.49        87.57 o                         
  -6  -4   8       1958.21       1947.24        49.12 o                         
  -5  -4   8       4286.78       4092.78        67.31 o                         
  -4  -4   8      13642.26      13390.86       116.24 o                         
  -3  -4   8      11849.50      11681.83        95.42 o                         
  -2  -4   8       2445.64       2366.97        37.79 o                         
  -1  -4   8       7956.06       7836.47        75.95 o                         
   0  -4   8      26934.14      26863.52       176.11 o                         
   1  -4   8      16496.05      16078.94       146.36 o                         
   2  -4   8        937.32        875.93        32.18 o                         
   3  -4   8       5133.45       5048.82        71.26 o                         
   4  -4   8       4618.66       4523.87        79.80 o                         
   5  -4   8       2032.35       1987.62        55.78 o                         
   6  -4   8       3577.72       3538.32        76.64 o                         
   7  -4   8      12718.24      12853.48       155.57 o                         
   8  -4   8       9353.65       9127.86       171.51 o                         
   9  -4   8       1125.41       1044.65        83.85 o                         
 -11  -3   8        288.19        314.29        55.81 o                         
 -10  -3   8        406.18        405.15        50.30 o                         
  -9  -3   8        111.41         92.25        35.48 o                         
  -8  -3   8          6.53         27.23        33.29 o                         
  -7  -3   8        311.72        347.41        33.62 o                         
  -6  -3   8          0.52         17.35        23.77 o                         
  -5  -3   8       1251.49       1169.76        38.01 o                         
  -4  -3   8        457.76        438.46        21.81 o                         
  -3  -3   8       1215.77       1169.66        29.97 o                         
  -2  -3   8       1804.22       1747.91        26.12 o                         
  -1  -3   8       2233.73       2224.40        29.48 o                         
   0  -3   8       2176.39       2196.69        31.65 o                         
   1  -3   8        803.41        804.66        29.06 o                         
   2  -3   8       7325.56       7200.92        81.51 o                         
   3  -3   8       3910.69       3960.12        53.53 o                         
   4  -3   8        379.91        410.93        30.16 o                         
   5  -3   8        988.99        973.35        41.07 o                         
   6  -3   8       1059.71       1083.01        42.78 o                         
   7  -3   8        164.99        196.40        37.16 o                         
   8  -3   8         82.74        120.18        39.07 o                         
   9  -3   8        740.05        726.18        86.32 o                         
 -11  -2   8       3185.37       3212.12       115.39 o                         
 -10  -2   8       3942.41       3963.00       128.59 o                         
  -9  -2   8        879.16        915.93        53.92 o                         
  -8  -2   8       1091.21       1139.09        51.55 o                         
  -7  -2   8       3729.51       3925.41        74.29 o                         
  -6  -2   8       2845.67       2852.85        56.56 o                         
  -5  -2   8        355.03        358.95        26.09 o                         
  -4  -2   8      19174.03      19069.13       124.08 o                         
  -3  -2   8      48021.77      46391.23       213.10 o                         
  -2  -2   8      19738.84      19051.34       154.48 o                         
  -1  -2   8       2388.05       2361.74        57.57 o                         
   0  -2   8       2743.77       2658.31        32.81 o                         
   1  -2   8       2712.74       2684.03        39.63 o                         
   2  -2   8       1615.52       1554.07        29.53 o                         
   3  -2   8       8823.47       8803.72        94.34 o                         
   4  -2   8      27294.28      26728.85       200.39 o                         
   5  -2   8      16026.39      15839.44       169.87 o                         
   6  -2   8       1127.36       1091.44        46.38 o                         
   7  -2   8        851.04        912.85        52.10 o                         
   8  -2   8       3970.23       3946.19       112.49 o                         
   9  -2   8       1459.86       1490.57       102.36 o                         
 -11  -1   8       1063.11       1016.61        78.56 o                         
 -10  -1   8        323.94        382.20        43.59 o                         
  -9  -1   8        609.44        598.59        47.60 o                         
  -8  -1   8       1456.50       1446.17        55.39 o                         
  -7  -1   8          0.58          1.17        25.46 o                         
  -6  -1   8        206.44        168.44        25.49 o                         
  -5  -1   8       1215.98       1142.01        35.18 o                         
  -4  -1   8       4181.63       4163.15        53.81 o                         
  -3  -1   8       2302.84       2239.06        28.08 o                         
  -2  -1   8       4808.93       4804.73        67.51 o                         
  -1  -1   8       8387.19       8252.21        86.45 o                         
   0  -1   8        781.03        779.99        28.45 o                         
   1  -1   8        787.82        775.79        25.04 o                         
   2  -1   8        262.23        300.85        14.47 o                         
   3  -1   8       1256.03       1336.10        36.84 o                         
   4  -1   8       1452.45       1422.22        38.28 o                         
   5  -1   8         55.13         88.76        27.88 o                         
   6  -1   8       1038.50       1071.71        44.24 o                         
   7  -1   8          3.89         48.87        34.25 o                         
   8  -1   8        401.05        392.85        61.63 o                         
   9  -1   8        274.48        225.99        99.38 o                         
 -11   0   8       1040.63       1040.53        89.47 o                         
 -10   0   8       1705.52       1648.38        76.84 o                         
  -9   0   8        156.80        170.02        36.37 o                         
  -8   0   8        424.41        465.28        41.34 o                         
  -7   0   8      12283.40      12069.51       176.02 o                         
  -6   0   8      22757.28      22975.45       167.06 o                         
  -5   0   8       8001.58       8257.13        83.64 o                         
  -4   0   8       4047.88       4192.56        47.63 o                         
  -3   0   8       5383.73       5168.02        70.10 o                         
  -2   0   8       7653.71       7472.50        79.05 o                         
  -1   0   8       2883.31       2854.79        49.53 o                         
   0   0   8       8802.85       8263.23       115.23 o                         
   1   0   8      19501.09      19276.31       115.91 o                         
   2   0   8       6631.52       6650.45        68.97 o                         
   3   0   8       2223.56       2221.91        50.84 o                         
   4   0   8       7257.61       7276.45        92.61 o                         
   5   0   8      10467.44      10601.90       122.26 o                         
   6   0   8       4308.86       4284.47        89.51 o                         
   7   0   8       1995.49       2019.53        71.90 o                         
   8   0   8       1449.31       1471.97        69.17 o                         
 -11   1   8         39.06         82.09        58.84 o                         
 -10   1   8         44.63         49.45        41.71 o                         
  -9   1   8        128.21        215.73        41.61 o                         
  -8   1   8         17.57         -2.12        31.81 o                         
  -7   1   8       3109.89       3029.32        69.46 o                         
  -6   1   8       1188.66       1216.58        41.92 o                         
  -5   1   8       1365.45       1410.18        40.59 o                         
  -4   1   8        484.71        473.64        25.30 o                         
  -3   1   8       2544.17       2515.16        33.40 o                         
  -2   1   8        219.71        225.70        23.45 o                         
  -1   1   8       2892.62       2681.09        58.60 o                         
   0   1   8        690.13        692.82        20.89 o                         
   1   1   8        770.85        757.76        24.26 o                         
   2   1   8         32.64         55.23        23.58 o                         
   3   1   8        112.55        135.71        29.89 o                         
   4   1   8       3001.91       3235.14        67.65 o                         
   5   1   8       1266.35       1296.32        48.99 o                         
   6   1   8       2688.77       2804.72        75.92 o                         
   7   1   8       1973.67       1913.32        71.32 o                         
   8   1   8         39.78         60.18        44.79 o                         
 -11   2   8       1089.53       1027.58       110.62 o                         
 -10   2   8       3166.15       3161.24        93.56 o                         
  -9   2   8       3004.10       2878.20        79.26 o                         
  -8   2   8       1981.15       1971.26        63.24 o                         
  -7   2   8       3843.71       3766.60        77.00 o                         
  -6   2   8       8988.22       9074.58       114.41 o                         
  -5   2   8       6770.74       6813.10        93.80 o                         
  -4   2   8       4877.01       4964.71        65.12 o                         
  -3   2   8       6268.99       6130.86        46.18 o                         
  -2   2   8       3757.34       3716.68        37.75 o                         
  -1   2   8        219.60        209.83        22.23 o                         
   0   2   8       7474.22       7177.38        79.34 o                         
   1   2   8      18915.96      18653.31       150.63 o                         
   2   2   8      21899.47      21466.47       188.06 o                         
   3   2   8       9340.87       9333.51       122.16 o                         
   4   2   8       3281.50       3344.41        77.91 o                         
   5   2   8        464.35        438.87        39.71 o                         
   6   2   8        183.74        170.36        39.88 o                         
   7   2   8       1072.38        998.72        57.98 o                         
   8   2   8       4406.44       4299.13       141.19 o                         
 -11   3   8         19.35        285.62       143.75 o                         
 -10   3   8        392.65        352.83        51.80 o                         
  -9   3   8         30.69         28.96        39.67 o                         
  -8   3   8        349.71        416.47        41.98 o                         
  -7   3   8       1157.99       1179.11        49.48 o                         
  -6   3   8       4762.36       4913.02        93.48 o                         
  -5   3   8         61.13         61.24        23.70 o                         
  -4   3   8       5377.12       5277.19        72.23 o                         
  -3   3   8       1061.91       1039.16        30.21 o                         
  -2   3   8        170.49        176.03        21.78 o                         
  -1   3   8          9.82         24.58        16.60 o                         
   0   3   8       1630.76       1699.33        43.45 o                         
   1   3   8       7331.73       7163.17        95.11 o                         
   2   3   8       1162.40       1165.76        47.18 o                         
   3   3   8       3697.69       3681.27        75.42 o                         
   4   3   8       2507.52       2495.04        72.31 o                         
   5   3   8          2.26         40.60        34.82 o                         
   6   3   8        190.69        216.80        40.43 o                         
   7   3   8          4.14          1.02        60.46 o                         
 -10   4   8       2426.45       2618.08       103.64 o                         
  -9   4   8       4565.35       4681.02       107.43 o                         
  -8   4   8       3806.98       3812.62       100.25 o                         
  -7   4   8       7932.29       8055.60       119.79 o                         
  -6   4   8       4190.84       4134.45        85.96 o                         
  -5   4   8         89.13         55.42        25.44 o                         
  -4   4   8         13.84         10.42        24.51 o                         
  -3   4   8       8478.82       8496.75       102.66 o                         
  -2   4   8      13203.22      13259.69       122.47 o                         
  -1   4   8      10744.97      10834.62       111.34 o                         
   0   4   8       6679.06       6530.22        93.85 o                         
   1   4   8       5923.77       5985.23        98.45 o                         
   2   4   8       1848.33       1827.83        57.08 o                         
   3   4   8        123.62        118.33        32.81 o                         
   4   4   8       3317.52       3212.82        82.29 o                         
   5   4   8       6306.64       6320.11       118.26 o                         
   6   4   8       2367.74       2278.00        95.61 o                         
   7   4   8       1123.64        847.05       200.55 o                         
 -10   5   8       1128.39       1263.36       107.23 o                         
  -9   5   8       1457.90       1642.89        93.81 o                         
  -8   5   8         24.19         61.41        36.88 o                         
  -7   5   8       1089.17       1155.05        54.31 o                         
  -6   5   8        135.13        170.51        33.53 o                         
  -5   5   8         17.23          9.37        27.06 o                         
  -4   5   8         18.63        -24.44        24.44 o                         
  -3   5   8       1129.50       1150.28        43.48 o                         
  -2   5   8       3431.40       3456.85        76.74 o                         
  -1   5   8        278.10        272.08        33.73 o                         
   0   5   8        689.72        709.81        39.53 o                         
   1   5   8         18.90         14.69        31.80 o                         
   2   5   8        437.61        442.40        39.63 o                         
   3   5   8          4.21         32.14        33.22 o                         
   4   5   8        318.41        358.61        49.37 o                         
   5   5   8         12.31         34.52        59.10 o                         
  -9   6   8       1272.45       1307.77        86.37 o                         
  -8   6   8         66.43        117.10        50.39 o                         
  -7   6   8        520.63        543.41        71.19 o                         
  -6   6   8       4981.84       5050.86       124.00 o                         
  -5   6   8       4472.38       4494.63        92.39 o                         
  -4   6   8       1230.12       1260.75        52.31 o                         
  -3   6   8       4227.04       4193.52        83.98 o                         
  -2   6   8       7948.06       7898.79       158.79 o                         
  -1   6   8       3318.39       3339.46        81.63 o                         
   0   6   8       1133.29       1231.20        51.00 o                         
   1   6   8       6940.45       6923.77       114.07 o                         
   2   6   8       3446.30       3508.32       110.83 o                         
   3   6   8        139.75        148.57        53.14 o                         
   4   6   8        249.61        188.70        71.71 o                         
   5   6   8       3779.55       4126.02       338.43 o                         
  -9   7   8         90.34         23.61        84.08 o                         
  -8   7   8         59.85        -54.48        54.48 o                         
  -7   7   8          0.64          1.28        48.22 o                         
  -6   7   8        250.32        310.29        68.89 o                         
  -5   7   8          8.27         24.85        55.01 o                         
  -4   7   8          8.14         39.40        43.80 o                         
  -3   7   8         91.03        110.42        45.04 o                         
  -2   7   8       2008.66       1878.85        96.90 o                         
  -1   7   8        353.77        460.78        66.73 o                         
   0   7   8         14.13         13.07        59.91 o                         
   1   7   8        201.53        211.88        61.30 o                         
   2   7   8        229.32        220.11        51.09 o                         
   3   7   8         91.96        116.11       130.52 o                         
  -8   8   8        917.03       1014.08       131.87 o                         
  -7   8   8         16.75         86.61       111.05 o                         
  -6   8   8       1421.10       1577.37       110.09 o                         
  -5   8   8       3908.01       4095.62       138.69 o                         
  -4   8   8       2490.46       3218.58       260.40 o                         
  -3   8   8       3604.20       3834.31       179.45 o                         
  -2   8   8       5741.67       5710.67       165.56 o                         
  -1   8   8       1440.80       1355.09        99.81 o                         
   0   8   8         10.99          1.84        60.15 o                         
   1   8   8        130.99        111.72        62.30 o                         
   2   8   8       3483.86       3736.58       315.15 o                         
  -6   9   8        741.11        744.29       161.24 o                         
  -3   9   8         27.27        101.77       129.79 o                         
  -2   9   8         17.93        181.82        78.58 o                         
  -1   9   8        306.95        212.18        80.82 o                         
   0   9   8        278.88        191.63       115.54 o                         
  -1 -12   9          4.06         -9.09        52.05 o                         
   0 -12   9        214.90        266.99        58.84 o                         
   1 -12   9          1.58         65.40        45.61 o                         
   2 -12   9         53.73        148.29        61.95 o                         
   3 -12   9        150.83        104.40        59.13 o                         
   4 -12   9          2.72        117.85       131.10 o                         
  -4 -11   9       2529.30       2529.65       123.53 o                         
  -3 -11   9        743.54        903.21        64.54 o                         
  -2 -11   9       1635.60       1667.40        69.49 o                         
  -1 -11   9       4718.65       4622.33       115.45 o                         
   0 -11   9       3160.53       3179.73        92.15 o                         
   1 -11   9        376.04        406.11        45.05 o                         
   2 -11   9       2303.25       2122.90        84.81 o                         
   3 -11   9       5701.50       5723.61       125.65 o                         
   4 -11   9       3546.42       3531.51       109.49 o                         
   5 -11   9       2171.55       2193.54       163.38 o                         
  -5 -10   9        141.82        158.78        50.22 o                         
  -4 -10   9        730.35        772.29        60.77 o                         
  -3 -10   9         85.38        119.03        35.73 o                         
  -2 -10   9         17.83         51.03        35.17 o                         
  -1 -10   9        206.61        265.35        39.33 o                         
   0 -10   9        159.32        127.20        36.77 o                         
   1 -10   9         22.81         -8.31        37.51 o                         
   2 -10   9        724.57        695.90        55.15 o                         
   3 -10   9        957.19       1074.03        59.23 o                         
   4 -10   9        333.13        332.39        47.64 o                         
   5 -10   9        566.89        467.34        55.79 o                         
   6 -10   9        509.76        476.27        76.63 o                         
  -7  -9   9       3925.62       3766.10       159.40 o                         
  -6  -9   9       1677.81       1737.89        86.49 o                         
  -5  -9   9       4111.19       4218.82       117.19 o                         
  -4  -9   9       5552.10       5598.75       126.86 o                         
  -3  -9   9       1215.58       1229.79        56.59 o                         
  -2  -9   9         58.62         37.49        30.32 o                         
  -1  -9   9       3409.25       3326.03        83.61 o                         
   0  -9   9      10883.68      11109.07       154.79 o                         
   1  -9   9      10031.08       9797.33       145.67 o                         
   2  -9   9       5538.00       5358.24       116.48 o                         
   3  -9   9       5812.66       5813.94       133.57 o                         
   4  -9   9       2114.73       2112.33        80.35 o                         
   5  -9   9         96.59         63.29        51.03 o                         
   6  -9   9        894.93        765.84        63.12 o                         
   7  -9   9       5980.03       5788.41       207.64 o                         
  -8  -8   9       1709.85       1515.86       110.13 o                         
  -7  -8   9        734.98        751.72        53.57 o                         
  -6  -8   9          6.62         56.08        38.64 o                         
  -5  -8   9        115.37        151.75        39.06 o                         
  -4  -8   9        599.78        700.40        44.91 o                         
  -3  -8   9       1109.83       1180.09        52.71 o                         
  -2  -8   9        108.41        133.62        30.46 o                         
  -1  -8   9       2649.20       2588.49        71.17 o                         
   0  -8   9       4347.43       4224.32        91.24 o                         
   1  -8   9         41.24          1.98        32.61 o                         
   2  -8   9        635.58        703.55        55.81 o                         
   3  -8   9         26.44         -5.52        32.75 o                         
   4  -8   9        175.14        184.92        39.81 o                         
   5  -8   9        347.81        311.42        47.05 o                         
   6  -8   9        289.70        313.81        44.17 o                         
   7  -8   9        229.73        216.01        43.41 o                         
   8  -8   9        186.61        140.79        58.55 o                         
  -8  -7   9       4795.88       4768.20       119.01 o                         
  -7  -7   9       3834.17       3657.57       100.53 o                         
  -6  -7   9        406.84        346.20        42.23 o                         
  -5  -7   9        117.03         28.15        34.69 o                         
  -4  -7   9       4458.16       4370.70        87.23 o                         
  -3  -7   9      11037.74      11186.32       125.70 o                         
  -2  -7   9       7837.02       7913.07       108.69 o                         
  -1  -7   9       6705.92       6819.38       107.16 o                         
   0  -7   9       8374.90       8497.10       121.05 o                         
   1  -7   9       4010.47       4066.09       107.14 o                         
   2  -7   9       1210.90       1255.02        51.97 o                         
   3  -7   9       5260.54       5138.03        91.70 o                         
   4  -7   9       7644.08       7550.56       121.95 o                         
   5  -7   9       3577.50       3561.60        95.34 o                         
   6  -7   9       1528.53       1537.60        66.07 o                         
   7  -7   9       2786.97       2730.58        98.71 o                         
   8  -7   9       3549.59       3452.24       106.00 o                         
  -9  -6   9         29.66         40.06        41.13 o                         
  -8  -6   9        215.94        148.68        38.00 o                         
  -7  -6   9          4.21         46.20        33.59 o                         
  -6  -6   9        714.52        721.49        44.67 o                         
  -5  -6   9        292.66        295.68        29.53 o                         
  -4  -6   9       3050.17       3076.68        56.28 o                         
  -3  -6   9        965.13        953.79        33.27 o                         
  -2  -6   9       1400.20       1510.39        40.62 o                         
  -1  -6   9          0.39        -18.67        25.16 o                         
   0  -6   9       2469.95       2506.81        63.09 o                         
   1  -6   9        137.97        132.55        27.89 o                         
   2  -6   9        533.58        546.72        34.59 o                         
   3  -6   9         48.26         68.59        26.05 o                         
   4  -6   9         20.24         33.01        32.71 o                         
   5  -6   9       1712.95       1792.04        70.77 o                         
   6  -6   9        446.85        418.62        46.55 o                         
   7  -6   9       1068.74       1124.00        60.23 o                         
   8  -6   9       1543.37       1540.07        80.02 o                         
 -10  -5   9       1909.62       1788.27        82.50 o                         
  -9  -5   9        899.79        880.70        49.25 o                         
  -8  -5   9       1623.77       1649.60        78.96 o                         
  -7  -5   9       3129.19       3021.70        74.44 o                         
  -6  -5   9       2330.71       2473.90        63.53 o                         
  -5  -5   9       2044.69       2064.95        50.93 o                         
  -4  -5   9       5724.49       5578.94        81.60 o                         
  -3  -5   9       8263.87       8191.63        87.17 o                         
  -2  -5   9       8417.08       8463.81        81.41 o                         
  -1  -5   9      14147.65      13973.59       124.86 o                         
   0  -5   9      19576.22      19247.56       166.45 o                         
   1  -5   9       5375.03       5262.21        80.66 o                         
   2  -5   9        558.24        579.44        33.34 o                         
   3  -5   9        861.08        936.83        37.30 o                         
   4  -5   9       4728.73       4665.48        82.77 o                         
   5  -5   9       7968.59       7963.09       116.82 o                         
   6  -5   9       9009.53       8970.19       131.40 o                         
   7  -5   9       7761.46       7753.30       132.29 o                         
   8  -5   9       2490.06       2347.68        94.20 o                         
   9  -5   9        210.63        115.41        56.54 o                         
 -10  -4   9        279.99        186.88        45.53 o                         
  -9  -4   9        119.86        115.89        35.96 o                         
  -8  -4   9         51.72         46.23        34.50 o                         
  -7  -4   9        562.38        506.78        39.32 o                         
  -6  -4   9        683.39        678.30        34.52 o                         
  -5  -4   9       2010.12       1966.88        52.97 o                         
  -4  -4   9       1527.20       1473.85        41.45 o                         
  -3  -4   9       7811.41       7737.09        77.92 o                         
  -2  -4   9       1230.44       1220.87        32.43 o                         
  -1  -4   9        358.04        404.88        30.36 o                         
   0  -4   9        730.06        721.06        26.11 o                         
   1  -4   9        707.70        705.10        39.99 o                         
   2  -4   9       7235.43       7220.61        91.12 o                         
   3  -4   9          9.26          7.53        21.98 o                         
   4  -4   9       5587.94       5545.24        90.09 o                         
   5  -4   9       3082.43       3063.35        68.09 o                         
   6  -4   9        380.50        391.29        37.75 o                         
   7  -4   9        487.06        407.56        41.44 o                         
   8  -4   9        162.40        158.08        42.39 o                         
   9  -4   9        254.74        210.98        59.04 o                         
 -11  -3   9       2716.29       2912.92       134.77 o                         
 -10  -3   9       2567.92       2499.81        79.61 o                         
  -9  -3   9        585.60        631.84        47.64 o                         
  -8  -3   9       1147.03       1149.75        51.12 o                         
  -7  -3   9       2955.49       2927.25        69.68 o                         
  -6  -3   9       2606.94       2589.22        56.00 o                         
  -5  -3   9       7959.12       7805.72        89.39 o                         
  -4  -3   9      24231.94      23904.71       162.45 o                         
  -3  -3   9      19862.70      19788.81       126.47 o                         
  -2  -3   9       1713.55       1660.79        26.70 o                         
  -1  -3   9         30.66         54.16         8.74 o                         
   0  -3   9       4532.01       4417.96        44.44 o                         
   1  -3   9       6390.81       6318.82        76.51 o                         
   2  -3   9       8123.27       8044.33        89.63 o                         
   3  -3   9      13425.14      13403.98       115.64 o                         
   4  -3   9      18692.29      18512.93       160.21 o                         
   5  -3   9       3834.74       3811.13        73.32 o                         
   6  -3   9        540.33        483.07        38.39 o                         
   7  -3   9       3947.85       3896.45        93.44 o                         
   8  -3   9       4227.63       4129.92       107.75 o                         
   9  -3   9       1843.56       1628.26       124.08 o                         
 -11  -2   9        153.21        204.17        73.16 o                         
 -10  -2   9          5.38          3.72        38.91 o                         
  -9  -2   9        989.82        954.74        53.51 o                         
  -8  -2   9        914.88       1031.62        52.30 o                         
  -7  -2   9        577.58        599.93        39.99 o                         
  -6  -2   9       4315.66       4329.92        68.37 o                         
  -5  -2   9       1126.27       1142.83        37.22 o                         
  -4  -2   9        198.58        226.96        21.56 o                         
  -3  -2   9         38.33         52.72        13.10 o                         
  -2  -2   9        888.09        848.14        35.79 o                         
  -1  -2   9       3511.56       3548.21        60.16 o                         
   0  -2   9        390.60        328.99        12.17 o                         
   1  -2   9       2299.92       2355.45        34.44 o                         
   2  -2   9          5.27          1.61        11.36 o                         
   3  -2   9        368.17        429.32        28.27 o                         
   4  -2   9         55.86         70.10        24.89 o                         
   5  -2   9        132.72        122.70        27.64 o                         
   6  -2   9         23.00         78.99        31.58 o                         
   7  -2   9        124.94        135.72        41.40 o                         
   8  -2   9         41.05         53.33        49.80 o                         
   9  -2   9        142.16        197.72        67.68 o                         
 -10  -1   9       1276.98       1149.13        62.55 o                         
  -9  -1   9        350.77        306.07        41.73 o                         
  -8  -1   9       2633.92       2583.86        75.34 o                         
  -7  -1   9      14754.56      14363.12       189.93 o                         
  -6  -1   9      10243.45      10161.46       109.22 o                         
  -5  -1   9       1826.55       1810.16        40.57 o                         
  -4  -1   9       2522.26       2539.54        37.61 o                         
  -3  -1   9      13352.20      13155.41       140.10 o                         
  -2  -1   9       5129.11       5127.63        78.32 o                         
  -1  -1   9       1574.15       1524.03        38.22 o                         
   0  -1   9      11553.18      11475.64       110.36 o                         
   1  -1   9      12742.49      12472.25       104.40 o                         
   2  -1   9       4925.18       4712.73        62.52 o                         
   3  -1   9       3986.90       4093.80        62.73 o                         
   4  -1   9      20341.25      20159.41       169.21 o                         
   5  -1   9      10446.78      10303.97       121.14 o                         
   6  -1   9       1105.71       1108.88        51.64 o                         
   7  -1   9        112.24        142.92        34.93 o                         
   8  -1   9       2069.38       2067.66       113.46 o                         
 -10   0   9        276.25        277.29        45.82 o                         
  -9   0   9        510.73        521.12        48.15 o                         
  -8   0   9         45.31         40.53        33.77 o                         
  -7   0   9        480.90        437.58        34.82 o                         
  -6   0   9        388.44        349.76        28.16 o                         
  -5   0   9        231.11        258.47        20.78 o                         
  -4   0   9         43.30         66.85        20.27 o                         
  -3   0   9        228.81        260.19        24.56 o                         
  -2   0   9        710.48        665.54        30.81 o                         
  -1   0   9       2040.64       1998.40        45.42 o                         
   0   0   9         79.38        114.85        20.72 o                         
   1   0   9       1968.02       1914.72        34.79 o                         
   2   0   9       1744.63       1808.12        40.64 o                         
   3   0   9        925.23        963.05        38.47 o                         
   4   0   9        220.25        272.66        29.95 o                         
   5   0   9        689.89        733.19        41.56 o                         
   6   0   9       3726.35       3769.15        90.70 o                         
   7   0   9        869.60        927.93        54.60 o                         
 -10   1   9       4721.24       4860.84       166.90 o                         
  -9   1   9       1947.63       1810.20        68.89 o                         
  -8   1   9        664.87        665.72        43.00 o                         
  -7   1   9       6206.52       6201.78        97.44 o                         
  -6   1   9      13019.08      13309.26       168.62 o                         
  -5   1   9       5612.51       5748.12        90.74 o                         
  -4   1   9        217.13        226.03        22.63 o                         
  -3   1   9       4777.49       4396.39        78.63 o                         
  -2   1   9       2677.56       2671.69        54.21 o                         
  -1   1   9       3997.27       4046.96        58.45 o                         
   0   1   9      10463.93      10550.48        83.24 o                         
   1   1   9      31028.83      30907.59       277.85 o                         
   2   1   9      12750.94      12569.61       129.41 o                         
   3   1   9        554.73        582.76        34.96 o                         
   4   1   9        372.80        409.29        34.47 o                         
   5   1   9       2845.39       2946.83        75.61 o                         
   6   1   9       2523.60       2504.12        78.12 o                         
   7   1   9       3107.32       3231.24       124.88 o                         
 -10   2   9        386.69        483.78        65.55 o                         
  -9   2   9         61.89         75.30        54.10 o                         
  -8   2   9        235.84        251.02        35.98 o                         
  -7   2   9       2337.14       2357.63        67.52 o                         
  -6   2   9       1229.63       1225.46        51.48 o                         
  -5   2   9       2475.63       2488.29        53.17 o                         
  -4   2   9       2654.24       2637.96        55.05 o                         
  -3   2   9         64.48         83.10        24.79 o                         
  -2   2   9       2209.43       2225.65        38.20 o                         
  -1   2   9        671.34        703.23        25.16 o                         
   0   2   9       2105.38       2048.04        45.16 o                         
   1   2   9       2364.05       2369.84        56.39 o                         
   2   2   9       2001.74       1904.47        55.40 o                         
   3   2   9       4152.12       4306.98        84.95 o                         
   4   2   9         93.59        140.49        33.74 o                         
   5   2   9        615.76        724.08        46.97 o                         
   6   2   9          6.83         43.05        50.97 o                         
   7   2   9         32.36        -32.59        95.05 o                         
 -11   3   9        495.26        819.11       181.18 o                         
 -10   3   9       4596.92       4765.46       147.87 o                         
  -9   3   9       5676.55       5733.30       141.90 o                         
  -8   3   9       2492.18       2617.25        95.41 o                         
  -7   3   9        458.89        490.78        51.64 o                         
  -6   3   9       1280.86       1256.98        61.14 o                         
  -5   3   9        575.30        535.10        43.24 o                         
  -4   3   9       1170.66       1156.95        52.64 o                         
  -3   3   9      10362.68      10456.56       137.02 o                         
  -2   3   9      19371.87      18966.52       178.86 o                         
  -1   3   9       9415.59       9328.11       133.68 o                         
   0   3   9       2695.19       2668.88        51.36 o                         
   1   3   9       3448.24       3395.63        68.57 o                         
   2   3   9       3862.32       3770.98        77.97 o                         
   3   3   9       2558.99       2566.66       104.68 o                         
   4   3   9       3291.88       3290.14       109.19 o                         
   5   3   9       3741.72       3833.19       121.72 o                         
   6   3   9       2013.52       2006.90       132.95 o                         
 -10   4   9       1424.99       1313.37       159.03 o                         
  -9   4   9        581.60        628.51        64.20 o                         
  -8   4   9       1574.55       1591.21        80.36 o                         
  -7   4   9        794.14        858.10        95.10 o                         
  -6   4   9        766.05        740.60        57.50 o                         
  -5   4   9        247.96        208.56        47.18 o                         
  -4   4   9          1.98        -17.27        34.98 o                         
  -3   4   9        971.74        968.68        49.21 o                         
  -2   4   9       2731.38       2648.32        87.09 o                         
  -1   4   9        702.06        714.65        46.33 o                         
   0   4   9        357.72        275.62        45.96 o                         
   1   4   9        316.50        289.51        57.00 o                         
   2   4   9        285.31        364.30       102.88 o                         
   3   4   9        868.64        968.32        75.27 o                         
   4   4   9        892.38        891.38        87.34 o                         
   5   4   9        344.88        427.18        62.84 o                         
 -10   5   9       1244.90       1221.90       222.26 o                         
  -9   5   9        999.33        909.27        71.10 o                         
  -8   5   9        396.97        176.24        50.53 o                         
  -7   5   9       1883.62       1944.06        85.37 o                         
  -6   5   9       4808.44       4952.35       122.85 o                         
  -5   5   9       3526.93       3473.36       100.40 o                         
  -4   5   9       1169.51       1274.75        74.03 o                         
  -3   5   9       4041.39       3993.32       103.16 o                         
  -2   5   9       6433.91       6284.25       134.96 o                         
  -1   5   9       4978.95       4977.04       141.61 o                         
   0   5   9       3209.36       3111.69        95.72 o                         
   1   5   9       2585.61       2517.94        92.19 o                         
   2   5   9       1289.04       1296.84        82.94 o                         
   3   5   9        339.99        235.44        58.30 o                         
   4   5   9       3180.73       3203.69       143.46 o                         
   5   5   9       6003.94       5947.14       398.94 o                         
  -9   6   9       1064.23        960.88        95.29 o                         
  -8   6   9         74.72         71.49        48.00 o                         
  -7   6   9        117.36        171.17        49.81 o                         
  -6   6   9         76.55        176.28        69.19 o                         
  -5   6   9        486.54        470.36        64.18 o                         
  -4   6   9          3.57         15.21        43.10 o                         
  -3   6   9        618.03        553.89        54.20 o                         
  -2   6   9       2756.04       2821.08       113.19 o                         
  -1   6   9        393.69        591.56       112.33 o                         
   0   6   9       2279.26       2303.27        97.77 o                         
   1   6   9       1401.06       1591.26        89.65 o                         
   2   6   9         52.85         86.42        76.16 o                         
   3   6   9        310.96        217.24        56.92 o                         
   4   6   9        169.93         92.67       105.65 o                         
  -8   7   9         59.08         32.90       100.16 o                         
  -7   7   9        111.18        183.10        53.15 o                         
  -6   7   9       3618.15       3680.49       156.79 o                         
  -5   7   9       5654.51       5766.94       188.54 o                         
  -4   7   9       2964.22       2897.70       115.51 o                         
  -3   7   9       3508.71       3504.76       148.17 o                         
  -2   7   9       2751.90       2637.23       114.26 o                         
  -1   7   9        214.74        173.62        77.92 o                         
   0   7   9         17.52         68.99        62.46 o                         
   1   7   9       2717.25       2709.27       112.99 o                         
   2   7   9       7411.31       7342.85       204.00 o                         
   3   7   9       3130.68       2949.94       334.82 o                         
  -7   8   9        165.85         75.40       110.58 o                         
  -6   8   9       1030.93        846.41       100.99 o                         
  -5   8   9       1496.55       1414.10       117.32 o                         
  -4   8   9          2.60        -28.74        81.34 o                         
  -3   8   9        856.73        949.87        99.91 o                         
  -2   8   9        106.17         71.73        61.68 o                         
  -1   8   9          3.06          2.42        62.43 o                         
   0   8   9         48.98         49.08        86.07 o                         
   1   8   9        453.46        396.21       140.80 o                         
  -3   9   9        208.71        177.92       131.07 o                         
  -1 -12  10       1874.91       1872.52       100.50 o                         
   0 -12  10       1293.43       1218.14        97.85 o                         
   1 -12  10       1089.62        854.67        93.74 o                         
   2 -12  10       2691.28       2382.02       141.50 o                         
   3 -12  10       5181.46       4921.66       381.37 o                         
  -4 -11  10        660.67        650.39        84.65 o                         
  -3 -11  10        125.13        162.20        55.68 o                         
  -2 -11  10        866.27        930.59        65.23 o                         
  -1 -11  10          6.36         -6.05        46.27 o                         
   0 -11  10        506.97        621.22        63.73 o                         
   1 -11  10        381.00        401.57        52.21 o                         
   2 -11  10        156.38        170.11        42.68 o                         
   3 -11  10        913.89        964.05        60.86 o                         
   4 -11  10          3.46         69.29        81.85 o                         
   5 -11  10       1528.70       1165.34       176.90 o                         
  -6 -10  10       1699.32       1572.77       136.89 o                         
  -5 -10  10       1750.59       1752.90       104.76 o                         
  -4 -10  10       1154.13       1210.68        69.44 o                         
  -3 -10  10        124.65         95.84        39.83 o                         
  -2 -10  10        948.86        988.84        54.24 o                         
  -1 -10  10       7685.48       7736.73       134.90 o                         
   0 -10  10      10164.79      10333.47       157.68 o                         
   1 -10  10       2764.85       2667.17        82.71 o                         
   2 -10  10       3182.24       3220.68        91.40 o                         
   3 -10  10       2638.31       2544.91        83.23 o                         
   4 -10  10       1126.99       1126.33        73.31 o                         
   5 -10  10        982.94        997.85        74.51 o                         
   6 -10  10       3327.71       2939.42       181.63 o                         
  -7  -9  10        563.95        583.21        77.14 o                         
  -6  -9  10         26.57         82.95        42.56 o                         
  -5  -9  10        763.32        918.11        63.43 o                         
  -4  -9  10          0.18         21.17        39.57 o                         
  -3  -9  10        306.91        334.32        38.46 o                         
  -2  -9  10        412.54        501.59        39.80 o                         
  -1  -9  10       1189.54       1177.13        54.66 o                         
   0  -9  10        427.16        451.97        42.58 o                         
   1  -9  10        167.94        245.32        41.76 o                         
   2  -9  10       1175.09       1263.62        72.35 o                         
   3  -9  10         21.71         24.07        38.51 o                         
   4  -9  10         14.93        -38.24        38.24 o                         
   5  -9  10          4.70        -43.41        43.41 o                         
   6  -9  10         98.14        104.93        44.15 o                         
   7  -9  10         66.67        164.03       127.58 o                         
  -8  -8  10       2427.53       2272.61       113.49 o                         
  -7  -8  10       1928.18       1800.05        72.81 o                         
  -6  -8  10         23.65          8.41        37.87 o                         
  -5  -8  10       1224.81       1272.10        64.11 o                         
  -4  -8  10       7566.07       7529.54       117.89 o                         
  -3  -8  10       6472.37       6573.17       105.89 o                         
  -2  -8  10       2747.22       2917.26        70.86 o                         
  -1  -8  10       4601.41       4705.47        95.36 o                         
   0  -8  10       8614.43       8776.83       131.46 o                         
   1  -8  10       3274.21       3304.88        87.84 o                         
   2  -8  10       2598.39       2609.30        82.69 o                         
   3  -8  10       6072.24       5972.76       111.96 o                         
   4  -8  10       6232.88       6066.81       123.14 o                         
   5  -8  10        567.63        548.24        54.86 o                         
   6  -8  10        883.12        829.55        58.21 o                         
   7  -8  10       6522.42       6186.72       174.69 o                         
  -9  -7  10          0.48         -6.70        82.56 o                         
  -8  -7  10          6.24        -45.98        45.98 o                         
  -7  -7  10          3.30        -39.75        39.75 o                         
  -6  -7  10         28.67         13.45        35.66 o                         
  -5  -7  10          0.53         42.35        34.93 o                         
  -4  -7  10        541.10        563.39        38.80 o                         
  -3  -7  10         38.81         52.03        26.49 o                         
  -2  -7  10          2.06         -7.37        27.75 o                         
  -1  -7  10        793.08        716.19        41.92 o                         
   0  -7  10        804.18        773.75        43.35 o                         
   1  -7  10         29.14         23.96        33.01 o                         
   2  -7  10       1408.86       1429.95        99.21 o                         
   3  -7  10        340.41        296.47        33.99 o                         
   4  -7  10        536.37        468.52        43.07 o                         
   5  -7  10        125.20        113.43        43.71 o                         
   6  -7  10        165.90        227.38        48.08 o                         
   7  -7  10       1270.70       1332.45        70.82 o                         
   8  -7  10         13.26         46.40        66.97 o                         
  -9  -6  10        168.28        150.85        47.46 o                         
  -8  -6  10       1849.98       1806.19        65.50 o                         
  -7  -6  10       4556.72       4386.68        90.07 o                         
  -6  -6  10       1622.82       1623.28        58.96 o                         
  -5  -6  10        927.37        941.45        38.80 o                         
  -4  -6  10       4829.65       4909.03        72.65 o                         
  -3  -6  10      15091.04      15067.95       130.21 o                         
  -2  -6  10       8441.71       8441.39        94.59 o                         
  -1  -6  10       4398.08       4449.04        75.44 o                         
   0  -6  10       8531.10       8505.81       153.08 o                         
   1  -6  10       1277.16       1359.29        53.84 o                         
   2  -6  10        220.20        195.55        30.55 o                         
   3  -6  10       2645.29       2578.14        63.49 o                         
   4  -6  10      15864.07      15707.92       179.14 o                         
   5  -6  10      11329.95      11046.28       157.04 o                         
   6  -6  10       5189.78       5067.26       118.41 o                         
   7  -6  10       2681.24       2715.47        86.18 o                         
   8  -6  10       1768.46       1718.17       108.61 o                         
 -10  -5  10         59.72         49.58       137.63 o                         
  -9  -5  10         53.19         68.23        50.21 o                         
  -8  -5  10         43.60         22.74        34.82 o                         
  -7  -5  10         37.12         34.05        31.70 o                         
  -6  -5  10        220.06        209.23        31.76 o                         
  -5  -5  10          5.17        -25.30        25.30 o                         
  -4  -5  10       5319.09       5305.52        77.16 o                         
  -3  -5  10       4294.78       4219.05        62.75 o                         
  -2  -5  10        109.22         99.96        17.94 o                         
  -1  -5  10       2471.56       2487.10        51.57 o                         
   0  -5  10        720.18        726.38        38.57 o                         
   1  -5  10       1084.05       1181.60        43.33 o                         
   2  -5  10        919.13        909.70        37.39 o                         
   3  -5  10       1976.73       2059.83        52.75 o                         
   4  -5  10       2921.65       3001.31        74.53 o                         
   5  -5  10        227.89        217.18        35.69 o                         
   6  -5  10       1612.10       1581.33        63.82 o                         
   7  -5  10        273.84        304.60        47.72 o                         
   8  -5  10         23.48          3.01        72.57 o                         
 -10  -4  10       1309.65       1167.85       102.77 o                         
  -9  -4  10         66.93         59.75        36.93 o                         
  -8  -4  10         53.36         86.64        33.32 o                         
  -7  -4  10       3757.09       3721.17        79.79 o                         
  -6  -4  10       7889.22       7934.87       106.24 o                         
  -5  -4  10       9220.35       9096.82       104.38 o                         
  -4  -4  10       9629.89       9400.43        99.89 o                         
  -3  -4  10      10245.35      10099.36        94.70 o                         
  -2  -4  10        601.92        625.27        27.67 o                         
  -1  -4  10        866.73        870.66        37.40 o                         
   0  -4  10       6085.82       5953.99        71.34 o                         
   1  -4  10      14799.34      14996.54       137.94 o                         
   2  -4  10      13649.09      13671.03       134.08 o                         
   3  -4  10       6195.33       6518.40        93.09 o                         
   4  -4  10       6333.18       6245.56        97.75 o                         
   5  -4  10       3324.49       3437.36        77.92 o                         
   6  -4  10       2549.80       2668.82        69.67 o                         
   7  -4  10       3413.89       3472.55        98.58 o                         
   8  -4  10       3333.30       3279.74       163.42 o                         
 -10  -3  10         37.31          1.21        63.94 o                         
  -9  -3  10        869.95        923.44        85.74 o                         
  -8  -3  10         47.77         40.69        33.74 o                         
  -7  -3  10       5227.69       5208.96        98.83 o                         
  -6  -3  10       3269.99       3372.46        63.27 o                         
  -5  -3  10        546.47        533.11        35.53 o                         
  -4  -3  10        108.76        123.56        22.14 o                         
  -3  -3  10         25.98         57.34        19.28 o                         
  -2  -3  10       1197.34       1156.35        28.94 o                         
  -1  -3  10       1683.72       1440.78        47.61 o                         
   0  -3  10        678.45        694.36        23.44 o                         
   1  -3  10       1918.73       1978.93        42.73 o                         
   2  -3  10       1024.01       1056.62        36.12 o                         
   3  -3  10        444.83        460.82        29.93 o                         
   4  -3  10        742.74        760.36        35.53 o                         
   5  -3  10        976.18        974.85        41.91 o                         
   6  -3  10        714.22        782.63        43.43 o                         
   7  -3  10        785.64        674.74        48.19 o                         
   8  -3  10         14.94          6.89       115.58 o                         
 -10  -2  10       2040.79       1988.38       105.26 o                         
  -9  -2  10       1892.32       1900.97        99.21 o                         
  -8  -2  10       5375.87       5414.08       147.52 o                         
  -7  -2  10       8142.44       8094.76       137.39 o                         
  -6  -2  10       3229.37       3279.46        59.45 o                         
  -5  -2  10       1133.07       1156.03        33.64 o                         
  -4  -2  10       3749.00       3733.92        48.34 o                         
  -3  -2  10       9458.79       9572.18       113.94 o                         
  -2  -2  10       4905.32       4915.66        82.03 o                         
  -1  -2  10       3009.75       2901.05        60.17 o                         
   0  -2  10       6032.60       6058.49        81.68 o                         
   1  -2  10      12482.57      12154.11        97.30 o                         
   2  -2  10       7527.21       7667.64       108.51 o                         
   3  -2  10      12022.98      11981.04       117.95 o                         
   4  -2  10      12569.25      12310.08       125.56 o                         
   5  -2  10       3064.63       3081.70        70.36 o                         
   6  -2  10         75.35         56.68        31.31 o                         
   7  -2  10       1297.54       1331.89        77.96 o                         
   8  -2  10       2449.77       2353.55       250.37 o                         
 -10  -1  10        888.11        806.02       106.03 o                         
  -9  -1  10         93.80         47.38        56.45 o                         
  -8  -1  10        150.74        122.75        53.30 o                         
  -7  -1  10        440.19        426.79        49.74 o                         
  -6  -1  10       2367.97       2464.77        74.93 o                         
  -5  -1  10         29.29         -9.15        26.39 o                         
  -4  -1  10         17.57          1.29        25.08 o                         
  -3  -1  10          0.34         17.70        28.52 o                         
  -2  -1  10         50.95         61.70        26.79 o                         
  -1  -1  10       4007.85       3930.38        58.67 o                         
   0  -1  10         91.78         75.16        32.60 o                         
   1  -1  10       6158.44       6336.04        87.08 o                         
   2  -1  10       1971.24       2018.77        42.76 o                         
   3  -1  10       1023.62       1071.33        39.84 o                         
   4  -1  10       1994.24       1924.03        54.41 o                         
   5  -1  10       1022.66       1170.28        59.76 o                         
   6  -1  10        848.17        953.13        67.73 o                         
   7  -1  10         14.06         85.66        55.79 o                         
 -10   0  10       1909.87       2011.82       128.38 o                         
  -9   0  10        964.05        833.73        81.51 o                         
  -8   0  10       2641.24       2671.90       100.15 o                         
  -7   0  10       9660.94       9624.97       159.95 o                         
  -6   0  10       8669.94       8855.52       129.61 o                         
  -5   0  10        416.70        410.93        38.95 o                         
  -4   0  10         41.87         26.54        27.82 o                         
  -3   0  10       5012.77       4993.67        70.24 o                         
  -2   0  10       7323.95       7242.84        88.15 o                         
  -1   0  10       6966.95       6997.23        81.95 o                         
   0   0  10      26645.07      26718.49       195.11 o                         
   1   0  10      21620.48      21433.95       191.99 o                         
   2   0  10       3040.22       3166.32        89.00 o                         
   3   0  10         37.81         30.05        37.78 o                         
   4   0  10       2073.52       2177.84        75.67 o                         
   5   0  10       5885.53       6112.24       139.03 o                         
   6   0  10       3669.53       3632.72       127.77 o                         
   7   0  10       2808.61       2972.89       144.27 o                         
 -10   1  10        686.04        561.28        74.88 o                         
  -9   1  10       2377.37       2468.09       106.01 o                         
  -8   1  10        250.46        221.33        47.16 o                         
  -7   1  10        103.51        174.54        45.45 o                         
  -6   1  10        508.22        543.99        45.41 o                         
  -5   1  10       2748.42       2682.59        75.88 o                         
  -4   1  10       1846.13       1721.44        56.46 o                         
  -3   1  10       1359.32       1402.65        40.47 o                         
  -2   1  10       5441.23       5391.03        80.69 o                         
  -1   1  10       1194.48       1222.17        41.97 o                         
   0   1  10          3.89         57.47        33.61 o                         
   1   1  10        305.33        315.36        46.52 o                         
   2   1  10       1136.53       1223.21        64.55 o                         
   3   1  10        938.97       1005.65        71.11 o                         
   4   1  10          5.71         99.86        41.75 o                         
   5   1  10        332.30        278.15        51.89 o                         
   6   1  10          9.31        142.44        58.77 o                         
   7   1  10         81.62         43.85        91.53 o                         
 -10   2  10       6254.97       6831.19       295.87 o                         
  -9   2  10       3483.10       3665.96       124.72 o                         
  -8   2  10         23.28        -28.83        46.58 o                         
  -7   2  10        270.11        333.79        64.96 o                         
  -6   2  10       3323.22       3334.67       115.16 o                         
  -5   2  10       2879.22       2881.98        73.68 o                         
  -4   2  10       4386.35       4407.34        92.71 o                         
  -3   2  10      17508.44      16887.68       182.75 o                         
  -2   2  10      12950.99      12731.36       144.91 o                         
  -1   2  10       1993.72       1952.22        65.75 o                         
   0   2  10        534.97        550.97        41.98 o                         
   1   2  10       7179.78       7058.31       160.92 o                         
   2   2  10       8212.45       8354.35       158.15 o                         
   3   2  10        952.84        998.88        74.85 o                         
   4   2  10       2077.29       2098.68        90.23 o                         
   5   2  10       5114.38       5303.89       141.56 o                         
   6   2  10       3168.82       3278.46       136.40 o                         
 -10   3  10        400.54        275.27       134.04 o                         
  -9   3  10         29.66         58.38        57.50 o                         
  -8   3  10        506.46        513.30        57.83 o                         
  -7   3  10         33.29         15.43        40.76 o                         
  -6   3  10        930.47        968.55        58.33 o                         
  -5   3  10        306.33        330.50        41.44 o                         
  -4   3  10         16.85         88.19        35.98 o                         
  -3   3  10        349.79        353.39        37.38 o                         
  -2   3  10         93.38         59.08        39.79 o                         
  -1   3  10         29.20         62.93        34.47 o                         
   0   3  10          0.69        -30.42        46.06 o                         
   1   3  10        553.14        577.07        61.99 o                         
   2   3  10        433.70        370.47        58.25 o                         
   3   3  10       1858.30       1841.58        95.80 o                         
   4   3  10        128.00        192.26        63.92 o                         
   5   3  10       1220.47       1403.46        93.83 o                         
   6   3  10        338.68        505.11       184.73 o                         
 -10   4  10       1175.64        838.15       175.41 o                         
  -9   4  10       1776.27       1895.51        94.81 o                         
  -8   4  10       1132.70       1159.10        73.47 o                         
  -7   4  10        556.49        653.88        59.25 o                         
  -6   4  10       3256.16       3326.92       104.93 o                         
  -5   4  10       3306.47       3246.02        87.69 o                         
  -4   4  10       2060.26       2137.56        85.91 o                         
  -3   4  10       5096.24       5142.40       112.22 o                         
  -2   4  10      14708.85      14672.20       214.97 o                         
  -1   4  10       6183.90       5874.78       153.24 o                         
   0   4  10        479.23        406.83        55.42 o                         
   1   4  10        712.81        678.49        65.77 o                         
   2   4  10       1887.51       2064.14        97.68 o                         
   3   4  10       2369.89       2187.40       156.61 o                         
   4   4  10       5072.14       5088.94       174.98 o                         
   5   4  10       5760.23       4804.68       364.42 o                         
  -9   5  10        311.57        302.80        72.43 o                         
  -8   5  10        369.12        450.96        59.78 o                         
  -7   5  10        486.16        489.67        57.05 o                         
  -6   5  10        642.99        664.87        58.26 o                         
  -5   5  10        877.53       1086.14        80.67 o                         
  -4   5  10        289.00        301.80        48.36 o                         
  -3   5  10        991.69        922.68        64.13 o                         
  -2   5  10        513.04        556.27        63.99 o                         
  -1   5  10       2156.18       2060.21       101.11 o                         
   0   5  10       4049.13       3858.63       121.23 o                         
   1   5  10          3.56         19.53        79.08 o                         
   2   5  10       1671.46       1676.13       122.21 o                         
   3   5  10        578.38        594.28        83.25 o                         
   4   5  10        205.76        169.34       122.22 o                         
  -8   6  10        474.23        495.46        71.36 o                         
  -7   6  10       1179.20       1181.10        74.36 o                         
  -6   6  10       5861.96       5936.45       152.54 o                         
  -5   6  10       7357.57       7509.71       187.77 o                         
  -4   6  10       2362.99       2448.43        96.00 o                         
  -3   6  10        573.26        522.53        75.51 o                         
  -2   6  10        383.61        450.46        65.87 o                         
  -1   6  10        693.54        756.42        72.17 o                         
   0   6  10       2496.66       2725.67       110.42 o                         
   1   6  10       5502.83       5541.88       155.34 o                         
   2   6  10       5406.62       5079.29       168.26 o                         
   3   6  10       2574.20       2352.49       187.45 o                         
  -7   7  10         90.52         93.23        57.80 o                         
  -6   7  10        943.92        809.08       113.57 o                         
  -5   7  10        492.13        555.36        70.57 o                         
  -4   7  10        610.69        642.26       104.81 o                         
  -3   7  10        965.89       1016.45        96.49 o                         
  -2   7  10        282.37        275.09        64.05 o                         
  -1   7  10        786.59        930.65        85.78 o                         
   0   7  10          5.02         47.44        70.18 o                         
   1   7  10          3.90        193.85       103.22 o                         
   2   7  10        354.12        317.49       120.23 o                         
  -3   8  10       1275.38       1402.05       211.11 o                         
  -2   8  10       2652.08       2288.35       277.24 o                         
  -1   8  10       1682.94       1620.10       227.98 o                         
  -2 -12  11        222.81        284.42       122.38 o                         
  -1 -12  11        572.72        538.01       118.07 o                         
   0 -12  11        533.39        589.00        97.96 o                         
   1 -12  11        236.77        316.84        94.71 o                         
   2 -12  11          7.41         12.22        60.51 o                         
  -4 -11  11        855.23        777.71        87.93 o                         
  -3 -11  11       1502.03       1520.06       107.01 o                         
  -2 -11  11       3110.74       2951.13       216.43 o                         
  -1 -11  11       5876.60       6004.46       147.51 o                         
   0 -11  11       5748.59       5787.16       123.95 o                         
   1 -11  11       1980.08       1902.45        82.20 o                         
   2 -11  11        919.21        862.10        69.37 o                         
   3 -11  11        937.92        993.87        93.40 o                         
   4 -11  11       2527.09       2415.16       202.29 o                         
  -5 -10  11        140.26        208.11        63.59 o                         
  -4 -10  11        681.09        611.77        56.00 o                         
  -3 -10  11        507.22        563.18        47.32 o                         
  -2 -10  11          4.27         34.81        36.85 o                         
  -1 -10  11        154.51        165.87        38.91 o                         
   0 -10  11        339.46        321.10        47.28 o                         
   1 -10  11        333.45        373.95        46.99 o                         
   2 -10  11        667.08        663.25        50.74 o                         
   3 -10  11        439.91        524.08        51.46 o                         
   4 -10  11        213.24        220.86        51.84 o                         
   5 -10  11        364.39        381.88        91.45 o                         
   6 -10  11        419.85        391.76        88.74 o                         
  -6  -9  11        528.62        679.45        76.95 o                         
  -5  -9  11       3147.44       3074.77       101.54 o                         
  -4  -9  11       4789.79       4983.00       121.39 o                         
  -3  -9  11       3152.65       3272.42        85.70 o                         
  -2  -9  11       1943.22       1995.59        64.19 o                         
  -1  -9  11       4412.52       4510.94        99.64 o                         
   0  -9  11       6883.92       6840.40       123.16 o                         
   1  -9  11       3146.15       3148.02        91.08 o                         
   2  -9  11       2909.86       2868.08        83.02 o                         
   3  -9  11       3174.07       3025.77       100.56 o                         
   4  -9  11       2115.15       1991.56        78.67 o                         
   5  -9  11        780.28        729.71        64.14 o                         
   6  -9  11       4317.76       4114.71       233.18 o                         
  -7  -8  11        466.31        337.52       114.59 o                         
  -6  -8  11         81.63        149.75        43.49 o                         
  -5  -8  11        134.32        188.71        40.03 o                         
  -4  -8  11        401.84        417.01        38.53 o                         
  -3  -8  11        617.00        690.11        40.92 o                         
  -2  -8  11          3.68         19.91        29.27 o                         
  -1  -8  11        190.16         95.60        32.48 o                         
   0  -8  11        329.39        340.67        37.40 o                         
   1  -8  11        438.48        447.55        44.39 o                         
   2  -8  11       3470.03       3571.62        87.98 o                         
   3  -8  11       1117.95       1150.04        59.05 o                         
   4  -8  11        318.23        236.35        47.70 o                         
   5  -8  11        809.33        765.86        59.51 o                         
   6  -8  11        134.60         93.35        43.66 o                         
  -8  -7  11       1645.65       1630.03       130.62 o                         
  -7  -7  11       1851.79       1738.19        94.32 o                         
  -6  -7  11        329.75        367.46        46.44 o                         
  -5  -7  11       1900.19       1871.08        58.94 o                         
  -4  -7  11      10546.19      10512.16       136.91 o                         
  -3  -7  11      12719.85      12847.94       140.04 o                         
  -2  -7  11       3258.10       3327.98        67.01 o                         
  -1  -7  11       3911.51       3922.19        83.62 o                         
   0  -7  11       3262.67       3312.77        83.53 o                         
   1  -7  11        894.42        916.44        49.51 o                         
   2  -7  11        985.93        986.74        53.87 o                         
   3  -7  11      11751.68      11838.36       165.84 o                         
   4  -7  11      14911.43      15009.97       195.21 o                         
   5  -7  11       4826.59       4737.17       113.48 o                         
   6  -7  11        463.41        500.57        63.78 o                         
   7  -7  11       1482.40       1556.13       125.79 o                         
  -9  -6  11        271.84         94.89       118.13 o                         
  -8  -6  11        330.44        296.19        47.73 o                         
  -7  -6  11          6.73         23.65        55.70 o                         
  -6  -6  11        336.06        301.84        45.61 o                         
  -5  -6  11       1101.03       1068.83        40.98 o                         
  -4  -6  11       2728.36       2784.68        70.42 o                         
  -3  -6  11        146.40        121.93        23.42 o                         
  -2  -6  11       1128.74       1150.02        37.20 o                         
  -1  -6  11       3457.82       3562.32        75.12 o                         
   0  -6  11        376.89        408.97        35.52 o                         
   1  -6  11        284.31        319.47        33.49 o                         
   2  -6  11        331.18        371.62        33.95 o                         
   3  -6  11        671.15        653.53        50.30 o                         
   4  -6  11         61.64         25.57        33.96 o                         
   5  -6  11        647.24        705.62        54.10 o                         
   6  -6  11        813.46        767.27        62.25 o                         
   7  -6  11          1.59        127.75       108.44 o                         
  -9  -5  11         11.58        -46.52        81.70 o                         
  -8  -5  11       1433.58       1277.60        97.96 o                         
  -7  -5  11      10173.65      10681.91       234.39 o                         
  -6  -5  11       9752.75       9975.42       147.48 o                         
  -5  -5  11       3057.85       3095.45        82.84 o                         
  -4  -5  11       3910.33       3837.19        82.84 o                         
  -3  -5  11       3184.50       3141.34        69.73 o                         
  -2  -5  11        686.72        721.42        29.61 o                         
  -1  -5  11       1607.14       1667.03        46.61 o                         
   0  -5  11      13476.48      13695.05       155.47 o                         
   1  -5  11      15271.83      15292.65       176.46 o                         
   2  -5  11       3012.12       3038.42        62.65 o                         
   3  -5  11       2570.94       2632.36        71.38 o                         
   4  -5  11       8247.73       8231.14       154.91 o                         
   5  -5  11       6611.19       6833.59       146.40 o                         
   6  -5  11       1812.76       1914.91        85.53 o                         
   7  -5  11       2682.19       2768.83       135.71 o                         
  -9  -4  11         52.34        -25.59        51.71 o                         
  -8  -4  11       1067.08       1042.84        71.68 o                         
  -7  -4  11       2000.16       1989.55        78.05 o                         
  -6  -4  11         61.62         71.96        48.36 o                         
  -5  -4  11        594.61        577.65        43.32 o                         
  -4  -4  11        142.86        159.63        34.41 o                         
  -3  -4  11        110.79        109.76        26.46 o                         
  -2  -4  11         91.69         76.15        38.61 o                         
  -1  -4  11        337.79        294.99        42.26 o                         
   0  -4  11        595.00        620.02        37.12 o                         
   1  -4  11        224.75        240.95        39.05 o                         
   2  -4  11        366.64        363.35        33.43 o                         
   3  -4  11        203.28        208.86        40.44 o                         
   4  -4  11       1792.34       1794.75        69.73 o                         
   5  -4  11        110.61         83.76        37.39 o                         
   6  -4  11       1680.81       1801.46       107.80 o                         
   7  -4  11        873.70        830.27        91.24 o                         
   8  -4  11          1.67       -115.20       115.20 o                         
  -9  -3  11       1833.44       1961.61        95.73 o                         
  -8  -3  11        887.80        950.51        69.53 o                         
  -7  -3  11       4238.80       4293.48       134.40 o                         
  -6  -3  11       5841.65       6085.18       161.32 o                         
  -5  -3  11       3257.14       3197.25        75.17 o                         
  -4  -3  11       3835.91       3951.03        80.38 o                         
  -3  -3  11       8791.23       8812.04       116.43 o                         
  -2  -3  11       4377.36       4361.31        95.38 o                         
  -1  -3  11       1087.58       1045.70        44.53 o                         
   0  -3  11       6888.20       6996.52       105.36 o                         
   1  -3  11      18031.88      18308.35       177.78 o                         
   2  -3  11      13989.85      14056.32       175.40 o                         
   3  -3  11       5782.73       5776.98       113.46 o                         
   4  -3  11       2652.64       2661.72        82.73 o                         
   5  -3  11        734.00        775.94        55.55 o                         
   6  -3  11        367.62        382.67        45.47 o                         
   7  -3  11       1446.24       1481.69        92.79 o                         
 -10  -2  11        537.73        843.39       200.93 o                         
  -9  -2  11         10.74         27.02        61.15 o                         
  -8  -2  11          5.33        -49.28        53.93 o                         
  -7  -2  11       2943.08       2993.33       125.71 o                         
  -6  -2  11       1018.55       1062.77        62.98 o                         
  -5  -2  11       1076.59       1146.21        44.65 o                         
  -4  -2  11       2588.58       2517.13        60.96 o                         
  -3  -2  11         30.02         29.35        29.39 o                         
  -2  -2  11       1263.85       1151.99        48.60 o                         
  -1  -2  11          9.56          3.52        23.44 o                         
   0  -2  11       3819.34       3828.59        64.37 o                         
   1  -2  11       6593.98       6594.68       100.44 o                         
   2  -2  11        185.92        215.67        34.68 o                         
   3  -2  11       4932.06       4812.68       116.65 o                         
   4  -2  11        723.99        749.40        69.65 o                         
   5  -2  11          2.73          1.60        37.65 o                         
   6  -2  11        147.19        168.38        50.53 o                         
   7  -2  11        205.85        262.31        60.08 o                         
  -9  -1  11       3449.28       3461.05       128.10 o                         
  -8  -1  11       3957.29       3949.80       128.95 o                         
  -7  -1  11       4288.90       4494.91       129.57 o                         
  -6  -1  11       2436.09       2459.73        77.14 o                         
  -5  -1  11         14.60         20.75        34.10 o                         
  -4  -1  11        521.51        543.33        36.88 o                         
  -3  -1  11       8191.55       8278.82       102.01 o                         
  -2  -1  11      18214.83      17699.35       135.60 o                         
  -1  -1  11      16291.00      16107.84       151.18 o                         
   0  -1  11       9969.51      10020.66       117.71 o                         
   1  -1  11       4216.89       4270.02        91.43 o                         
   2  -1  11        418.46        449.85        47.99 o                         
   3  -1  11        874.71        907.73        63.18 o                         
   4  -1  11       4852.57       5024.06       116.86 o                         
   5  -1  11       6803.10       6996.06       141.64 o                         
   6  -1  11       3439.78       3480.22       126.02 o                         
   7  -1  11       2358.91       2243.28       174.02 o                         
  -9   0  11        309.60        303.55        64.83 o                         
  -8   0  11        401.66        392.67        67.23 o                         
  -7   0  11        398.55        547.64        53.56 o                         
  -6   0  11          5.01         10.37        36.86 o                         
  -5   0  11        387.86        411.33        42.83 o                         
  -4   0  11         14.08         43.76        36.20 o                         
  -3   0  11       4736.99       4747.70        69.55 o                         
  -2   0  11       4271.36       4292.28        66.28 o                         
  -1   0  11        721.20        765.76        49.46 o                         
   0   0  11       3151.25       3114.55        75.05 o                         
   1   0  11          7.14         22.84        35.56 o                         
   2   0  11          2.91         -7.88        43.09 o                         
   3   0  11        411.37        424.33        50.56 o                         
   4   0  11          0.15         27.22        40.62 o                         
   5   0  11        190.21        179.84        55.17 o                         
   6   0  11         18.30         16.67        80.10 o                         
   7   0  11         51.61        229.26       138.60 o                         
  -9   1  11        685.28        612.65        88.50 o                         
  -8   1  11         36.99         76.94        46.41 o                         
  -7   1  11       1730.13       1730.10        76.99 o                         
  -6   1  11       6183.84       6217.02       120.08 o                         
  -5   1  11       3648.17       3626.50        89.53 o                         
  -4   1  11       5842.16       5835.54       100.87 o                         
  -3   1  11       8339.33       8317.22       130.83 o                         
  -2   1  11       7450.81       7410.88       109.59 o                         
  -1   1  11       1404.76       1527.52        54.84 o                         
   0   1  11       5184.38       5149.83        96.77 o                         
   1   1  11       9844.83       9578.03       147.25 o                         
   2   1  11       3103.15       3139.61        96.16 o                         
   3   1  11        436.74        529.33        55.72 o                         
   4   1  11       2322.49       2301.54        87.51 o                         
   5   1  11       4726.59       4898.82       136.84 o                         
   6   1  11       3447.44       3820.04       472.22 o                         
  -9   2  11         29.74         46.23        54.89 o                         
  -8   2  11        162.04        113.45        49.45 o                         
  -7   2  11         97.69         88.68        46.26 o                         
  -6   2  11        655.09        632.01        52.50 o                         
  -5   2  11         66.14         84.24        41.57 o                         
  -4   2  11        571.89        579.48        44.72 o                         
  -3   2  11        353.30        377.77        38.60 o                         
  -2   2  11       2124.03       2139.24        76.10 o                         
  -1   2  11        272.69        229.81        39.26 o                         
   0   2  11        374.88        380.98        54.92 o                         
   1   2  11        866.12        918.93        77.40 o                         
   2   2  11        315.12        358.38        64.59 o                         
   3   2  11        156.06        199.60        62.44 o                         
   4   2  11        171.10        138.60        57.12 o                         
   5   2  11       1707.46       1692.35       108.84 o                         
   6   2  11        722.28        827.26       132.49 o                         
 -10   3  11       1796.24       2019.76       237.49 o                         
  -9   3  11       2554.07       2643.78       102.94 o                         
  -8   3  11        136.66        200.57        64.05 o                         
  -7   3  11       1493.20       1512.98        76.01 o                         
  -6   3  11       5180.47       5213.31       117.10 o                         
  -5   3  11       4403.92       4465.60       101.92 o                         
  -4   3  11       3192.06       3231.96        92.30 o                         
  -3   3  11       9778.83       9607.85       175.50 o                         
  -2   3  11       9653.72       9455.29       190.80 o                         
  -1   3  11        205.74        199.69        48.88 o                         
   0   3  11        313.36        364.20        50.14 o                         
   1   3  11       2083.75       1960.11        93.20 o                         
   2   3  11       6567.67       6564.95       164.02 o                         
   3   3  11       5681.40       5752.32       178.37 o                         
   4   3  11       4387.16       4404.85       162.00 o                         
   5   3  11       5916.84       5970.37       407.43 o                         
  -9   4  11          4.12        -31.57       133.23 o                         
  -8   4  11        238.17        132.90        50.82 o                         
  -7   4  11          0.26        112.97        51.58 o                         
  -6   4  11       1368.01       1479.31        75.49 o                         
  -5   4  11       1385.06       1457.38        88.97 o                         
  -4   4  11        310.97        283.05        51.38 o                         
  -3   4  11          8.01        -10.40        45.57 o                         
  -2   4  11        648.53        637.25        67.75 o                         
  -1   4  11       1317.67       1280.36        84.47 o                         
   0   4  11        276.16        211.16        52.16 o                         
   1   4  11       1021.59        926.21        67.82 o                         
   2   4  11       2588.16       2566.76       112.20 o                         
   3   4  11         64.21         79.15        66.92 o                         
   4   4  11          2.30         98.72       112.71 o                         
  -8   5  11       1069.50       1071.61        80.94 o                         
  -7   5  11       2293.69       2501.23       103.19 o                         
  -6   5  11       6373.64       6396.68       213.09 o                         
  -5   5  11       5354.52       5341.60       159.77 o                         
  -4   5  11        239.25        279.96        51.17 o                         
  -3   5  11         45.41         68.89        61.49 o                         
  -2   5  11       3108.77       3117.87       121.08 o                         
  -1   5  11       4003.85       4073.27       139.33 o                         
   0   5  11       2391.09       2455.83       105.70 o                         
   1   5  11       3591.50       3458.82       124.23 o                         
   2   5  11       4554.66       4638.33       136.36 o                         
   3   5  11       1580.47       1165.25       231.82 o                         
  -7   6  11        116.37         73.54        74.29 o                         
  -6   6  11        201.50        315.59        83.13 o                         
  -5   6  11          2.81        134.47        67.87 o                         
  -4   6  11        866.28        858.20        96.63 o                         
  -3   6  11          1.98        -23.87        68.73 o                         
  -2   6  11        848.43        818.91       106.72 o                         
  -1   6  11         68.27          0.67        63.06 o                         
   0   6  11        159.39        180.23        64.91 o                         
   1   6  11        210.34        176.35       102.15 o                         
  -6   7  11        730.82        776.03       141.17 o                         
  -5   7  11       2142.77       2191.66       248.40 o                         
  -3   7  11        731.09        908.95       172.65 o                         
  -2   7  11       1236.11       1084.98       192.51 o                         
  -1   7  11       1700.81       1326.60       206.43 o                         
   0   7  11       1734.61       1825.92       252.84 o                         
  -2 -11  12          8.93         84.60       131.37 o                         
  -1 -11  12         73.33        -23.41        82.93 o                         
   0 -11  12         26.70         33.82        59.82 o                         
   1 -11  12        122.09        -21.96        71.96 o                         
   2 -11  12         24.16        -92.12        92.12 o                         
   3 -11  12         66.08         12.17       101.46 o                         
  -3 -10  12       3107.46       3078.59       135.48 o                         
  -2 -10  12       2638.52       2699.00       109.99 o                         
  -1 -10  12       3536.44       3372.42       110.67 o                         
   0 -10  12       4297.24       4259.72       152.20 o                         
   1 -10  12       3158.17       3095.56       135.12 o                         
   2 -10  12        259.74        219.23        63.42 o                         
   3 -10  12       1048.11       1132.99        80.35 o                         
   4 -10  12       2245.04       2357.83       220.48 o                         
  -6  -9  12        414.78        284.98       145.00 o                         
  -5  -9  12         42.77        152.26        68.58 o                         
  -4  -9  12       1139.15       1329.47        99.97 o                         
  -3  -9  12        728.88        760.47        73.34 o                         
  -2  -9  12         14.87         35.05        43.79 o                         
  -1  -9  12          0.48         88.70        47.74 o                         
   0  -9  12         27.31        -47.65        51.42 o                         
   1  -9  12       1523.47       1463.98        85.10 o                         
   2  -9  12        881.43        871.71        66.28 o                         
   3  -9  12        263.10        162.88        50.43 o                         
   4  -9  12       2524.88       2567.16       127.78 o                         
   5  -9  12         26.63        -43.21       110.10 o                         
  -7  -8  12        954.26        807.63       126.51 o                         
  -6  -8  12       2000.66       2001.82       110.19 o                         
  -5  -8  12       4260.45       4475.55       146.28 o                         
  -4  -8  12       8499.18       8725.15       164.48 o                         
  -3  -8  12       5751.75       5839.81       131.81 o                         
  -2  -8  12       1413.71       1366.58        70.87 o                         
  -1  -8  12        335.85        306.30        48.79 o                         
   0  -8  12       1853.84       1819.81        89.09 o                         
   1  -8  12       3035.37       3050.53       110.38 o                         
   2  -8  12       5918.44       5817.51       136.80 o                         
   3  -8  12       9202.54       9260.52       190.57 o                         
   4  -8  12       4574.27       4561.39       159.09 o                         
   5  -8  12       1141.50       1154.83        84.16 o                         
   6  -8  12       1079.69       1166.37       184.24 o                         
  -8  -7  12          1.73        110.68       123.76 o                         
  -7  -7  12       1836.24       1871.44        98.64 o                         
  -6  -7  12        820.22        950.56       110.16 o                         
  -5  -7  12        330.62        328.91        47.14 o                         
  -4  -7  12         77.58         23.15        55.43 o                         
  -3  -7  12         30.78         36.35        34.31 o                         
  -2  -7  12       2986.34       3032.52        94.70 o                         
  -1  -7  12       1684.04       1606.14        73.53 o                         
   0  -7  12        889.98        974.28        68.64 o                         
   1  -7  12       1279.45       1295.99        69.34 o                         
   2  -7  12          3.83        -41.34        42.01 o                         
   3  -7  12        335.85        357.55        50.83 o                         
   4  -7  12         91.13         96.87        55.59 o                         
   5  -7  12         26.58         62.28        52.32 o                         
   6  -7  12         50.22         10.38       102.29 o                         
  -8  -6  12       3483.92       3673.06       180.57 o                         
  -7  -6  12       6803.33       7054.31       200.05 o                         
  -6  -6  12       3155.16       3183.83        97.78 o                         
  -5  -6  12        850.21        803.36        47.09 o                         
  -4  -6  12       3642.21       3531.61        85.38 o                         
  -3  -6  12       3443.68       3593.67        99.59 o                         
  -2  -6  12       1655.63       1674.32        71.61 o                         
  -1  -6  12       5727.08       5788.71       137.58 o                         
   0  -6  12       9725.36       9641.46       183.39 o                         
   1  -6  12       5542.98       5491.41       122.87 o                         
   2  -6  12       1447.22       1644.62        76.83 o                         
   3  -6  12       4908.06       4797.85       149.68 o                         
   4  -6  12       7937.22       7828.80       177.13 o                         
   5  -6  12       3400.78       3443.37       122.27 o                         
   6  -6  12        590.31        576.31        65.75 o                         
   7  -6  12       1177.90       1083.49       142.87 o                         
  -9  -5  12         69.56         47.66        81.13 o                         
  -8  -5  12        131.73        105.22        49.44 o                         
  -7  -5  12        360.81        351.27        47.14 o                         
  -6  -5  12         34.52         78.55        32.70 o                         
  -5  -5  12        221.94        180.39        37.85 o                         
  -4  -5  12         45.41         29.89        31.72 o                         
  -3  -5  12        590.42        640.63        44.08 o                         
  -2  -5  12        197.02        328.78        41.37 o                         
  -1  -5  12        473.24        527.23        53.99 o                         
   0  -5  12         32.99        -35.28        35.28 o                         
   1  -5  12        931.55        895.62        54.60 o                         
   2  -5  12        580.74        632.60       117.71 o                         
   3  -5  12        112.78         67.05        46.07 o                         
   4  -5  12          1.43          5.51        38.95 o                         
   5  -5  12        446.35        567.22        57.99 o                         
   6  -5  12       1855.34       1890.26        96.99 o                         
   7  -5  12        234.42        118.74       107.54 o                         
  -9  -4  12        894.88        888.54       117.43 o                         
  -8  -4  12       2086.11       2131.07        95.03 o                         
  -7  -4  12       6268.03       6313.48       233.35 o                         
  -6  -4  12       4896.24       5000.79       105.47 o                         
  -5  -4  12        653.90        629.03        42.62 o                         
  -4  -4  12       3034.81       2985.81        76.06 o                         
  -3  -4  12       3021.59       3184.86        80.92 o                         
  -2  -4  12       1946.79       1980.62        65.46 o                         
  -1  -4  12       1301.45       1246.00        66.44 o                         
   0  -4  12      15720.25      15710.69       232.68 o                         
   1  -4  12      22420.79      22403.60       246.88 o                         
   2  -4  12       3711.16       3857.10        98.84 o                         
   3  -4  12        593.77        556.20        49.86 o                         
   4  -4  12       1822.67       1860.81        91.58 o                         
   5  -4  12       1951.16       2242.70       100.72 o                         
   6  -4  12       1493.65       1400.37        87.20 o                         
   7  -4  12       3795.43       3468.51       224.86 o                         
  -9  -3  12         96.14        147.01        54.30 o                         
  -8  -3  12        401.29        329.82        55.87 o                         
  -7  -3  12        561.88        541.78        57.12 o                         
  -6  -3  12          4.97         52.59        36.96 o                         
  -5  -3  12       1511.18       1577.38        57.94 o                         
  -4  -3  12       1102.61       1062.84        47.34 o                         
  -3  -3  12         29.36         31.02        31.02 o                         
  -2  -3  12        676.37        694.93        42.00 o                         
  -1  -3  12       1768.52       1743.58        68.80 o                         
   0  -3  12       2696.77       2643.12        66.97 o                         
   1  -3  12         51.58         72.71        29.49 o                         
   2  -3  12       2942.79       3093.94        83.83 o                         
   3  -3  12       3163.69       3360.89       102.22 o                         
   4  -3  12          2.36        -12.20        39.53 o                         
   5  -3  12         86.64        136.70        55.01 o                         
   6  -3  12         37.09         42.26        43.17 o                         
   7  -3  12        102.01        158.59        76.35 o                         
  -9  -2  12       3915.68       4092.44       140.70 o                         
  -8  -2  12        732.41        925.57        88.79 o                         
  -7  -2  12       1635.73       1745.38        88.75 o                         
  -6  -2  12       1937.80       1981.92        80.81 o                         
  -5  -2  12        405.44        399.20        37.58 o                         
  -4  -2  12       2528.02       2491.72        62.75 o                         
  -3  -2  12      17011.00      16830.64       171.47 o                         
  -2  -2  12      18915.70      18928.83       243.65 o                         
  -1  -2  12       3417.19       3601.17        67.95 o                         
   0  -2  12       2145.22       2123.55        55.98 o                         
   1  -2  12       2936.89       3026.52        78.60 o                         
   2  -2  12       1961.96       1911.89        74.45 o                         
   3  -2  12       2017.39       2042.74        80.52 o                         
   4  -2  12       4311.46       4180.64       113.12 o                         
   5  -2  12       7155.99       7296.10       139.95 o                         
   6  -2  12       2397.25       2420.96       106.23 o                         
   7  -2  12        810.68        611.49       163.42 o                         
  -9  -1  12          7.21        -10.93        60.63 o                         
  -8  -1  12        969.75        915.97        76.37 o                         
  -7  -1  12        156.45        153.90        57.53 o                         
  -6  -1  12          4.08         58.05        39.69 o                         
  -5  -1  12          4.06         28.96        35.99 o                         
  -4  -1  12        381.33        386.22        36.08 o                         
  -3  -1  12       3490.66       3492.25        64.84 o                         
  -2  -1  12         26.00         43.41        21.23 o                         
  -1  -1  12       1581.59       1667.05        45.12 o                         
   0  -1  12         17.78         57.47        47.79 o                         
   1  -1  12        752.04        748.94        65.48 o                         
   2  -1  12          9.04         66.50        45.24 o                         
   3  -1  12        869.96        889.55        62.66 o                         
   4  -1  12         20.54        -19.79        44.25 o                         
   5  -1  12         99.99         90.27        45.48 o                         
   6  -1  12         55.23         34.24        86.42 o                         
  -9   0  12       1098.44       1150.10        91.84 o                         
  -8   0  12         71.79         14.12        81.12 o                         
  -7   0  12       2033.83       2040.29        80.78 o                         
  -6   0  12       6068.32       6035.13       128.42 o                         
  -5   0  12       4969.58       5145.85       106.62 o                         
  -4   0  12       3041.36       3080.50        91.47 o                         
  -3   0  12       4391.44       4507.90        87.18 o                         
  -2   0  12       6524.21       6667.84        83.26 o                         
  -1   0  12       5231.41       5290.39        96.64 o                         
   0   0  12       2999.63       2952.54        76.77 o                         
   1   0  12       3223.15       3205.02        93.69 o                         
   2   0  12       1470.21       1389.02        69.74 o                         
   3   0  12       1060.65       1126.15        66.40 o                         
   4   0  12       3450.16       3543.79       122.06 o                         
   5   0  12       8565.85       8715.44       196.64 o                         
   6   0  12       4429.41       4126.29       352.64 o                         
  -9   1  12         21.61         80.84        61.30 o                         
  -8   1  12        171.33        100.45        67.72 o                         
  -7   1  12         15.34          4.56        42.66 o                         
  -6   1  12       1380.31       1374.45        64.45 o                         
  -5   1  12         30.87         33.16        37.17 o                         
  -4   1  12         76.47        109.12        56.37 o                         
  -3   1  12       1809.90       1943.70        73.19 o                         
  -2   1  12       2122.59       2180.02        78.53 o                         
  -1   1  12        677.39        800.74        52.89 o                         
   0   1  12       3496.99       3583.22       101.18 o                         
   1   1  12        384.32        379.70        50.61 o                         
   2   1  12        134.22        204.09        47.72 o                         
   3   1  12         11.69         94.22        47.44 o                         
   4   1  12       1291.13       1450.01        98.28 o                         
   5   1  12       1344.12       1576.67       146.15 o                         
   6   1  12          1.85       -154.40       154.40 o                         
  -9   2  12       1039.48       1058.26       139.47 o                         
  -8   2  12        274.69        320.26        53.42 o                         
  -7   2  12       1234.82       1246.48        71.85 o                         
  -6   2  12       4163.85       4286.87       106.78 o                         
  -5   2  12       6359.93       6522.82       116.19 o                         
  -4   2  12       5299.38       5066.78       114.32 o                         
  -3   2  12       4641.15       4762.13       125.55 o                         
  -2   2  12       2093.93       2185.30        87.67 o                         
  -1   2  12         18.88         10.08        44.21 o                         
   0   2  12        565.09        582.01        62.95 o                         
   1   2  12       7146.55       7268.95       168.97 o                         
   2   2  12       8107.33       8221.62       206.55 o                         
   3   2  12       5567.30       5663.35       177.99 o                         
   4   2  12       3471.23       3480.13       179.36 o                         
   5   2  12       1612.70       1681.50       237.57 o                         
  -9   3  12          4.80        210.21        86.42 o                         
  -8   3  12         77.18        146.20        50.15 o                         
  -7   3  12         36.01         35.97        46.34 o                         
  -6   3  12       3234.79       3393.11        98.45 o                         
  -5   3  12       2317.72       2338.10        94.62 o                         
  -4   3  12        519.25        539.96        85.66 o                         
  -3   3  12       1394.91       1260.12        74.86 o                         
  -2   3  12        161.90        230.55        55.44 o                         
  -1   3  12         41.22         85.04        55.73 o                         
   0   3  12          8.19         24.34        53.30 o                         
   1   3  12       1239.65       1273.85        83.39 o                         
   2   3  12       1163.48       1381.67       104.72 o                         
   3   3  12         15.90         89.23        94.37 o                         
   4   3  12        417.63        346.99       178.77 o                         
  -9   4  12       2588.30       2525.39       284.26 o                         
  -8   4  12       2172.93       2235.97       228.01 o                         
  -7   4  12       2975.79       3217.05       108.46 o                         
  -6   4  12       5413.75       5569.53       155.70 o                         
  -5   4  12        906.53        977.91        82.38 o                         
  -4   4  12        101.38         47.84        47.64 o                         
  -3   4  12        786.20        913.54        88.13 o                         
  -2   4  12       5349.81       5496.36       181.57 o                         
  -1   4  12       3254.13       3503.66       130.83 o                         
   0   4  12       1909.25       1906.23        95.40 o                         
   1   4  12       3350.17       3576.56       126.10 o                         
   2   4  12       3651.54       3764.55       136.40 o                         
   3   4  12       1565.53       1989.29       280.78 o                         
  -7   5  12         54.49        161.23        78.19 o                         
  -6   5  12          1.47         12.38        61.17 o                         
  -5   5  12         16.00         44.55        55.61 o                         
  -4   5  12          5.15        -43.34        52.31 o                         
  -3   5  12         22.41        -43.94        64.35 o                         
  -2   5  12        216.69        242.89        68.62 o                         
  -1   5  12        126.26        188.30        65.52 o                         
   0   5  12         11.22         55.82        58.52 o                         
   1   5  12        187.16        336.94       149.56 o                         
  -6   6  12       2245.72       2030.98       195.40 o                         
  -5   6  12       2990.35       2999.95       211.80 o                         
  -4   6  12        664.08        491.14       229.91 o                         
  -3   6  12         45.24         43.52       101.50 o                         
  -2   6  12       2595.76       2436.83       262.36 o                         
  -1   6  12       3612.79       3502.05       328.92 o                         
   0   6  12       2366.82       2434.51       281.77 o                         
  -3   7  12          0.12       -147.89       147.89 o                         
  -2 -11  13       1462.47       1677.47       419.83 o                         
   0 -11  13       3011.81       3315.26       229.34 o                         
   1 -11  13        497.54        533.47       118.94 o                         
  -3 -10  13        594.23        629.14       155.62 o                         
  -2 -10  13         59.60         81.69        56.12 o                         
  -1 -10  13         17.91         46.21        49.27 o                         
   0 -10  13        528.72        647.93        69.45 o                         
   1 -10  13        483.02        507.82        60.45 o                         
   2 -10  13         42.03         -7.87       155.26 o                         
   3 -10  13        849.47        554.82       131.36 o                         
  -4  -9  13       4883.16       5108.50       191.59 o                         
  -3  -9  13       2323.83       2550.72       125.92 o                         
  -2  -9  13        149.78        107.67        44.97 o                         
  -1  -9  13        326.68        347.39        52.22 o                         
   0  -9  13       3531.87       3562.18       125.35 o                         
   1  -9  13       6180.69       6252.63       150.71 o                         
   2  -9  13       3593.60       3475.79       125.49 o                         
   3  -9  13       3499.96       3491.24       144.75 o                         
   4  -9  13       2557.46       2844.47       255.70 o                         
  -7  -8  13       1373.09       1667.26       244.72 o                         
  -6  -8  13        140.28         52.39        77.43 o                         
  -5  -8  13          0.50        -53.05        60.36 o                         
  -4  -8  13          3.40         46.43        47.16 o                         
  -3  -8  13        204.02        140.96        49.51 o                         
  -2  -8  13        524.86        515.83        71.72 o                         
  -1  -8  13        100.80        118.17        61.00 o                         
   0  -8  13       1688.29       1807.31        99.15 o                         
   1  -8  13        192.14        201.77        47.35 o                         
   2  -8  13        513.77        504.26        80.76 o                         
   3  -8  13          2.19        -18.53        55.12 o                         
   4  -8  13        201.56        283.37       109.96 o                         
   5  -8  13        174.03        120.99       105.96 o                         
  -7  -7  13       3605.76       3945.43       223.98 o                         
  -6  -7  13       1969.52       2058.97       109.40 o                         
  -5  -7  13        468.18        606.07        55.27 o                         
  -4  -7  13       1885.99       1813.98        86.83 o                         
  -3  -7  13       3039.72       3130.85        98.70 o                         
  -2  -7  13       4257.59       4221.88       113.22 o                         
  -1  -7  13       2186.55       2169.92        94.85 o                         
   0  -7  13       3592.63       3799.57       120.28 o                         
   1  -7  13       3828.06       3857.40       109.69 o                         
   2  -7  13       4092.82       4113.04       124.00 o                         
   3  -7  13       5206.22       5051.84       161.77 o                         
   4  -7  13       5189.73       5443.88       154.82 o                         
   5  -7  13       1676.54       1545.82       128.70 o                         
  -8  -6  13         98.58        153.76       149.87 o                         
  -7  -6  13        828.69        887.53        71.19 o                         
  -6  -6  13         83.83         84.66        49.06 o                         
  -5  -6  13        241.09        173.07        38.11 o                         
  -4  -6  13          0.81         76.58        40.00 o                         
  -3  -6  13        523.44        553.09        52.08 o                         
  -2  -6  13        699.97        666.11        60.75 o                         
  -1  -6  13       1185.18       1276.76        74.16 o                         
   0  -6  13       1095.01       1101.54        63.38 o                         
   1  -6  13       2120.73       2032.80        79.43 o                         
   2  -6  13         76.09        125.10        51.74 o                         
   3  -6  13        339.83        397.68        59.18 o                         
   4  -6  13        209.98        105.75        55.27 o                         
   5  -6  13        769.73        826.52        86.31 o                         
   6  -6  13        990.79       1242.01       197.03 o                         
  -9  -5  13       1015.22       1257.48       379.35 o                         
  -8  -5  13       1827.74       1683.91       109.84 o                         
  -7  -5  13       4469.71       4483.70       198.37 o                         
  -6  -5  13       2000.31       1988.09        70.83 o                         
  -5  -5  13        682.15        707.52        46.39 o                         
  -4  -5  13        919.12        962.76        55.22 o                         
  -3  -5  13       3028.57       3117.65        99.34 o                         
  -2  -5  13       3521.47       3514.58        94.76 o                         
  -1  -5  13       8480.57       8643.51       168.03 o                         
   0  -5  13      15375.00      15026.74       207.20 o                         
   1  -5  13       7699.66       7827.16       182.79 o                         
   2  -5  13        476.73        408.88        61.10 o                         
   3  -5  13        422.92        363.10        53.33 o                         
   4  -5  13       1495.85       1507.55       141.02 o                         
   5  -5  13       2865.01       3090.75       175.27 o                         
   6  -5  13       3391.39       3112.47       275.63 o                         
  -9  -4  13        285.74        427.78       120.60 o                         
  -8  -4  13         15.13         67.75        51.29 o                         
  -7  -4  13        152.51        105.83        48.61 o                         
  -6  -4  13         22.10         44.47        36.95 o                         
  -5  -4  13       2199.01       2138.58        70.53 o                         
  -4  -4  13        316.78        371.85        37.28 o                         
  -3  -4  13       2771.37       2761.14        85.99 o                         
  -2  -4  13       3672.38       3724.42        90.91 o                         
  -1  -4  13        433.05        491.21        44.82 o                         
   0  -4  13        184.77        180.49        38.58 o                         
   1  -4  13        388.71        399.47        52.68 o                         
   2  -4  13       1022.09       1173.53        73.06 o                         
   3  -4  13       1312.08       1329.83        94.12 o                         
   4  -4  13        166.33        257.20        76.78 o                         
   5  -4  13        601.29        698.83        82.11 o                         
   6  -4  13          5.80         49.93        69.06 o                         
  -9  -3  13        985.23        863.97       127.55 o                         
  -8  -3  13        234.08        301.52        57.35 o                         
  -7  -3  13        964.49       1095.70        71.49 o                         
  -6  -3  13       1014.16       1093.28        58.79 o                         
  -5  -3  13        791.91        865.77        52.37 o                         
  -4  -3  13       6766.74       6482.53       125.51 o                         
  -3  -3  13      15914.43      16001.77       277.72 o                         
  -2  -3  13       5341.86       5390.35       109.28 o                         
  -1  -3  13        367.68        416.96        45.22 o                         
   0  -3  13       1803.89       1780.83        69.79 o                         
   1  -3  13       6469.57       6827.57       146.82 o                         
   2  -3  13       3666.20       3686.00       106.20 o                         
   3  -3  13       2694.31       2817.92        98.05 o                         
   4  -3  13       5674.27       5648.61       141.30 o                         
   5  -3  13       4593.46       4601.60       125.61 o                         
   6  -3  13        957.00        997.25       128.88 o                         
  -9  -2  13        205.02        160.93       102.66 o                         
  -8  -2  13        449.79        491.70        60.50 o                         
  -7  -2  13          2.61         -8.73        45.25 o                         
  -6  -2  13        880.43        797.26        60.50 o                         
  -5  -2  13        791.80        708.40        49.71 o                         
  -4  -2  13        282.53        239.34        33.88 o                         
  -3  -2  13        137.39        137.25        32.47 o                         
  -2  -2  13         34.60         43.87        31.29 o                         
  -1  -2  13        292.06        278.71        41.77 o                         
   0  -2  13          2.09         44.94        37.46 o                         
   1  -2  13         83.04        141.11        41.07 o                         
   2  -2  13        391.79        419.01        52.01 o                         
   3  -2  13       1148.10       1173.65        72.43 o                         
   4  -2  13         28.10         22.82        51.46 o                         
   5  -2  13         31.61        110.22        50.26 o                         
   6  -2  13        415.31        435.46       101.19 o                         
  -9  -1  13        783.77        874.95       147.27 o                         
  -8  -1  13        451.40        419.19        81.18 o                         
  -7  -1  13       3061.57       3054.87       134.77 o                         
  -6  -1  13       6253.87       6365.66       140.18 o                         
  -5  -1  13       1901.21       1904.66        70.89 o                         
  -4  -1  13       1120.68       1134.64        50.93 o                         
  -3  -1  13       8295.37       8369.78       121.15 o                         
  -2  -1  13      10551.09      10725.98       121.54 o                         
  -1  -1  13       1963.03       2042.44        67.45 o                         
   0  -1  13        428.94        434.55        43.95 o                         
   1  -1  13       2867.26       2858.08        91.69 o                         
   2  -1  13       2339.93       2442.54       103.78 o                         
   3  -1  13       2212.88       2235.44        93.17 o                         
   4  -1  13       6726.66       6786.31       158.71 o                         
   5  -1  13      10172.81      10182.60       385.75 o                         
  -9   0  13         54.98         13.62       142.01 o                         
  -8   0  13        132.57         88.84        58.17 o                         
  -7   0  13          0.08         34.71        48.62 o                         
  -6   0  13        349.98        363.52        44.01 o                         
  -5   0  13        149.20        105.96        36.94 o                         
  -4   0  13        531.99        467.67        47.76 o                         
  -3   0  13       2192.45       2215.25        60.42 o                         
  -2   0  13         10.59         -6.32        34.34 o                         
  -1   0  13       3455.48       3520.62        92.55 o                         
   0   0  13       1769.28       1900.41        76.41 o                         
   1   0  13        233.22        268.66        47.49 o                         
   2   0  13        672.97        615.57        55.52 o                         
   3   0  13        774.89        869.87        64.08 o                         
   4   0  13        285.39        265.72        55.68 o                         
   5   0  13         15.45        -96.71       219.00 o                         
  -9   1  13        762.76        514.07       172.33 o                         
  -8   1  13        300.34        321.70        66.51 o                         
  -7   1  13       1480.40       1605.82        78.35 o                         
  -6   1  13       8976.35       9130.60       156.04 o                         
  -5   1  13       7669.39       7661.05       138.14 o                         
  -4   1  13       1824.66       1908.56       106.04 o                         
  -3   1  13        338.96        288.84        57.03 o                         
  -2   1  13        808.71        786.81        64.22 o                         
  -1   1  13        713.31        700.94        60.35 o                         
   0   1  13       3223.50       3162.35       110.90 o                         
   1   1  13       9208.91       9357.66       299.47 o                         
   2   1  13      10503.69      10334.22       233.51 o                         
   3   1  13       2747.39       2948.71       133.73 o                         
   4   1  13        581.51        512.02        88.33 o                         
  -8   2  13        118.04        173.14        55.08 o                         
  -7   2  13       1640.35       1704.10        82.95 o                         
  -6   2  13       2428.09       2497.68        86.36 o
[truncated: 39,691 more chars]
